# Supplementary material for: Entamoeba histolytica extracellular vesicles drive pro-inflammatory monocyte signaling
Source: PLoS Negl Trop Dis. 2025 Apr 10;19(4):e0012997. doi: 10.1371/journal.pntd.0012997 (PMC12052212; doi:10.1371/journal.pntd.0012997)
Supplement: S1 Table — Marked in red are proteins present in both proteomes in significantly different amounts. Proteins highlighted in green are uniquely present in EV proteomes and were not detected in corresponding trophozoite proteomes. (XLSX) [file pntd.0012997.s007.xlsx]

## Sheet: EhA1 vs EhB2
Majority protein IDs	Protein IDs	Description	Student's T-test Difference	Fold change	-Log Student's T-test p-value	Mean EhA1	Mediane EhA1	% of valid values EhA1	Number of valid values EhA1	Mean EhB2	Mediane EhB2	% of valid values EhB2	Number of valid values EhB2	Peptides	Razor + unique peptides	Unique peptides	Sequence coverage [%]	Unique + razor sequence coverage [%]	Unique sequence coverage [%]	Q-value	Score	Intensity	MS/MS count	EhA1-1	EhA1-2	EhA1-3	EhB2-1	EhB2-2	EhB2-3
EHI_165220	EHI_165220A-p1	EHI_165220A-p1 | transcript=EHI_165220A | gene=EHI_165220 | organism=Entamoeba_histolytica_HM-1:IMSS | gene_product=hypothetical protein | transcript_product=hypothetical protein | location=DS571217:27053-29749(+) | protein_length=898 | sequence_SO=superco	-3.90937042236328	-15.0258	0.926882	20.101	18.339	100	3	24.0104	23.9935	100	3	28	28	28	38.1	38.1	38.1	0	209.95	786930000	137	24.0335	18.339	17.9305	23.898	24.1397	23.9935
EHI_095510	EHI_095510A-p1;EHI_130550A-p1;EHI_062360A-p1;EHI_020920A-p1;EHI_154760A-p1	EHI_095510A-p1 | transcript=EHI_095510A | gene=EHI_095510 | organism=Entamoeba_histolytica_HM-1:IMSS | gene_product=hypothetical protein | transcript_product=hypothetical protein | location=DS571415:17778-19301(-) | protein_length=507 | sequence_SO=superco	-2.41310405731201	-5.32619	0	20.891	20.891	66.6667	2	NaN	NaN	33.3333	1	7	7	7	19.7	19.7	19.7	0	31.465	98244000	21	21.6253	NaN	20.1567	NaN	23.3041	NaN
EHI_144490	EHI_144490A-p1;EHI_114950A-p1;EHI_051400A-p1	EHI_144490A-p1 | transcript=EHI_144490A | gene=EHI_144490 | organism=Entamoeba_histolytica_HM-1:IMSS | gene_product=hypothetical protein, conserved | transcript_product=hypothetical protein, conserved | location=DS571638:3494-5332(-) | protein_length=612 |	-2.36656475067139	-5.15712	0	NaN	NaN	33.3333	1	22.5724	22.5724	66.6667	2	6	6	3	13.9	13.9	8.5	0	21.254	57477000	17	20.2059	NaN	NaN	NaN	23.4528	21.6921
EHI_152010	EHI_152010A-p1	EHI_152010A-p1 | transcript=EHI_152010A | gene=EHI_152010 | organism=Entamoeba_histolytica_HM-1:IMSS | gene_product=histone acetyltransferase, putative | transcript_product=histone acetyltransferase, putative | location=DS571145:189226-190956(+) | protein_	-2.11267185211182	-4.32492	0	NaN	NaN	33.3333	1	21.4334	21.4334	66.6667	2	5	5	5	14.4	14.4	14.4	0	15.256	34047000	22	NaN	NaN	19.3207	NaN	20.9162	21.9506
EHI_168260	EHI_168260A-p1	EHI_168260A-p1 | transcript=EHI_168260A | gene=EHI_168260 | organism=Entamoeba_histolytica_HM-1:IMSS | gene_product=phospholipid-transporting P-type ATPase, putative | transcript_product=phospholipid-transporting P-type ATPase, putative | location=DS571263	-2.04982471466064	-4.14056	0	19.9118	19.9118	66.6667	2	NaN	NaN	33.3333	1	9	7	7	10.9	8.5	8.5	0	17.396	29800000	12	19.9071	NaN	19.9165	NaN	21.9616	NaN
EHI_142740	EHI_142740A-p1	EHI_142740A-p1 | transcript=EHI_142740A | gene=EHI_142740 | organism=Entamoeba_histolytica_HM-1:IMSS | gene_product=hypothetical protein | transcript_product=hypothetical protein | location=DS571297:13573-14573(+) | protein_length=316 | sequence_SO=superco	-2.01790110270182	-4.04994	0	21.603	21.8038	100	3	NaN	NaN	33.3333	1	4	4	4	12.7	12.7	12.7	0	18.559	112420000	25	21.8038	20.9238	22.0816	NaN	23.6209	NaN
EHI_068340	EHI_068340A-p1	EHI_068340A-p1 | transcript=EHI_068340A | gene=EHI_068340 | organism=Entamoeba_histolytica_HM-1:IMSS | gene_product=hypothetical protein | transcript_product=hypothetical protein | location=DS571150:101351-103753(+) | protein_length=800 | sequence_SO=super	-2.00927289326986	-4.02579	1.04627	22.5182	22.0161	100	3	24.5274	24.8293	100	3	26	26	26	47	47	47	0	131.87	1227400000	184	24.1645	21.3739	22.0161	23.8892	24.8293	24.8638
EHI_026470	EHI_026470A-p1	EHI_026470A-p1 | transcript=EHI_026470A | gene=EHI_026470 | organism=Entamoeba_histolytica_HM-1:IMSS | gene_product=hypothetical protein | transcript_product=hypothetical protein | location=DS571286:38456-39583(-) | protein_length=375 | sequence_SO=superco	-2.00253613789876	-4.00704	0.689491	21.4547	20.7643	100	3	23.4572	23.4859	100	3	14	14	14	41.9	41.9	41.9	0	32.115	443430000	66	23.9921	19.6077	20.7643	23.1606	23.4859	23.7252
EHI_135460	EHI_135460A-p1	EHI_135460A-p1 | transcript=EHI_135460A | gene=EHI_135460 | organism=Entamoeba_histolytica_HM-1:IMSS | gene_product=hypothetical protein | transcript_product=hypothetical protein | location=DS571422:7721-9205(-) | protein_length=494 | sequence_SO=supercont	-1.9513734181722	-3.86743	0.761044	24.0958	23.0622	100	3	26.0472	25.9825	100	3	22	22	21	47	47	45.5	0	253.71	2474300000	162	26.4442	23.0622	22.781	26.1973	25.9617	25.9825
EHI_004600	EHI_004600A-p1	EHI_004600A-p1 | transcript=EHI_004600A | gene=EHI_004600 | organism=Entamoeba_histolytica_HM-1:IMSS | gene_product=hydroxylamine reductase, putative | transcript_product=hydroxylamine reductase, putative | location=DS571181:80082-81701(+) | protein_length	-1.93840312957764	-3.83281	1.62484	19.3146	19.0762	100	3	21.253	21.253	66.6667	2	8	8	8	24.1	24.1	24.1	0	22.436	58566000	23	19.9631	19.0762	18.9045	21.0297	NaN	21.4763
EHI_098380	EHI_098380A-p1	EHI_098380A-p1 | transcript=EHI_098380A | gene=EHI_098380 | organism=Entamoeba_histolytica_HM-1:IMSS | gene_product=Orn/Arg/Lys decarboxylase, putative | transcript_product=Orn/Arg/Lys decarboxylase, putative | location=DS571169:53451-56297(+) | protein_le	-1.88344955444336	-3.68956	0	20.0649	20.1883	100	3	NaN	NaN	33.3333	1	12	12	12	18.3	18.3	18.3	0	54.953	60372000	40	20.2092	20.1883	19.7973	21.9484	NaN	NaN
EHI_148900	EHI_148900A-p1	EHI_148900A-p1 | transcript=EHI_148900A | gene=EHI_148900 | organism=Entamoeba_histolytica_HM-1:IMSS | gene_product=protein kinase, putative | transcript_product=protein kinase, putative | location=DS571146:179290-180781(-) | protein_length=479 | sequence_	-1.76947975158691	-3.40931	1.82882	27.3136	27.1203	100	3	29.0831	29.119	100	3	8	8	8	21.1	21.1	21.1	0	20.325	4839900000	58	27.8903	27.1203	26.9303	29.119	29.612	28.5185
EHI_202460	EHI_202460A-p1	EHI_202460A-p1 | transcript=EHI_202460A | gene=EHI_202460 | organism=Entamoeba_histolytica_HM-1:IMSS | gene_product=calponin-homology domain containing protein | transcript_product=calponin-homology domain containing protein | location=EH4260:1-834(-) | pr	-1.73849741617839	-3.33687	1.13559	21.1075	21.0456	100	3	22.846	23.0291	100	3	14	5	5	55.4	20.1	20.1	0	130.01	172040000	41	21.9755	21.0456	20.3013	21.8454	23.6634	23.0291
EHI_146370	EHI_146370A-p1	EHI_146370A-p1 | transcript=EHI_146370A | gene=EHI_146370 | organism=Entamoeba_histolytica_HM-1:IMSS | gene_product=60S ribosomal protein L27, putative | transcript_product=60S ribosomal protein L27, putative | location=DS571398:16591-17010(+) | protein_le	-1.68327045440674	-3.21155	0	20.34	20.34	66.6667	2	NaN	NaN	33.3333	1	10	10	2	54.7	54.7	14.4	0	19.262	118000000	25	20.9522	NaN	19.7278	22.0233	NaN	NaN
EHI_161930	EHI_161930A-p1	EHI_161930A-p1 | transcript=EHI_161930A | gene=EHI_161930 | organism=Entamoeba_histolytica_HM-1:IMSS | gene_product=hypothetical protein | transcript_product=hypothetical protein | location=DS571304:21700-22611(+) | protein_length=283 | sequence_SO=superco	-1.67015075683594	-3.18248	3.69717	23.4118	23.5006	100	3	25.0819	25.0135	100	3	3	3	3	17.7	17.7	17.7	0	36.944	373900000	39	23.5215	23.5006	23.2131	25.0135	25.2432	24.989
EHI_138060	EHI_138060A-p1	EHI_138060A-p1 | transcript=EHI_138060A | gene=EHI_138060 | organism=Entamoeba_histolytica_HM-1:IMSS | gene_product=hypothetical protein, conserved domain containing | transcript_product=hypothetical protein, conserved domain containing | location=DS571187	-1.64565658569336	-3.1289	0.970625	20.1989	20.1989	66.6667	2	21.8445	21.8445	66.6667	2	4	4	4	27.4	27.4	27.4	0	34.901	92807000	32	20.7394	19.6583	NaN	NaN	22.0719	21.6171
EHI_052740	EHI_052740A-p1	EHI_052740A-p1 | transcript=EHI_052740A | gene=EHI_052740 | organism=Entamoeba_histolytica_HM-1:IMSS | gene_product=dynamin-like protein | transcript_product=dynamin-like protein | location=DS571245:7893-9884(-) | protein_length=663 | sequence_SO=supercont	-1.61956723531087	-3.07283	0.663062	21.305	21.5111	100	3	22.9245	22.8816	100	3	28	28	27	49.3	49.3	48.3	0	88.973	752250000	122	23.1038	19.3001	21.5111	23.1047	22.8816	22.7874
EHI_014400	EHI_014400A-p1	EHI_014400A-p1 | transcript=EHI_014400A | gene=EHI_014400 | organism=Entamoeba_histolytica_HM-1:IMSS | gene_product=hypothetical protein | transcript_product=hypothetical protein | location=DS571172:106473-107105(+) | protein_length=210 | sequence_SO=super	-1.61655235290527	-3.06641	0.509831	21.6841	20.4643	100	3	23.3006	23.4563	100	3	8	8	8	59.5	59.5	59.5	0	36.797	466840000	59	24.3192	20.4643	20.2688	23.4563	22.4802	23.9654
EHI_050360	EHI_050360A-p1	EHI_050360A-p1 | transcript=EHI_050360A | gene=EHI_050360 | organism=Entamoeba_histolytica_HM-1:IMSS | gene_product=oxysterol binding protein, putative | transcript_product=oxysterol binding protein, putative | location=DS571149:26100-28503(-) | protein_le	-1.61586825052897	-3.06496	1.27528	21.215	20.9785	100	3	22.8309	22.8789	100	3	14	14	12	25.9	25.9	22.9	0	51.532	155690000	42	22.3047	20.9785	20.3619	22.8789	22.5379	23.0759
EHI_164430	EHI_164430A-p1;EHI_164440A-p1	EHI_164430A-p1 | transcript=EHI_164430A | gene=EHI_164430 | organism=Entamoeba_histolytica_HM-1:IMSS | gene_product=actinin-like protein, putative | transcript_product=actinin-like protein, putative | location=DS571214:42244-43620(+) | protein_length=458 |	-1.59326489766439	-3.01731	0.944958	22.4482	21.973	100	3	24.0415	24.1427	100	3	15	15	6	36.2	36.2	14.8	0	60.894	699700000	107	23.8782	21.973	21.4933	23.4735	24.1427	24.5081
EHI_152750	EHI_152750A-p1	EHI_152750A-p1 | transcript=EHI_152750A | gene=EHI_152750 | organism=Entamoeba_histolytica_HM-1:IMSS | gene_product=eukaryotic peptide chain release factor subunit 1, putative | transcript_product=eukaryotic peptide chain release factor subunit 1, putative	-1.57612133026123	-2.98167	0	NaN	NaN	33.3333	1	21.0197	21.0197	66.6667	2	7	7	7	16.5	16.5	16.5	0	14.196	96237000	39	NaN	NaN	19.4435	20.8275	NaN	21.2118
EHI_118770	EHI_118770A-p1	EHI_118770A-p1 | transcript=EHI_118770A | gene=EHI_118770 | organism=Entamoeba_histolytica_HM-1:IMSS | gene_product=hypothetical protein | transcript_product=hypothetical protein | location=DS571180:58630-61143(-) | protein_length=837 | sequence_SO=superco	-1.55818716684977	-2.94484	1.12003	20.8978	20.6284	100	3	22.456	22.456	66.6667	2	11	11	11	19.6	19.6	19.6	0	56.319	130950000	65	21.7806	20.2843	20.6284	22.4492	NaN	22.4628
EHI_120360	EHI_120360A-p1	EHI_120360A-p1 | transcript=EHI_120360A | gene=EHI_120360 | organism=Entamoeba_histolytica_HM-1:IMSS | gene_product=grainin, putative | transcript_product=grainin, putative | location=DS571361:20907-21554(+) | protein_length=215 | sequence_SO=supercontig |	-1.55562655131022	-2.93961	1.03768	23.2234	22.877	100	3	24.779	24.5965	100	3	11	10	10	54.9	51.2	51.2	0	86.142	659740000	64	24.5312	22.877	22.262	24.5788	24.5965	25.1618
EHI_099260	EHI_099260A-p1	EHI_099260A-p1 | transcript=EHI_099260A | gene=EHI_099260 | organism=Entamoeba_histolytica_HM-1:IMSS | gene_product=hypothetical protein | transcript_product=hypothetical protein | location=DS571296:20256-21665(-) | protein_length=469 | sequence_SO=superco	-1.48997052510579	-2.80883	0.999481	23.8059	23.99	100	3	25.2959	24.8274	100	3	1	1	1	3.6	3.6	3.6	0.0075058	1.8536	384630000	15	23.4115	24.0163	23.99	24.4414	26.6189	24.8274
EHI_187760	EHI_187760A-p1	EHI_187760A-p1 | transcript=EHI_187760A | gene=EHI_187760 | organism=Entamoeba_histolytica_HM-1:IMSS | gene_product=hypothetical protein, conserved | transcript_product=hypothetical protein, conserved | location=DS571404:16529-17254(+) | protein_length=241	-1.48853206634521	-2.80603	0	18.9645	18.9645	66.6667	2	NaN	NaN	33.3333	1	3	3	3	7.5	7.5	7.5	0.0030048	2.2718	5742900	9	19.0723	NaN	18.8568	20.4531	NaN	NaN
EHI_125400	EHI_125400A-p1	EHI_125400A-p1 | transcript=EHI_125400A | gene=EHI_125400 | organism=Entamoeba_histolytica_HM-1:IMSS | gene_product=hypothetical protein | transcript_product=hypothetical protein | location=DS571290:37786-38730(-) | protein_length=314 | sequence_SO=superco	-1.47658602396647	-2.78289	1.41172	23.5132	23.6731	100	3	24.9897	25.0235	100	3	1	1	1	4.1	4.1	4.1	0.0052386	1.9251	311610000	14	23.6731	24.214	22.6523	24.686	25.0235	25.2597
EHI_105060	EHI_105060A-p1;EHI_142720A-p1;EHI_028880A-p1	EHI_105060A-p1 | transcript=EHI_105060A | gene=EHI_105060 | organism=Entamoeba_histolytica_HM-1:IMSS | gene_product=geranylgeranyl pyrophosphate synthase, putative | transcript_product=geranylgeranyl pyrophosphate synthase, putative | location=DS571204:118	-1.46170997619629	-2.75435	0	20.8951	20.8951	66.6667	2	NaN	NaN	33.3333	1	9	9	9	28.7	28.7	28.7	0	15.407	72885000	24	20.8405	20.9498	NaN	NaN	NaN	22.3568
EHI_156310	EHI_156310A-p1	EHI_156310A-p1 | transcript=EHI_156310A | gene=EHI_156310 | organism=Entamoeba_histolytica_HM-1:IMSS | gene_product=ribonuclease, putative | transcript_product=ribonuclease, putative | location=DS571257:18072-18827(-) | protein_length=251 | sequence_SO=sup	-1.38367080688477	-2.60931	0.617439	21.9043	21.0531	100	3	23.288	23.2824	100	3	8	8	2	36.7	36.7	12	0	19.157	242590000	43	23.756	21.0531	20.9037	23.9715	22.61	23.2824
EHI_167300	EHI_167300A-p1	EHI_167300A-p1 | transcript=EHI_167300A | gene=EHI_167300 | organism=Entamoeba_histolytica_HM-1:IMSS | gene_product=grainin 1 | transcript_product=grainin 1 | location=DS571473:6826-7473(-) | protein_length=215 | sequence_SO=supercontig | SO=protein_coding	-1.37509854634603	-2.59386	1.42954	25.5732	25.2555	100	3	26.9483	26.7243	100	3	14	13	12	70.2	66.5	62.8	0	225.13	2968300000	154	26.2659	25.2555	25.1983	26.6104	26.7243	27.5103
EHI_173460	EHI_173460A-p1	EHI_173460A-p1 | transcript=EHI_173460A | gene=EHI_173460 | organism=Entamoeba_histolytica_HM-1:IMSS | gene_product=hypothetical protein | transcript_product=hypothetical protein | location=DS571300:28186-30798(-) | protein_length=870 | sequence_SO=superco	-1.37023289998372	-2.58512	1.67231	21.8684	21.9097	100	3	23.2386	23.2386	66.6667	2	16	16	16	28.3	28.3	28.3	0	81.905	225410000	79	21.9586	21.9097	21.7369	22.8411	NaN	23.6361
EHI_109990	EHI_109990A-p1	EHI_109990A-p1 | transcript=EHI_109990A | gene=EHI_109990 | organism=Entamoeba_histolytica_HM-1:IMSS | gene_product=hypothetical protein | transcript_product=hypothetical protein | location=DS571242:43436-44146(-) | protein_length=236 | sequence_SO=superco	-1.37022654215495	-2.58511	1.13515	24.8916	24.6705	100	3	26.2619	26.1903	100	3	10	10	10	54.7	54.7	54.7	0	58.529	2561200000	107	25.8033	24.6705	24.2011	26.1903	25.7643	26.831
EHI_021350	EHI_021350A-p1	EHI_021350A-p1 | transcript=EHI_021350A | gene=EHI_021350 | organism=Entamoeba_histolytica_HM-1:IMSS | gene_product=hypothetical protein | transcript_product=hypothetical protein | location=DS571194:38103-40115(-) | protein_length=670 | sequence_SO=superco	-1.35879834493001	-2.56471	1.07741	20.135	20.207	100	3	21.4938	21.4938	66.6667	2	12	12	12	25.1	25.1	25.1	0	48.196	117190000	36	19.4162	20.207	20.7819	21.6926	NaN	21.2951
EHI_023270	EHI_023270A-p1	EHI_023270A-p1 | transcript=EHI_023270A | gene=EHI_023270 | organism=Entamoeba_histolytica_HM-1:IMSS | gene_product=Ras guanine nucleotide exchange factor, putative | transcript_product=Ras guanine nucleotide exchange factor, putative | location=DS571153:1	-1.35758686065674	-2.56256	0	20.9408	20.9408	66.6667	2	NaN	NaN	33.3333	1	17	17	17	26.3	26.3	26.3	0	47.54	83187000	40	20.6219	NaN	21.2596	NaN	NaN	22.2984
EHI_039590	EHI_039590A-p1	EHI_039590A-p1 | transcript=EHI_039590A | gene=EHI_039590 | organism=Entamoeba_histolytica_HM-1:IMSS | gene_product=hypothetical protein, conserved | transcript_product=hypothetical protein, conserved | location=DS571440:7092-8605(-) | protein_length=483 |	-1.33282121022542	-2.51895	0.458181	22.1408	22.1408	66.6667	2	23.4736	23.379	100	3	3	3	3	8.7	8.7	8.7	0	8.2303	180530000	25	23.1313	NaN	21.1502	24.7898	23.379	22.252
EHI_179320	EHI_179320A-p1	EHI_179320A-p1 | transcript=EHI_179320A | gene=EHI_179320 | organism=Entamoeba_histolytica_HM-1:IMSS | gene_product=hypothetical protein | transcript_product=hypothetical protein | location=DS571431:5054-6589(-) | protein_length=492 | sequence_SO=supercont	-1.32172266642252	-2.49964	0.995432	23.223	23.3354	100	3	24.5447	24.2259	100	3	9	9	9	19.9	19.9	19.9	0	27.564	637460000	67	23.5803	23.3354	22.7534	24.2259	23.7519	25.6564
EHI_050950	EHI_050950A-p1;EHI_160010A-p1	EHI_050950A-p1 | transcript=EHI_050950A | gene=EHI_050950 | organism=Entamoeba_histolytica_HM-1:IMSS | gene_product=hypothetical protein, conserved | transcript_product=hypothetical protein, conserved | location=DS571149:149471-150508(+) | protein_length=3	-1.32116222381592	-2.49867	0	21.9459	21.9459	66.6667	2	NaN	NaN	33.3333	1	2	2	2	10.4	10.4	10.4	0	21.617	70670000	16	22.534	NaN	21.3578	23.2671	NaN	NaN
EHI_153260	EHI_153260A-p1	EHI_153260A-p1 | transcript=EHI_153260A | gene=EHI_153260 | organism=Entamoeba_histolytica_HM-1:IMSS | gene_product=hypothetical protein, conserved | transcript_product=hypothetical protein, conserved | location=DS571145:415076-415928(-) | protein_length=2	-1.29735469818115	-2.45778	1.14607	20.0228	20.0228	66.6667	2	21.3202	21.3202	66.6667	2	1	1	1	3.8	3.8	3.8	0	4.7328	18731000	10	20.2769	NaN	19.7687	21.0557	NaN	21.5846
EHI_049640	EHI_049640A-p1	EHI_049640A-p1 | transcript=EHI_049640A | gene=EHI_049640 | organism=Entamoeba_histolytica_HM-1:IMSS | gene_product=phospholipid-transporting P-type ATPase, putative | transcript_product=phospholipid-transporting P-type ATPase, putative | location=DS571152	-1.28598213195801	-2.43848	0.770645	20.7841	20.7841	66.6667	2	22.0701	22.0701	66.6667	2	10	10	8	14	14	11.6	0	48.173	83293000	40	21.2056	NaN	20.3625	21.6291	22.511	NaN
EHI_075200	EHI_075200A-p1	EHI_075200A-p1 | transcript=EHI_075200A | gene=EHI_075200 | organism=Entamoeba_histolytica_HM-1:IMSS | gene_product=hypothetical protein | transcript_product=hypothetical protein | location=DS571452:11437-12261(-) | protein_length=253 | sequence_SO=superco	-1.28517150878906	-2.43711	0.606989	22.2937	22.2937	66.6667	2	23.5788	23.5788	66.6667	2	6	6	6	29.2	29.2	29.2	0	31.072	166360000	38	22.8893	21.6981	NaN	23.0529	24.1048	NaN
EHI_129330	EHI_129330A-p1	EHI_129330A-p1 | transcript=EHI_129330A | gene=EHI_129330 | organism=Entamoeba_histolytica_HM-1:IMSS | gene_product=Rab family GTPase | transcript_product=Rab family GTPase | location=DS571430:10933-11604(-) | protein_length=203 | sequence_SO=supercontig |	-1.2831548055013	-2.43371	0.536171	21.6038	21.3802	100	3	22.8869	22.8869	66.6667	2	6	6	6	37.9	37.9	37.9	0	14.692	122270000	25	21.3802	21.2731	22.158	21.6302	24.1436	NaN
EHI_096440	EHI_096440A-p1	EHI_096440A-p1 | transcript=EHI_096440A | gene=EHI_096440 | organism=Entamoeba_histolytica_HM-1:IMSS | gene_product=Rab family GTPase | transcript_product=Rab family GTPase | location=DS571163:48926-49492(-) | protein_length=188 | sequence_SO=supercontig |	-1.26651922861735	-2.4058	0.693136	21.7563	21.9148	100	3	23.0228	23.0228	66.6667	2	4	4	4	22.9	22.9	22.9	0	9.6171	116660000	36	21.3034	22.0506	21.9148	22.0556	23.99	NaN
EHI_178580	EHI_178580A-p1;EHI_060870A-p1;EHI_134470A-p1;EHI_055630A-p1;EHI_084730A-p1	EHI_178580A-p1 | transcript=EHI_178580A | gene=EHI_178580 | organism=Entamoeba_histolytica_HM-1:IMSS | gene_product=ATP-binding cassette protein, putative | transcript_product=ATP-binding cassette protein, putative | location=DS571154:41929-46005(+) | prot	-1.25912666320801	-2.39351	1.02728	21.911	22.163	100	3	23.1701	23.1224	100	3	31	31	30	24	24	22.9	0	154.18	817120000	179	22.7394	22.163	20.8305	23.0115	23.1224	23.3763
EHI_159870	EHI_159870A-p1	EHI_159870A-p1 | transcript=EHI_159870A | gene=EHI_159870 | organism=Entamoeba_histolytica_HM-1:IMSS | gene_product=galactose-inhibitable lectin small subunit, putative | transcript_product=galactose-inhibitable lectin small subunit, putative | location=DS	-1.23279253641764	-2.35021	0.61584	21.7246	20.978	100	3	22.9574	22.9275	100	3	10	10	10	40.1	40.1	40.1	0	18.608	260620000	56	23.4962	20.978	20.6995	22.7473	22.9275	23.1973
EHI_183250	EHI_183250A-p1	EHI_183250A-p1 | transcript=EHI_183250A | gene=EHI_183250 | organism=Entamoeba_histolytica_HM-1:IMSS | gene_product=hypothetical protein | transcript_product=hypothetical protein | location=DS571156:143398-143952(-) | protein_length=184 | sequence_SO=super	-1.21106020609538	-2.31508	0.732021	25.654	25.2567	100	3	26.8651	26.8651	66.6667	2	2	2	2	29.3	29.3	29.3	0	4.8004	950450000	41	26.5015	25.2567	25.204	26.2643	NaN	27.466
EHI_025100	EHI_025100A-p1	EHI_025100A-p1 | transcript=EHI_025100A | gene=EHI_025100 | organism=Entamoeba_histolytica_HM-1:IMSS | gene_product=hypothetical protein, conserved | transcript_product=hypothetical protein, conserved | location=DS571546:4307-5930(+) | protein_length=491 |	-1.2069149017334	-2.30843	1.15713	23.6465	23.7093	100	3	24.8534	24.6635	100	3	12	12	12	18.9	18.9	18.9	0	81.004	569640000	74	23.7093	23.7258	23.5044	24.6635	24.1241	25.7727
EHI_192050	EHI_192050A-p1	EHI_192050A-p1 | transcript=EHI_192050A | gene=EHI_192050 | organism=Entamoeba_histolytica_HM-1:IMSS | gene_product=UDP-glucose 4-epimerase, putative | transcript_product=UDP-glucose 4-epimerase, putative | location=DS571317:15292-16317(+) | protein_length	-1.20689296722412	-2.3084	0.868297	19.449	19.449	66.6667	2	20.6559	20.6559	66.6667	2	7	7	7	31.4	31.4	31.4	0	14.534	37815000	20	18.9533	NaN	19.9447	NaN	20.6377	20.6741
EHI_130660	EHI_130660A-p1	EHI_130660A-p1 | transcript=EHI_130660A | gene=EHI_130660 | organism=Entamoeba_histolytica_HM-1:IMSS | gene_product=microtubule associated protein, putative | transcript_product=microtubule associated protein, putative | location=DS571170:10954-11343(-) |	-1.2003796895345	-2.298	1.07127	23.418	23.5392	100	3	24.6184	24.4146	100	3	10	5	5	72.1	26.4	26.4	0	26.744	561740000	49	24.0611	23.5392	22.6538	24.1773	24.4146	25.2633
EHI_068530	EHI_017560A-p1;EHI_068530A-p1	EHI_017560A-p1 | transcript=EHI_017560A | gene=EHI_017560 | organism=Entamoeba_histolytica_HM-1:IMSS | gene_product=hypothetical protein | transcript_product=hypothetical protein | location=DS571240:2650-3723(-) | protein_length=357 | sequence_SO=supercont	-1.20034217834473	-2.29794	0.700096	23.3598	22.7143	100	3	24.5602	24.2231	100	3	10	9	9	51	48.7	48.7	0	65.921	851300000	90	24.7574	22.7143	22.6078	24.199	24.2231	25.2584
EHI_177180	EHI_177180A-p1	EHI_177180A-p1 | transcript=EHI_177180A | gene=EHI_177180 | organism=Entamoeba_histolytica_HM-1:IMSS | gene_product=hypothetical protein | transcript_product=hypothetical protein | location=DS571175:24886-25891(-) | protein_length=302 | sequence_SO=superco	-1.19013118743896	-2.28173	0	21.3866	21.3866	66.6667	2	NaN	NaN	33.3333	1	5	5	5	19.9	19.9	19.9	0	8.4908	63291000	18	22.3778	NaN	20.3953	22.5767	NaN	NaN
EHI_088090	EHI_088090A-p1	EHI_088090A-p1 | transcript=EHI_088090A | gene=EHI_088090 | organism=Entamoeba_histolytica_HM-1:IMSS | gene_product=coatomer alpha subunit, putative | transcript_product=coatomer alpha subunit, putative | location=DS571307:24053-26440(-) | protein_length=7	-1.18130874633789	-2.26782	0.712765	21.0612	21.3961	100	3	22.2425	22.2247	100	3	18	18	18	26.8	26.8	26.8	0	30.345	182090000	66	22.1	21.3961	19.6876	22.6765	21.8264	22.2247
EHI_157360	EHI_157360A-p1	EHI_157360A-p1 | transcript=EHI_157360A | gene=EHI_157360 | organism=Entamoeba_histolytica_HM-1:IMSS | gene_product=AIG1 family protein, putative | transcript_product=AIG1 family protein, putative | location=DS572478:226-1124(-) | protein_length=285 | sequ	-1.16995112101237	-2.25004	1.54636	23.263	23.2063	100	3	24.433	24.412	100	3	7	3	2	37.2	15.8	10.9	0	140.06	347300000	32	23.8556	23.2063	22.7271	24.412	24.6522	24.2347
EHI_110000	EHI_110000A-p1	EHI_110000A-p1 | transcript=EHI_110000A | gene=EHI_110000 | organism=Entamoeba_histolytica_HM-1:IMSS | gene_product=hypothetical protein | transcript_product=hypothetical protein | location=DS571242:44593-45222(+) | protein_length=209 | sequence_SO=superco	-1.15986696879069	-2.23437	1.40181	24.6297	24.6307	100	3	25.7895	25.8926	100	3	11	11	11	64.6	64.6	64.6	0	129.94	1949300000	110	25.2202	24.6307	24.0381	25.4399	26.0361	25.8926
EHI_170630	EHI_170630A-p1	EHI_170630A-p1 | transcript=EHI_170630A | gene=EHI_170630 | organism=Entamoeba_histolytica_HM-1:IMSS | gene_product=vesicle-associated membrane protein, putative | transcript_product=vesicle-associated membrane protein, putative | location=DS571310:8660-90	-1.15664704640706	-2.22939	0.79109	22.598	22.4135	100	3	23.7546	23.7546	66.6667	2	3	3	3	41.6	41.6	41.6	0	145.01	124470000	44	21.9493	22.4135	23.4311	NaN	24.1164	23.3929
EHI_167310	EHI_167310A-p1;EHI_111720A-p1	EHI_167310A-p1 | transcript=EHI_167310A | gene=EHI_167310 | organism=Entamoeba_histolytica_HM-1:IMSS | gene_product=grainin 2 | transcript_product=grainin 2 | location=DS571473:7735-8376(+) | protein_length=213 | sequence_SO=supercontig | SO=protein_coding	-1.15224583943685	-2.2226	1.08877	25.6072	25.3399	100	3	26.7594	26.7923	100	3	15	15	14	66.7	66.7	62.9	0	58.933	4896700000	149	26.3187	25.3399	25.163	26.7923	26.1476	27.3383
EHI_167270	EHI_167270A-p1;EHI_105140A-p1;EHI_073600A-p1	EHI_167270A-p1 | transcript=EHI_167270A | gene=EHI_167270 | organism=Entamoeba_histolytica_HM-1:IMSS | gene_product=40S ribosomal protein S15a, putative | transcript_product=40S ribosomal protein S15a, putative | location=DS571473:330-722(-) | protein_leng	-1.14442157745361	-2.21057	0	21.3907	21.3907	66.6667	2	NaN	NaN	33.3333	1	5	5	5	56.2	56.2	56.2	0	23.517	126280000	31	22.3568	NaN	20.4245	22.5351	NaN	NaN
EHI_195140	EHI_195140A-p1	EHI_195140A-p1 | transcript=EHI_195140A | gene=EHI_195140 | organism=Entamoeba_histolytica_HM-1:IMSS | gene_product=hypothetical protein | transcript_product=hypothetical protein | location=DS571250:47802-48322(+) | protein_length=152 | sequence_SO=superco	-1.14371744791667	-2.2095	0.843239	25.3754	25.4017	100	3	26.5192	26.5192	66.6667	2	3	3	3	16.4	16.4	16.4	0	16.814	495670000	19	24.8169	25.9077	25.4017	25.9634	27.0749	NaN
EHI_014030	EHI_014030A-p1;EHI_060020A-p1	EHI_014030A-p1 | transcript=EHI_014030A | gene=EHI_014030 | organism=Entamoeba_histolytica_HM-1:IMSS | gene_product=NAD(P) transhydrogenase subunit alpha, putative | transcript_product=NAD(P) transhydrogenase subunit alpha, putative | location=DS571172:387	-1.14337094624837	-2.20897	1.26036	26.2902	25.9256	100	3	27.4336	27.4428	100	3	55	55	9	49.9	49.9	5.1	0	323.31	20438000000	739	27.1368	25.9256	25.8081	27.3776	27.4803	27.4428
EHI_192460	EHI_192460A-p1	EHI_192460A-p1 | transcript=EHI_192460A | gene=EHI_192460 | organism=Entamoeba_histolytica_HM-1:IMSS | gene_product=formin homology 2 family protein | transcript_product=formin homology 2 family protein | location=DS571209:24456-28094(-) | protein_length=1	-1.14043045043945	-2.20447	0	NaN	NaN	33.3333	1	22.4395	22.4395	66.6667	2	11	11	11	13	13	13	0	26.673	32752000	21	NaN	NaN	21.2991	21.3448	23.5342	NaN
EHI_095810	EHI_095810A-p1	EHI_095810A-p1 | transcript=EHI_095810A | gene=EHI_095810 | organism=Entamoeba_histolytica_HM-1:IMSS | gene_product=hypothetical protein, conserved | transcript_product=hypothetical protein, conserved | location=DS571239:2503-3758(+) | protein_length=323 |	-1.13854281107585	-2.20159	0	21.1162	21.0118	100	3	NaN	NaN	33.3333	1	10	10	10	46.1	46.1	46.1	0	192.1	110550000	45	21.4044	21.0118	20.9326	NaN	NaN	22.2548
EHI_187040	EHI_187040A-p1;EHI_163630A-p1	EHI_187040A-p1 | transcript=EHI_187040A | gene=EHI_187040 | organism=Entamoeba_histolytica_HM-1:IMSS | gene_product=phosphofructokinase, putative | transcript_product=phosphofructokinase, putative | location=DS571159:84110-85429(+) | protein_length=439 | s	-1.13606548309326	-2.19781	0	20.8821	20.8821	66.6667	2	NaN	NaN	33.3333	1	8	8	8	25.5	25.5	25.5	0	11.926	75476000	18	21.6582	20.1061	NaN	22.0182	NaN	NaN
EHI_092670	EHI_092670A-p1	EHI_092670A-p1 | transcript=EHI_092670A | gene=EHI_092670 | organism=Entamoeba_histolytica_HM-1:IMSS | gene_product=hypothetical membrane-spanning protein | transcript_product=hypothetical membrane-spanning protein | location=DS571155:143728-144633(-) | pr	-1.10541343688965	-2.15161	1.18658	20.718	20.718	66.6667	2	21.8234	21.8234	66.6667	2	3	3	3	10	10	10	0	6.3453	40032000	11	21.0145	NaN	20.4216	NaN	21.8116	21.8352
EHI_099190	EHI_099190A-p1;EHI_121490A-p1	EHI_099190A-p1 | transcript=EHI_099190A | gene=EHI_099190 | organism=Entamoeba_histolytica_HM-1:IMSS | gene_product=WD repeat protein | transcript_product=WD repeat protein | location=DS571296:4730-5728(-) | protein_length=332 | sequence_SO=supercontig | S	-1.10440889994304	-2.15011	0	21.2593	21.191	100	3	NaN	NaN	33.3333	1	8	8	8	35.2	35.2	35.2	0	20.63	138830000	31	20.9732	21.6136	21.191	NaN	NaN	22.3637
EHI_039820	EHI_039820A-p1	EHI_039820A-p1 | transcript=EHI_039820A | gene=EHI_039820 | organism=Entamoeba_histolytica_HM-1:IMSS | gene_product=hypothetical protein | transcript_product=hypothetical protein | location=DS571454:2417-3889(+) | protein_length=490 | sequence_SO=supercont	-1.0985959370931	-2.14146	0.994116	22.1842	22.1294	100	3	23.2828	22.9778	100	3	7	7	7	18	18	18	0	20.585	145450000	33	21.9962	22.1294	22.4271	22.6063	24.2644	22.9778
EHI_179310	EHI_179310A-p1	EHI_179310A-p1 | transcript=EHI_179310A | gene=EHI_179310 | organism=Entamoeba_histolytica_HM-1:IMSS | gene_product=short chain dehydrogenase family protein | transcript_product=short chain dehydrogenase family protein | location=DS571431:1953-2888(+) | pr	-1.09331258138021	-2.13363	1.05717	22.0597	22.2278	100	3	23.153	23.0783	100	3	11	11	11	42.8	42.8	42.8	0	32.847	178100000	39	22.6673	22.2278	21.284	22.7379	23.6428	23.0783
EHI_155730	EHI_155730A-p1	EHI_155730A-p1 | transcript=EHI_155730A | gene=EHI_155730 | organism=Entamoeba_histolytica_HM-1:IMSS | gene_product=1-acyl-glycerol-3-phosphate acyltransferase, putative | transcript_product=1-acyl-glycerol-3-phosphate acyltransferase, putative | location=	-1.09194660186768	-2.13161	0.432035	21.7935	21.7935	66.6667	2	22.8855	22.8855	66.6667	2	12	12	12	41.2	41.2	41.2	0	25.141	159740000	40	22.7124	20.8747	NaN	23.1317	NaN	22.6392
EHI_020330	EHI_020330A-p1	EHI_020330A-p1 | transcript=EHI_020330A | gene=EHI_020330 | organism=Entamoeba_histolytica_HM-1:IMSS | gene_product=hypothetical protein | transcript_product=hypothetical protein | location=DS571339:25127-25717(-) | protein_length=196 | sequence_SO=superco	-1.07278569539388	-2.10349	0.490302	23.1407	23.2168	100	3	24.2135	24.2135	66.6667	2	2	2	2	6.1	6.1	6.1	0	5.6319	196620000	19	23.8563	23.2168	22.349	25.1715	NaN	23.2555
EHI_055400	EHI_055400A-p1	EHI_055400A-p1 | transcript=EHI_055400A | gene=EHI_055400 | organism=Entamoeba_histolytica_HM-1:IMSS | gene_product=NAD(P)( ) transhydrogenase (AB-specific), alpha subunit, putative | transcript_product=NAD(P)( ) transhydrogenase (AB-specific), alpha subun	-1.07218869527181	-2.10262	1.26909	23.0665	23.4212	100	3	24.1387	24.0769	100	3	52	6	6	49.2	5	5	0	15.223	230050000	40	23.4212	22.2988	23.4795	24.0769	24.0094	24.3297
EHI_020350	EHI_020350A-p1	EHI_020350A-p1 | transcript=EHI_020350A | gene=EHI_020350 | organism=Entamoeba_histolytica_HM-1:IMSS | gene_product=hypothetical protein | transcript_product=hypothetical protein | location=DS571339:27018-27695(+) | protein_length=225 | sequence_SO=superco	-1.0577220916748	-2.08164	0	NaN	NaN	33.3333	1	23.0277	23.0277	66.6667	2	4	4	4	28	28	28	0	10.178	146940000	13	21.97	NaN	NaN	22.8228	NaN	23.2326
EHI_172140	EHI_172140A-p1	EHI_172140A-p1 | transcript=EHI_172140A | gene=EHI_172140 | organism=Entamoeba_histolytica_HM-1:IMSS | gene_product=hypothetical protein, conserved | transcript_product=hypothetical protein, conserved | location=DS571471:2581-2985(+) | protein_length=134 |	-1.05527496337891	-2.07811	1.07214	25.1318	25.3078	100	3	26.1871	26.1198	100	3	11	11	6	77.6	77.6	33.6	0	109.66	2132200000	110	25.7744	25.3078	24.3131	25.935	26.1198	26.5064
EHI_199110	EHI_199110A-p1	EHI_199110A-p1 | transcript=EHI_199110A | gene=EHI_199110 | organism=Entamoeba_histolytica_HM-1:IMSS | gene_product=lysozyme, putative | transcript_product=lysozyme, putative | location=DS571165:111114-111749(+) | protein_length=211 | sequence_SO=supercont	-1.05294227600098	-2.07476	0	21.2047	21.2047	66.6667	2	NaN	NaN	33.3333	1	6	6	6	46.4	46.4	46.4	0	26.933	64313000	25	20.7382	NaN	21.6713	NaN	22.2577	NaN
EHI_197030	EHI_197030A-p1	EHI_197030A-p1 | transcript=EHI_197030A | gene=EHI_197030 | organism=Entamoeba_histolytica_HM-1:IMSS | gene_product=40S ribosomal protein S10, putative | transcript_product=40S ribosomal protein S10, putative | location=DS571157:41681-42064(-) | protein_le	-1.0505386988322	-2.0713	0.512867	22.4599	22.3963	100	3	23.5105	23.5105	66.6667	2	2	2	2	19.7	19.7	19.7	0	65.586	87740000	7	22.2328	22.3963	22.7507	24.6272	NaN	22.3937
EHI_022910	EHI_022910A-p1	EHI_022910A-p1 | transcript=EHI_022910A | gene=EHI_022910 | organism=Entamoeba_histolytica_HM-1:IMSS | gene_product=longin-type vesicle-associated membrane protein, putative | transcript_product=longin-type vesicle-associated membrane protein, putative | l	-1.04209613800049	-2.05922	0.661002	20.3558	20.3558	66.6667	2	21.3979	21.3979	66.6667	2	7	7	7	39.9	39.9	39.9	0	50.507	47571000	27	NaN	20.3666	20.345	20.8101	NaN	21.9856
EHI_007020	EHI_007020A-p1	EHI_007020A-p1 | transcript=EHI_007020A | gene=EHI_007020 | organism=Entamoeba_histolytica_HM-1:IMSS | gene_product=hypothetical protein, conserved | transcript_product=hypothetical protein, conserved | location=DS571197:69506-70966(-) | protein_length=486	-1.04207833607991	-2.05919	1.14832	21.5758	21.6151	100	3	22.6179	22.6179	66.6667	2	10	10	10	24.3	24.3	24.3	0	59.629	118020000	36	21.2367	21.8755	21.6151	22.2225	NaN	23.0133
EHI_109120	EHI_109120A-p1;EHI_079610A-p1	EHI_109120A-p1 | transcript=EHI_109120A | gene=EHI_109120 | organism=Entamoeba_histolytica_HM-1:IMSS | gene_product=AIG1 family protein, putative | transcript_product=AIG1 family protein, putative | location=DS572518:2-610(-) | protein_length=203 | sequenc	-1.03557968139648	-2.04994	0.937147	23.152	23.2988	100	3	24.1876	24.2558	100	3	8	8	2	41.9	41.9	7.4	0	45.711	439410000	64	23.8444	23.2988	22.3128	24.595	24.2558	23.7119
EHI_195030	EHI_195030A-p1	EHI_195030A-p1 | transcript=EHI_195030A | gene=EHI_195030 | organism=Entamoeba_histolytica_HM-1:IMSS | gene_product=hypothetical protein | transcript_product=hypothetical protein | location=DS571250:26763-28060(-) | protein_length=354 | sequence_SO=superco	-1.03198750813802	-2.04484	0.678167	21.822	21.9413	100	3	22.854	22.854	66.6667	2	10	10	10	33.1	33.1	33.1	0	28.562	219910000	52	21.9413	22.3759	21.1488	22.2456	NaN	23.4623
EHI_122730	EHI_122730A-p1	EHI_122730A-p1 | transcript=EHI_122730A | gene=EHI_122730 | organism=Entamoeba_histolytica_HM-1:IMSS | gene_product=Rab family GTPase | transcript_product=Rab family GTPase | location=DS571281:5907-6568(+) | protein_length=203 | sequence_SO=supercontig | S	-1.02316729227702	-2.03238	0.99408	21.3085	21.3493	100	3	22.3316	22.4811	100	3	7	6	6	43.8	39.9	39.9	0	33.494	79942000	17	21.4338	21.3493	21.1423	21.4447	23.0691	22.4811
EHI_180410	EHI_180410A-p1	EHI_180410A-p1 | transcript=EHI_180410A | gene=EHI_180410 | organism=Entamoeba_histolytica_HM-1:IMSS | gene_product=hypothetical protein | transcript_product=hypothetical protein | location=DS571221:51122-51982(-) | protein_length=286 | sequence_SO=superco	-1.02199808756511	-2.03073	0	23.284	23.2894	100	3	NaN	NaN	33.3333	1	8	8	8	32.2	32.2	32.2	0	24.21	406750000	57	22.6511	23.2894	23.9114	NaN	24.306	NaN
EHI_197300	EHI_197300A-p1	EHI_197300A-p1 | transcript=EHI_197300A | gene=EHI_197300 | organism=Entamoeba_histolytica_HM-1:IMSS | gene_product=phospholipid-transporting ATPase Neo1, putative | transcript_product=phospholipid-transporting ATPase Neo1, putative | location=DS571157:955	-1.0035285949707	-2.0049	0.967879	22.0237	21.6369	100	3	23.0272	23.1688	100	3	39	39	39	46.4	46.4	46.4	0	175.59	944490000	219	22.9439	21.4902	21.6369	22.7282	23.1846	23.1688
EHI_092280	EHI_092280A-p1	EHI_092280A-p1 | transcript=EHI_092280A | gene=EHI_092280 | organism=Entamoeba_histolytica_HM-1:IMSS | gene_product=GPI-anchor transamidase, putative | transcript_product=GPI-anchor transamidase, putative | location=DS571155:53656-54555(+) | protein_length	-0.996250152587891	-1.99481	0	22.2667	22.3948	100	3	NaN	NaN	33.3333	1	8	8	8	27.4	27.4	27.4	0	13.836	155920000	22	21.9202	22.4852	22.3948	23.263	NaN	NaN
EHI_167660	EHI_167660A-p1	EHI_167660A-p1 | transcript=EHI_167660A | gene=EHI_167660 | organism=Entamoeba_histolytica_HM-1:IMSS | gene_product=hypothetical protein | transcript_product=hypothetical protein | location=DS571343:15094-17043(+) | protein_length=649 | sequence_SO=superco	-0.995656649271648	-1.99399	0.437521	21.5492	21.5492	66.6667	2	22.5449	22.4442	100	3	21	21	21	50.7	50.7	50.7	0	49.666	341880000	81	22.6262	NaN	20.4722	22.4442	21.9572	23.2332
EHI_201200	EHI_201200A-p1;EHI_172280A-p1	EHI_201200A-p1 | transcript=EHI_201200A | gene=EHI_201200 | organism=Entamoeba_histolytica_HM-1:IMSS | gene_product=leukocyte-endothelial cell adhesion molecule 3, putative | transcript_product=leukocyte-endothelial cell adhesion molecule 3, putative | loc	-0.988437652587891	-1.98404	0.711543	23.7646	24.0821	100	3	24.753	24.6997	100	3	18	18	18	59	59	59	0	92.384	1469300000	167	24.2489	24.0821	22.9628	24.6997	23.9332	25.6262
EHI_136980	EHI_136980A-p1	EHI_136980A-p1 | transcript=EHI_136980A | gene=EHI_136980 | organism=Entamoeba_histolytica_HM-1:IMSS | gene_product=lipid phosphate phosphatase, putative | transcript_product=lipid phosphate phosphatase, putative | location=DS571287:11126-11905(-) | protei	-0.985454241434734	-1.97994	0.891607	21.7742	21.7742	66.6667	2	22.7597	22.5077	100	3	2	2	2	11.2	11.2	11.2	0	6.3738	96349000	18	NaN	22.0395	21.509	22.3528	23.4186	22.5077
EHI_119040	EHI_119040A-p1	EHI_119040A-p1 | transcript=EHI_119040A | gene=EHI_119040 | organism=Entamoeba_histolytica_HM-1:IMSS | gene_product=AIG1 family protein, putative | transcript_product=AIG1 family protein, putative | location=DS571267:8913-9839(+) | protein_length=308 | seq	-0.983910242716473	-1.97782	0.572057	22.141	21.5912	100	3	23.1249	23.1292	100	3	9	9	6	39.9	39.9	30.8	0	29.433	211940000	42	23.5368	21.2949	21.5912	23.6456	23.1292	22.5999
EHI_164320	EHI_164320A-p1;EHI_148750A-p1	EHI_164320A-p1 | transcript=EHI_164320A | gene=EHI_164320 | organism=Entamoeba_histolytica_HM-1:IMSS | gene_product=syntaxin, putative | transcript_product=syntaxin, putative | location=DS571214:19018-19986(-) | protein_length=278 | sequence_SO=supercontig	-0.982334772745769	-1.97566	2.07618	23.7898	23.7805	100	3	24.7721	24.8613	100	3	11	11	11	51.8	51.8	51.8	0	66.381	448520000	96	23.7805	23.826	23.7629	24.3863	25.0689	24.8613
EHI_182920	EHI_182920A-p1;EHI_161180A-p1;EHI_069110A-p1	EHI_182920A-p1 | transcript=EHI_182920A | gene=EHI_182920 | organism=Entamoeba_histolytica_HM-1:IMSS | gene_product=60S ribosomal protein L21, putative | transcript_product=60S ribosomal protein L21, putative | location=DS571156:68672-69172(-) | protein_le	-0.956953684488933	-1.94121	0	22.1482	22.078	100	3	NaN	NaN	33.3333	1	4	4	4	36.7	36.7	36.7	0	15.145	94149000	12	22.078	21.7324	22.6343	23.1052	NaN	NaN
EHI_096530	EHI_096530A-p1	EHI_096530A-p1 | transcript=EHI_096530A | gene=EHI_096530 | organism=Entamoeba_histolytica_HM-1:IMSS | gene_product=hypothetical protein | transcript_product=hypothetical protein | location=DS571163:63290-64093(-) | protein_length=267 | sequence_SO=superco	-0.949102401733398	-1.93067	0.34856	21.217	21.217	66.6667	2	22.1661	22.1661	66.6667	2	5	5	5	20.6	20.6	20.6	0	16.883	42291000	10	21.3696	21.0644	NaN	21.1634	23.1688	NaN
EHI_046650	EHI_046650A-p1	EHI_046650A-p1 | transcript=EHI_046650A | gene=EHI_046650 | organism=Entamoeba_histolytica_HM-1:IMSS | gene_product=Gal/GalNAc lectin heavy subunit, putative | transcript_product=Gal/GalNAc lectin heavy subunit, putative | location=DS571321:16308-19931(-)	-0.935564676920571	-1.91264	1.31624	22.2337	22.2324	100	3	23.1693	23.1232	100	3	14	14	14	12.4	12.4	12.4	0	52.583	502860000	85	22.8015	22.2324	21.6673	23.1232	23.0966	23.288
EHI_181240	EHI_181240A-p1	EHI_181240A-p1 | transcript=EHI_181240A | gene=EHI_181240 | organism=Entamoeba_histolytica_HM-1:IMSS | gene_product=Rab B GTPase | transcript_product=Rab B GTPase | location=DS571288:34442-35020(+) | protein_length=192 | sequence_SO=supercontig | SO=protei	-0.932840347290039	-1.90903	0.975433	22.1691	22.259	100	3	23.1019	23.1019	66.6667	2	8	8	7	49.5	49.5	45.3	0	32.198	119810000	21	22.4885	22.259	21.7598	23.5013	NaN	22.7025
EHI_202600	EHI_202600A-p1	EHI_202600A-p1 | transcript=EHI_202600A | gene=EHI_202600 | organism=Entamoeba_histolytica_HM-1:IMSS | gene_product=hypothetical protein, conserved | transcript_product=hypothetical protein, conserved | location=EH4261:2037-2816(+) | protein_length=259 | s	-0.928983688354492	-1.90393	2.87157	23.6386	23.6435	100	3	24.5676	24.522	100	3	5	5	5	19.3	19.3	19.3	0	48.511	563840000	68	23.7975	23.6435	23.4749	24.4757	24.7052	24.522
EHI_158240	EHI_158240A-p1;EHI_156710A-p1;EHI_009370A-p1	EHI_158240A-p1 | transcript=EHI_158240A | gene=EHI_158240 | organism=Entamoeba_histolytica_HM-1:IMSS | gene_product=fatty acid elongase, putative | transcript_product=fatty acid elongase, putative | location=DS571223:42781-44268(+) | protein_length=495 | s	-0.926471710205078	-1.90062	1.84358	25.27	25.3066	100	3	26.1965	26.141	100	3	23	23	22	49.5	49.5	47.5	0	91.425	3112400000	193	25.6134	25.3066	24.89	26.3501	26.141	26.0984
EHI_103720	EHI_103720A-p1	EHI_103720A-p1 | transcript=EHI_103720A | gene=EHI_103720 | organism=Entamoeba_histolytica_HM-1:IMSS | gene_product=hypothetical protein, conserved domain containing | transcript_product=hypothetical protein, conserved domain containing | location=DS571158	-0.925310134887695	-1.89909	1.43978	20.6704	20.4972	100	3	21.5957	21.5957	66.6667	2	11	11	11	38	38	38	0	27.001	145690000	46	20.4972	21.0207	20.4931	NaN	21.756	21.4353
EHI_030420	EHI_030420A-p1	EHI_030420A-p1 | transcript=EHI_030420A | gene=EHI_030420 | organism=Entamoeba_histolytica_HM-1:IMSS | gene_product=tyrosine kinase, putative | transcript_product=tyrosine kinase, putative | location=DS571253:30416-33718(+) | protein_length=1100 | sequence	-0.919870694478352	-1.89195	2.034	20.5268	20.5431	100	3	21.4467	21.4467	66.6667	2	10	8	5	11.8	9.6	6	0	13.881	81574000	32	20.5431	20.3656	20.6718	21.583	NaN	21.3104
EHI_148360	EHI_148360A-p1	EHI_148360A-p1 | transcript=EHI_148360A | gene=EHI_148360 | organism=Entamoeba_histolytica_HM-1:IMSS | gene_product=hypothetical protein | transcript_product=hypothetical protein | location=DS571146:63439-63900(-) | protein_length=153 | sequence_SO=superco	-0.912829399108887	-1.88273	1.31716	21.7335	21.7335	66.6667	2	22.6463	22.6463	66.6667	2	4	4	4	37.9	37.9	37.9	0	8.1279	63157000	16	21.7912	21.6758	NaN	22.8461	NaN	22.4465
EHI_137870	EHI_137870A-p1;EHI_044590A-p1	EHI_137870A-p1 | transcript=EHI_137870A | gene=EHI_137870 | organism=Entamoeba_histolytica_HM-1:IMSS | gene_product=40S ribosomal protein S5 | transcript_product=40S ribosomal protein S5 | location=DS571187:51677-52297(+) | protein_length=206 | sequence_SO	-0.909002939860027	-1.87775	0.388406	22.167	21.9629	100	3	23.076	23.076	66.6667	2	12	2	2	67	16	16	0	13.07	203000000	22	23.3881	21.9629	21.1499	23.6574	NaN	22.4946
EHI_022950	EHI_022950A-p1	EHI_022950A-p1 | transcript=EHI_022950A | gene=EHI_022950 | organism=Entamoeba_histolytica_HM-1:IMSS | gene_product=DnaJ family protein | transcript_product=DnaJ family protein | location=DS571153:38446-39549(-) | protein_length=367 | sequence_SO=supercont	-0.904520352681477	-1.87192	0.97005	21.508	21.4151	100	3	22.4125	22.4125	66.6667	2	10	10	10	39.2	39.2	39.2	0	88.051	145000000	36	22.0516	21.4151	21.0572	22.5861	22.2388	NaN
EHI_006940	EHI_006940A-p1	EHI_006940A-p1 | transcript=EHI_006940A | gene=EHI_006940 | organism=Entamoeba_histolytica_HM-1:IMSS | gene_product=hypothetical protein, conserved | transcript_product=hypothetical protein, conserved | location=DS571197:52270-53522(-) | protein_length=368	-0.899959564208984	-1.86601	1.44807	21.9833	21.9992	100	3	22.8832	23.1648	100	3	5	5	5	13.9	13.9	13.9	0	12.112	121860000	31	21.8936	21.9992	22.057	23.1711	22.3137	23.1648
EHI_031360	EHI_031360A-p1	EHI_031360A-p1 | transcript=EHI_031360A | gene=EHI_031360 | organism=Entamoeba_histolytica_HM-1:IMSS | gene_product=lecithin:cholesterol acyltransferase domain-containing protein | transcript_product=lecithin:cholesterol acyltransferase domain-containing p	-0.897612889607746	-1.86298	1.00001	22.9166	22.712	100	3	23.8142	23.8103	100	3	16	16	16	42.6	42.6	42.6	0	63.873	642410000	118	23.7239	22.3137	22.712	23.7588	23.8734	23.8103
EHI_136400	EHI_136400A-p1	EHI_136400A-p1 | transcript=EHI_136400A | gene=EHI_136400 | organism=Entamoeba_histolytica_HM-1:IMSS | gene_product=lecithin:cholesterol acyltransferase domain-containing protein | transcript_product=lecithin:cholesterol acyltransferase domain-containing p	-0.890960693359375	-1.85441	0.605044	23.8083	24.2567	100	3	24.6993	24.361	100	3	18	18	18	51.5	51.5	51.5	0	66.163	796940000	129	24.2567	24.4133	22.7551	24.361	24.2502	25.4867
EHI_180770	EHI_180770A-p1	EHI_180770A-p1 | transcript=EHI_180770A | gene=EHI_180770 | organism=Entamoeba_histolytica_HM-1:IMSS | gene_product=hypothetical protein | transcript_product=hypothetical protein | location=DS571443:3647-4534(+) | protein_length=295 | sequence_SO=supercont	-0.889315605163574	-1.8523	0.404233	21.5683	21.5683	66.6667	2	22.4576	22.094	100	3	4	4	4	15.6	15.6	15.6	0	4.3436	56245000	12	22.3774	NaN	20.7593	21.8074	23.4716	22.094
EHI_074180	EHI_074180A-p1	EHI_074180A-p1 | transcript=EHI_074180A | gene=EHI_074180 | organism=Entamoeba_histolytica_HM-1:IMSS | gene_product=cysteine proteinase 1, putative | transcript_product=cysteine proteinase 1, putative | location=DS571232:53874-54821(+) | protein_length=315	-0.888734817504883	-1.85155	0.543825	24.5851	24.0668	100	3	25.4738	25.5591	100	3	11	10	10	55.9	49.2	49.2	0	268.42	1207600000	139	25.9909	24.0668	23.6976	25.6382	25.5591	25.2241
EHI_091490	EHI_091490A-p1	EHI_091490A-p1 | transcript=EHI_091490A | gene=EHI_091490 | organism=Entamoeba_histolytica_HM-1:IMSS | gene_product=hypothetical protein | transcript_product=hypothetical protein | location=DS571400:7227-8007(+) | protein_length=225 | sequence_SO=supercont	-0.888362248738606	-1.85107	1.50998	23.5399	23.4835	100	3	24.4282	24.2866	100	3	2	2	2	8.4	8.4	8.4	0	4.4216	296100000	21	23.9125	23.4835	23.2237	24.2866	24.2059	24.7922
EHI_016350	EHI_016350A-p1	EHI_016350A-p1 | transcript=EHI_016350A | gene=EHI_016350 | organism=Entamoeba_histolytica_HM-1:IMSS | gene_product=hypothetical protein, conserved | transcript_product=hypothetical protein, conserved | location=DS571247:10482-11471(+) | protein_length=329	-0.884308179219563	-1.84588	0.187353	21.2576	21.2576	66.6667	2	22.1419	21.9898	100	3	11	11	11	42.6	42.6	42.6	0	32.902	57843000	26	19.3064	NaN	23.2087	20.8987	23.5371	21.9898
EHI_081370	EHI_081370A-p1	EHI_081370A-p1 | transcript=EHI_081370A | gene=EHI_081370 | organism=Entamoeba_histolytica_HM-1:IMSS | gene_product=vesicle-associated membrane protein, putative | transcript_product=vesicle-associated membrane protein, putative | location=DS571275:26177-2	-0.877187728881836	-1.83679	0.603677	23.2014	23.5984	100	3	24.0786	24.0253	100	3	4	4	4	51.5	51.5	51.5	0	78.288	324810000	78	22.17	23.5984	23.836	23.4293	24.7813	24.0253
EHI_106240	EHI_106240A-p1	EHI_106240A-p1 | transcript=EHI_106240A | gene=EHI_106240 | organism=Entamoeba_histolytica_HM-1:IMSS | gene_product=hypothetical protein | transcript_product=hypothetical protein | location=DS571236:21062-21497(+) | protein_length=127 | sequence_SO=superco	-0.87669563293457	-1.83616	0.721399	21.8	21.8	66.6667	2	22.6767	22.6767	66.6667	2	6	6	6	57.5	57.5	57.5	0	28.836	38975000	19	NaN	21.7792	21.8209	22.2285	23.125	NaN
EHI_139040	EHI_139040A-p1	EHI_139040A-p1 | transcript=EHI_139040A | gene=EHI_139040 | organism=Entamoeba_histolytica_HM-1:IMSS | gene_product=hypothetical protein, conserved | transcript_product=hypothetical protein, conserved | location=DS571260:38417-39956(+) | protein_length=492	-0.875443140665691	-1.83457	1.52542	24.0797	24.0112	100	3	24.9551	24.9336	100	3	7	7	7	14.2	14.2	14.2	0	22.944	554490000	51	24.2871	24.0112	23.9407	24.5454	25.3863	24.9336
EHI_101230	EHI_101230A-p1;EHI_081130A-p1;EHI_050640A-p1	EHI_101230A-p1 | transcript=EHI_101230A | gene=EHI_101230 | organism=Entamoeba_histolytica_HM-1:IMSS | gene_product=P-glyco protein 6, putative | transcript_product=P-glyco protein 6, putative | location=DS571353:1455-5303(+) | protein_length=1282 | sequen	-0.864324569702148	-1.82049	0.870784	25.5955	25.5804	100	3	26.4598	26.356	100	3	50	50	50	45.9	45.9	45.9	0	323.31	8858400000	497	26.3757	25.5804	24.8305	26.356	26.3248	26.6987
EHI_038590	EHI_038590A-p1	EHI_038590A-p1 | transcript=EHI_038590A | gene=EHI_038590 | organism=Entamoeba_histolytica_HM-1:IMSS | gene_product=hypothetical protein | transcript_product=hypothetical protein | location=DS571190:8906-9543(-) | protein_length=193 | sequence_SO=supercont	-0.858016331990559	-1.81254	0.923058	23.2441	22.9157	100	3	24.1021	24.02	100	3	5	5	5	33.2	33.2	33.2	0	62.938	302210000	40	23.9572	22.9157	22.8594	24.5657	23.7206	24.02
EHI_026340	EHI_026340A-p1	EHI_026340A-p1 | transcript=EHI_026340A | gene=EHI_026340 | organism=Entamoeba_histolytica_HM-1:IMSS | gene_product=thioredoxin, putative | transcript_product=thioredoxin, putative | location=DS571286:16004-16387(+) | protein_length=127 | sequence_SO=super	-0.855764071146648	-1.80972	0.277577	23.821	23.821	66.6667	2	24.6768	24.8607	100	3	5	4	4	45.7	37.8	37.8	0	10.845	340600000	28	25.3835	NaN	22.2585	24.9484	24.8607	24.2212
EHI_120600	EHI_120600A-p1	EHI_120600A-p1 | transcript=EHI_120600A | gene=EHI_120600 | organism=Entamoeba_histolytica_HM-1:IMSS | gene_product=hypothetical protein | transcript_product=hypothetical protein | location=DS571379:7866-8810(-) | protein_length=314 | sequence_SO=supercont	-0.853415807088219	-1.80677	1.0137	23.6722	23.9278	100	3	24.5256	24.7863	100	3	12	12	12	32.8	32.8	32.8	0	27.027	767650000	84	23.9278	23.1135	23.9753	23.9678	24.7863	24.8226
EHI_000280	EHI_000280A-p1	EHI_000280A-p1 | transcript=EHI_000280A | gene=EHI_000280 | organism=Entamoeba_histolytica_HM-1:IMSS | gene_product=hypothetical protein | transcript_product=hypothetical protein | location=DS571186:7480-8672(-) | protein_length=380 | sequence_SO=supercont	-0.850726445515949	-1.80341	0.762682	21.9969	21.8026	100	3	22.8476	22.8476	66.6667	2	7	7	7	20	20	20	0	15.239	104580000	37	21.8026	22.4315	21.7567	23.3652	NaN	22.33
EHI_148020	EHI_148020A-p1	EHI_148020A-p1 | transcript=EHI_148020A | gene=EHI_148020 | organism=Entamoeba_histolytica_HM-1:IMSS | gene_product=hypothetical protein, conserved | transcript_product=hypothetical protein, conserved | location=DS571146:6082-6693(-) | protein_length=203 |	-0.840278625488281	-1.7904	1.24535	23.4329	23.436	100	3	24.2732	24.1775	100	3	3	3	3	18.2	18.2	18.2	0	6.0618	208700000	16	23.5782	23.2844	23.436	24.1775	24.8431	23.7989
EHI_182480	EHI_182480A-p1	EHI_182480A-p1 | transcript=EHI_182480A | gene=EHI_182480 | organism=Entamoeba_histolytica_HM-1:IMSS | gene_product=hypothetical protein | transcript_product=hypothetical protein | location=DS571156:6745-8340(-) | protein_length=531 | sequence_SO=supercont	-0.833199818929035	-1.78163	0.744674	21.7658	21.7334	100	3	22.599	22.599	66.6667	2	6	6	6	16.6	16.6	16.6	0	17.728	114740000	28	22.4186	21.7334	21.1453	22.6766	NaN	22.5214
EHI_110250	EHI_110250A-p1	EHI_110250A-p1 | transcript=EHI_110250A | gene=EHI_110250 | organism=Entamoeba_histolytica_HM-1:IMSS | gene_product=protein kinase domain containing protein | transcript_product=protein kinase domain containing protein | location=DS571151:31909-33810(-) |	-0.831624348958332	-1.77969	0.67077	21.4212	21.4603	100	3	22.2529	22.1955	100	3	12	12	12	30.3	30.3	30.3	0	24.333	160150000	40	21.0816	21.4603	21.7218	21.3632	23.1999	22.1955
EHI_054480	EHI_054480A-p1	EHI_054480A-p1 | transcript=EHI_054480A | gene=EHI_054480 | organism=Entamoeba_histolytica_HM-1:IMSS | gene_product=hypothetical protein | transcript_product=hypothetical protein | location=DS571225:5125-5523(-) | protein_length=132 | sequence_SO=supercont	-0.818433125813801	-1.76349	0.816076	22.8013	22.7056	100	3	23.6197	23.9049	100	3	2	2	2	15.2	15.2	15.2	0	3.9978	127950000	22	22.4624	23.2359	22.7056	22.822	24.1324	23.9049
EHI_068230	EHI_068230A-p1	EHI_068230A-p1 | transcript=EHI_068230A | gene=EHI_068230 | organism=Entamoeba_histolytica_HM-1:IMSS | gene_product=Rab family GTPase | transcript_product=Rab family GTPase | location=DS571150:84180-84893(+) | protein_length=204 | sequence_SO=supercontig |	-0.815920511881512	-1.76042	0.662558	23.0391	23.1679	100	3	23.8551	23.4732	100	3	6	6	6	46.1	46.1	46.1	0	95.669	294780000	63	23.501	23.1679	22.4485	23.4732	24.7776	23.3143
EHI_164460	EHI_164460A-p1;REV__EHI_166480A-p1	EHI_164460A-p1 | transcript=EHI_164460A | gene=EHI_164460 | organism=Entamoeba_histolytica_HM-1:IMSS | gene_product=leucine-rich repeat containing protein | transcript_product=leucine-rich repeat containing protein | location=DS571214:46322-48499(-) | prot	-0.813335418701172	-1.75727	0.497868	20.391	20.7526	100	3	21.2043	21.5398	100	3	30	30	30	52.7	52.7	52.7	0	139.74	472400000	135	21.0341	19.3863	20.7526	21.5398	20.2212	21.852
EHI_006700	EHI_006700A-p1	EHI_006700A-p1 | transcript=EHI_006700A | gene=EHI_006700 | organism=Entamoeba_histolytica_HM-1:IMSS | gene_product=thioredoxin, putative | transcript_product=thioredoxin, putative | location=DS571197:14483-14935(+) | protein_length=150 | sequence_SO=super	-0.807128270467121	-1.74973	0.683983	21.186	21.1005	100	3	21.9931	22.0009	100	3	5	5	5	36.7	36.7	36.7	0	7.5672	143210000	17	21.8677	21.1005	20.5897	22.0009	22.6602	21.3183
EHI_112870	EHI_112870A-p1	EHI_112870A-p1 | transcript=EHI_112870A | gene=EHI_112870 | organism=Entamoeba_histolytica_HM-1:IMSS | gene_product=fatty acid elongase, putative | transcript_product=fatty acid elongase, putative | location=DS571411:11437-12873(+) | protein_length=478 | s	-0.797182083129883	-1.7377	1.21462	22.6784	22.7187	100	3	23.4756	23.3062	100	3	16	16	16	45.4	45.4	45.4	0	91.005	540970000	105	22.9348	22.7187	22.3817	23.3062	23.1289	23.9917
EHI_091090	EHI_091090A-p1	EHI_091090A-p1 | transcript=EHI_091090A | gene=EHI_091090 | organism=Entamoeba_histolytica_HM-1:IMSS | gene_product=hypothetical protein | transcript_product=hypothetical protein | location=DS571335:19713-20318(-) | protein_length=201 | sequence_SO=superco	-0.794062932332356	-1.73395	0.415983	21.1824	21.5743	100	3	21.9765	22.4264	100	3	9	9	9	42.8	42.8	42.8	0	38.592	278250000	39	22.0671	19.9059	21.5743	21.013	22.4264	22.4901
EHI_016120	EHI_016120A-p1	EHI_016120A-p1 | transcript=EHI_016120A | gene=EHI_016120 | organism=Entamoeba_histolytica_HM-1:IMSS | gene_product=EF-hand calcium-binding domain containing protein | transcript_product=EF-hand calcium-binding domain containing protein | location=DS571494	-0.793127695719402	-1.73283	0.478809	20.9873	21.1748	100	3	21.7804	21.7804	66.6667	2	6	6	6	9.7	9.7	9.7	0	10.25	67421000	21	21.7681	20.019	21.1748	21.5378	NaN	22.023
EHI_200850	EHI_200850A-p1;EHI_126110A-p1	EHI_200850A-p1 | transcript=EHI_200850A | gene=EHI_200850 | organism=Entamoeba_histolytica_HM-1:IMSS | gene_product=40S ribosomal protein S5 | transcript_product=40S ribosomal protein S5 | location=DS571248:49921-50538(+) | protein_length=205 | sequence_SO	-0.792362213134766	-1.73191	0.915957	22.3174	22.416	100	3	23.1098	22.9672	100	3	12	12	2	66.8	66.8	15.6	0	63.001	441470000	71	22.8184	22.416	21.7178	23.5863	22.9672	22.7758
EHI_138950	EHI_138950A-p1	EHI_138950A-p1 | transcript=EHI_138950A | gene=EHI_138950 | organism=Entamoeba_histolytica_HM-1:IMSS | gene_product=hypothetical protein | transcript_product=hypothetical protein | location=DS571260:26707-27090(+) | protein_length=127 | sequence_SO=superco	-0.790599187215168	-1.72979	2.00125	23.4037	23.2478	100	3	24.1943	24.1684	100	3	2	2	2	15	15	15	0	13.165	232700000	31	23.7258	23.2478	23.2374	24.307	24.1074	24.1684
EHI_177990	EHI_177990A-p1	EHI_177990A-p1 | transcript=EHI_177990A | gene=EHI_177990 | organism=Entamoeba_histolytica_HM-1:IMSS | gene_product=leucine-rich repeat containing protein | transcript_product=leucine-rich repeat containing protein | location=DS571272:11558-14209(-) | prot	-0.790457407633465	-1.72962	0.995193	20.4313	20.2055	100	3	21.2218	21.4226	100	3	24	24	24	37	37	37	0	75.939	249980000	103	21.0107	20.0778	20.2055	20.7605	21.4822	21.4226
EHI_060740	EHI_060740A-p1	EHI_060740A-p1 | transcript=EHI_060740A | gene=EHI_060740 | organism=Entamoeba_histolytica_HM-1:IMSS | gene_product=EF-hand calcium-binding domain containing protein | transcript_product=EF-hand calcium-binding domain containing protein | location=DS571643	-0.785292943318687	-1.72344	1.46084	27.2671	27.1764	100	3	28.0524	28.1539	100	3	13	13	12	70.5	70.5	67	0	114.17	10773000000	288	27.4955	27.1294	27.1764	27.6284	28.1539	28.375
EHI_013180	EHI_013180A-p1;EHI_131670A-p1	EHI_013180A-p1 | transcript=EHI_013180A | gene=EHI_013180 | organism=Entamoeba_histolytica_HM-1:IMSS | gene_product=dynamin-1-like protein, putative | transcript_product=dynamin-1-like protein, putative | location=DS571168:81309-83357(-) | protein_length=6	-0.784086863199871	-1.722	0.509853	21.6439	21.1923	100	3	22.428	22.5488	100	3	18	17	17	34.8	33.7	33.7	0	51.386	289340000	87	22.752	21.1923	20.9874	23.0149	22.5488	21.7202
EHI_020250	EHI_020250A-p1	EHI_020250A-p1 | transcript=EHI_020250A | gene=EHI_020250 | organism=Entamoeba_histolytica_HM-1:IMSS | gene_product=lecithin:cholesterol acyltransferase domain-containing protein | transcript_product=lecithin:cholesterol acyltransferase domain-containing p	-0.78001880645752	-1.71715	0	20.9925	20.9925	66.6667	2	NaN	NaN	33.3333	1	3	3	3	12.8	12.8	12.8	0	7.5181	24481000	12	21.1413	20.8437	NaN	21.7725	NaN	NaN
EHI_113970	EHI_113970A-p1	EHI_113970A-p1 | transcript=EHI_113970A | gene=EHI_113970 | organism=Entamoeba_histolytica_HM-1:IMSS | gene_product=glycerophosphoryl diester phosphodiesterase, putative | transcript_product=glycerophosphoryl diester phosphodiesterase, putative | location=	-0.779421488444008	-1.71644	1.74268	23.3649	23.4907	100	3	24.1444	24.0715	100	3	11	11	11	34.7	34.7	34.7	0	32.254	439750000	83	23.6024	23.4907	23.0017	24.0715	24.0543	24.3072
EHI_165070	EHI_165070A-p1	EHI_165070A-p1 | transcript=EHI_165070A | gene=EHI_165070 | organism=Entamoeba_histolytica_HM-1:IMSS | gene_product=estradiol 17-beta-dehydrogenase, putative | transcript_product=estradiol 17-beta-dehydrogenase, putative | location=DS571217:3054-4025(-) |	-0.778479258219399	-1.71532	0.764036	24.5881	24.5426	100	3	25.3665	25.2278	100	3	17	17	17	69.7	69.7	69.7	0	86.595	1599300000	162	25.2031	24.5426	24.0185	25.9769	24.895	25.2278
EHI_023430	EHI_023430A-p1	EHI_023430A-p1 | transcript=EHI_023430A | gene=EHI_023430 | organism=Entamoeba_histolytica_HM-1:IMSS | gene_product=glycosyl hydrolase, family 31 protein | transcript_product=glycosyl hydrolase, family 31 protein | location=DS571153:141655-144270(+) | prot	-0.77836577097575	-1.71519	1.00612	21.8832	21.8287	100	3	22.6616	22.6616	66.6667	2	12	12	12	17.6	17.6	17.6	0	32.654	164450000	52	22.3326	21.8287	21.4883	22.5438	NaN	22.7794
EHI_166360	EHI_166360A-p1	EHI_166360A-p1 | transcript=EHI_166360A | gene=EHI_166360 | organism=Entamoeba_histolytica_HM-1:IMSS | gene_product=hypothetical protein | transcript_product=hypothetical protein | location=DS571326:1822-2871(+) | protein_length=349 | sequence_SO=supercont	-0.769166946411133	-1.70429	0.533553	22.3565	22.2152	100	3	23.1257	22.9532	100	3	8	8	7	28.4	28.4	26.4	0	40.178	210700000	35	23.35	22.2152	21.5042	22.9532	22.6442	23.7796
EHI_197020	EHI_197020A-p1	EHI_197020A-p1 | transcript=EHI_197020A | gene=EHI_197020 | organism=Entamoeba_histolytica_HM-1:IMSS | gene_product=signal peptidase, putative | transcript_product=signal peptidase, putative | location=DS571157:40945-41514(-) | protein_length=189 | sequenc	-0.761792500813801	-1.6956	1.37901	23.4919	23.461	100	3	24.2537	24.3735	100	3	5	5	5	29.1	29.1	29.1	0	18.372	289060000	52	23.461	23.7692	23.2454	24.5393	24.3735	23.8482
EHI_178640	EHI_178640A-p1	EHI_178640A-p1 | transcript=EHI_178640A | gene=EHI_178640 | organism=Entamoeba_histolytica_HM-1:IMSS | gene_product=Yos1-like domain-containing protein | transcript_product=Yos1-like domain-containing protein | location=DS571154:57723-58031(-) | protein_le	-0.760274887084961	-1.69381	0	NaN	NaN	33.3333	1	21.8921	21.8921	66.6667	2	2	2	2	32.1	32.1	32.1	0	4.8895	32957000	15	NaN	21.1319	NaN	21.4778	NaN	22.3065
EHI_185280	EHI_185280A-p1	EHI_185280A-p1 | transcript=EHI_185280A | gene=EHI_185280 | organism=Entamoeba_histolytica_HM-1:IMSS | gene_product=phosphoglucomutase/phosphomannomutase family protein | transcript_product=phosphoglucomutase/phosphomannomutase family protein | location=DS	-0.758618672688804	-1.69187	0.599074	22.1218	21.9674	100	3	22.8804	22.7653	100	3	16	16	16	36.5	36.5	36.5	0	53.148	494380000	77	23.1012	21.9674	21.2967	22.7653	22.5891	23.2868
EHI_074020	EHI_074020A-p1	EHI_074020A-p1 | transcript=EHI_074020A | gene=EHI_074020 | organism=Entamoeba_histolytica_HM-1:IMSS | gene_product=vacuolar proton ATPase subunit, putative | transcript_product=vacuolar proton ATPase subunit, putative | location=DS571232:11860-14271(-) |	-0.752546946207683	-1.68476	1.06585	22.5687	22.7192	100	3	23.3213	23.4713	100	3	17	17	17	24.3	24.3	24.3	0	58.68	522400000	117	22.7318	22.7192	22.2552	22.7567	23.7359	23.4713
EHI_162540	EHI_162540A-p1	EHI_162540A-p1 | transcript=EHI_162540A | gene=EHI_162540 | organism=Entamoeba_histolytica_HM-1:IMSS | gene_product=vacuolar protein sorting 26 | transcript_product=vacuolar protein sorting 26 | location=DS571497:4734-6149(+) | protein_length=471 | sequenc	-0.749375661214192	-1.68107	0.517709	21.1206	20.7342	100	3	21.87	21.87	66.6667	2	6	6	5	20.2	20.2	17.2	0	22.488	52949000	27	21.9671	20.7342	20.6606	21.5233	NaN	22.2167
EHI_155680	EHI_155680A-p1	EHI_155680A-p1 | transcript=EHI_155680A | gene=EHI_155680 | organism=Entamoeba_histolytica_HM-1:IMSS | gene_product=hypothetical protein | transcript_product=hypothetical protein | location=DS571162:107135-107620(+) | protein_length=126 | sequence_SO=super	-0.742982228597004	-1.67363	0.381275	23.2942	23.3555	100	3	24.0372	24.6027	100	3	5	5	5	61.9	61.9	61.9	0	51.189	205450000	49	22.2685	23.3555	24.2585	22.8713	24.6375	24.6027
EHI_148060	EHI_148060A-p1	EHI_148060A-p1 | transcript=EHI_148060A | gene=EHI_148060 | organism=Entamoeba_histolytica_HM-1:IMSS | gene_product=hypothetical protein, conserved | transcript_product=hypothetical protein, conserved | location=DS571146:12112-12983(-) | protein_length=273	-0.742742538452148	-1.67335	0	21.7913	21.7913	66.6667	2	NaN	NaN	33.3333	1	4	4	4	21.2	21.2	21.2	0	9.5316	55137000	18	NaN	21.6323	21.9503	22.534	NaN	NaN
EHI_007330	EHI_007330A-p1	EHI_007330A-p1 | transcript=EHI_007330A | gene=EHI_007330 | organism=Entamoeba_histolytica_HM-1:IMSS | gene_product=beta-N-acetylhexosaminidase, beta subunit | transcript_product=beta-N-acetylhexosaminidase, beta subunit | location=DS571323:21893-23590(-)	-0.735458374023438	-1.66493	0.453736	23.4603	23.5351	100	3	24.1958	24.1244	100	3	25	25	25	59.8	59.8	59.8	0	96.821	1827600000	245	24.4067	23.5351	22.4392	24.1244	23.533	24.93
EHI_172960	EHI_172960A-p1;EHI_174910A-p1	EHI_172960A-p1 | transcript=EHI_172960A | gene=EHI_172960 | organism=Entamoeba_histolytica_HM-1:IMSS | gene_product=ARP2/3 complex 21 kDa subunit, putative | transcript_product=ARP2/3 complex 21 kDa subunit, putative | location=DS571300:7230-7815(-) | prot	-0.728798548380535	-1.65726	0.616462	21.6758	21.6648	100	3	22.4046	22.4046	66.6667	2	6	6	6	35	35	35	0	18.719	196720000	34	22.2595	21.6648	21.1032	22.7477	NaN	22.0616
EHI_168600	EHI_168600A-p1	EHI_168600A-p1 | transcript=EHI_168600A | gene=EHI_168600 | organism=Entamoeba_histolytica_HM-1:IMSS | gene_product=Rab family GTPase | transcript_product=Rab family GTPase | location=DS571675:824-1539(-) | protein_length=198 | sequence_SO=supercontig | SO	-0.726734161376953	-1.65489	0.996885	21.5713	21.6602	100	3	22.298	22.298	66.6667	2	4	4	4	29.3	29.3	29.3	0	13.598	90198000	29	21.8474	21.6602	21.2063	22.5513	NaN	22.0448
EHI_049910	EHI_049910A-p1	EHI_049910A-p1 | transcript=EHI_049910A | gene=EHI_049910 | organism=Entamoeba_histolytica_HM-1:IMSS | gene_product=threonine dehydratase, putative | transcript_product=threonine dehydratase, putative | location=DS571152:138327-139616(+) | protein_length=4	-0.726114273071289	-1.65418	0	19.7828	19.7828	66.6667	2	NaN	NaN	33.3333	1	4	4	4	16.6	16.6	16.6	0	20.526	20159000	15	19.6075	NaN	19.958	NaN	NaN	20.5089
EHI_147010	EHI_147010A-p1	EHI_147010A-p1 | transcript=EHI_147010A | gene=EHI_147010 | organism=Entamoeba_histolytica_HM-1:IMSS | gene_product=long-chain-fatty-acid--CoA ligase, putative | transcript_product=long-chain-fatty-acid--CoA ligase, putative | location=DS571374:18711-20759	-0.721101760864258	-1.64844	1.22494	24.4298	24.5525	100	3	25.1509	25.1454	100	3	31	31	31	55.1	55.1	55.1	0	172.76	1867000000	249	24.7516	24.5525	23.9853	25.4207	24.8866	25.1454
EHI_126920	EHI_126920A-p1	EHI_126920A-p1 | transcript=EHI_126920A | gene=EHI_126920 | organism=Entamoeba_histolytica_HM-1:IMSS | gene_product=asparaginyl-tRNA synthetase, putative | transcript_product=asparaginyl-tRNA synthetase, putative | location=DS571166:10899-12254(-) | protei	-0.714400609334309	-1.6408	1.03255	21.2518	21.2753	100	3	21.9662	21.9065	100	3	13	13	13	44.1	44.1	44.1	0	67.567	187400000	61	21.6327	21.2753	20.8473	21.9065	21.5968	22.3953
EHI_110120	EHI_110120A-p1	EHI_110120A-p1 | transcript=EHI_110120A | gene=EHI_110120 | organism=Entamoeba_histolytica_HM-1:IMSS | gene_product=phosphoglucomutase, putative | transcript_product=phosphoglucomutase, putative | location=DS571151:1032-2693(+) | protein_length=553 | seque	-0.709775288899738	-1.63555	1.00106	21.6293	21.4116	100	3	22.3391	22.2839	100	3	16	16	16	45.9	45.9	45.9	0	40.191	244480000	74	22.1047	21.3718	21.4116	22.2839	21.9671	22.7664
EHI_141860	EHI_141860A-p1	EHI_141860A-p1 | transcript=EHI_141860A | gene=EHI_141860 | organism=Entamoeba_histolytica_HM-1:IMSS | gene_product=phosphoinositide phosphatase, putative | transcript_product=phosphoinositide phosphatase, putative | location=DS571161:51935-53695(-) | prot	-0.707098007202148	-1.63252	1.04683	22.6984	22.8357	100	3	23.4055	23.3366	100	3	24	24	24	48	48	48	0	88.653	486820000	108	23.0319	22.8357	22.2274	23.79	23.0898	23.3366
EHI_137920	EHI_137920A-p1	EHI_137920A-p1 | transcript=EHI_137920A | gene=EHI_137920 | organism=Entamoeba_histolytica_HM-1:IMSS | gene_product=hypothetical protein, conserved | transcript_product=hypothetical protein, conserved | location=DS571187:59321-60919(+) | protein_length=496	-0.706015904744469	-1.63129	0.770142	23.0827	23.0892	100	3	23.7887	24.0286	100	3	8	8	8	18.1	18.1	18.1	0	46.488	233310000	51	22.9578	23.2011	23.0892	22.9784	24.3592	24.0286
EHI_070720	EHI_070720A-p1;EHI_165270A-p1	EHI_070720A-p1 | transcript=EHI_070720A | gene=EHI_070720 | organism=Entamoeba_histolytica_HM-1:IMSS | gene_product=L-myo-inositol-1-phosphate synthase | transcript_product=L-myo-inositol-1-phosphate synthase | location=DS571284:21619-23145(-) | protein_le	-0.70481236775716	-1.62993	0.436338	21.448	21.4375	100	3	22.1528	22.4549	100	3	15	15	15	42.7	42.7	42.7	0	46.104	341600000	73	22.402	21.4375	20.5045	22.6865	21.3171	22.4549
EHI_126310	EHI_126310A-p1	EHI_126310A-p1 | transcript=EHI_126310A | gene=EHI_126310 | organism=Entamoeba_histolytica_HM-1:IMSS | gene_product=Rho family GTPase | transcript_product=Rho family GTPase | location=DS571160:138374-139012(-) | protein_length=212 | sequence_SO=supercontig	-0.687393824259441	-1.61037	1.10433	22.3108	22.4187	100	3	22.9982	22.9809	100	3	7	7	7	50.5	50.5	50.5	0	139.67	183790000	48	22.7084	22.4187	21.8052	22.9809	22.7968	23.2169
EHI_044490	EHI_044490A-p1	EHI_044490A-p1 | transcript=EHI_044490A | gene=EHI_044490 | organism=Entamoeba_histolytica_HM-1:IMSS | gene_product=hypothetical protein | transcript_product=hypothetical protein | location=DS571147:6313-7710(+) | protein_length=448 | sequence_SO=supercont	-0.683661778767906	-1.60621	0.635095	21.1991	21.1007	100	3	21.8827	22.2686	100	3	5	5	5	12.7	12.7	12.7	0	8.7605	78785000	20	21.4806	21.0159	21.1007	20.9593	22.4203	22.2686
EHI_068670	EHI_068670A-p1	EHI_068670A-p1 | transcript=EHI_068670A | gene=EHI_068670 | organism=Entamoeba_histolytica_HM-1:IMSS | gene_product=hypothetical protein | transcript_product=hypothetical protein | location=DS571150:164480-164980(+) | protein_length=166 | sequence_SO=super	-0.681683540344238	-1.60401	0.438955	21.4306	21.4306	66.6667	2	22.1123	22.1123	66.6667	2	5	5	5	25.9	25.9	25.9	0	9.3723	58579000	25	NaN	21.213	21.6482	22.6551	NaN	21.5695
EHI_103450	EHI_103450A-p1	EHI_103450A-p1 | transcript=EHI_103450A | gene=EHI_103450 | organism=Entamoeba_histolytica_HM-1:IMSS | gene_product=actin binding protein, putative | transcript_product=actin binding protein, putative | location=DS571158:47241-48392(+) | protein_length=383	-0.680485407511394	-1.60268	0.589499	21.4935	21.5131	100	3	22.174	21.9626	100	3	7	7	7	18.8	18.8	18.8	0	14.048	114880000	30	22.0687	21.5131	20.8987	22.9288	21.6305	21.9626
EHI_065250	EHI_065250A-p1	EHI_065250A-p1 | transcript=EHI_065250A | gene=EHI_065250 | organism=Entamoeba_histolytica_HM-1:IMSS | gene_product=Lecithin:cholesterol acyltransferase, putative | transcript_product=Lecithin:cholesterol acyltransferase, putative | location=DS571302:10253	-0.68006420135498	-1.60221	0	NaN	NaN	33.3333	1	21.0209	21.0209	66.6667	2	5	3	3	16.3	10.9	10.9	0	6.6918	22055000	4	20.3408	NaN	NaN	20.9099	NaN	21.1319
EHI_049740	EHI_049740A-p1	EHI_049740A-p1 | transcript=EHI_049740A | gene=EHI_049740 | organism=Entamoeba_histolytica_HM-1:IMSS | gene_product=ubiquitin-conjugating enzyme family protein | transcript_product=ubiquitin-conjugating enzyme family protein | location=DS571152:105915-1069	-0.679425239562988	-1.6015	1.48006	21.5568	21.5568	66.6667	2	22.2362	22.2362	66.6667	2	7	7	7	24.7	24.7	24.7	0	13.895	83183000	24	21.6708	21.4429	NaN	22.1806	NaN	22.2918
EHI_169360	EHI_169360A-p1;EHI_035090A-p1;EHI_029530A-p1;EHI_103310A-p1	EHI_169360A-p1 | transcript=EHI_169360A | gene=EHI_169360 | organism=Entamoeba_histolytica_HM-1:IMSS | gene_product=60S ribosomal protein L7a, putative | transcript_product=60S ribosomal protein L7a, putative | location=DS571219:59041-59901(+) | protein_le	-0.679169972737629	-1.60122	0.311162	21.9606	21.8679	100	3	22.6398	22.5708	100	3	12	12	12	42	42	42	0	18.023	391740000	32	23.0331	20.9809	21.8679	23.8232	22.5708	21.5254
EHI_156430	EHI_156430A-p1	EHI_156430A-p1 | transcript=EHI_156430A | gene=EHI_156430 | organism=Entamoeba_histolytica_HM-1:IMSS | gene_product=NUF1 protein, putative | transcript_product=NUF1 protein, putative | location=DS571257:43001-43345(+) | protein_length=114 | sequence_SO=sup	-0.677798271179199	-1.5997	0	NaN	NaN	33.3333	1	21.504	21.504	66.6667	2	3	3	3	44.7	44.7	44.7	0	24.915	28963000	24	NaN	20.8262	NaN	20.7842	NaN	22.2238
EHI_043010	EHI_043010A-p1	EHI_043010A-p1 | transcript=EHI_043010A | gene=EHI_043010 | organism=Entamoeba_histolytica_HM-1:IMSS | gene_product=V-type ATPase, A subunit, putative | transcript_product=V-type ATPase, A subunit, putative | location=DS571292:30810-32633(+) | protein_leng	-0.67735163370768	-1.5992	0.812611	23.6986	23.8756	100	3	24.3759	24.2516	100	3	32	32	32	71.8	71.8	71.8	0	158.59	1752300000	242	24.1372	23.8756	23.0829	24.0728	24.2516	24.8034
EHI_068400	EHI_068400A-p1	EHI_068400A-p1 | transcript=EHI_068400A | gene=EHI_068400 | organism=Entamoeba_histolytica_HM-1:IMSS | gene_product=major facilitator superfamily transporter, putative | transcript_product=major facilitator superfamily transporter, putative | location=DS57	-0.675474802652996	-1.59712	0.703237	22.0197	21.9627	100	3	22.6952	22.8788	100	3	5	5	5	16.6	16.6	16.6	0	18.03	100290000	35	21.9627	22.4563	21.6401	21.9855	22.8788	23.2212
EHI_095190	EHI_095190A-p1;EHI_045920A-p1	EHI_095190A-p1 | transcript=EHI_095190A | gene=EHI_095190 | organism=Entamoeba_histolytica_HM-1:IMSS | gene_product=hypothetical protein, conserved | transcript_product=hypothetical protein, conserved | location=DS571264:41582-43339(-) | protein_length=585	-0.669925689697266	-1.59099	0.865879	21.6532	21.5426	100	3	22.3231	22.3666	100	3	5	5	5	8.7	8.7	8.7	0	15.427	69529000	25	21.5426	22.1778	21.2391	21.9042	22.6985	22.3666
EHI_185240	EHI_185240A-p1	EHI_185240A-p1 | transcript=EHI_185240A | gene=EHI_185240 | organism=Entamoeba_histolytica_HM-1:IMSS | gene_product=long-chain-fatty-acid--CoA ligase, putative | transcript_product=long-chain-fatty-acid--CoA ligase, putative | location=DS571249:16128-18452	-0.666757583618164	-1.5875	0	20.6884	20.4284	100	3	NaN	NaN	33.3333	1	10	10	10	17.2	17.2	17.2	0	38.771	114350000	39	20.0452	20.4284	21.5916	NaN	21.3551	NaN
EHI_095150	EHI_095150A-p1	EHI_095150A-p1 | transcript=EHI_095150A | gene=EHI_095150 | organism=Entamoeba_histolytica_HM-1:IMSS | gene_product=mitochondrial carrier protein, putative | transcript_product=mitochondrial carrier protein, putative | location=DS571264:30857-31687(+) | pr	-0.662255605061851	-1.58255	0.757128	22.2717	22.4618	100	3	22.934	22.9418	100	3	11	11	11	38.4	38.4	38.4	0	27.55	216660000	45	21.6768	22.6766	22.4618	22.9418	22.4738	23.3862
EHI_044640	EHI_044640A-p1	EHI_044640A-p1 | transcript=EHI_044640A | gene=EHI_044640 | organism=Entamoeba_histolytica_HM-1:IMSS | gene_product=protein kinase, putative | transcript_product=protein kinase, putative | location=DS571147:25116-26270(-) | protein_length=384 | sequence_SO	-0.659637451171875	-1.57969	0	21.7377	21.7377	66.6667	2	NaN	NaN	33.3333	1	4	4	4	12.8	12.8	12.8	0	8.9891	61620000	12	NaN	22.0769	21.3985	NaN	NaN	22.3974
EHI_174100	EHI_174100A-p1	EHI_174100A-p1 | transcript=EHI_174100A | gene=EHI_174100 | organism=Entamoeba_histolytica_HM-1:IMSS | gene_product=ankyrin repeat protein | transcript_product=ankyrin repeat protein | location=DS571220:17309-19338(-) | protein_length=660 | sequence_SO=sup	-0.658596356709797	-1.57855	0.233943	19.2318	19.7094	100	3	19.8904	19.8904	66.6667	2	13	13	13	28	28	28	0	48.751	88052000	51	17.619	19.7094	20.3671	20.0394	NaN	19.7415
EHI_120590	EHI_120590A-p1	EHI_120590A-p1 | transcript=EHI_120590A | gene=EHI_120590 | organism=Entamoeba_histolytica_HM-1:IMSS | gene_product=hypothetical protein | transcript_product=hypothetical protein | location=DS571379:5026-7323(+) | protein_length=765 | sequence_SO=supercont	-0.656701405843098	-1.57647	0.516479	22.2394	21.8381	100	3	22.8961	22.8673	100	3	20	20	20	35.6	35.6	35.6	0	36.969	446250000	72	23.0861	21.8381	21.7941	22.8673	22.2819	23.5392
EHI_029540	EHI_029540A-p1	EHI_029540A-p1 | transcript=EHI_029540A | gene=EHI_029540 | organism=Entamoeba_histolytica_HM-1:IMSS | gene_product=dolychil-diphosphooligosaccharide-- protein glycosyltransferase subunit, putative | transcript_product=dolychil-diphosphooligosaccharide-- p	-0.65651798248291	-1.57627	0.985853	22.2292	22.2868	100	3	22.8857	22.8857	66.6667	2	14	14	14	51.8	51.8	51.8	0	41.695	234400000	49	22.2868	22.3574	22.0434	22.5432	NaN	23.2282
EHI_099730	EHI_099730A-p1;EHI_017700A-p1	EHI_099730A-p1 | transcript=EHI_099730A | gene=EHI_099730 | organism=Entamoeba_histolytica_HM-1:IMSS | gene_product=ribosomal protein L13, putative | transcript_product=ribosomal protein L13, putative | location=DS571299:14994-15611(+) | protein_length=205	-0.656354904174805	-1.5761	0.361407	22.2161	22.0465	100	3	22.8725	22.7426	100	3	6	6	3	31.7	31.7	17.6	0	12.25	220470000	41	22.913	21.6889	22.0465	24.083	22.7426	21.7917
EHI_009530	EHI_009530A-p1;EHI_045090A-p1;EHI_045080A-p1	EHI_009530A-p1 | transcript=EHI_009530A | gene=EHI_009530 | organism=Entamoeba_histolytica_HM-1:IMSS | gene_product=pyruvate phosphate dikinase | transcript_product=pyruvate phosphate dikinase | location=DS571184:42067-44724(+) | protein_length=885 | seque	-0.65349515279134	-1.57297	0.48711	24.2745	24.1705	100	3	24.928	25.0259	100	3	53	53	53	72.2	72.2	72.2	0	258.05	4738800000	456	25.1263	24.1705	23.5266	25.0259	24.2725	25.4855
EHI_106350	EHI_106350A-p1	EHI_106350A-p1 | transcript=EHI_106350A | gene=EHI_106350 | organism=Entamoeba_histolytica_HM-1:IMSS | gene_product=Vacuolar ATP synthase subunit d, putative | transcript_product=Vacuolar ATP synthase subunit d, putative | location=DS571236:49606-50664(-)	-0.653409322102863	-1.57288	0.645942	22.5455	22.6438	100	3	23.1989	22.8885	100	3	15	15	15	61.4	61.4	61.4	0	94.971	523700000	115	22.9631	22.6438	22.0295	22.8885	22.7805	23.9277
EHI_088020	EHI_088020A-p1;EHI_160670A-p1	EHI_088020A-p1 | transcript=EHI_088020A | gene=EHI_088020 | organism=Entamoeba_histolytica_HM-1:IMSS | gene_product=alcohol dehydrogenase, putative | transcript_product=alcohol dehydrogenase, putative | location=DS571307:5583-6731(+) | protein_length=382 |	-0.646689732869465	-1.56557	0	20.2743	20.2478	100	3	NaN	NaN	33.3333	1	9	8	7	35.6	33.2	31.4	0	8.4758	100380000	15	21.0025	20.2478	19.5725	20.9209	NaN	NaN
EHI_130720	EHI_130720A-p1	EHI_130720A-p1 | transcript=EHI_130720A | gene=EHI_130720 | organism=Entamoeba_histolytica_HM-1:IMSS | gene_product=hypothetical protein | transcript_product=hypothetical protein | location=DS571170:19008-19610(+) | protein_length=200 | sequence_SO=superco	-0.641953468322754	-1.56044	0.47249	21.4588	21.4588	66.6667	2	22.1008	22.1008	66.6667	2	5	5	5	37	37	37	0	9.3802	57348000	14	21.8986	NaN	21.019	22.3637	NaN	21.8378
EHI_144600	EHI_144600A-p1	EHI_144600A-p1 | transcript=EHI_144600A | gene=EHI_144600 | organism=Entamoeba_histolytica_HM-1:IMSS | gene_product=Rho family GTPase | transcript_product=Rho family GTPase | location=DS571508:4870-5677(+) | protein_length=200 | sequence_SO=supercontig | S	-0.641128540039063	-1.55955	0	22.0401	22.0401	66.6667	2	NaN	NaN	33.3333	1	7	5	5	58	39.5	39.5	0	21.602	140070000	24	21.7574	NaN	22.3229	NaN	NaN	22.6813
EHI_065310	EHI_065310A-p1	EHI_065310A-p1 | transcript=EHI_065310A | gene=EHI_065310 | organism=Entamoeba_histolytica_HM-1:IMSS | gene_product=Skp1 family protein | transcript_product=Skp1 family protein | location=DS571302:23630-24112(+) | protein_length=160 | sequence_SO=supercont	-0.637218475341797	-1.55533	0	20.1764	20.1764	66.6667	2	NaN	NaN	33.3333	1	3	3	3	23.1	23.1	23.1	0	4.5713	46106000	15	19.9519	NaN	20.4009	NaN	NaN	20.8137
EHI_099720	EHI_099720A-p1	EHI_099720A-p1 | transcript=EHI_099720A | gene=EHI_099720 | organism=Entamoeba_histolytica_HM-1:IMSS | gene_product=hypothetical protein | transcript_product=hypothetical protein | location=DS571299:14240-14688(-) | protein_length=126 | sequence_SO=superco	-0.636732737223305	-1.5548	1.73979	22.8334	22.7511	100	3	23.4701	23.5972	100	3	5	5	5	38.9	38.9	38.9	0	9.413	241200000	34	23.0033	22.7511	22.7458	23.6258	23.1875	23.5972
EHI_021340	EHI_021340A-p1	EHI_021340A-p1 | transcript=EHI_021340A | gene=EHI_021340 | organism=Entamoeba_histolytica_HM-1:IMSS | gene_product=aminopeptidase, putative | transcript_product=aminopeptidase, putative | location=DS571194:36540-37891(+) | protein_length=435 | sequence_SO	-0.631394386291504	-1.54906	0	20.4763	20.4763	66.6667	2	NaN	NaN	33.3333	1	15	15	15	45.3	45.3	45.3	0	55.072	94397000	42	20.2313	20.7212	NaN	21.1076	NaN	NaN
EHI_024590	EHI_024590A-p1	EHI_024590A-p1 | transcript=EHI_024590A | gene=EHI_024590 | organism=Entamoeba_histolytica_HM-1:IMSS | gene_product=Sec7 domain protein | transcript_product=Sec7 domain protein | location=DS571198:53946-58283(+) | protein_length=1445 | sequence_SO=supercon	-0.63076941172282	-1.54839	0.25239	23.4186	23.3778	100	3	24.0494	24.0494	66.6667	2	15	15	15	12.2	12.2	12.2	0	27.306	224550000	52	23.3778	24.3406	22.5374	NaN	23.1244	24.9743
EHI_148470	EHI_148470A-p1	EHI_148470A-p1 | transcript=EHI_148470A | gene=EHI_148470 | organism=Entamoeba_histolytica_HM-1:IMSS | gene_product=asparagine synthetase A, putative | transcript_product=asparagine synthetase A, putative | location=DS571146:82906-83943(+) | protein_length	-0.626826604207356	-1.54416	0	21.2721	21.0665	100	3	NaN	NaN	33.3333	1	11	11	11	43.2	43.2	43.2	0	16.431	100110000	44	20.7787	21.971	21.0665	NaN	NaN	21.8989
EHI_067090	EHI_067090A-p1	EHI_067090A-p1 | transcript=EHI_067090A | gene=EHI_067090 | organism=Entamoeba_histolytica_HM-1:IMSS | gene_product=hypothetical protein | transcript_product=hypothetical protein | location=DS571445:13855-14493(+) | protein_length=212 | sequence_SO=superco	-0.626698811848957	-1.54403	0.324751	25.9549	25.5276	100	3	26.5816	26.6544	100	3	12	12	12	44.8	44.8	44.8	0	54.986	3948100000	119	27.277	25.5276	25.0601	27.2632	25.8272	26.6544
EHI_130670	EHI_130670A-p1	EHI_130670A-p1 | transcript=EHI_130670A | gene=EHI_130670 | organism=Entamoeba_histolytica_HM-1:IMSS | gene_product=Rab family GTPase | transcript_product=Rab family GTPase | location=DS571170:11476-12060(+) | protein_length=194 | sequence_SO=supercontig |	-0.625314076741535	-1.54255	0	21.7504	21.9947	100	3	NaN	NaN	33.3333	1	7	7	7	37.1	37.1	37.1	0	15.877	64065000	16	21.9947	22.0097	21.2468	NaN	22.3757	NaN
EHI_189850	EHI_189850A-p1;EHI_118220A-p1	EHI_189850A-p1 | transcript=EHI_189850A | gene=EHI_189850 | organism=Entamoeba_histolytica_HM-1:IMSS | gene_product=V-type ATPase, B subunit, putative | transcript_product=V-type ATPase, B subunit, putative | location=DS571315:4144-5769(-) | protein_length	-0.623381296793621	-1.54048	0.681659	23.5687	23.8601	100	3	24.192	23.9058	100	3	25	25	25	73	73	73	0	209.33	1823500000	321	23.8737	23.8601	22.9722	23.8991	23.9058	24.7712
EHI_107320	EHI_107320A-p1;EHI_035390A-p1	EHI_107320A-p1 | transcript=EHI_107320A | gene=EHI_107320 | organism=Entamoeba_histolytica_HM-1:IMSS | gene_product=phosphatidylinositol-glycan biosynthesis class O protein, putative | transcript_product=phosphatidylinositol-glycan biosynthesis class O pro	-0.622943878173828	-1.54001	0	21.7454	21.7454	66.6667	2	NaN	NaN	33.3333	1	6	6	6	10.9	10.9	10.9	0	12.485	49965000	16	21.724	NaN	21.7669	NaN	NaN	22.3684
EHI_200840	EHI_200840A-p1	EHI_200840A-p1 | transcript=EHI_200840A | gene=EHI_200840 | organism=Entamoeba_histolytica_HM-1:IMSS | gene_product=Signal recognition particle receptor alpha subunit, putative | transcript_product=Signal recognition particle receptor alpha subunit, putati	-0.619916915893555	-1.53679	0	21.4041	21.4041	66.6667	2	NaN	NaN	33.3333	1	10	10	10	27.9	27.9	27.9	0	31.839	51177000	22	21.3239	NaN	21.4843	22.024	NaN	NaN
EHI_164500	EHI_164500A-p1;EHI_092340A-p1;EHI_170580A-p1	EHI_164500A-p1 | transcript=EHI_164500A | gene=EHI_164500 | organism=Entamoeba_histolytica_HM-1:IMSS | gene_product=Sec61 alpha subunit, putative | transcript_product=Sec61 alpha subunit, putative | location=DS571214:54625-55805(+) | protein_length=344 | s	-0.618742624918621	-1.53554	0.764303	24.7212	24.7427	100	3	25.3399	25.4205	100	3	8	8	8	17.7	17.7	17.7	0	28.356	783150000	62	25.0587	24.7427	24.3622	25.8381	24.7613	25.4205
EHI_103780	EHI_103780A-p1	EHI_103780A-p1 | transcript=EHI_103780A | gene=EHI_103780 | organism=Entamoeba_histolytica_HM-1:IMSS | gene_product=defender against cell death protein, putative | transcript_product=defender against cell death protein, putative | location=DS571158:119788-	-0.617961247762047	-1.5347	1.39791	23.2811	23.1741	100	3	23.899	23.9197	100	3	2	2	2	16.1	16.1	16.1	0	6.6048	186440000	23	23.1741	23.5076	23.1615	23.9197	24.1863	23.5911
EHI_158220	EHI_158220A-p1	EHI_158220A-p1 | transcript=EHI_158220A | gene=EHI_158220 | organism=Entamoeba_histolytica_HM-1:IMSS | gene_product=hypothetical protein | transcript_product=hypothetical protein | location=DS571223:38750-39865(-) | protein_length=371 | sequence_SO=superco	-0.614115397135418	-1.53062	0.341677	21.2066	21.2066	66.6667	2	21.8207	22.0186	100	3	8	8	8	23.2	23.2	23.2	0	12.862	195340000	30	21.968	20.4452	NaN	21.1567	22.2867	22.0186
EHI_096360	EHI_096360A-p1	EHI_096360A-p1 | transcript=EHI_096360A | gene=EHI_096360 | organism=Entamoeba_histolytica_HM-1:IMSS | gene_product=hypothetical protein | transcript_product=hypothetical protein | location=DS571163:35907-37304(+) | protein_length=465 | sequence_SO=superco	-0.612690607706707	-1.52911	0.287919	23.1226	22.4648	100	3	23.7353	23.534	100	3	5	5	5	11.2	11.2	11.2	0	13.209	259510000	25	22.1266	22.4648	24.7765	23.534	24.1614	23.5105
EHI_126890	EHI_126890A-p1	EHI_126890A-p1 | transcript=EHI_126890A | gene=EHI_126890 | organism=Entamoeba_histolytica_HM-1:IMSS | gene_product=hypothetical protein | transcript_product=hypothetical protein | location=DS571166:5250-6119(-) | protein_length=289 | sequence_SO=supercont	-0.610727945963543	-1.52703	0.350186	21.4483	21.4483	66.6667	2	22.0591	22.3395	100	3	4	4	4	12.5	12.5	12.5	0	28.893	59874000	22	21.4019	NaN	21.4948	21.0144	22.8233	22.3395
EHI_178650	EHI_178650A-p1	EHI_178650A-p1 | transcript=EHI_178650A | gene=EHI_178650 | organism=Entamoeba_histolytica_HM-1:IMSS | gene_product=hypothetical protein | transcript_product=hypothetical protein | location=DS571154:58172-59710(-) | protein_length=512 | sequence_SO=superco	-0.610515594482422	-1.5268	0	NaN	NaN	33.3333	1	21.688	21.688	66.6667	2	5	5	5	16	16	16	0	11.848	35422000	13	NaN	NaN	21.0775	21.7614	NaN	21.6147
EHI_005120	EHI_005120A-p1	EHI_005120A-p1 | transcript=EHI_005120A | gene=EHI_005120 | organism=Entamoeba_histolytica_HM-1:IMSS | gene_product=hypothetical protein | transcript_product=hypothetical protein | location=DS571195:65829-66944(+) | protein_length=371 | sequence_SO=superco	-0.602947870890301	-1.51882	0.755842	23.5956	23.7042	100	3	24.1986	24.1986	66.6667	2	7	7	7	21.3	21.3	21.3	0	11.597	252720000	36	23.3699	23.7042	23.7129	24.6126	NaN	23.7846
EHI_130960	EHI_130960A-p1;EHI_136220A-p1	EHI_130960A-p1 | transcript=EHI_130960A | gene=EHI_130960 | organism=Entamoeba_histolytica_HM-1:IMSS | gene_product=purine nucleoside phosphorylase, putative | transcript_product=purine nucleoside phosphorylase, putative | location=DS571170:45273-45989(-)	-0.600673675537109	-1.51642	0	21.3243	21.2944	100	3	NaN	NaN	33.3333	1	7	7	7	50	50	50	0	34.216	148910000	38	22.2366	21.2944	20.4419	NaN	NaN	21.925
EHI_067970	EHI_067970A-p1	EHI_067970A-p1 | transcript=EHI_067970A | gene=EHI_067970 | organism=Entamoeba_histolytica_HM-1:IMSS | gene_product=chorein, putative | transcript_product=chorein, putative | location=DS571150:31388-41504(+) | protein_length=3346 | sequence_SO=supercontig	-0.596055030822754	-1.51158	0.439623	20.2693	20.2693	66.6667	2	20.8653	20.8653	66.6667	2	8	8	8	3.4	3.4	3.4	0	9.6098	17327000	18	20.7006	NaN	19.838	20.5921	NaN	21.1386
EHI_155560	EHI_155560A-p1	EHI_155560A-p1 | transcript=EHI_155560A | gene=EHI_155560 | organism=Entamoeba_histolytica_HM-1:IMSS | gene_product=hypothetical protein | transcript_product=hypothetical protein | location=DS571162:79687-80634(-) | protein_length=315 | sequence_SO=superco	-0.595117568969727	-1.5106	0	21.7235	22.0922	100	3	NaN	NaN	33.3333	1	3	3	3	14.3	14.3	14.3	0	33.837	60892000	22	20.8217	22.0922	22.2566	NaN	NaN	22.3186
EHI_198760	EHI_198760A-p1;EHI_030180A-p1	EHI_198760A-p1 | transcript=EHI_198760A | gene=EHI_198760 | organism=Entamoeba_histolytica_HM-1:IMSS | gene_product=alcohol dehydrogenase 3, putative | transcript_product=alcohol dehydrogenase 3, putative | location=DS571165:37298-38452(+) | protein_length	-0.592821756998699	-1.50819	0.430199	23.6594	23.291	100	3	24.2523	24.2812	100	3	24	24	21	74.2	74.2	71.1	0	195.24	2615200000	234	24.6317	23.291	23.0557	24.2812	23.6734	24.8021
EHI_118880	EHI_118880A-p1	EHI_118880A-p1 | transcript=EHI_118880A | gene=EHI_118880 | organism=Entamoeba_histolytica_HM-1:IMSS | gene_product=Oligosaccharyl transferase, putative | transcript_product=Oligosaccharyl transferase, putative | location=DS571180:83639-85771(-) | protein_	-0.591762542724609	-1.50709	0.595974	21.2354	21.3086	100	3	21.8272	21.9865	100	3	8	8	8	14.5	14.5	14.5	0	73.737	127200000	33	21.8792	21.3086	20.5184	22.0726	21.4224	21.9865
EHI_126900	EHI_126900A-p1	EHI_126900A-p1 | transcript=EHI_126900A | gene=EHI_126900 | organism=Entamoeba_histolytica_HM-1:IMSS | gene_product=hypothetical protein | transcript_product=hypothetical protein | location=DS571166:6310-7107(-) | protein_length=265 | sequence_SO=supercont	-0.590347290039063	-1.50561	0.403243	21.6876	21.6876	66.6667	2	22.278	22.2156	100	3	2	2	2	9.1	9.1	9.1	0	4.0504	44104000	13	21.5212	21.8541	NaN	21.5285	22.2156	23.0898
EHI_199660	EHI_199660A-p1	EHI_199660A-p1 | transcript=EHI_199660A | gene=EHI_199660 | organism=Entamoeba_histolytica_HM-1:IMSS | gene_product=hypothetical protein | transcript_product=hypothetical protein | location=DS571319:18631-19212(+) | protein_length=193 | sequence_SO=superco	-0.590182622273762	-1.50544	0.648385	27.3725	27.389	100	3	27.9627	28.0124	100	3	6	6	6	26.4	26.4	26.4	0	22.275	2474400000	67	27.6448	27.389	27.0838	28.5913	27.2845	28.0124
EHI_030720	EHI_030720A-p1	EHI_030720A-p1 | transcript=EHI_030720A | gene=EHI_030720 | organism=Entamoeba_histolytica_HM-1:IMSS | gene_product=cysteine protease, putative | transcript_product=cysteine protease, putative | location=DS571208:5151-6537(-) | protein_length=444 | sequenc	-0.589985529581707	-1.50523	0.63994	22.8028	22.8009	100	3	23.3928	23.5006	100	3	8	8	8	31.3	31.3	31.3	0	47.824	216250000	50	23.1621	22.8009	22.4455	22.7208	23.9571	23.5006
EHI_135470	EHI_135470A-p1	EHI_135470A-p1 | transcript=EHI_135470A | gene=EHI_135470 | organism=Entamoeba_histolytica_HM-1:IMSS | gene_product=adenylate kinase | transcript_product=adenylate kinase | location=DS571422:9367-9948(-) | protein_length=193 | sequence_SO=supercontig | SO=	-0.588810920715332	-1.50401	0.351758	21.6937	21.4335	100	3	22.2825	22.2825	66.6667	2	8	8	8	54.4	54.4	54.4	0	17.36	196140000	42	22.6655	21.4335	20.9822	22.5096	NaN	22.0555
EHI_158100	EHI_158100A-p1	EHI_158100A-p1 | transcript=EHI_158100A | gene=EHI_158100 | organism=Entamoeba_histolytica_HM-1:IMSS | gene_product=hypothetical protein | transcript_product=hypothetical protein | location=DS571223:20826-21611(+) | protein_length=261 | sequence_SO=superco	-0.585213343302406	-1.50026	1.3261	22.9753	22.9736	100	3	23.5605	23.3779	100	3	7	7	7	26.8	26.8	26.8	0	13.612	247840000	41	22.9736	23.022	22.9304	23.9695	23.3342	23.3779
EHI_069560	EHI_069560A-p1	EHI_069560A-p1 | transcript=EHI_069560A | gene=EHI_069560 | organism=Entamoeba_histolytica_HM-1:IMSS | gene_product=hypothetical protein | transcript_product=hypothetical protein | location=DS571164:119554-120177(+) | protein_length=207 | sequence_SO=super	-0.582323710123696	-1.49726	0.560744	26.075	25.8889	100	3	26.6573	26.3291	100	3	8	8	8	47.8	47.8	47.8	0	63.359	3599900000	81	26.6737	25.6623	25.8889	26.3291	26.2975	27.3453
EHI_062500	EHI_062500A-p1	EHI_062500A-p1 | transcript=EHI_062500A | gene=EHI_062500 | organism=Entamoeba_histolytica_HM-1:IMSS | gene_product=hypothetical protein | transcript_product=hypothetical protein | location=DS571213:13177-13594(-) | protein_length=100 | sequence_SO=superco	-0.579483032226563	-1.49431	0	NaN	NaN	33.3333	1	22.92	22.92	66.6667	2	4	4	4	51	51	51	0	30.105	56837000	26	22.3405	NaN	NaN	23.115	22.725	NaN
EHI_031950	EHI_031950A-p1;EHI_047620A-p1	EHI_031950A-p1 | transcript=EHI_031950A | gene=EHI_031950 | organism=Entamoeba_histolytica_HM-1:IMSS | gene_product=hypothetical protein | transcript_product=hypothetical protein | location=DS571527:5642-7399(+) | protein_length=585 | sequence_SO=supercont	-0.579243342081707	-1.49407	0.653809	22.3249	22.3866	100	3	22.9042	22.9042	66.6667	2	14	14	5	30.8	30.8	10.3	0	50.485	267320000	71	22.3866	22.0776	22.5106	NaN	23.358	22.4503
EHI_052860	EHI_052860A-p1;EHI_061640A-p1;EHI_192440A-p1;EHI_113410A-p1;EHI_188610A-p1;EHI_104330A-p1;EHI_185420A-p1;EHI_015390A-p1;EHI_026590A-p1;EHI_147220A-p1;EHI_108130A-p1;EHI_082800A-p1;EHI_132530A-p1;EHI_132540A-p1;EHI_091570A-p1;EHI_034960A-p1;EHI_112590A-p1	EHI_052860A-p1 | transcript=EHI_052860A | gene=EHI_052860 | organism=Entamoeba_histolytica_HM-1:IMSS | gene_product=heat shock protein 70, putative | transcript_product=heat shock protein 70, putative | location=DS571245:35027-36997(-) | protein_length=656	-0.576508839925129	-1.49124	0.716831	22.8557	22.7547	100	3	23.4322	23.2426	100	3	32	32	32	57.2	57.2	57.2	0	150.4	1908400000	298	23.4222	22.7547	22.3901	23.2426	23.2036	23.8504
EHI_152650	EHI_152650A-p1;EHI_096710A-p1	EHI_152650A-p1 | transcript=EHI_152650A | gene=EHI_152650 | organism=Entamoeba_histolytica_HM-1:IMSS | gene_product=type A flavoprotein, putative | transcript_product=type A flavoprotein, putative | location=DS571145:301336-302556(-) | protein_length=406 |	-0.574862162272133	-1.48954	0.411198	23.2287	23.3522	100	3	23.8035	23.6299	100	3	27	27	26	82	82	79.3	0	106.82	1713500000	240	23.6103	23.3522	22.7236	23.6299	22.9804	24.8003
EHI_165350	EHI_165350A-p1;EHI_014410A-p1	EHI_165350A-p1 | transcript=EHI_165350A | gene=EHI_165350 | organism=Entamoeba_histolytica_HM-1:IMSS | gene_product=malate dehydrogenase, putative | transcript_product=malate dehydrogenase, putative | location=DS571217:56172-57269(-) | protein_length=365 |	-0.571635564168293	-1.48621	0.505087	23.0379	23.0659	100	3	23.6096	23.6431	100	3	19	19	19	45.2	45.2	45.2	0	130.88	1342800000	140	23.8374	23.0659	22.2105	23.8617	23.3239	23.6431
EHI_010350	EHI_010350A-p1	EHI_010350A-p1 | transcript=EHI_010350A | gene=EHI_010350 | organism=Entamoeba_histolytica_HM-1:IMSS | gene_product=hypothetical protein | transcript_product=hypothetical protein | location=DS571182:17095-17496(+) | protein_length=133 | sequence_SO=superco	-0.571521759033203	-1.48609	0	NaN	NaN	33.3333	1	22.1232	22.3256	100	3	2	2	2	12	12	12	0	5.6741	54616000	18	21.5517	NaN	NaN	21.5957	22.4484	22.3256
EHI_161650	EHI_161650A-p1	EHI_161650A-p1 | transcript=EHI_161650A | gene=EHI_161650 | organism=Entamoeba_histolytica_HM-1:IMSS | gene_product=hypothetical protein | transcript_product=hypothetical protein | location=DS571655:1985-4564(-) | protein_length=859 | sequence_SO=supercont	-0.56103515625	-1.47533	0.633853	21.3046	21.3768	100	3	21.8656	21.9041	100	3	12	10	10	16.9	14.1	14.1	0	56.245	82394000	48	21.9442	21.3768	20.5927	21.972	21.9041	21.7208
EHI_010020	EHI_010020A-p1	EHI_010020A-p1 | transcript=EHI_010020A | gene=EHI_010020 | organism=Entamoeba_histolytica_HM-1:IMSS | gene_product=calmodulin, putative | transcript_product=calmodulin, putative | location=DS571200:45821-46225(+) | protein_length=134 | sequence_SO=superco	-0.560130755106609	-1.4744	0.247358	21.4369	21.3661	100	3	21.997	21.997	66.6667	2	7	7	6	55.2	55.2	55.2	0	26.868	202680000	41	22.5383	21.3661	20.4062	22.4704	NaN	21.5236
EHI_025360	EHI_025360A-p1	EHI_025360A-p1 | transcript=EHI_025360A | gene=EHI_025360 | organism=Entamoeba_histolytica_HM-1:IMSS | gene_product=14-3-3 protein 1 | transcript_product=14-3-3 protein 1 | location=DS571233:25773-26492(+) | protein_length=239 | sequence_SO=supercontig | S	-0.557250340779621	-1.47146	1.91113	21.747	21.7361	100	3	22.3042	22.3474	100	3	14	7	7	54	33.9	33.9	0	15.427	126620000	37	21.7361	21.6958	21.8091	22.3474	22.4944	22.071
EHI_009800	EHI_009800A-p1	EHI_009800A-p1 | transcript=EHI_009800A | gene=EHI_009800 | organism=Entamoeba_histolytica_HM-1:IMSS | gene_product=phosphatidylserine synthase, putative | transcript_product=phosphatidylserine synthase, putative | location=DS571200:3709-5037(+) | protein_	-0.557100296020508	-1.47131	0.430284	21.8287	21.8287	66.6667	2	22.3858	22.3858	66.6667	2	4	4	4	12	12	12	0	10.735	70014000	12	22.0242	NaN	21.6332	21.9395	NaN	22.8321
EHI_008010	EHI_131190A-p1;EHI_008010A-p1;EHI_160990A-p1;EHI_038620A-p1	EHI_131190A-p1 | transcript=EHI_131190A | gene=EHI_131190 | organism=Entamoeba_histolytica_HM-1:IMSS | gene_product=40S ribosomal protein S16, putative | transcript_product=40S ribosomal protein S16, putative | location=DS571170:90609-91082(+) | protein_le	-0.556267420450848	-1.47046	0.183353	21.0614	21.0302	100	3	21.6177	21.6177	66.6667	2	5	5	5	28.7	28.7	28.7	0	15.842	119880000	28	22.3527	19.8014	21.0302	22.4303	NaN	20.8052
EHI_059670	EHI_059670A-p1	EHI_059670A-p1 | transcript=EHI_059670A | gene=EHI_059670 | organism=Entamoeba_histolytica_HM-1:IMSS | gene_product=Rab family GTPase | transcript_product=Rab family GTPase | location=DS571234:8787-11039(+) | protein_length=750 | sequence_SO=supercontig |	-0.555302302042641	-1.46948	0.907421	22.2784	22.2433	100	3	22.8337	22.8487	100	3	12	12	11	22.5	22.5	21.6	0	57.588	283970000	74	22.2433	22.7739	21.8181	22.8487	22.703	22.9495
EHI_070680	EHI_070680A-p1	EHI_070680A-p1 | transcript=EHI_070680A | gene=EHI_070680 | organism=Entamoeba_histolytica_HM-1:IMSS | gene_product=hypothetical protein | transcript_product=hypothetical protein | location=DS571284:13145-14638(+) | protein_length=497 | sequence_SO=superco	-0.550806045532227	-1.4649	0.995798	21.8128	21.7112	100	3	22.3636	22.3636	66.6667	2	9	9	9	26.2	26.2	26.2	0	28.389	150200000	49	22.1645	21.5626	21.7112	22.3985	NaN	22.3287
EHI_062960	EHI_062960A-p1	EHI_062960A-p1 | transcript=EHI_062960A | gene=EHI_062960 | organism=Entamoeba_histolytica_HM-1:IMSS | gene_product=hypothetical protein | transcript_product=hypothetical protein | location=DS571359:2046-2666(-) | protein_length=206 | sequence_SO=supercont	-0.550043106079102	-1.46413	0	NaN	NaN	33.3333	1	24.9439	24.9439	66.6667	2	6	6	6	37.4	37.4	37.4	0	40.517	385230000	24	24.3939	NaN	NaN	25.147	NaN	24.7408
EHI_006710	EHI_006710A-p1	EHI_006710A-p1 | transcript=EHI_006710A | gene=EHI_006710 | organism=Entamoeba_histolytica_HM-1:IMSS | gene_product=hypothetical protein, conserved | transcript_product=hypothetical protein, conserved | location=DS571197:15091-16434(-) | protein_length=447	-0.538424491882324	-1.45239	0.882698	21.3384	21.3409	100	3	21.8768	21.8768	66.6667	2	9	9	9	31.5	31.5	31.5	0	27.101	74025000	28	21.3828	21.2915	21.3409	21.5298	NaN	22.2238
EHI_182530	EHI_182530A-p1	EHI_182530A-p1 | transcript=EHI_182530A | gene=EHI_182530 | organism=Entamoeba_histolytica_HM-1:IMSS | gene_product=hypothetical protein | transcript_product=hypothetical protein | location=DS571156:14749-15186(-) | protein_length=128 | sequence_SO=superco	-0.536605834960938	-1.45056	0	21.0467	21.1713	100	3	NaN	NaN	33.3333	1	4	4	4	47.7	47.7	47.7	0	7.2561	48878000	12	21.1713	21.8648	20.104	21.5833	NaN	NaN
EHI_170420	EHI_170420A-p1	EHI_170420A-p1 | transcript=EHI_170420A | gene=EHI_170420 | organism=Entamoeba_histolytica_HM-1:IMSS | gene_product=thioredoxin, putative | transcript_product=thioredoxin, putative | location=DS571331:17471-17830(-) | protein_length=119 | sequence_SO=super	-0.536602656046551	-1.45055	0.527741	23.8893	23.8893	66.6667	2	24.4259	24.3333	100	3	4	3	3	35.3	26.9	26.9	0	5.6928	311900000	16	24.2787	23.5	NaN	24.062	24.8824	24.3333
EHI_161980	EHI_161980A-p1	EHI_161980A-p1 | transcript=EHI_161980A | gene=EHI_161980 | organism=Entamoeba_histolytica_HM-1:IMSS | gene_product=hypothetical protein | transcript_product=hypothetical protein | location=DS571304:30976-31669(-) | protein_length=213 | sequence_SO=superco	-0.53143310546875	-1.44536	0	21.0336	21.0336	66.6667	2	NaN	NaN	33.3333	1	3	3	3	16.9	16.9	16.9	0	9.6898	49593000	22	21.3349	NaN	20.7324	21.5651	NaN	NaN
EHI_096320	EHI_096320A-p1	EHI_096320A-p1 | transcript=EHI_096320A | gene=EHI_096320 | organism=Entamoeba_histolytica_HM-1:IMSS | gene_product=hypothetical protein | transcript_product=hypothetical protein | location=DS571163:29015-29674(+) | protein_length=219 | sequence_SO=superco	-0.530994415283203	-1.44492	0.447631	22.4079	22.2301	100	3	22.9389	22.6697	100	3	7	7	7	42.9	42.9	42.9	0	116.51	166290000	44	22.2301	22.1316	22.8619	22.3187	23.8281	22.6697
EHI_022970	EHI_022970A-p1	EHI_022970A-p1 | transcript=EHI_022970A | gene=EHI_022970 | organism=Entamoeba_histolytica_HM-1:IMSS | gene_product=hypothetical protein | transcript_product=hypothetical protein | location=DS571153:43294-43791(+) | protein_length=165 | sequence_SO=superco	-0.530416488647461	-1.44435	0.233567	22.2188	21.9338	100	3	22.7492	22.5488	100	3	4	4	4	29.1	29.1	29.1	0	8.1245	100550000	19	21.9031	21.9338	22.8194	21.4054	24.2934	22.5488
EHI_138080	EHI_138080A-p1	EHI_138080A-p1 | transcript=EHI_138080A | gene=EHI_138080 | organism=Entamoeba_histolytica_HM-1:IMSS | gene_product=hypothetical protein | transcript_product=hypothetical protein | location=DS571187:86552-87214(+) | protein_length=203 | sequence_SO=superco	-0.528455098470051	-1.44238	1.51749	22.3392	22.3308	100	3	22.8676	22.848	100	3	10	10	10	49.3	49.3	49.3	0	40.099	208130000	55	22.3308	22.6034	22.0833	22.848	22.7789	22.976
EHI_008120	EHI_008120A-p1	EHI_008120A-p1 | transcript=EHI_008120A | gene=EHI_008120 | organism=Entamoeba_histolytica_HM-1:IMSS | gene_product=hypothetical protein | transcript_product=hypothetical protein | location=DS571178:70970-71959(-) | protein_length=329 | sequence_SO=superco	-0.526141484578449	-1.44007	0.830282	23.5916	23.5453	100	3	24.1178	24.2279	100	3	9	9	9	31.9	31.9	31.9	0	125.46	589610000	84	23.5453	23.7792	23.4504	23.5924	24.2279	24.5331
EHI_163570	EHI_163570A-p1	EHI_163570A-p1 | transcript=EHI_163570A | gene=EHI_163570 | organism=Entamoeba_histolytica_HM-1:IMSS | gene_product=hypothetical protein | transcript_product=hypothetical protein | location=DS571246:16637-17999(-) | protein_length=380 | sequence_SO=superco	-0.526120503743492	-1.44005	0.350638	22.7609	22.9989	100	3	23.287	23.487	100	3	6	6	6	23.9	23.9	23.9	0	28.904	188080000	45	21.6467	23.6371	22.9989	23.5063	22.8678	23.487
EHI_111000	EHI_111000A-p1	EHI_111000A-p1 | transcript=EHI_111000A | gene=EHI_111000 | organism=Entamoeba_histolytica_HM-1:IMSS | gene_product=fatty acid elongase, putative | transcript_product=fatty acid elongase, putative | location=DS571279:8080-9564(+) | protein_length=494 | seq	-0.524024963378906	-1.43796	1.32268	23.6229	23.489	100	3	24.147	24.1615	100	3	12	12	11	31.2	31.2	28.9	0	36.505	509410000	62	23.9817	23.489	23.3981	24.2063	24.1615	24.0731
EHI_107300	EHI_107300A-p1	EHI_107300A-p1 | transcript=EHI_107300A | gene=EHI_107300 | organism=Entamoeba_histolytica_HM-1:IMSS | gene_product=hypothetical protein | transcript_product=hypothetical protein | location=DS571205:64133-65023(+) | protein_length=296 | sequence_SO=superco	-0.522137324015301	-1.43608	0.608482	23.1234	23.1405	100	3	23.6456	23.6075	100	3	8	8	8	49	49	49	0	59.443	538750000	65	23.7369	23.1405	22.4929	23.6075	23.4279	23.9013
EHI_187150	EHI_187150A-p1	EHI_187150A-p1 | transcript=EHI_187150A | gene=EHI_187150 | organism=Entamoeba_histolytica_HM-1:IMSS | gene_product=60S ribosomal protein L13, putative | transcript_product=60S ribosomal protein L13, putative | location=DS571159:110964-111839(+) | protein_	-0.516090393066406	-1.43007	0.181507	23.1561	22.8135	100	3	23.6722	23.6722	66.6667	2	7	7	1	20.6	20.6	2.7	0	19.497	206820000	28	22.5532	22.8135	24.1016	22.5241	24.8203	NaN
EHI_099780	EHI_099780A-p1	EHI_099780A-p1 | transcript=EHI_099780A | gene=EHI_099780 | organism=Entamoeba_histolytica_HM-1:IMSS | gene_product=hypothetical protein | transcript_product=hypothetical protein | location=DS571299:21141-23801(+) | protein_length=886 | sequence_SO=superco	-0.514311472574871	-1.42831	0.347455	23.4627	23.5236	100	3	23.977	24.2811	100	3	29	29	29	33.7	33.7	33.7	0	225.21	997000000	168	22.8493	23.5236	24.0152	22.9772	24.2811	24.6728
EHI_068480	EHI_068480A-p1	EHI_068480A-p1 | transcript=EHI_068480A | gene=EHI_068480 | organism=Entamoeba_histolytica_HM-1:IMSS | gene_product=hypothetical protein | transcript_product=hypothetical protein | location=DS571150:128582-128985(+) | protein_length=105 | sequence_SO=super	-0.514139493306477	-1.42814	0.77268	23.358	23.358	66.6667	2	23.8722	23.8106	100	3	4	4	4	62.9	62.9	62.9	0	23.771	169960000	22	NaN	23.2843	23.4318	23.5319	23.8106	24.274
EHI_138750	EHI_138750A-p1	EHI_138750A-p1 | transcript=EHI_138750A | gene=EHI_138750 | organism=Entamoeba_histolytica_HM-1:IMSS | gene_product=tyrosine kinase, putative | transcript_product=tyrosine kinase, putative | location=DS571260:2792-6058(+) | protein_length=1088 | sequence_S	-0.513538996378582	-1.42755	0.316678	21.6946	21.8943	100	3	22.2081	22.2723	100	3	14	13	13	16.2	15.4	15.4	0	35.088	124950000	46	20.8866	22.3028	21.8943	21.2887	23.0633	22.2723
EHI_182770	EHI_182770A-p1	EHI_182770A-p1 | transcript=EHI_182770A | gene=EHI_182770 | organism=Entamoeba_histolytica_HM-1:IMSS | gene_product=hypothetical protein | transcript_product=hypothetical protein | location=DS571156:47055-48938(+) | protein_length=627 | sequence_SO=superco	-0.50147310892741	-1.41566	0.790829	21.8043	21.817	100	3	22.3058	22.5774	100	3	12	12	12	30.1	30.1	30.1	0	73.425	167330000	51	21.817	21.8895	21.7065	21.7304	22.5774	22.6097
EHI_164760	EHI_164760A-p1	EHI_164760A-p1 | transcript=EHI_164760A | gene=EHI_164760 | organism=Entamoeba_histolytica_HM-1:IMSS | gene_product=hypothetical protein, conserved | transcript_product=hypothetical protein, conserved | location=DS571216:5944-6840(+) | protein_length=298 |	-0.496334711710613	-1.41063	0.654275	21.7182	21.8034	100	3	22.2145	22.0629	100	3	4	4	4	24.5	24.5	24.5	0	16.543	96275000	26	21.3646	21.9866	21.8034	22.7741	21.8067	22.0629
EHI_166920	EHI_166920A-p1	EHI_166920A-p1 | transcript=EHI_166920A | gene=EHI_166920 | organism=Entamoeba_histolytica_HM-1:IMSS | gene_product=hypothetical protein | transcript_product=hypothetical protein | location=DS571177:32518-35973(+) | protein_length=1151 | sequence_SO=superc	-0.494097709655762	-1.40844	0.391132	21.2668	21.5228	100	3	21.7609	21.7609	66.6667	2	36	10	9	39.7	13	12.4	0	54.637	164380000	65	21.5228	21.7275	20.5501	21.4824	NaN	22.0393
EHI_021410	EHI_021410A-p1	EHI_021410A-p1 | transcript=EHI_021410A | gene=EHI_021410 | organism=Entamoeba_histolytica_HM-1:IMSS | gene_product=hypothetical protein | transcript_product=hypothetical protein | location=DS571194:49912-50610(-) | protein_length=232 | sequence_SO=superco	-0.493376413981121	-1.40774	0.837972	24.5973	24.6887	100	3	25.0907	25.1896	100	3	15	15	15	75	75	75	0	275.93	1233300000	159	24.3516	24.7516	24.6887	24.6286	25.4539	25.1896
EHI_033250	EHI_033250A-p1	EHI_033250A-p1 | transcript=EHI_033250A | gene=EHI_033250 | organism=Entamoeba_histolytica_HM-1:IMSS | gene_product=polyadenylate-binding protein, putative | transcript_product=polyadenylate-binding protein, putative | location=DS571312:18729-20273(+) | pr	-0.491418202718098	-1.40583	0.390195	21.9519	21.7061	100	3	22.4433	22.2728	100	3	19	19	18	52.7	52.7	51.2	0	54.252	268580000	80	22.532	21.6175	21.7061	22.2728	23.2836	21.7735
EHI_196400	EHI_196400A-p1	EHI_196400A-p1 | transcript=EHI_196400A | gene=EHI_196400 | organism=Entamoeba_histolytica_HM-1:IMSS | gene_product=hypothetical protein | transcript_product=hypothetical protein | location=DS571418:11922-13715(-) | protein_length=597 | sequence_SO=superco	-0.49086634318034	-1.40529	0	21.1194	21.0727	100	3	NaN	NaN	33.3333	1	7	7	7	17.1	17.1	17.1	0	39.034	42947000	28	21.0727	21.3885	20.8968	21.6102	NaN	NaN
EHI_168240	EHI_168240A-p1	EHI_168240A-p1 | transcript=EHI_168240A | gene=EHI_168240 | organism=Entamoeba_histolytica_HM-1:IMSS | gene_product=cysteine proteinase, putative | transcript_product=cysteine proteinase, putative | location=DS571263:14358-15314(+) | protein_length=318 | s	-0.488842646280926	-1.40332	0.159426	27.7759	27.8296	100	3	28.2647	28.8436	100	3	19	19	19	73.9	73.9	73.9	0	278.55	10524000000	247	29.3535	27.8296	26.1445	28.8436	29.044	26.9066
EHI_056100	EHI_056100A-p1	EHI_056100A-p1 | transcript=EHI_056100A | gene=EHI_056100 | organism=Entamoeba_histolytica_HM-1:IMSS | gene_product=Rab family GTPase | transcript_product=Rab family GTPase | location=DS571372:3775-4474(-) | protein_length=213 | sequence_SO=supercontig | S	-0.48852030436198	-1.40301	1.09899	23.167	23.1042	100	3	23.6555	23.6898	100	3	15	14	14	74.6	70.9	70.9	0	41.713	490410000	77	23.4674	23.1042	22.9294	23.6898	23.8726	23.4042
EHI_160900	EHI_160900A-p1;EHI_154290A-p1	EHI_160900A-p1 | transcript=EHI_160900A | gene=EHI_160900 | organism=Entamoeba_histolytica_HM-1:IMSS | gene_product=Sec1 family protein | transcript_product=Sec1 family protein | location=DS571228:22500-24089(+) | protein_length=529 | sequence_SO=supercont	-0.487255732218422	-1.40178	0.651216	21.9916	22.0273	100	3	22.4789	22.5819	100	3	18	18	18	34.2	34.2	34.2	0	51.416	352690000	100	22.1157	21.8318	22.0273	22.988	21.8667	22.5819
EHI_167130	EHI_167130A-p1	EHI_167130A-p1 | transcript=EHI_167130A | gene=EHI_167130 | organism=Entamoeba_histolytica_HM-1:IMSS | gene_product=filopodin, putative | transcript_product=filopodin, putative | location=DS571177:76925-81796(+) | protein_length=1623 | sequence_SO=supercon	-0.483139673868816	-1.39778	0.820731	21.0207	20.9003	100	3	21.5038	21.414	100	3	22	22	22	19.5	19.5	19.5	0	106.77	217130000	72	21.3417	20.82	20.9003	21.1771	21.414	21.9203
EHI_004380	EHI_004380A-p1	EHI_004380A-p1 | transcript=EHI_004380A | gene=EHI_004380 | organism=Entamoeba_histolytica_HM-1:IMSS | gene_product=Rab family GTPase | transcript_product=Rab family GTPase | location=DS571181:33479-34090(+) | protein_length=203 | sequence_SO=supercontig |	-0.476170857747395	-1.39105	0	21.574	21.5922	100	3	NaN	NaN	33.3333	1	7	7	7	38.9	38.9	38.9	0	15.174	102690000	27	22.2335	20.8964	21.5922	NaN	22.0502	NaN
EHI_049350	EHI_049350A-p1	EHI_049350A-p1 | transcript=EHI_049350A | gene=EHI_049350 | organism=Entamoeba_histolytica_HM-1:IMSS | gene_product=hypothetical protein | transcript_product=hypothetical protein | location=DS571152:12715-14388(+) | protein_length=538 | sequence_SO=superco	-0.474891026814777	-1.38981	0.826708	23.5207	23.4274	100	3	23.9956	23.9843	100	3	7	7	7	15.1	15.1	15.1	0	14.915	596700000	52	23.3586	23.7762	23.4274	23.9843	23.5983	24.4043
EHI_087800	EHI_087800A-p1	EHI_087800A-p1 | transcript=EHI_087800A | gene=EHI_087800 | organism=Entamoeba_histolytica_HM-1:IMSS | gene_product=tyrosine kinase, putative | transcript_product=tyrosine kinase, putative | location=DS571173:77439-80753(-) | protein_length=1104 | sequence	-0.474833806355793	-1.38976	0	20.8932	20.8412	100	3	NaN	NaN	33.3333	1	8	5	4	11.9	8.2	6.5	0	21.331	39507000	12	20.8412	21.1545	20.684	21.3681	NaN	NaN
EHI_148990	EHI_148990A-p1;EHI_165050A-p1	EHI_148990A-p1 | transcript=EHI_148990A | gene=EHI_148990 | organism=Entamoeba_histolytica_HM-1:IMSS | gene_product=heat shock protein 70, putative | transcript_product=heat shock protein 70, putative | location=DS571146:199716-202217(-) | protein_length=7	-0.474459330240883	-1.3894	0.629844	22.6642	22.7304	100	3	23.1386	23.2079	100	3	34	34	34	46.7	46.7	46.7	0	194.2	547940000	185	22.8811	22.7304	22.3811	23.6293	22.5788	23.2079
EHI_083600	EHI_083600A-p1	EHI_083600A-p1 | transcript=EHI_083600A | gene=EHI_083600 | organism=Entamoeba_histolytica_HM-1:IMSS | gene_product=hypothetical protein | transcript_product=hypothetical protein | location=DS571388:5897-6535(+) | protein_length=212 | sequence_SO=supercont	-0.47131856282552	-1.38638	0.26179	24.4891	24.5183	100	3	24.9605	25.4566	100	3	2	2	2	7.5	7.5	7.5	0	49.006	355880000	29	24.5856	24.5183	24.3635	25.8734	25.4566	23.5513
EHI_153160	EHI_153160A-p1;EHI_153610A-p1	EHI_153160A-p1 | transcript=EHI_153160A | gene=EHI_153160 | organism=Entamoeba_histolytica_HM-1:IMSS | gene_product=hypothetical protein | transcript_product=hypothetical protein | location=DS571145:399213-400994(+) | protein_length=593 | sequence_SO=super	-0.470422744750977	-1.38552	0.690497	23.9057	24.0915	100	3	24.3761	24.2975	100	3	15	15	15	29.5	29.5	29.5	0	61.044	639440000	90	24.2185	24.0915	23.4072	24.7213	24.1096	24.2975
EHI_068640	EHI_068640A-p1	EHI_068640A-p1 | transcript=EHI_068640A | gene=EHI_068640 | organism=Entamoeba_histolytica_HM-1:IMSS | gene_product=alpha/beta hydrolase fold protein, putative | transcript_product=alpha/beta hydrolase fold protein, putative | location=DS571150:160231-1614	-0.470241546630859	-1.38534	0	20.2662	20.2662	66.6667	2	NaN	NaN	33.3333	1	4	4	4	14.9	14.9	14.9	0	6.8269	18284000	10	NaN	20.7095	19.8229	20.7364	NaN	NaN
EHI_105770	EHI_105770A-p1;EHI_051790A-p1	EHI_105770A-p1 | transcript=EHI_105770A | gene=EHI_105770 | organism=Entamoeba_histolytica_HM-1:IMSS | gene_product=hypothetical protein | transcript_product=hypothetical protein | location=DS571403:1305-1802(-) | protein_length=165 | sequence_SO=supercont	-0.469030380249023	-1.38418	0.674384	23.5915	23.4746	100	3	24.0605	24.0498	100	3	5	5	5	20.6	20.6	20.6	0	14.848	302850000	32	24.0155	23.4746	23.2843	24.4597	23.672	24.0498
EHI_161640	EHI_161640A-p1	EHI_161640A-p1 | transcript=EHI_161640A | gene=EHI_161640 | organism=Entamoeba_histolytica_HM-1:IMSS | gene_product=hypothetical protein | transcript_product=hypothetical protein | location=DS571655:885-1913(+) | protein_length=342 | sequence_SO=superconti	-0.465763727823894	-1.38105	1.38484	22.5151	22.6329	100	3	22.9808	22.9143	100	3	5	5	5	16.7	16.7	16.7	0	38.511	165660000	50	22.6329	22.6707	22.2417	22.9143	22.8952	23.1331
EHI_079890	EHI_079890A-p1	EHI_079890A-p1 | transcript=EHI_079890A | gene=EHI_079890 | organism=Entamoeba_histolytica_HM-1:IMSS | gene_product=Rab family GTPase | transcript_product=Rab family GTPase | location=DS571226:27088-27856(+) | protein_length=195 | sequence_SO=supercontig |	-0.460933049519856	-1.37643	1.10325	22.9542	23.0311	100	3	23.4152	23.3478	100	3	10	10	10	60	60	60	0	57.421	275220000	52	23.1621	23.0311	22.6695	23.2314	23.6663	23.3478
EHI_019630	EHI_019630A-p1	EHI_019630A-p1 | transcript=EHI_019630A | gene=EHI_019630 | organism=Entamoeba_histolytica_HM-1:IMSS | gene_product=hypothetical protein | transcript_product=hypothetical protein | location=DS571446:5047-5676(-) | protein_length=209 | sequence_SO=supercont	-0.45683765411377	-1.37253	0	20.7556	20.7556	66.6667	2	NaN	NaN	33.3333	1	7	7	7	31.6	31.6	31.6	0	22.379	189070000	42	20.4324	NaN	21.0789	NaN	21.2125	NaN
EHI_067850	EHI_067850A-p1	EHI_067850A-p1 | transcript=EHI_067850A | gene=EHI_067850 | organism=Entamoeba_histolytica_HM-1:IMSS | gene_product=Rab family GTPase | transcript_product=Rab family GTPase | location=DS571150:6614-7386(+) | protein_length=231 | sequence_SO=supercontig | S	-0.453254063924152	-1.36912	0.813667	25.0109	25.1947	100	3	25.4642	25.4423	100	3	15	3	3	61	14.7	14.7	0	9.35	764320000	41	25.1947	25.2195	24.6185	25.7639	25.1862	25.4423
EHI_127830	EHI_127830A-p1	EHI_127830A-p1 | transcript=EHI_127830A | gene=EHI_127830 | organism=Entamoeba_histolytica_HM-1:IMSS | gene_product=long-chain-fatty-acid--CoA ligase, putative | transcript_product=long-chain-fatty-acid--CoA ligase, putative | location=DS571270:8762-10828(	-0.448314666748047	-1.36445	0.767125	23.3257	23.2264	100	3	23.774	23.8136	100	3	18	18	16	35	35	32.6	0	55.788	383370000	97	23.766	23.2264	22.9846	23.8136	23.5177	23.9907
EHI_081330	EHI_081330A-p1	EHI_081330A-p1 | transcript=EHI_081330A | gene=EHI_081330 | organism=Entamoeba_histolytica_HM-1:IMSS | gene_product=Rab family GTPase | transcript_product=Rab family GTPase | location=DS571275:20217-20902(+) | protein_length=207 | sequence_SO=supercontig |	-0.448093414306641	-1.36424	1.15585	22.5399	22.5944	100	3	22.988	23.0866	100	3	6	6	5	39.1	39.1	34.3	0	19.545	287330000	45	22.5944	22.6734	22.3521	23.1925	22.685	23.0866
EHI_050890	EHI_050890A-p1;EHI_026490A-p1	EHI_050890A-p1 | transcript=EHI_050890A | gene=EHI_050890 | organism=Entamoeba_histolytica_HM-1:IMSS | gene_product=hypothetical protein | transcript_product=hypothetical protein | location=DS571149:134431-135469(-) | protein_length=326 | sequence_SO=super	-0.447059949239094	-1.36326	0.535823	21.1481	21.3022	100	3	21.5952	21.5952	66.6667	2	3	3	3	11	11	11	0	5.7094	44409000	16	21.5207	21.3022	20.6215	21.6146	NaN	21.5758
EHI_022890	EHI_022890A-p1	EHI_022890A-p1 | transcript=EHI_022890A | gene=EHI_022890 | organism=Entamoeba_histolytica_HM-1:IMSS | gene_product=hypothetical protein | transcript_product=hypothetical protein | location=DS571153:30437-31057(+) | protein_length=206 | sequence_SO=superco	-0.44571812947591	-1.36199	0.733775	24.2138	24.2716	100	3	24.6595	24.7703	100	3	6	6	6	34	34	34	0	31.515	567390000	32	24.2716	24.5062	23.8635	24.2614	24.7703	24.9469
EHI_107250	EHI_107250A-p1	EHI_107250A-p1 | transcript=EHI_107250A | gene=EHI_107250 | organism=Entamoeba_histolytica_HM-1:IMSS | gene_product=small GTPase Rab11B | transcript_product=small GTPase Rab11B | location=DS571205:55844-56479(-) | protein_length=211 | sequence_SO=supercont	-0.445126851399742	-1.36143	0.570524	25.2868	25.3321	100	3	25.732	25.634	100	3	19	19	15	76.3	76.3	62.6	0	95.531	2682200000	174	25.6672	25.3321	24.8612	26.2169	25.634	25.345
EHI_104740	EHI_104740A-p1	EHI_104740A-p1 | transcript=EHI_104740A | gene=EHI_104740 | organism=Entamoeba_histolytica_HM-1:IMSS | gene_product=hypothetical protein | transcript_product=hypothetical protein | location=DS571185:85446-86030(-) | protein_length=194 | sequence_SO=superco	-0.436853408813477	-1.35365	0.957247	22.5561	22.6761	100	3	22.993	22.8818	100	3	9	9	9	70.6	70.6	70.6	0	109.54	233180000	64	22.2923	22.7	22.6761	22.8818	23.323	22.7742
EHI_125950	EHI_125950A-p1	EHI_125950A-p1 | transcript=EHI_125950A | gene=EHI_125950 | organism=Entamoeba_histolytica_HM-1:IMSS | gene_product=alcohol dehydrogenase, putative | transcript_product=alcohol dehydrogenase, putative | location=DS571160:75990-77141(-) | protein_length=383	-0.43567403157552	-1.35254	0.482075	23.0632	23.0362	100	3	23.4988	23.3068	100	3	18	18	17	65	65	62.7	0	157.09	840930000	125	23.6538	22.4994	23.0362	23.2763	23.3068	23.9135
EHI_008780	EHI_008780A-p1	EHI_008780A-p1 | transcript=EHI_008780A | gene=EHI_008780 | organism=Entamoeba_histolytica_HM-1:IMSS | gene_product=actin, putative | transcript_product=actin, putative | location=DS571199:67008-69299(-) | protein_length=763 | sequence_SO=supercontig | SO=	-0.43386173248291	-1.35084	0	20.8089	20.8089	66.6667	2	NaN	NaN	33.3333	1	11	11	11	23.5	23.5	23.5	0	47.536	102490000	40	21.2622	NaN	20.3556	NaN	NaN	21.2428
EHI_046390	EHI_046390A-p1	EHI_046390A-p1 | transcript=EHI_046390A | gene=EHI_046390 | organism=Entamoeba_histolytica_HM-1:IMSS | gene_product=Rab family GTPase | transcript_product=Rab family GTPase | location=DS571487:9711-10405(+) | protein_length=213 | sequence_SO=supercontig |	-0.431975046793617	-1.34908	0.767708	25.161	25.228	100	3	25.5929	25.7303	100	3	16	16	4	74.2	74.2	23.9	0	72.349	2487800000	155	25.4685	25.228	24.7863	25.7839	25.7303	25.2646
EHI_113910	EHI_113910A-p1	EHI_113910A-p1 | transcript=EHI_113910A | gene=EHI_113910 | organism=Entamoeba_histolytica_HM-1:IMSS | gene_product=hypothetical protein | transcript_product=hypothetical protein | location=DS571378:4387-4860(-) | protein_length=157 | sequence_SO=supercont	-0.429643313090008	-1.3469	0.452047	21.7473	22.0161	100	3	22.177	22.177	66.6667	2	7	7	7	48.4	48.4	48.4	0	58.432	75468000	18	22.0161	22.0625	21.1634	22.0345	NaN	22.3194
EHI_059830	EHI_059830A-p1	EHI_059830A-p1 | transcript=EHI_059830A | gene=EHI_059830 | organism=Entamoeba_histolytica_HM-1:IMSS | gene_product=hypothetical protein | transcript_product=hypothetical protein | location=DS571234:24485-27199(-) | protein_length=904 | sequence_SO=superco	-0.429083506266274	-1.34638	0.944911	24.2838	24.1742	100	3	24.7129	24.6387	100	3	26	26	26	37.5	37.5	37.5	0	186.02	1529200000	180	24.6493	24.1742	24.0278	24.5897	24.6387	24.9102
EHI_068750	EHI_068750A-p1	EHI_068750A-p1 | transcript=EHI_068750A | gene=EHI_068750 | organism=Entamoeba_histolytica_HM-1:IMSS | gene_product=vacuolar ATP synthase subunit H, putative | transcript_product=vacuolar ATP synthase subunit H, putative | location=DS571150:177545-178879(+	-0.428562800089519	-1.34589	0.531746	21.6798	21.664	100	3	22.1084	22.1084	66.6667	2	9	9	9	25	25	25	0	28.291	170580000	52	22.1214	21.664	21.254	21.9779	NaN	22.2388
EHI_051060	EHI_051060A-p1	EHI_051060A-p1 | transcript=EHI_051060A | gene=EHI_051060 | organism=Entamoeba_histolytica_HM-1:IMSS | gene_product=pyruvate:ferredoxin oxidoreductase | transcript_product=pyruvate:ferredoxin oxidoreductase | location=DS571149:171959-175447(+) | protein_le	-0.426482518513996	-1.34395	0.518438	23.7734	23.698	100	3	24.1999	24.0884	100	3	50	50	50	51.7	51.7	51.7	0	293.19	4533200000	452	23.9663	23.698	23.6558	24.0884	23.6609	24.8503
EHI_096280	EHI_096280A-p1	EHI_096280A-p1 | transcript=EHI_096280A | gene=EHI_096280 | organism=Entamoeba_histolytica_HM-1:IMSS | gene_product=endo-1,4-beta-xylanase, putative | transcript_product=endo-1,4-beta-xylanase, putative | location=DS571163:21080-22030(+) | protein_length=3	-0.426206906636555	-1.3437	0.453686	22.2121	22.4099	100	3	22.6383	22.6383	66.6667	2	9	9	9	35.8	35.8	35.8	0	33.441	194280000	53	21.6252	22.6012	22.4099	NaN	22.5844	22.6922
EHI_118750	EHI_118750A-p1	EHI_118750A-p1 | transcript=EHI_118750A | gene=EHI_118750 | organism=Entamoeba_histolytica_HM-1:IMSS | gene_product=hypothetical protein | transcript_product=hypothetical protein | location=DS571180:54841-55248(+) | protein_length=135 | sequence_SO=superco	-0.424966812133789	-1.34254	1.09493	23.3466	23.4844	100	3	23.7716	23.7952	100	3	7	7	7	57	57	57	0	18.464	533140000	44	23.5409	23.4844	23.0146	23.6333	23.8863	23.7952
EHI_094100	EHI_094100A-p1	EHI_094100A-p1 | transcript=EHI_094100A | gene=EHI_094100 | organism=Entamoeba_histolytica_HM-1:IMSS | gene_product=galactokinase, putative | transcript_product=galactokinase, putative | location=DS571179:85207-86376(+) | protein_length=389 | sequence_SO=s	-0.42310905456543	-1.34081	0.410359	21.7742	21.751	100	3	22.1973	22.1112	100	3	8	8	8	33.9	33.9	33.9	0	84.738	218750000	75	22.3572	21.751	21.2143	21.7473	22.1112	22.7332
EHI_159160	EHI_159160A-p1	EHI_159160A-p1 | transcript=EHI_159160A | gene=EHI_159160 | organism=Entamoeba_histolytica_HM-1:IMSS | gene_product=iron-containing superoxide dismutase | transcript_product=iron-containing superoxide dismutase | location=DS571167:9733-10305(-) | protein_l	-0.423075358072918	-1.34078	0.332299	22.8031	22.4179	100	3	23.2262	23.2028	100	3	8	8	8	48.9	48.9	48.9	0	34.528	850650000	74	23.6886	22.3028	22.4179	23.7217	22.754	23.2028
EHI_047770	EHI_047770A-p1	EHI_047770A-p1 | transcript=EHI_047770A | gene=EHI_047770 | organism=Entamoeba_histolytica_HM-1:IMSS | gene_product=hypothetical protein, conserved domain containing | transcript_product=hypothetical protein, conserved domain containing | location=DS571341	-0.419870376586914	-1.33781	0.633437	21.2838	21.2838	66.6667	2	21.7036	21.7036	66.6667	2	4	4	4	18.6	18.6	18.6	0	18.246	45373000	17	NaN	21.4632	21.1044	21.8749	21.5324	NaN
EHI_200720	EHI_200720A-p1;EHI_193470A-p1	EHI_200720A-p1 | transcript=EHI_200720A | gene=EHI_200720 | organism=Entamoeba_histolytica_HM-1:IMSS | gene_product=signal peptidase complex subunit, putative | transcript_product=signal peptidase complex subunit, putative | location=DS571248:18988-19347(-	-0.419764518737793	-1.33771	0	21.5353	21.5353	66.6667	2	NaN	NaN	33.3333	1	2	2	2	23.7	23.7	23.7	0	3.8354	51116000	17	21.5472	21.5234	NaN	21.955	NaN	NaN
EHI_110400	EHI_110400A-p1;EHI_050550A-p1	EHI_110400A-p1 | transcript=EHI_110400A | gene=EHI_110400 | organism=Entamoeba_histolytica_HM-1:IMSS | gene_product=guanine nucleotide-binding protein subunit beta 2-like 1, putative | transcript_product=guanine nucleotide-binding protein subunit beta 2-li	-0.419576644897461	-1.33754	0.587095	21.1182	21.0393	100	3	21.5378	21.6102	100	3	8	8	7	35.5	35.5	31.8	0	68.809	141460000	55	21.487	21.0393	20.8282	21.6102	21.9353	21.0677
EHI_092140	EHI_092140A-p1	EHI_092140A-p1 | transcript=EHI_092140A | gene=EHI_092140 | organism=Entamoeba_histolytica_HM-1:IMSS | gene_product=vesicular transport protein Yip1, putative | transcript_product=vesicular transport protein Yip1, putative | location=DS571155:22180-23006(+	-0.414030075073242	-1.3324	1.08874	22.4018	22.4051	100	3	22.8159	22.8433	100	3	2	2	2	17.3	17.3	17.3	0	37.385	140990000	41	22.4051	22.5214	22.279	22.5182	22.8433	23.0861
EHI_031410	EHI_075210A-p1;EHI_075040A-p1;EHI_031410A-p1	EHI_075210A-p1 | transcript=EHI_075210A | gene=EHI_075210 | organism=Entamoeba_histolytica_HM-1:IMSS | gene_product=GTP-binding protein | transcript_product=GTP-binding protein | location=DS571452:14227-14799(+) | protein_length=190 | sequence_SO=supercont	-0.41366640726725	-1.33207	0.859766	23.0841	23.0394	100	3	23.4978	23.5403	100	3	8	8	8	59.5	59.5	59.5	0	91.52	547340000	113	23.3518	23.0394	22.8612	23.5403	23.7716	23.1814
EHI_050900	EHI_050900A-p1	EHI_050900A-p1 | transcript=EHI_050900A | gene=EHI_050900 | organism=Entamoeba_histolytica_HM-1:IMSS | gene_product=N-system amino acid transporter 1, putative | transcript_product=N-system amino acid transporter 1, putative | location=DS571149:137014-1390	-0.408548355102539	-1.32735	0.748028	20.9242	21.0182	100	3	21.3328	21.3328	66.6667	2	6	6	6	10.8	10.8	10.8	0	15.185	55000000	22	20.635	21.1195	21.0182	21.1513	NaN	21.5143
EHI_182970	EHI_182970A-p1	EHI_182970A-p1 | transcript=EHI_182970A | gene=EHI_182970 | organism=Entamoeba_histolytica_HM-1:IMSS | gene_product=hypothetical protein, conserved | transcript_product=hypothetical protein, conserved | location=DS571156:83017-84102(+) | protein_length=361	-0.402651468912762	-1.32194	0.491211	22.9489	23.0177	100	3	23.3516	23.5133	100	3	10	10	10	34.1	34.1	34.1	0	32.815	204180000	54	23.191	23.0177	22.6382	23.5133	22.7385	23.803
EHI_178460	EHI_178460A-p1	EHI_178460A-p1 | transcript=EHI_178460A | gene=EHI_178460 | organism=Entamoeba_histolytica_HM-1:IMSS | gene_product=hypothetical protein | transcript_product=hypothetical protein | location=DS571154:10876-11451(+) | protein_length=191 | sequence_SO=superco	-0.401364644368488	-1.32076	0.319388	22.7733	22.9031	100	3	23.1747	23.2176	100	3	5	5	5	25.7	25.7	25.7	0	6.608	184660000	31	22.9031	23.0883	22.3285	23.2176	23.9515	22.3549
EHI_009680	EHI_009680A-p1;EHI_031400A-p1;EHI_086120A-p1	EHI_009680A-p1 | transcript=EHI_009680A | gene=EHI_009680 | organism=Entamoeba_histolytica_HM-1:IMSS | gene_product=ribosomal protein S18, putative | transcript_product=ribosomal protein S18, putative | location=DS571184:86205-86728(-) | protein_length=155	-0.399876276652019	-1.31939	0.265946	22.1686	21.8575	100	3	22.5685	22.8531	100	3	4	4	4	22.6	22.6	22.6	0	7.2867	149930000	30	22.8296	21.8186	21.8575	22.8531	23.2591	21.5932
EHI_198930	EHI_198930A-p1	EHI_198930A-p1 | transcript=EHI_198930A | gene=EHI_198930 | organism=Entamoeba_histolytica_HM-1:IMSS | gene_product=Actin, putative | transcript_product=Actin, putative | location=DS571165:73931-75181(+) | protein_length=416 | sequence_SO=supercontig | SO=	-0.399651845296223	-1.31919	0.37839	22.3294	22.5243	100	3	22.7291	22.9436	100	3	13	13	13	39.9	39.9	39.9	0	102.22	369070000	88	22.8733	22.5243	21.5907	22.9619	22.2817	22.9436
EHI_081630	EHI_081630A-p1	EHI_081630A-p1 | transcript=EHI_081630A | gene=EHI_081630 | organism=Entamoeba_histolytica_HM-1:IMSS | gene_product=hypothetical protein | transcript_product=hypothetical protein | location=DS571294:4459-5126(+) | protein_length=175 | sequence_SO=supercont	-0.398614247639973	-1.31824	0.162444	22.3962	22.4556	100	3	22.7948	23.3459	100	3	8	8	8	40	40	40	0	15.528	191070000	28	23.5821	22.4556	21.1509	21.6	23.4385	23.3459
EHI_134630	EHI_134630A-p1	EHI_134630A-p1 | transcript=EHI_134630A | gene=EHI_134630 | organism=Entamoeba_histolytica_HM-1:IMSS | gene_product=DnaJ domain containing protein | transcript_product=DnaJ domain containing protein | location=DS571193:36053-38266(+) | protein_length=719 |	-0.398270606994629	-1.31793	0	20.9659	20.9659	66.6667	2	NaN	NaN	33.3333	1	5	5	4	8.1	8.1	5	0	9.284	36392000	11	NaN	21.1155	20.8162	21.3641	NaN	NaN
EHI_148240	EHI_148240A-p1	EHI_148240A-p1 | transcript=EHI_148240A | gene=EHI_148240 | organism=Entamoeba_histolytica_HM-1:IMSS | gene_product=hypothetical protein | transcript_product=hypothetical protein | location=DS571146:39193-39579(+) | protein_length=128 | sequence_SO=superco	-0.396502176920574	-1.31631	0	23.4409	23.2992	100	3	NaN	NaN	33.3333	1	4	4	4	32.8	32.8	32.8	0	10.134	260120000	22	24.212	22.8115	23.2992	23.8374	NaN	NaN
EHI_194850	EHI_194850A-p1	EHI_194850A-p1 | transcript=EHI_194850A | gene=EHI_194850 | organism=Entamoeba_histolytica_HM-1:IMSS | gene_product=hypothetical protein | transcript_product=hypothetical protein | location=DS571250:1868-3472(-) | protein_length=534 | sequence_SO=supercont	-0.394274393717449	-1.31428	0	22.2697	22.3695	100	3	NaN	NaN	33.3333	1	11	11	11	33.5	33.5	33.5	0	38.85	153190000	39	22.4508	22.3695	21.9888	22.664	NaN	NaN
EHI_069430	EHI_069430A-p1;EHI_028900A-p1	EHI_069430A-p1 | transcript=EHI_069430A | gene=EHI_069430 | organism=Entamoeba_histolytica_HM-1:IMSS | gene_product=dolichyl-di-phosphooligosaccharide-protein glycotransferase, putative | transcript_product=dolichyl-di-phosphooligosaccharide-protein glycot	-0.393304824829102	-1.3134	0.575567	23.0343	23.2077	100	3	23.4276	23.6275	100	3	16	16	16	39.9	39.9	39.9	0	106.1	494390000	98	23.2314	23.2077	22.6638	23.7079	22.9473	23.6275
EHI_128110	EHI_128110A-p1	EHI_128110A-p1 | transcript=EHI_128110A | gene=EHI_128110 | organism=Entamoeba_histolytica_HM-1:IMSS | gene_product=Rab family GTPase | transcript_product=Rab family GTPase | location=DS571270:21648-22415(+) | protein_length=238 | sequence_SO=supercontig |	-0.391880989074707	-1.3121	0	22.4789	22.4789	66.6667	2	NaN	NaN	33.3333	1	6	6	6	49.6	49.6	49.6	0	37.469	106330000	26	22.1778	NaN	22.7801	22.8708	NaN	NaN
EHI_006070	EHI_006070A-p1	EHI_006070A-p1 | transcript=EHI_006070A | gene=EHI_006070 | organism=Entamoeba_histolytica_HM-1:IMSS | gene_product=hypothetical protein | transcript_product=hypothetical protein | location=DS571227:36730-37401(+) | protein_length=223 | sequence_SO=superco	-0.386961619059242	-1.30764	0.271916	21.8927	22.1769	100	3	22.2796	21.953	100	3	5	5	5	24.7	24.7	24.7	0	13.652	96318000	28	22.4446	21.0565	22.1769	21.8484	23.0375	21.953
EHI_197510	EHI_197510A-p1	EHI_197510A-p1 | transcript=EHI_197510A | gene=EHI_197510 | organism=Entamoeba_histolytica_HM-1:IMSS | gene_product=EF-hand calcium-binding domain containing protein | transcript_product=EF-hand calcium-binding domain containing protein | location=DS571157	-0.386390686035156	-1.30712	0.218431	23.4127	23.4208	100	3	23.7991	24.3995	100	3	8	8	8	43.2	43.2	43.2	0	36.775	457850000	77	22.9137	23.4208	23.9035	22.5461	24.4517	24.3995
EHI_001420	EHI_001420A-p1;EHI_145840A-p1;EHI_061980A-p1;EHI_122310A-p1;EHI_114010A-p1;EHI_201250A-p1;EHI_084260A-p1	EHI_001420A-p1 | transcript=EHI_001420A | gene=EHI_001420 | organism=Entamoeba_histolytica_HM-1:IMSS | gene_product=peroxiredoxin | transcript_product=peroxiredoxin | location=DS571506:7543-8232(-) | protein_length=229 | sequence_SO=supercontig | SO=protei	-0.380957285563152	-1.30221	0.413274	23.4802	23.3855	100	3	23.8612	23.8991	100	3	15	15	4	45.4	45.4	17.5	0	33.378	1240900000	120	24.1452	23.3855	22.9099	23.5747	23.8991	24.1097
EHI_072060	EHI_072060A-p1	EHI_072060A-p1 | transcript=EHI_072060A | gene=EHI_072060 | organism=Entamoeba_histolytica_HM-1:IMSS | gene_product=hypothetical protein | transcript_product=hypothetical protein | location=DS571289:20495-21982(-) | protein_length=495 | sequence_SO=superco	-0.379949569702148	-1.3013	0.37726	21.9531	22.0557	100	3	22.333	22.6251	100	3	12	12	12	37.8	37.8	37.8	0	43.839	292020000	65	22.0557	22.2293	21.5742	22.7843	21.5897	22.6251
EHI_030830	EHI_030830A-p1	EHI_030830A-p1 | transcript=EHI_030830A | gene=EHI_030830 | organism=Entamoeba_histolytica_HM-1:IMSS | gene_product=Plasma membrane calcium-transporting ATPase, putative | transcript_product=Plasma membrane calcium-transporting ATPase, putative | location=	-0.379639307657875	-1.30102	0.876026	23.8812	23.7334	100	3	24.2608	24.1881	100	3	27	27	27	29.2	29.2	29.2	0	127.72	1298500000	177	23.6999	24.2103	23.7334	24.4887	24.1057	24.1881
EHI_143650	EHI_143650A-p1	EHI_143650A-p1 | transcript=EHI_143650A | gene=EHI_143650 | organism=Entamoeba_histolytica_HM-1:IMSS | gene_product=Rab family GTPase | transcript_product=Rab family GTPase | location=DS571344:22956-23582(+) | protein_length=208 | sequence_SO=supercontig |	-0.379273096720375	-1.30069	1.80046	25.1881	25.2315	100	3	25.5674	25.5695	100	3	16	16	15	72.1	72.1	68.3	0	65.08	2515200000	174	25.2814	25.2315	25.0516	25.5695	25.6762	25.4565
EHI_135210	EHI_135210A-p1	EHI_135210A-p1 | transcript=EHI_135210A | gene=EHI_135210 | organism=Entamoeba_histolytica_HM-1:IMSS | gene_product=Sec1 family protein | transcript_product=Sec1 family protein | location=DS571203:56000-59221(+) | protein_length=995 | sequence_SO=supercont	-0.377431233723957	-1.29903	0	20.9575	20.8656	100	3	NaN	NaN	33.3333	1	6	6	6	7.7	7.7	7.7	0	11.002	37291000	12	20.8656	21.1558	20.851	21.3349	NaN	NaN
EHI_093950	EHI_093950A-p1	EHI_093950A-p1 | transcript=EHI_093950A | gene=EHI_093950 | organism=Entamoeba_histolytica_HM-1:IMSS | gene_product=alpha-1,2-mannosyltransferase alg11, putative | transcript_product=alpha-1,2-mannosyltransferase alg11, putative | location=DS571179:60374-6	-0.373715082804363	-1.29569	0.297277	22.2515	22.3352	100	3	22.6253	23.1023	100	3	12	12	12	33.5	33.5	33.5	0	44.359	254160000	57	22.3352	22.3833	22.0361	23.1446	21.6289	23.1023
EHI_068320	EHI_068320A-p1	EHI_068320A-p1 | transcript=EHI_068320A | gene=EHI_068320 | organism=Entamoeba_histolytica_HM-1:IMSS | gene_product=glycerophosphoryl diester phosphodiesterase, putative | transcript_product=glycerophosphoryl diester phosphodiesterase, putative | location=	-0.372294743855797	-1.29441	0.534027	22.4471	22.6155	100	3	22.8194	22.968	100	3	14	14	14	36.9	36.9	36.9	0	38.999	280240000	71	22.6155	22.7116	22.0141	22.968	22.3931	23.097
EHI_043020	EHI_043020A-p1	EHI_043020A-p1 | transcript=EHI_043020A | gene=EHI_043020 | organism=Entamoeba_histolytica_HM-1:IMSS | gene_product=protein kinase domain containing protein | transcript_product=protein kinase domain containing protein | location=DS571292:33235-34683(-) |	-0.371411641438801	-1.29362	0.182463	21.2307	21.0139	100	3	21.6021	22.2101	100	3	16	16	16	47.5	47.5	47.5	0	85.972	360830000	101	21.86	20.8181	21.0139	20.1936	22.2101	22.4025
EHI_080730	EHI_080730A-p1	EHI_080730A-p1 | transcript=EHI_080730A | gene=EHI_080730 | organism=Entamoeba_histolytica_HM-1:IMSS | gene_product=hemolysin-3, putative | transcript_product=hemolysin-3, putative | location=DS571414:10607-11498(-) | protein_length=277 | sequence_SO=super	-0.371053695678711	-1.2933	0.350005	20.6127	20.6127	66.6667	2	20.9838	20.9838	66.6667	2	1	1	1	5.1	5.1	5.1	0	8.3738	17120000	10	NaN	20.8418	20.3837	20.662	NaN	21.3056
EHI_146790	EHI_146790A-p1;EHI_161660A-p1	EHI_146790A-p1 | transcript=EHI_146790A | gene=EHI_146790 | organism=Entamoeba_histolytica_HM-1:IMSS | gene_product=hypothetical protein | transcript_product=hypothetical protein | location=DS571554:846-2219(-) | protein_length=457 | sequence_SO=superconti	-0.369853973388672	-1.29222	1.36003	22.3971	22.3703	100	3	22.7669	22.7569	100	3	10	10	10	31.3	31.3	31.3	0	75.276	339690000	92	22.6098	22.211	22.3703	22.6821	22.7569	22.8617
EHI_163540	EHI_163540A-p1	EHI_163540A-p1 | transcript=EHI_163540A | gene=EHI_163540 | organism=Entamoeba_histolytica_HM-1:IMSS | gene_product=estradiol 17-beta-dehydrogenase, putative | transcript_product=estradiol 17-beta-dehydrogenase, putative | location=DS571246:10346-11305(-)	-0.369087219238281	-1.29154	0.7581	24.9145	24.9247	100	3	25.2836	25.2597	100	3	13	13	13	51.4	51.4	51.4	0	86.228	1249300000	137	25.2077	24.9247	24.6111	25.2597	25.0489	25.5422
EHI_149860	EHI_149860A-p1	EHI_149860A-p1 | transcript=EHI_149860A | gene=EHI_149860 | organism=Entamoeba_histolytica_HM-1:IMSS | gene_product=Hypothetical protein T24C12.3, putative | transcript_product=Hypothetical protein T24C12.3, putative | location=DS571399:10114-12189(-) | pr	-0.368129094441731	-1.29068	0.157968	22.2201	21.7983	100	3	22.5882	22.6026	100	3	25	25	25	50.9	50.9	50.9	0	144.4	433270000	107	23.5133	21.7983	21.3487	23.5728	21.5892	22.6026
EHI_069950	EHI_069950A-p1	EHI_069950A-p1 | transcript=EHI_069950A | gene=EHI_069950 | organism=Entamoeba_histolytica_HM-1:IMSS | gene_product=C2 domain containing protein | transcript_product=C2 domain containing protein | location=DS571450:4014-4982(-) | protein_length=322 | seque	-0.367323875427246	-1.28996	0.779074	22.0782	22.0728	100	3	22.4455	22.4455	66.6667	2	6	6	6	33.2	33.2	33.2	0	17.755	156850000	37	22.2187	22.0728	21.943	22.2125	NaN	22.6785
EHI_057830	EHI_057830A-p1	EHI_057830A-p1 | transcript=EHI_057830A | gene=EHI_057830 | organism=Entamoeba_histolytica_HM-1:IMSS | gene_product=hypothetical protein, conserved | transcript_product=hypothetical protein, conserved | location=DS571314:29439-30604(-) | protein_length=366	-0.36297098795573	-1.28607	0	21.3694	21.0743	100	3	NaN	NaN	33.3333	1	4	4	4	14.2	14.2	14.2	0	19.574	46153000	16	21.0743	22.0608	20.973	21.7323	NaN	NaN
EHI_031250	EHI_031250A-p1	EHI_031250A-p1 | transcript=EHI_031250A | gene=EHI_031250 | organism=Entamoeba_histolytica_HM-1:IMSS | gene_product=signal peptidase, putative | transcript_product=signal peptidase, putative | location=DS571261:7292-8314(+) | protein_length=340 | sequence_	-0.355467160542805	-1.2794	0.758394	22.2868	22.3183	100	3	22.6423	22.6423	66.6667	2	3	3	3	6.2	6.2	6.2	0	7.6039	101760000	25	22.0162	22.5259	22.3183	22.5603	NaN	22.7242
EHI_188110	EHI_188110A-p1	EHI_188110A-p1 | transcript=EHI_188110A | gene=EHI_188110 | organism=Entamoeba_histolytica_HM-1:IMSS | gene_product=protein kinase, putative | transcript_product=protein kinase, putative | location=DS571206:28383-31238(-) | protein_length=951 | sequence_SO	-0.353919982910156	-1.27803	0.612874	26.3171	26.4405	100	3	26.671	26.6786	100	3	37	37	36	51.3	51.3	50.6	0	165.96	5789200000	354	26.5526	26.4405	25.9582	26.3483	26.6786	26.9863
EHI_103700	EHI_103700A-p1;EHI_103440A-p1	EHI_103700A-p1 | transcript=EHI_103700A | gene=EHI_103700 | organism=Entamoeba_histolytica_HM-1:IMSS | gene_product=hypothetical protein | transcript_product=hypothetical protein | location=DS571158:96433-96843(-) | protein_length=136 | sequence_SO=superco	-0.353622436523438	-1.27776	0	21.3192	21.3192	66.6667	2	NaN	NaN	33.3333	1	4	4	4	45.6	45.6	45.6	0	10.342	78545000	16	21.4217	NaN	21.2167	21.6728	NaN	NaN
EHI_040450	EHI_040450A-p1	EHI_040450A-p1 | transcript=EHI_040450A | gene=EHI_040450 | organism=Entamoeba_histolytica_HM-1:IMSS | gene_product=Rab family GTPase | transcript_product=Rab family GTPase | location=DS571224:53749-54428(-) | protein_length=209 | sequence_SO=supercontig |	-0.347905158996582	-1.27271	0	20.2662	20.2662	66.6667	2	NaN	NaN	33.3333	1	4	4	4	19.1	19.1	19.1	0	11.323	24655000	24	20.0839	NaN	20.4485	20.6141	NaN	NaN
EHI_045550	EHI_045550A-p1	EHI_045550A-p1 | transcript=EHI_045550A | gene=EHI_045550 | organism=Entamoeba_histolytica_HM-1:IMSS | gene_product=Rab family GTPase | transcript_product=Rab family GTPase | location=DS571147:170901-171521(-) | protein_length=206 | sequence_SO=supercontig	-0.34521166483561	-1.27034	0.557496	26.451	26.401	100	3	26.7962	26.5871	100	3	7	7	6	44.2	44.2	38.8	0	25.497	1417100000	66	26.6233	26.401	26.3286	26.4887	27.3127	26.5871
EHI_050570	EHI_050570A-p1	EHI_050570A-p1 | transcript=EHI_050570A | gene=EHI_050570 | organism=Entamoeba_histolytica_HM-1:IMSS | gene_product=cysteine proteinase, putative | transcript_product=cysteine proteinase, putative | location=DS571149:63330-64265(+) | protein_length=311 | s	-0.340133031209309	-1.26587	0.107314	22.566	22.566	66.6667	2	22.9061	22.4334	100	3	8	8	8	38.9	38.9	38.9	0	71.378	223360000	26	23.3719	NaN	21.7601	21.9434	24.3415	22.4334
EHI_156670	EHI_156670A-p1	EHI_156670A-p1 | transcript=EHI_156670A | gene=EHI_156670 | organism=Entamoeba_histolytica_HM-1:IMSS | gene_product=serine/threonine-protein kinase 3, putative | transcript_product=serine/threonine-protein kinase 3, putative | location=DS571545:3196-4260(+	-0.336606979370117	-1.26278	0	20.7734	20.7734	66.6667	2	NaN	NaN	33.3333	1	7	7	7	32.2	32.2	32.2	0	21.688	79940000	35	21.1076	20.4393	NaN	NaN	NaN	21.11
EHI_125710	EHI_125710A-p1	EHI_125710A-p1 | transcript=EHI_125710A | gene=EHI_125710 | organism=Entamoeba_histolytica_HM-1:IMSS | gene_product=hypothetical protein | transcript_product=hypothetical protein | location=DS571160:29266-30153(-) | protein_length=295 | sequence_SO=superco	-0.335252443949383	-1.2616	0.453413	22.1468	22.1576	100	3	22.4821	22.4821	66.6667	2	6	6	6	31.9	31.9	31.9	0	16.066	116660000	21	21.7854	22.1576	22.4975	22.2805	NaN	22.6837
EHI_182560	EHI_182560A-p1	EHI_182560A-p1 | transcript=EHI_182560A | gene=EHI_182560 | organism=Entamoeba_histolytica_HM-1:IMSS | gene_product=Vacuolar ATP synthase subunit E, putative | transcript_product=Vacuolar ATP synthase subunit E, putative | location=DS571156:18060-18716(-)	-0.333325703938801	-1.25991	0.316726	21.4611	21.779	100	3	21.7944	21.7944	66.6667	2	10	10	9	46.8	46.8	43.6	0	109.02	145030000	65	21.7886	21.779	20.8156	21.8021	NaN	21.7867
EHI_103590	EHI_103590A-p1	EHI_103590A-p1 | transcript=EHI_103590A | gene=EHI_103590 | organism=Entamoeba_histolytica_HM-1:IMSS | gene_product=phosphofructokinase, putative | transcript_product=phosphofructokinase, putative | location=DS571158:77158-78468(+) | protein_length=436 | s	-0.332348823547363	-1.25906	0.305712	20.7561	20.7561	66.6667	2	21.0885	21.0885	66.6667	2	3	3	3	9.4	9.4	9.4	0	7.8378	35709000	10	20.4862	21.026	NaN	20.7915	NaN	21.3854
EHI_009410	EHI_009410A-p1	EHI_009410A-p1 | transcript=EHI_009410A | gene=EHI_009410 | organism=Entamoeba_histolytica_HM-1:IMSS | gene_product=hypothetical protein, conserved | transcript_product=hypothetical protein, conserved | location=DS571184:17113-19023(+) | protein_length=601	-0.330755869547524	-1.25767	0.798477	22.3643	22.393	100	3	22.6951	22.7759	100	3	15	15	15	28.6	28.6	28.6	0	74.719	395300000	101	22.4647	22.393	22.2352	22.3526	22.7759	22.9567
EHI_158310	EHI_158310A-p1	EHI_158310A-p1 | transcript=EHI_158310A | gene=EHI_158310 | organism=Entamoeba_histolytica_HM-1:IMSS | gene_product=hypothetical protein, conserved | transcript_product=hypothetical protein, conserved | location=DS571223:50981-51916(+) | protein_length=311	-0.329109191894531	-1.25624	0.485385	23.6498	23.5785	100	3	23.9789	23.9789	66.6667	2	7	7	7	31.2	31.2	31.2	0	14.138	247940000	35	23.3199	24.0509	23.5785	23.9053	NaN	24.0525
EHI_110570	EHI_110570A-p1	EHI_110570A-p1 | transcript=EHI_110570A | gene=EHI_110570 | organism=Entamoeba_histolytica_HM-1:IMSS | gene_product=protein tyrosine phosphatase, putative | transcript_product=protein tyrosine phosphatase, putative | location=DS571151:105625-106281(-) | pr	-0.328880310058594	-1.25604	0.503249	24.2726	24.409	100	3	24.6015	24.6465	100	3	3	3	3	12.8	12.8	12.8	0	23.776	342930000	39	23.8543	24.5547	24.409	24.9059	24.6465	24.2522
EHI_012340	EHI_012340A-p1	EHI_012340A-p1 | transcript=EHI_012340A | gene=EHI_012340 | organism=Entamoeba_histolytica_HM-1:IMSS | gene_product=hypothetical protein | transcript_product=hypothetical protein | location=DS571148:118253-120904(+) | protein_length=883 | sequence_SO=super	-0.325326283772789	-1.25295	0.388513	22.7251	22.6745	100	3	23.0505	22.81	100	3	16	16	14	25.7	25.7	23	0	154.49	362320000	91	23.1831	22.6745	22.3178	23.5464	22.7951	22.81
EHI_116720	EHI_116720A-p1	EHI_116720A-p1 | transcript=EHI_116720A | gene=EHI_116720 | organism=Entamoeba_histolytica_HM-1:IMSS | gene_product=hypothetical protein | transcript_product=hypothetical protein | location=DS571685:1389-2123(-) | protein_length=214 | sequence_SO=supercont	-0.324581782023113	-1.2523	0.531245	23.1956	23.3389	100	3	23.5202	23.491	100	3	5	5	5	39.3	39.3	39.3	0	41.127	316480000	50	22.6847	23.3389	23.5632	23.4436	23.626	23.491
EHI_141330	EHI_141330A-p1;EHI_085720A-p1	EHI_141330A-p1 | transcript=EHI_141330A | gene=EHI_141330 | organism=Entamoeba_histolytica_HM-1:IMSS | gene_product=hypothetical protein | transcript_product=hypothetical protein | location=DS571161:7060-8451(-) | protein_length=463 | sequence_SO=supercont	-0.319229125976563	-1.24766	0.415795	26.1296	26.2462	100	3	26.4488	26.388	100	3	26	26	26	64.6	64.6	64.6	0	305.73	7047300000	400	26.3549	26.2462	25.7878	26.0029	26.388	26.9556
EHI_099180	EHI_099180A-p1;EHI_079060A-p1	EHI_099180A-p1 | transcript=EHI_099180A | gene=EHI_099180 | organism=Entamoeba_histolytica_HM-1:IMSS | gene_product=lecithin:cholesterol acyltransferase, putative | transcript_product=lecithin:cholesterol acyltransferase, putative | location=DS571296:2414-	-0.317631721496582	-1.24628	0.655322	20.6762	20.6762	66.6667	2	20.9938	20.9938	66.6667	2	7	7	5	26.5	26.5	21.2	0	18.987	41404000	17	20.5282	20.8241	NaN	20.8897	NaN	21.0979
EHI_117570	EHI_117570A-p1	EHI_117570A-p1 | transcript=EHI_117570A | gene=EHI_117570 | organism=Entamoeba_histolytica_HM-1:IMSS | gene_product=serine/threonine protein phosphatase, putative | transcript_product=serine/threonine protein phosphatase, putative | location=DS571293:1047-	-0.313641230265301	-1.24284	2.37955	22.2902	22.3181	100	3	22.6039	22.5997	100	3	8	8	8	28.2	28.2	28.2	0	61.64	168250000	57	22.3308	22.2218	22.3181	22.6764	22.5997	22.5355
EHI_163590	EHI_163590A-p1	EHI_163590A-p1 | transcript=EHI_163590A | gene=EHI_163590 | organism=Entamoeba_histolytica_HM-1:IMSS | gene_product=hypothetical protein | transcript_product=hypothetical protein | location=DS571246:19808-20863(+) | protein_length=351 | sequence_SO=superco	-0.312148412068684	-1.24156	0.672955	20.6998	20.5694	100	3	21.012	21.012	66.6667	2	4	4	4	14.5	14.5	14.5	0	6.7261	37608000	20	20.5694	20.9773	20.5527	21.1237	NaN	20.9002
EHI_110810	EHI_110810A-p1	EHI_110810A-p1 | transcript=EHI_110810A | gene=EHI_110810 | organism=Entamoeba_histolytica_HM-1:IMSS | gene_product=unconventional myosin IB | transcript_product=unconventional myosin IB | location=DS571151:155120-158269(+) | protein_length=1049 | sequence	-0.309280395507813	-1.23909	0.517671	23.0412	23.1608	100	3	23.3505	23.4451	100	3	37	37	37	52	52	52	0	237.22	1579400000	298	23.3732	23.1608	22.5897	23.4451	23.115	23.4913
EHI_135790	EHI_135790A-p1;EHI_012480A-p1	EHI_135790A-p1 | transcript=EHI_135790A | gene=EHI_135790 | organism=Entamoeba_histolytica_HM-1:IMSS | gene_product=60S ribosomal protein L10a, putative | transcript_product=60S ribosomal protein L10a, putative | location=DS571390:19590-20234(-) | protein_	-0.309178670247395	-1.239	0.138076	22.8796	23.4975	100	3	23.1888	22.7663	100	3	7	7	7	30.8	30.8	30.8	0	13.704	483480000	44	23.4975	21.5909	23.5505	24.2212	22.5789	22.7663
EHI_053060	EHI_053060A-p1	EHI_053060A-p1 | transcript=EHI_053060A | gene=EHI_053060 | organism=Entamoeba_histolytica_HM-1:IMSS | gene_product=protein kinase, putative | transcript_product=protein kinase, putative | location=DS571238:17579-18919(+) | protein_length=446 | sequence_SO	-0.308558781941731	-1.23847	0.132276	21.3292	21.4476	100	3	21.6378	21.6378	66.6667	2	15	15	15	38.1	38.1	38.1	0	35.181	301840000	63	21.4476	20.5725	21.9676	NaN	22.5152	20.7604
EHI_048740	EHI_048740A-p1	EHI_048740A-p1 | transcript=EHI_048740A | gene=EHI_048740 | organism=Entamoeba_histolytica_HM-1:IMSS | gene_product=purine nucleoside phosphorylase, putative | transcript_product=purine nucleoside phosphorylase, putative | location=DS571231:53151-54113(-)	-0.306002298990887	-1.23628	0.24953	21.8387	21.6612	100	3	22.1447	22.2688	100	3	9	9	9	36.9	36.9	36.9	0	49.315	272350000	71	22.3646	21.6612	21.4904	22.2688	21.3886	22.7768
EHI_095820	EHI_095820A-p1;EHI_178050A-p1;EHI_131560A-p1	EHI_095820A-p1 | transcript=EHI_095820A | gene=EHI_095820 | organism=Entamoeba_histolytica_HM-1:IMSS | gene_product=ATP-binding cassette protein, putative | transcript_product=ATP-binding cassette protein, putative | location=DS571239:4925-8938(+) | protei	-0.30454889933268	-1.23503	0.290431	23.0982	23.1408	100	3	23.4028	23.5995	100	3	29	28	28	27.5	26.4	26.4	0	101.39	1079800000	166	23.1408	22.7605	23.3934	23.5995	22.6649	23.9438
EHI_121860	EHI_121860A-p1	EHI_121860A-p1 | transcript=EHI_121860A | gene=EHI_121860 | organism=Entamoeba_histolytica_HM-1:IMSS | gene_product=microsomal signal peptidase subunit, putative | transcript_product=microsomal signal peptidase subunit, putative | location=DS571276:33155-3	-0.303733825683594	-1.23433	0.665117	24.2894	24.1775	100	3	24.5932	24.6337	100	3	7	7	7	38.1	38.1	38.1	0	15.192	473530000	55	24.1775	24.6793	24.0115	24.6337	24.4926	24.6532
EHI_163670	EHI_163670A-p1;EHI_131940A-p1;EHI_090020A-p1;EHI_035600A-p1	EHI_163670A-p1 | transcript=EHI_163670A | gene=EHI_163670 | organism=Entamoeba_histolytica_HM-1:IMSS | gene_product=ribosomal protein L18a, putative | transcript_product=ribosomal protein L18a, putative | location=DS571246:30743-31264(-) | protein_length=1	-0.301134745279946	-1.23211	0.227347	22.5556	22.4342	100	3	22.8567	23.2185	100	3	10	10	10	60.1	60.1	60.1	0	22.067	504670000	73	22.8361	22.3963	22.4342	23.4812	23.2185	21.8705
EHI_035730	EHI_035730A-p1	EHI_035730A-p1 | transcript=EHI_035730A | gene=EHI_035730 | organism=Entamoeba_histolytica_HM-1:IMSS | gene_product=hypothetical protein | transcript_product=hypothetical protein | location=DS571174:76714-78753(+) | protein_length=679 | sequence_SO=superco	-0.294567108154297	-1.22652	0.376636	24.8069	24.8862	100	3	25.1015	25.3203	100	3	31	31	31	47.4	47.4	47.4	0	121.05	1365500000	163	24.8862	25.0001	24.5343	25.4697	24.5144	25.3203
EHI_054830	EHI_054830A-p1	EHI_054830A-p1 | transcript=EHI_054830A | gene=EHI_054830 | organism=Entamoeba_histolytica_HM-1:IMSS | gene_product=Plasma membrane calcium-transporting ATPase, putative | transcript_product=Plasma membrane calcium-transporting ATPase, putative | location=	-0.293040593465172	-1.22522	0.662506	23.9498	24.0791	100	3	24.2428	24.1148	100	3	38	38	17	38.4	38.4	19.6	0	285.21	1814700000	293	24.1227	24.0791	23.6476	24.505	24.1148	24.1088
EHI_186990	EHI_186990A-p1	EHI_186990A-p1 | transcript=EHI_186990A | gene=EHI_186990 | organism=Entamoeba_histolytica_HM-1:IMSS | gene_product=tyrosine kinase, putative | transcript_product=tyrosine kinase, putative | location=DS571159:73095-75820(+) | protein_length=892 | sequence_	-0.292959213256836	-1.22515	0.318242	24.1351	23.9883	100	3	24.428	24.4678	100	3	49	49	49	60.9	60.9	60.9	0	224.98	5317700000	436	24.8123	23.9883	23.6045	24.1971	24.6191	24.4678
EHI_042980	EHI_042980A-p1	EHI_042980A-p1 | transcript=EHI_042980A | gene=EHI_042980 | organism=Entamoeba_histolytica_HM-1:IMSS | gene_product=Initiation factor eIF-2B delta subunit, putative | transcript_product=Initiation factor eIF-2B delta subunit, putative | location=DS571292:2	-0.292552947998047	-1.22481	0.516775	27.234	27.2869	100	3	27.5266	27.7366	100	3	3	3	3	8.8	8.8	8.8	0	9.0365	1745200000	15	27.3633	27.052	27.2869	27.067	27.7366	27.7762
EHI_098280	EHI_098280A-p1	EHI_098280A-p1 | transcript=EHI_098280A | gene=EHI_098280 | organism=Entamoeba_histolytica_HM-1:IMSS | gene_product=14-3-3 protein 2 | transcript_product=14-3-3 protein 2 | location=DS571169:23201-23917(-) | protein_length=238 | sequence_SO=supercontig | S	-0.284221649169922	-1.21775	0.362881	22.8809	22.5735	100	3	23.1651	23.0983	100	3	18	14	12	60.5	52.9	47.9	0	65.497	541560000	89	23.5072	22.5735	22.5619	23.0983	23.35	23.0469
EHI_040310	EHI_040310A-p1	EHI_040310A-p1 | transcript=EHI_040310A | gene=EHI_040310 | organism=Entamoeba_histolytica_HM-1:IMSS | gene_product=Rab family GTPase | transcript_product=Rab family GTPase | location=DS571224:19724-20378(+) | protein_length=193 | sequence_SO=supercontig |	-0.283491134643555	-1.21714	0.42637	24.805	24.6313	100	3	25.0885	24.9876	100	3	17	17	17	87	87	87	0	95.63	1052500000	142	25.2146	24.5691	24.6313	24.811	25.4668	24.9876
EHI_033710	EHI_033710A-p1	EHI_033710A-p1 | transcript=EHI_033710A | gene=EHI_033710 | organism=Entamoeba_histolytica_HM-1:IMSS | gene_product=cysteine proteinase 2 | transcript_product=cysteine proteinase 2 | location=DS571252:35348-36295(+) | protein_length=315 | sequence_SO=super	-0.281828562418617	-1.21573	0.211786	24.8586	25.0685	100	3	25.1404	25.2827	100	3	12	12	11	56.2	56.2	49.5	0	135.76	960190000	96	25.5438	25.0685	23.9636	25.2827	25.4252	24.7134
EHI_101280	EHI_101280A-p1	EHI_101280A-p1 | transcript=EHI_101280A | gene=EHI_101280 | organism=Entamoeba_histolytica_HM-1:IMSS | gene_product=protein tyrosine kinase domain-containing protein | transcript_product=protein tyrosine kinase domain-containing protein | location=DS571353	-0.28173828125	-1.21566	0.247986	22.3087	22.1117	100	3	22.5904	22.8354	100	3	21	13	13	21.5	15	15	0	26.406	270500000	72	22.8704	21.9439	22.1117	23.0318	21.904	22.8354
EHI_128100	EHI_128100A-p1	EHI_128100A-p1 | transcript=EHI_128100A | gene=EHI_128100 | organism=Entamoeba_histolytica_HM-1:IMSS | gene_product=peptidyl-prolyl cis-trans isomerase, putative | transcript_product=peptidyl-prolyl cis-trans isomerase, putative | location=DS571270:20959-2	-0.280270258585613	-1.21442	0.381956	24.2147	24.2171	100	3	24.4949	24.4166	100	3	9	9	9	50.5	50.5	50.5	0	26.268	627170000	104	24.5712	24.2171	23.8556	24.9251	24.1431	24.4166
EHI_069350	EHI_069350A-p1	EHI_069350A-p1 | transcript=EHI_069350A | gene=EHI_069350 | organism=Entamoeba_histolytica_HM-1:IMSS | gene_product=hypothetical protein | transcript_product=hypothetical protein | location=DS571164:67330-67854(-) | protein_length=174 | sequence_SO=superco	-0.274372100830078	-1.20947	0.1715	22.7967	23.0369	100	3	23.0711	23.0711	66.6667	2	4	4	4	22.4	22.4	22.4	0	12.343	161470000	17	23.4147	21.9385	23.0369	23.2693	NaN	22.8729
EHI_068090	EHI_068090A-p1;EHI_037190A-p1	EHI_068090A-p1 | transcript=EHI_068090A | gene=EHI_068090 | organism=Entamoeba_histolytica_HM-1:IMSS | gene_product=serine carboxypeptidase (S28) family protein | transcript_product=serine carboxypeptidase (S28) family protein | location=DS571150:60049-614	-0.271116892496746	-1.20674	0.176433	22.8146	22.6028	100	3	23.0857	23.0857	66.6667	2	10	10	10	30.8	30.8	30.8	0	323.31	433930000	90	22.6028	23.6083	22.2327	22.8109	NaN	23.3605
EHI_199590	EHI_199590A-p1	EHI_199590A-p1 | transcript=EHI_199590A | gene=EHI_199590 | organism=Entamoeba_histolytica_HM-1:IMSS | gene_product=70 kDa heat shock protein, putative | transcript_product=70 kDa heat shock protein, putative | location=DS571319:3857-5842(-) | protein_leng	-0.269058227539063	-1.20502	0.290534	25.8626	26.0377	100	3	26.1317	26.2574	100	3	43	43	43	61.9	61.9	61.9	0	323.31	8820800000	549	26.0377	26.2646	25.2855	26.4512	25.6864	26.2574
EHI_170040	EHI_170040A-p1	EHI_170040A-p1 | transcript=EHI_170040A | gene=EHI_170040 | organism=Entamoeba_histolytica_HM-1:IMSS | gene_product=longin-type vesicle-associated membrane protein, putative | transcript_product=longin-type vesicle-associated membrane protein, putative | l	-0.268986384073894	-1.20496	0.576087	22.3408	22.2499	100	3	22.6098	22.6053	100	3	8	8	8	32.2	32.2	32.2	0	52.92	262670000	68	22.7376	22.035	22.2499	22.6199	22.6043	22.6053
EHI_078310	EHI_078310A-p1	EHI_078310A-p1 | transcript=EHI_078310A | gene=EHI_078310 | organism=Entamoeba_histolytica_HM-1:IMSS | gene_product=hypothetical protein, conserved | transcript_product=hypothetical protein, conserved | location=DS571271:42316-43698(+) | protein_length=460	-0.267621994018555	-1.20382	0	24.028	24.028	66.6667	2	NaN	NaN	33.3333	1	3	3	3	10.9	10.9	10.9	0	20.423	199500000	20	24.622	NaN	23.4341	24.2957	NaN	NaN
EHI_137720	EHI_137720A-p1;EHI_073470A-p1	EHI_137720A-p1 | transcript=EHI_137720A | gene=EHI_137720 | organism=Entamoeba_histolytica_HM-1:IMSS | gene_product=ADP-ribosylation factor 1, putative | transcript_product=ADP-ribosylation factor 1, putative | location=DS571187:22095-22619(+) | protein_le	-0.26544189453125	-1.202	1.06992	25.0174	25.0414	100	3	25.2828	25.2201	100	3	10	10	10	66.7	66.7	66.7	0	47.65	2447300000	122	25.0414	25.0587	24.9519	25.2201	25.1283	25.5001
EHI_141940	EHI_141940A-p1	EHI_141940A-p1 | transcript=EHI_141940A | gene=EHI_141940 | organism=Entamoeba_histolytica_HM-1:IMSS | gene_product=hypothetical protein | transcript_product=hypothetical protein | location=DS571161:65825-66238(-) | protein_length=137 | sequence_SO=superco	-0.26155948638916	-1.19877	0.0790522	22.9407	22.9407	66.6667	2	23.2022	23.2487	100	3	4	4	4	25.5	25.5	25.5	0	79.129	175120000	15	NaN	21.7132	24.1682	22.2628	23.2487	24.0952
EHI_028950	EHI_028950A-p1	EHI_028950A-p1 | transcript=EHI_028950A | gene=EHI_028950 | organism=Entamoeba_histolytica_HM-1:IMSS | gene_product=chitobiosyldiphosphodolichol beta-mannosyltransferase, putative | transcript_product=chitobiosyldiphosphodolichol beta-mannosyltransferase,	-0.259852727254234	-1.19736	0.335716	22.8344	22.9921	100	3	23.0943	22.8609	100	3	13	13	13	33	33	33	0	28.642	322590000	59	22.9921	23.0855	22.4257	23.5822	22.8609	22.8397
EHI_102170	EHI_102170A-p1;EHI_052400A-p1	EHI_102170A-p1 | transcript=EHI_102170A | gene=EHI_102170 | organism=Entamoeba_histolytica_HM-1:IMSS | gene_product=elongation factor 1-alpha 1 | transcript_product=elongation factor 1-alpha 1 | location=DS571574:7317-8645(+) | protein_length=442 | sequenc	-0.257286071777344	-1.19523	0.196411	24.6336	24.3324	100	3	24.8909	24.8392	100	3	27	3	3	62.2	13.1	13.1	0	22.867	1043900000	51	25.4692	24.3324	24.0992	25.3868	24.4467	24.8392
EHI_172130	EHI_172130A-p1	EHI_172130A-p1 | transcript=EHI_172130A | gene=EHI_172130 | organism=Entamoeba_histolytica_HM-1:IMSS | gene_product=RhoGAP domain containing protein | transcript_product=RhoGAP domain containing protein | location=DS571471:1121-2084(-) | protein_length=301	-0.257230122884117	-1.19518	0.153976	21.7459	21.5933	100	3	22.0031	22.0741	100	3	11	11	11	61.5	61.5	61.5	0	121.36	295530000	76	20.7609	21.5933	22.8834	21.8184	22.1167	22.0741
EHI_020280	EHI_020280A-p1	EHI_020280A-p1 | transcript=EHI_020280A | gene=EHI_020280 | organism=Entamoeba_histolytica_HM-1:IMSS | gene_product=40S ribosomal protein S2, putative | transcript_product=40S ribosomal protein S2, putative | location=DS571339:18136-18903(+) | protein_leng	-0.256903966267902	-1.19491	0.189377	22.9496	22.6426	100	3	23.2065	23.4338	100	3	13	13	13	46.7	46.7	46.7	0	122.41	569750000	89	23.6655	22.6426	22.5407	23.7114	22.4744	23.4338
EHI_176140	EHI_176140A-p1	EHI_176140A-p1 | transcript=EHI_176140A | gene=EHI_176140 | organism=Entamoeba_histolytica_HM-1:IMSS | gene_product=profilin, putative | transcript_product=profilin, putative | location=DS571547:2084-2476(+) | protein_length=130 | sequence_SO=supercontig |	-0.255181630452473	-1.19349	0.205994	24.1782	24.082	100	3	24.4334	24.6517	100	3	6	6	6	46.2	46.2	46.2	0	51.353	701510000	62	23.7794	24.6731	24.082	23.6568	24.9917	24.6517
EHI_176970	EHI_176970A-p1	EHI_176970A-p1 | transcript=EHI_176970A | gene=EHI_176970 | organism=Entamoeba_histolytica_HM-1:IMSS | gene_product=cdc48-like protein, putative | transcript_product=cdc48-like protein, putative | location=DS571175:2439-4757(+) | protein_length=772 | seque	-0.25331974029541	-1.19195	0	20.8794	20.8794	66.6667	2	NaN	NaN	33.3333	1	10	10	10	19.3	19.3	19.3	0	14.894	49861000	27	21.0944	20.6644	NaN	21.1327	NaN	NaN
EHI_012380	EHI_012380A-p1	EHI_012380A-p1 | transcript=EHI_012380A | gene=EHI_012380 | organism=Entamoeba_histolytica_HM-1:IMSS | gene_product=Rab family GTPase | transcript_product=Rab family GTPase | location=DS571148:125669-126500(+) | protein_length=239 | sequence_SO=supercontig	-0.250439325968426	-1.18957	0.291735	22.1149	22.0917	100	3	22.3653	22.1117	100	3	9	9	9	46.4	46.4	46.4	0	182.17	137450000	50	22.0917	22.5351	21.7179	22.1117	22.8747	22.1095
EHI_083440	EHI_083440A-p1;EHI_155890A-p1	EHI_083440A-p1 | transcript=EHI_083440A | gene=EHI_083440 | organism=Entamoeba_histolytica_HM-1:IMSS | gene_product=tyrosine kinase, putative | transcript_product=tyrosine kinase, putative | location=DS571318:26121-29807(+) | protein_length=1228 | sequence	-0.24858792622884	-1.18804	0.0984729	21.4394	21.341	100	3	21.688	21.7167	100	3	22	21	21	27.3	26.6	26.6	0	57.255	186330000	61	20.8807	21.341	22.0964	20.2318	23.1154	21.7167
EHI_059840	EHI_059840A-p1	EHI_059840A-p1 | transcript=EHI_059840A | gene=EHI_059840 | organism=Entamoeba_histolytica_HM-1:IMSS | gene_product=V-type ATPase, C subunit, putative | transcript_product=V-type ATPase, C subunit, putative | location=DS571234:27922-28455(+) | protein_leng	-0.246903101603191	-1.18666	0.109634	25.8623	26.4503	100	3	26.1092	26.4912	100	3	2	2	2	14.1	14.1	14.1	0	13.855	815070000	33	24.657	26.4796	26.4503	25.0288	26.4912	26.8077
EHI_196920	EHI_196920A-p1;EHI_193330A-p1;EHI_051710A-p1	EHI_196920A-p1 | transcript=EHI_196920A | gene=EHI_196920 | organism=Entamoeba_histolytica_HM-1:IMSS | gene_product=60S ribosomal protein L23, putative | transcript_product=60S ribosomal protein L23, putative | location=DS571157:17715-18137(-) | protein_le	-0.246739387512207	-1.18652	0.181317	23.5266	23.5266	66.6667	2	23.7734	23.9436	100	3	5	5	5	35	35	35	0	114.87	222800000	25	24.0563	NaN	22.997	24.0844	23.292	23.9436
EHI_096210	EHI_096210A-p1	EHI_096210A-p1 | transcript=EHI_096210A | gene=EHI_096210 | organism=Entamoeba_histolytica_HM-1:IMSS | gene_product=Coated vesicle membrane protein, putative | transcript_product=Coated vesicle membrane protein, putative | location=DS571163:10624-11265(+)	-0.246053695678711	-1.18596	0.118212	21.9661	21.9661	66.6667	2	22.2122	22.2122	66.6667	2	6	6	6	44.3	44.3	44.3	0	10.479	116760000	24	22.5745	NaN	21.3578	22.5765	NaN	21.8478
EHI_042140	EHI_042140A-p1	EHI_042140A-p1 | transcript=EHI_042140A | gene=EHI_042140 | organism=Entamoeba_histolytica_HM-1:IMSS | gene_product=aldehyde dehydrogenase 1, putative | transcript_product=aldehyde dehydrogenase 1, putative | location=DS571259:23957-25546(-) | protein_leng	-0.245559056599934	-1.18555	0.121109	23.4913	23.4913	66.6667	2	23.7368	23.7306	100	3	5	5	5	14	14	14	0	6.4404	109050000	12	23.1122	23.8703	NaN	22.8465	24.6334	23.7306
EHI_004860	EHI_004860A-p1	EHI_004860A-p1 | transcript=EHI_004860A | gene=EHI_004860 | organism=Entamoeba_histolytica_HM-1:IMSS | gene_product=Ras family GTPase | transcript_product=Ras family GTPase | location=DS571195:28853-29493(+) | protein_length=183 | sequence_SO=supercontig |	-0.243382136027019	-1.18376	0.356898	23.4215	23.38	100	3	23.6649	23.8222	100	3	9	9	9	59.6	59.6	59.6	0	20.821	583040000	58	23.38	23.0616	23.8231	23.3087	23.8222	23.8638
EHI_096340	EHI_096340A-p1	EHI_096340A-p1 | transcript=EHI_096340A | gene=EHI_096340 | organism=Entamoeba_histolytica_HM-1:IMSS | gene_product=hypothetical protein | transcript_product=hypothetical protein | location=DS571163:31492-32583(+) | protein_length=363 | sequence_SO=superco	-0.241483052571613	-1.18221	0.0553417	25.835	24.6258	100	3	26.0765	25.9536	100	3	18	18	18	37.5	37.5	37.5	0	323.31	3595100000	173	24.6258	24.5088	28.3704	24.736	27.5399	25.9536
EHI_001100	EHI_001100A-p1	EHI_001100A-p1 | transcript=EHI_001100A | gene=EHI_001100 | organism=Entamoeba_histolytica_HM-1:IMSS | gene_product=hypothetical protein | transcript_product=hypothetical protein | location=DS571210:44709-46178(+) | protein_length=489 | sequence_SO=superco	-0.235649108886719	-1.17744	0.464043	24.4021	24.5304	100	3	24.6378	24.7295	100	3	16	16	16	43.6	43.6	43.6	0	141.45	1639400000	168	24.5304	24.5452	24.1309	24.3038	24.7295	24.8801
EHI_023360	EHI_023360A-p1	EHI_023360A-p1 | transcript=EHI_023360A | gene=EHI_023360 | organism=Entamoeba_histolytica_HM-1:IMSS | gene_product=alpha-amylase family protein | transcript_product=alpha-amylase family protein | location=DS571153:120281-121771(-) | protein_length=496 | s	-0.231821060180664	-1.17432	0.172323	23.5446	23.5556	100	3	23.7764	23.8735	100	3	20	20	20	48.6	48.6	48.6	0	73.655	1141200000	160	24.3064	23.5556	22.7717	23.8735	23.3017	24.1539
EHI_152660	EHI_152660A-p1;EHI_030820A-p1	EHI_152660A-p1 | transcript=EHI_152660A | gene=EHI_152660 | organism=Entamoeba_histolytica_HM-1:IMSS | gene_product=ARP2/3 complex 20 kDa subunit, putative | transcript_product=ARP2/3 complex 20 kDa subunit, putative | location=DS571145:303401-303976(-) |	-0.230352083841961	-1.17312	0.176375	22.0326	22.1142	100	3	22.263	22.263	66.6667	2	9	9	9	60.7	60.7	60.7	0	23.535	153200000	48	22.6202	22.1142	21.3634	22.4067	NaN	22.1193
EHI_068660	EHI_068660A-p1;EHI_006860A-p1	EHI_068660A-p1 | transcript=EHI_068660A | gene=EHI_068660 | organism=Entamoeba_histolytica_HM-1:IMSS | gene_product=60S ribosomal protein L5, putative | transcript_product=60S ribosomal protein L5, putative | location=DS571150:163310-164170(+) | protein_le	-0.230346043904621	-1.17312	0.280157	24.4101	24.3288	100	3	24.6404	24.6568	100	3	16	16	16	58	58	58	0	77.442	1800100000	150	24.7763	24.1251	24.3288	25.0983	24.6568	24.1662
EHI_004980	EHI_004980A-p1;EHI_142130A-p1	EHI_004980A-p1 | transcript=EHI_004980A | gene=EHI_004980 | organism=Entamoeba_histolytica_HM-1:IMSS | gene_product=hypothetical protein, conserved domain containing | transcript_product=hypothetical protein, conserved domain containing | location=DS571195	-0.224281946818035	-1.1682	0.202634	21.7753	21.6684	100	3	21.9996	21.8727	100	3	3	3	3	14.2	14.2	14.2	0	36.353	74213000	27	21.2164	22.4413	21.6684	22.4518	21.8727	21.6744
EHI_080260	EHI_080260A-p1	EHI_080260A-p1 | transcript=EHI_080260A | gene=EHI_080260 | organism=Entamoeba_histolytica_HM-1:IMSS | gene_product=hypothetical protein | transcript_product=hypothetical protein | location=DS571380:18566-19222(-) | protein_length=218 | sequence_SO=superco	-0.224016189575195	-1.16798	0.20151	22.1398	22.1063	100	3	22.3638	22.402	100	3	10	10	10	57.3	57.3	57.3	0	23.948	307480000	54	21.9071	22.1063	22.4059	21.647	23.0424	22.402
EHI_050130	EHI_050130A-p1;EHI_185580A-p1;EHI_184470A-p1	EHI_050130A-p1 | transcript=EHI_050130A | gene=EHI_050130 | organism=Entamoeba_histolytica_HM-1:IMSS | gene_product=60S ribosomal protein L14, putative | transcript_product=60S ribosomal protein L14, putative | location=DS571149:6347-6712(-) | protein_leng	-0.221234639485676	-1.16573	0.11454	21.8464	21.8464	66.6667	2	22.0676	22.2583	100	3	5	5	5	47.1	47.1	47.1	0	22.914	162230000	39	22.6507	21.0421	NaN	22.3875	22.2583	21.5571
EHI_042900	EHI_042900A-p1	EHI_042900A-p1 | transcript=EHI_042900A | gene=EHI_042900 | organism=Entamoeba_histolytica_HM-1:IMSS | gene_product=thioredoxin, putative | transcript_product=thioredoxin, putative | location=DS571292:14667-15101(-) | protein_length=144 | sequence_SO=super	-0.218458811442058	-1.16349	0.207327	23.3392	23.3507	100	3	23.5577	23.5557	100	3	6	6	6	40.3	40.3	40.3	0	33.659	259740000	39	23.2056	23.4614	23.3507	24.2529	22.8645	23.5557
EHI_192090	EHI_069490A-p1;EHI_169100A-p1;EHI_020370A-p1	EHI_069490A-p1 | transcript=EHI_069490A | gene=EHI_069490 | organism=Entamoeba_histolytica_HM-1:IMSS | gene_product=ribosomal protein L27a, putative | transcript_product=ribosomal protein L27a, putative | location=DS571164:103785-104349(+) | protein_length	-0.21617825826009	-1.16165	0	21.877	22.143	100	3	NaN	NaN	33.3333	1	6	6	1	35.6	35.6	8.1	0	16.351	117890000	23	22.143	21.1268	22.3611	22.0931	NaN	NaN
EHI_105270	EHI_105270A-p1	EHI_105270A-p1 | transcript=EHI_105270A | gene=EHI_105270 | organism=Entamoeba_histolytica_HM-1:IMSS | gene_product=Receptor mediated endocytosis protein, putative | transcript_product=Receptor mediated endocytosis protein, putative | location=DS571204:444	-0.215616861979164	-1.1612	0.281028	23.1749	23.1643	100	3	23.3905	23.2119	100	3	30	30	8	65.3	65.3	18.7	0	167.3	1808300000	257	23.1212	23.1643	23.239	23.2119	22.9711	23.9884
EHI_004880	EHI_004880A-p1	EHI_004880A-p1 | transcript=EHI_004880A | gene=EHI_004880 | organism=Entamoeba_histolytica_HM-1:IMSS | gene_product=hypothetical protein | transcript_product=hypothetical protein | location=DS571195:32699-33436(-) | protein_length=245 | sequence_SO=superco	-0.215345064798992	-1.16098	0.158628	23.1311	23.1348	100	3	23.3464	23.3464	66.6667	2	5	5	5	15.5	15.5	15.5	0	7.4602	276240000	20	23.1348	23.6833	22.5752	22.9756	NaN	23.7172
EHI_083590	EHI_083590A-p1;EHI_105330A-p1	EHI_083590A-p1 | transcript=EHI_083590A | gene=EHI_083590 | organism=Entamoeba_histolytica_HM-1:IMSS | gene_product=coronin, putative | transcript_product=coronin, putative | location=DS571388:4149-5523(-) | protein_length=433 | sequence_SO=supercontig | S	-0.214651743570965	-1.16042	0	21.8799	21.6688	100	3	NaN	NaN	33.3333	1	9	9	9	27.7	27.7	27.7	0	18.564	107280000	26	21.6051	22.3659	21.6688	NaN	NaN	22.0946
EHI_175060	EHI_175060A-p1	EHI_175060A-p1 | transcript=EHI_175060A | gene=EHI_175060 | organism=Entamoeba_histolytica_HM-1:IMSS | gene_product=hypothetical protein | transcript_product=hypothetical protein | location=DS571189:62410-63180(-) | protein_length=256 | sequence_SO=superco	-0.209668795267742	-1.15642	0.546847	21.8977	21.8953	100	3	22.1074	22.1074	66.6667	2	7	7	7	43	43	43	0	64.601	196050000	36	21.8953	21.7083	22.0897	22.2089	NaN	22.0059
EHI_026420	EHI_026420A-p1	EHI_026420A-p1 | transcript=EHI_026420A | gene=EHI_026420 | organism=Entamoeba_histolytica_HM-1:IMSS | gene_product=Rab family GTPase | transcript_product=Rab family GTPase | location=DS571286:30559-31206(+) | protein_length=195 | sequence_SO=supercontig |	-0.209133783976235	-1.15599	0.279444	23.2261	23.2379	100	3	23.4352	23.5309	100	3	12	12	12	74.4	74.4	74.4	0	60.511	464330000	80	23.3655	23.2379	23.0749	23.8811	22.8936	23.5309
EHI_130880	EHI_130880A-p1;EHI_091960A-p1	EHI_130880A-p1 | transcript=EHI_130880A | gene=EHI_130880 | organism=Entamoeba_histolytica_HM-1:IMSS | gene_product=hypothetical protein | transcript_product=hypothetical protein | location=DS571170:27307-28818(+) | protein_length=503 | sequence_SO=superco	-0.203370412190754	-1.15139	0.151168	23.2914	23.3373	100	3	23.4947	23.7957	100	3	10	10	10	23.5	23.5	23.5	0	41.485	259540000	52	23.3373	23.4252	23.1115	24.1575	22.5309	23.7957
EHI_143620	EHI_143620A-p1	EHI_143620A-p1 | transcript=EHI_143620A | gene=EHI_143620 | organism=Entamoeba_histolytica_HM-1:IMSS | gene_product=hypothetical protein, conserved | transcript_product=hypothetical protein, conserved | location=DS571344:17491-20688(-) | protein_length=106	-0.200851440429688	-1.14938	0.190566	29.1754	29.4854	100	3	29.3762	29.4139	100	3	5	5	5	6.1	6.1	6.1	0	4.4377	8119800000	89	29.6611	29.4854	28.3796	29.4273	29.4139	29.2876
EHI_196530	EHI_196530A-p1	EHI_196530A-p1 | transcript=EHI_196530A | gene=EHI_196530 | organism=Entamoeba_histolytica_HM-1:IMSS | gene_product=Ras family GTPase | transcript_product=Ras family GTPase | location=DS571482:1542-2180(-) | protein_length=212 | sequence_SO=supercontig | S	-0.199896494547527	-1.14862	0.101551	22.1199	22.4655	100	3	22.3198	22.7973	100	3	11	11	11	63.2	63.2	63.2	0	115.56	423560000	76	22.4655	21.337	22.5572	21.1493	23.0127	22.7973
EHI_169090	EHI_069500A-p1;EHI_169090A-p1	EHI_069500A-p1 | transcript=EHI_069500A | gene=EHI_069500 | organism=Entamoeba_histolytica_HM-1:IMSS | gene_product=small GTPase Rab 32, putative | transcript_product=small GTPase Rab 32, putative | location=DS571164:104421-105364(+) | protein_length=256 |	-0.19867992401123	-1.14765	0	20.6843	20.6843	66.6667	2	NaN	NaN	33.3333	1	3	3	3	13.7	13.7	13.7	0	4.5948	31620000	13	21.1654	20.2033	NaN	20.883	NaN	NaN
EHI_178960	EHI_178960A-p1	EHI_178960A-p1 | transcript=EHI_178960A | gene=EHI_178960 | organism=Entamoeba_histolytica_HM-1:IMSS | gene_product=acetyl-CoA synthetase, putative | transcript_product=acetyl-CoA synthetase, putative | location=DS571154:115242-117383(-) | protein_length=7	-0.195526123046875	-1.14514	0.185602	23.1682	23.0404	100	3	23.3637	23.4777	100	3	33	33	33	54.7	54.7	54.7	0	110.5	1668900000	233	23.7615	23.0404	22.7027	23.4777	22.8792	23.7343
EHI_067530	EHI_067530A-p1;EHI_140540A-p1	EHI_067530A-p1 | transcript=EHI_067530A | gene=EHI_067530 | organism=Entamoeba_histolytica_HM-1:IMSS | gene_product=40S ribosomal protein S7, putative | transcript_product=40S ribosomal protein S7, putative | location=DS571402:8469-9074(-) | protein_length	-0.195368766784668	-1.14502	0	21.4803	21.4803	66.6667	2	NaN	NaN	33.3333	1	7	7	7	33.8	33.8	33.8	0	12.26	80751000	23	21.3253	NaN	21.6353	21.6757	NaN	NaN
EHI_154240	EHI_154240A-p1	EHI_154240A-p1 | transcript=EHI_154240A | gene=EHI_154240 | organism=Entamoeba_histolytica_HM-1:IMSS | gene_product=Ras family GTPase | transcript_product=Ras family GTPase | location=DS571274:29214-29807(-) | protein_length=197 | sequence_SO=supercontig |	-0.192351341247559	-1.14262	0	NaN	NaN	33.3333	1	21.4635	21.4635	66.6667	2	5	5	5	28.4	28.4	28.4	0	21.359	85065000	21	21.2712	NaN	NaN	21.2824	NaN	21.6447
EHI_049660	EHI_049660A-p1	EHI_049660A-p1 | transcript=EHI_049660A | gene=EHI_049660 | organism=Entamoeba_histolytica_HM-1:IMSS | gene_product=hypothetical protein, conserved | transcript_product=hypothetical protein, conserved | location=DS571152:82683-83777(-) | protein_length=345	-0.191620508829754	-1.14205	0.201956	22.6613	22.7401	100	3	22.8529	23.0979	100	3	14	14	14	46.7	46.7	46.7	0	64.071	324850000	81	22.7401	22.9218	22.322	23.2422	22.2187	23.0979
EHI_194280	EHI_194280A-p1	EHI_194280A-p1 | transcript=EHI_194280A | gene=EHI_194280 | organism=Entamoeba_histolytica_HM-1:IMSS | gene_product=Rab family GTPase | transcript_product=Rab family GTPase | location=DS571191:22442-23133(+) | protein_length=194 | sequence_SO=supercontig |	-0.191018740336101	-1.14157	0.291131	21.2973	21.2973	66.6667	2	21.4883	21.5104	100	3	4	3	3	22.7	17	17	0	7.5195	54350000	19	21.5405	NaN	21.0541	21.5104	21.7213	21.2332
EHI_131260	EHI_131260A-p1	EHI_131260A-p1 | transcript=EHI_131260A | gene=EHI_131260 | organism=Entamoeba_histolytica_HM-1:IMSS | gene_product=Ras guanine nucleotide exchange factor, putative | transcript_product=Ras guanine nucleotide exchange factor, putative | location=DS571170:1	-0.190882682800293	-1.14146	0	20.7535	20.7535	66.6667	2	NaN	NaN	33.3333	1	18	18	18	19.3	19.3	19.3	0	71.577	88349000	64	NaN	20.0315	21.4755	NaN	NaN	20.9444
EHI_039350	EHI_039350A-p1	EHI_039350A-p1 | transcript=EHI_039350A | gene=EHI_039350 | organism=Entamoeba_histolytica_HM-1:IMSS | gene_product=s phingosine-1-phosphate lyase 1, putative | transcript_product=s phingosine-1-phosphate lyase 1, putative | location=DS571355:16712-18256(-	-0.182882308959961	-1.13515	0.149481	23.0224	23.0271	100	3	23.2053	22.9492	100	3	20	20	20	49.4	49.4	49.4	0	131.1	514400000	100	23.1209	22.9192	23.0271	24.0844	22.5823	22.9492
EHI_007970	EHI_007970A-p1	EHI_007970A-p1 | transcript=EHI_007970A | gene=EHI_007970 | organism=Entamoeba_histolytica_HM-1:IMSS | gene_product=hypothetical protein, conserved | transcript_product=hypothetical protein, conserved | location=DS571178:39489-41360(-) | protein_length=623	-0.175440470377605	-1.12931	0.31894	22.9141	22.9072	100	3	23.0896	22.9254	100	3	22	22	22	49.1	49.1	49.1	0	88.342	461020000	125	22.9072	23.0456	22.7895	23.5118	22.8314	22.9254
EHI_092600	EHI_092600A-p1	EHI_092600A-p1 | transcript=EHI_092600A | gene=EHI_092600 | organism=Entamoeba_histolytica_HM-1:IMSS | gene_product=vacuolar ATP synthase subunit C, putative | transcript_product=vacuolar ATP synthase subunit C, putative | location=DS571155:132082-133218(+	-0.172933578491211	-1.12735	0.181512	21.8477	22.0569	100	3	22.0206	21.928	100	3	13	13	13	42.6	42.6	42.6	0	41.552	255880000	83	22.1327	22.0569	21.3533	21.6157	21.928	22.5181
EHI_103430	EHI_103430A-p1	EHI_103430A-p1 | transcript=EHI_103430A | gene=EHI_103430 | organism=Entamoeba_histolytica_HM-1:IMSS | gene_product=cortexillin II, putative | transcript_product=cortexillin II, putative | location=DS571158:44228-45982(+) | protein_length=584 | sequence_SO	-0.171178817749023	-1.12598	0.159537	22.7936	22.7387	100	3	22.9648	23.2048	100	3	15	15	14	34.6	34.6	32.7	0	26.188	272920000	46	22.7387	22.6671	22.9749	22.1989	23.4905	23.2048
EHI_136160	EHI_136160A-p1	EHI_136160A-p1 | transcript=EHI_136160A | gene=EHI_136160 | organism=Entamoeba_histolytica_HM-1:IMSS | gene_product=calreticulin, putative | transcript_product=calreticulin, putative | location=DS571222:6750-7919(-) | protein_length=389 | sequence_SO=super	-0.169691721598308	-1.12482	0.26367	26.718	26.7807	100	3	26.8877	27.0565	100	3	31	31	31	69.4	69.4	69.4	0	267.27	7243200000	398	26.8861	26.7807	26.4871	27.169	27.0565	26.4375
EHI_182720	EHI_182720A-p1	EHI_182720A-p1 | transcript=EHI_182720A | gene=EHI_182720 | organism=Entamoeba_histolytica_HM-1:IMSS | gene_product=dipeptidyl-peptidase, putative | transcript_product=dipeptidyl-peptidase, putative | location=DS571156:37596-39605(+) | protein_length=669 |	-0.166308085123699	-1.12218	0.18919	23.3635	23.4979	100	3	23.5298	23.3338	100	3	29	29	29	68.6	68.6	68.6	0	268.51	1907000000	283	23.4979	23.6299	22.9626	23.197	23.3338	24.0586
EHI_138460	EHI_138460A-p1	EHI_138460A-p1 | transcript=EHI_138460A | gene=EHI_138460 | organism=Entamoeba_histolytica_HM-1:IMSS | gene_product=papain family cysteine protease domain containing protein | transcript_product=papain family cysteine protease domain containing protein | l	-0.16374397277832	-1.12019	0.160226	22.536	22.6391	100	3	22.6997	22.5154	100	3	11	11	11	25	25	25	0	30.873	321870000	55	22.9117	22.6391	22.0572	22.5154	22.3171	23.2668
EHI_153690	EHI_153690A-p1	EHI_153690A-p1 | transcript=EHI_153690A | gene=EHI_153690 | organism=Entamoeba_histolytica_HM-1:IMSS | gene_product=Rab family GTPase | transcript_product=Rab family GTPase | location=DS571145:487679-488293(+) | protein_length=204 | sequence_SO=supercontig	-0.163274129231773	-1.11983	0.237325	24.6851	24.7687	100	3	24.8484	24.7973	100	3	8	7	7	51.5	47.5	47.5	0	69.31	798540000	85	24.7687	24.7756	24.5109	24.7973	25.3157	24.4321
EHI_185260	EHI_185260A-p1	EHI_185260A-p1 | transcript=EHI_185260A | gene=EHI_185260 | organism=Entamoeba_histolytica_HM-1:IMSS | gene_product=hypothetical protein | transcript_product=hypothetical protein | location=DS571249:20470-22611(-) | protein_length=713 | sequence_SO=superco	-0.163208325703938	-1.11977	0.0924168	21.8768	21.9081	100	3	22.04	22.04	66.6667	2	15	15	15	31.3	31.3	31.3	0	152.7	242680000	71	21.9081	22.2621	21.4602	21.3173	NaN	22.7627
EHI_112830	EHI_112830A-p1	EHI_112830A-p1 | transcript=EHI_112830A | gene=EHI_112830 | organism=Entamoeba_histolytica_HM-1:IMSS | gene_product=hypothetical protein | transcript_product=hypothetical protein | location=DS571411:7120-7728(-) | protein_length=202 | sequence_SO=supercont	-0.162350972493488	-1.11911	0.0719906	22.426	22.1993	100	3	22.5883	22.5883	66.6667	2	4	4	4	24.8	24.8	24.8	0	12.742	164190000	32	23.1706	22.1993	21.908	23.3887	NaN	21.788
EHI_137700	EHI_137700A-p1	EHI_137700A-p1 | transcript=EHI_137700A | gene=EHI_137700 | organism=Entamoeba_histolytica_HM-1:IMSS | gene_product=Ras family GTPase | transcript_product=Ras family GTPase | location=DS571187:19620-20237(+) | protein_length=205 | sequence_SO=supercontig |	-0.160350799560547	-1.11756	0.340378	25.1458	25.1129	100	3	25.3061	25.3816	100	3	10	10	2	75.1	75.1	11.2	0	287.41	2389900000	149	25.0847	25.1129	25.2397	24.9478	25.3816	25.589
EHI_135090	EHI_135090A-p1	EHI_135090A-p1 | transcript=EHI_135090A | gene=EHI_135090 | organism=Entamoeba_histolytica_HM-1:IMSS | gene_product=hypothetical protein | transcript_product=hypothetical protein | location=DS571203:35794-36897(-) | protein_length=367 | sequence_SO=superco	-0.160001118977867	-1.11729	0.235528	24.047	23.9309	100	3	24.207	24.0988	100	3	6	6	6	17.4	17.4	17.4	0	69.624	370750000	40	23.9309	23.9102	24.3	23.8647	24.0988	24.6575
EHI_100320	EHI_100320A-p1	EHI_100320A-p1 | transcript=EHI_100320A | gene=EHI_100320 | organism=Entamoeba_histolytica_HM-1:IMSS | gene_product=multidrug resistance protein, putative | transcript_product=multidrug resistance protein, putative | location=DS571201:27673-32475(+) | prot	-0.157142003377277	-1.11508	0.230764	22.8862	22.8294	100	3	23.0433	22.9409	100	3	36	36	36	26.7	26.7	26.7	0	137.64	823470000	191	23.2665	22.8294	22.5626	22.9409	22.8121	23.3769
EHI_116360	EHI_116360A-p1	EHI_116360A-p1 | transcript=EHI_116360A | gene=EHI_116360 | organism=Entamoeba_histolytica_HM-1:IMSS | gene_product=serine-rich protein | transcript_product=serine-rich protein | location=DS571976:1130-1831(-) | protein_length=233 | sequence_SO=supercontig	-0.155032475789387	-1.11345	0.084169	25.7866	25.4684	100	3	25.9416	26.0415	100	3	3	3	3	11.2	11.2	11.2	0	47.508	1110600000	62	24.9113	26.98	25.4684	26.0415	25.5406	26.2427
EHI_179830	EHI_179830A-p1	EHI_179830A-p1 | transcript=EHI_179830A | gene=EHI_179830 | organism=Entamoeba_histolytica_HM-1:IMSS | gene_product=hypothetical protein | transcript_product=hypothetical protein | location=DS571291:6023-7915(+) | protein_length=630 | sequence_SO=supercont	-0.154690424601235	-1.11318	0.146866	24.5404	24.2597	100	3	24.6951	24.7523	100	3	15	15	15	30.8	30.8	30.8	0	104.11	1285600000	107	24.2597	24.1164	25.245	24.383	24.7523	24.9499
EHI_153720	EHI_153720A-p1	EHI_153720A-p1 | transcript=EHI_153720A | gene=EHI_153720 | organism=Entamoeba_histolytica_HM-1:IMSS | gene_product=long-chain-fatty-acid--CoA ligase, putative | transcript_product=long-chain-fatty-acid--CoA ligase, putative | location=DS571145:492643-4946	-0.152650515238445	-1.11161	0.154969	22.6955	22.8043	100	3	22.8481	22.8481	66.6667	2	15	15	15	30.5	30.5	30.5	0	34.916	199860000	40	22.8179	22.4644	22.8043	23.2872	NaN	22.4091
EHI_049950	EHI_049950A-p1	EHI_049950A-p1 | transcript=EHI_049950A | gene=EHI_049950 | organism=Entamoeba_histolytica_HM-1:IMSS | gene_product=hypothetical protein | transcript_product=hypothetical protein | location=DS571152:145513-147144(-) | protein_length=543 | sequence_SO=super	-0.152416865030926	-1.11143	0.120609	23.4156	23.3236	100	3	23.568	23.5489	100	3	22	22	22	43.8	43.8	43.8	0	187.42	866310000	142	23.8031	23.3236	23.1201	24.2947	22.8605	23.5489
EHI_166810	EHI_166810A-p1;EHI_189490A-p1;EHI_164510A-p1	EHI_166810A-p1 | transcript=EHI_166810A | gene=EHI_166810 | organism=Entamoeba_histolytica_HM-1:IMSS | gene_product=elongation factor 2 | transcript_product=elongation factor 2 | location=DS571177:8476-11153(+) | protein_length=874 | sequence_SO=superconti	-0.151547114054363	-1.11076	0.185682	24.2208	24.16	100	3	24.3723	24.491	100	3	35	35	35	45.4	45.4	45.4	0	103.12	2624900000	249	24.6979	24.16	23.8044	24.491	24.0333	24.5926
EHI_153660	EHI_153660A-p1	EHI_153660A-p1 | transcript=EHI_153660A | gene=EHI_153660 | organism=Entamoeba_histolytica_HM-1:IMSS | gene_product=tetratricopeptide repeat domain containing protein | transcript_product=tetratricopeptide repeat domain containing protein | location=DS5711	-0.147315979003906	-1.10751	0.131329	22.372	22.2226	100	3	22.5193	22.5193	66.6667	2	4	4	4	30.7	30.7	30.7	0	18.171	142180000	41	22.2226	22.9581	21.9353	22.3999	NaN	22.6387
EHI_119540	EHI_119540A-p1	EHI_119540A-p1 | transcript=EHI_119540A | gene=EHI_119540 | organism=Entamoeba_histolytica_HM-1:IMSS | gene_product=eukaryotic translation elongation factor 1 gamma, putative | transcript_product=eukaryotic translation elongation factor 1 gamma, putative |	-0.143622080485027	-1.10468	0.0914987	22.4737	22.5213	100	3	22.6173	22.6838	100	3	10	10	10	77.6	77.6	77.6	0	38.001	274290000	68	23.1263	22.5213	21.7734	22.6838	21.8941	23.274
EHI_104450	EHI_104450A-p1;EHI_083100A-p1	EHI_104450A-p1 | transcript=EHI_104450A | gene=EHI_104450 | organism=Entamoeba_histolytica_HM-1:IMSS | gene_product=hypothetical protein | transcript_product=hypothetical protein | location=DS571185:31570-33186(+) | protein_length=538 | sequence_SO=superco	-0.135491689046223	-1.09847	0.29145	23.1773	23.2176	100	3	23.3127	23.1828	100	3	17	17	17	41.8	41.8	41.8	0	66.042	562280000	92	23.372	23.2176	22.9421	23.1632	23.1828	23.5923
EHI_127380	EHI_127380A-p1	EHI_127380A-p1 | transcript=EHI_127380A | gene=EHI_127380 | organism=Entamoeba_histolytica_HM-1:IMSS | gene_product=Rab family GTPase | transcript_product=Rab family GTPase | location=DS571166:92854-93531(+) | protein_length=207 | sequence_SO=supercontig |	-0.135029474894203	-1.09812	0.489867	23.8014	23.8666	100	3	23.9364	23.9458	100	3	15	15	15	68.1	68.1	68.1	0	168.74	1213900000	138	23.9587	23.8666	23.5789	23.8689	23.9946	23.9458
EHI_199000	EHI_199000A-p1;EHI_146140A-p1	EHI_199000A-p1 | transcript=EHI_199000A | gene=EHI_199000 | organism=Entamoeba_histolytica_HM-1:IMSS | gene_product=calponin homology domain protein, putative | transcript_product=calponin homology domain protein, putative | location=DS571165:92460-94319(+	-0.132081031799316	-1.09587	0.0817294	21.6861	21.9314	100	3	21.8182	21.8182	66.6667	2	20	20	20	45.1	45.1	45.1	0	251.09	343930000	83	21.9314	22.2497	20.8772	21.6024	NaN	22.034
EHI_196940	EHI_196940A-p1;EHI_102270A-p1	EHI_196940A-p1 | transcript=EHI_196940A | gene=EHI_196940 | organism=Entamoeba_histolytica_HM-1:IMSS | gene_product=heat shock protein 90, putative | transcript_product=heat shock protein 90, putative | location=DS571157:20906-23062(+) | protein_length=718	-0.131609598795574	-1.09552	0.137723	21.5276	21.4005	100	3	21.6593	21.647	100	3	18	18	18	29	29	29	0	39.104	231750000	69	22.1211	21.0614	21.4005	21.647	21.9501	21.3807
EHI_126140	EHI_126140A-p1;EHI_193080A-p1	EHI_126140A-p1 | transcript=EHI_126140A | gene=EHI_126140 | organism=Entamoeba_histolytica_HM-1:IMSS | gene_product=60S ribosomal protein L9, putative | transcript_product=60S ribosomal protein L9, putative | location=DS571160:107872-108465(+) | protein_le	-0.127943674723308	-1.09274	0.073175	22.5949	22.3704	100	3	22.7228	23.047	100	3	10	10	10	57.9	57.9	57.9	0	27.139	367820000	39	22.3704	21.9461	23.4681	23.2185	23.047	21.903
EHI_011940	EHI_011940A-p1;EHI_042580A-p1	EHI_011940A-p1 | transcript=EHI_011940A | gene=EHI_011940 | organism=Entamoeba_histolytica_HM-1:IMSS | gene_product=dolichyl-diphosphooligosaccharide--protein glycosyltransferase subunit STT3A, putative | transcript_product=dolichyl-diphosphooligosaccharid	-0.1249090830485	-1.09044	0.290214	23.2683	23.2224	100	3	23.3932	23.4291	100	3	11	11	11	23.4	23.4	23.4	0	48.903	419890000	70	23.2224	23.565	23.0173	23.4906	23.4291	23.2598
EHI_115300	EHI_115300A-p1	EHI_115300A-p1 | transcript=EHI_115300A | gene=EHI_115300 | organism=Entamoeba_histolytica_HM-1:IMSS | gene_product=centromere/microtubule binding protein cbf5, putative | transcript_product=centromere/microtubule binding protein cbf5, putative | location=	-0.122066497802734	-1.08829	0.0996524	21.482	21.4024	100	3	21.604	21.805	100	3	14	14	14	35.1	35.1	35.1	0	40.302	221150000	70	21.4024	21.7376	21.3059	21.805	20.798	22.2091
EHI_054260	EHI_054260A-p1	EHI_054260A-p1 | transcript=EHI_054260A | gene=EHI_054260 | organism=Entamoeba_histolytica_HM-1:IMSS | gene_product=dolichol monophosphate mannose synthase, putative | transcript_product=dolichol monophosphate mannose synthase, putative | location=DS571309	-0.120056788126629	-1.08678	0.142605	24.9588	25.099	100	3	25.0788	24.9333	100	3	9	9	9	32.9	32.9	32.9	0	97.465	1072600000	97	25.099	25.1562	24.6212	25.5876	24.7155	24.9333
EHI_105860	EHI_105860A-p1	EHI_105860A-p1 | transcript=EHI_105860A | gene=EHI_105860 | organism=Entamoeba_histolytica_HM-1:IMSS | gene_product=thioredoxin, putative | transcript_product=thioredoxin, putative | location=DS571403:17310-17699(-) | protein_length=112 | sequence_SO=super	-0.119606653849285	-1.08644	0.0380956	22.021	22.021	66.6667	2	22.1406	21.6872	100	3	3	3	3	22.3	22.3	22.3	0	11.575	54340000	15	22.203	21.8391	NaN	21.6872	23.6994	21.0354
EHI_200560	EHI_200560A-p1;EHI_188910A-p1;EHI_041980A-p1	EHI_200560A-p1 | transcript=EHI_200560A | gene=EHI_200560 | organism=Entamoeba_histolytica_HM-1:IMSS | gene_product=hypothetical protein, conserved | transcript_product=hypothetical protein, conserved | location=DS571248:3593-9887(-) | protein_length=2044	-0.11937141418457	-1.08626	0.053357	19.9078	19.9078	66.6667	2	20.0272	20.0272	66.6667	2	12	12	12	8.5	8.5	8.5	0	37.903	63368000	33	20.6281	NaN	19.1875	19.9432	NaN	20.1111
EHI_142960	EHI_142960A-p1	EHI_142960A-p1 | transcript=EHI_142960A | gene=EHI_142960 | organism=Entamoeba_histolytica_HM-1:IMSS | gene_product=hypothetical protein | transcript_product=hypothetical protein | location=DS571297:34043-35658(+) | protein_length=518 | sequence_SO=superco	-0.119274775187176	-1.08619	0.0740696	23.9602	24.0904	100	3	24.0795	24.4484	100	3	9	9	9	21.6	21.6	21.6	0	37.346	832840000	77	23.5698	24.2204	24.0904	23.0359	24.4484	24.754
EHI_001830	EHI_001830A-p1	EHI_001830A-p1 | transcript=EHI_001830A | gene=EHI_001830 | organism=Entamoeba_histolytica_HM-1:IMSS | gene_product=hypothetical protein | transcript_product=hypothetical protein | location=DS571280:18465-19727(+) | protein_length=420 | sequence_SO=superco	-0.119244893391929	-1.08617	0.133897	22.692	22.7496	100	3	22.8112	22.7691	100	3	12	12	11	44.3	44.3	39	0	74.654	260600000	71	22.4828	22.8436	22.7496	23.3677	22.297	22.7691
EHI_110350	EHI_110350A-p1	EHI_110350A-p1 | transcript=EHI_110350A | gene=EHI_110350 | organism=Entamoeba_histolytica_HM-1:IMSS | gene_product=thioredoxin, putative | transcript_product=thioredoxin, putative | location=DS571151:48761-50275(-) | protein_length=504 | sequence_SO=super	-0.115027109781902	-1.083	0.0821553	23.9342	24.0809	100	3	24.0492	24.241	100	3	29	29	29	62.9	62.9	62.9	0	126.6	1606900000	228	24.3183	24.0809	23.4034	24.6476	23.259	24.241
EHI_182520	EHI_182520A-p1	EHI_182520A-p1 | transcript=EHI_182520A | gene=EHI_182520 | organism=Entamoeba_histolytica_HM-1:IMSS | gene_product=DNAJ homolog subfamily A member 1, putative | transcript_product=DNAJ homolog subfamily A member 1, putative | location=DS571156:13678-14718	-0.113190968831379	-1.08162	0.0389253	21.5803	21.7942	100	3	21.6935	21.6935	66.6667	2	9	9	9	35	35	35	0	85.882	119250000	40	22.664	20.2827	21.7942	22.1766	21.2104	NaN
EHI_192590	EHI_192590A-p1	EHI_192590A-p1 | transcript=EHI_192590A | gene=EHI_192590 | organism=Entamoeba_histolytica_HM-1:IMSS | gene_product=beta-amylase, putative | transcript_product=beta-amylase, putative | location=DS571209:55574-56884(+) | protein_length=436 | sequence_SO=sup	-0.112730662027996	-1.08127	0.0365761	21.6515	22.0579	100	3	21.7643	21.7643	66.6667	2	9	9	6	32.6	32.6	24.5	0	28.405	107790000	32	22.7721	22.0579	20.1246	21.6727	NaN	21.8558
EHI_152540	EHI_152540A-p1	EHI_152540A-p1 | transcript=EHI_152540A | gene=EHI_152540 | organism=Entamoeba_histolytica_HM-1:IMSS | gene_product=protein kinase, putative | transcript_product=protein kinase, putative | location=DS571145:282790-283956(+) | protein_length=388 | sequence_	-0.106192588806152	-1.07638	0	21.1439	21.1439	66.6667	2	NaN	NaN	33.3333	1	7	7	7	22.9	22.9	22.9	0	46.096	85363000	35	21.3798	NaN	20.908	NaN	NaN	21.2501
EHI_039610	EHI_039610A-p1;EHI_010850A-p1	EHI_039610A-p1 | transcript=EHI_039610A | gene=EHI_039610 | organism=Entamoeba_histolytica_HM-1:IMSS | gene_product=cysteine proteinase, putative | transcript_product=cysteine proteinase, putative | location=DS571440:15866-16813(+) | protein_length=315 | s	-0.101271629333496	-1.07272	0	NaN	NaN	33.3333	1	23.8996	23.8996	66.6667	2	5	5	5	32.7	32.7	32.7	0	29.358	258080000	26	23.7983	NaN	NaN	23.2315	NaN	24.5677
EHI_010070	EHI_010070A-p1	EHI_010070A-p1 | transcript=EHI_010070A | gene=EHI_010070 | organism=Entamoeba_histolytica_HM-1:IMSS | gene_product=Xaa-Pro dipeptidase, putative | transcript_product=Xaa-Pro dipeptidase, putative | location=DS571200:52216-53631(-) | protein_length=471 | s	-0.0995203653971366	-1.07142	0.158168	21.1463	21.1285	100	3	21.2458	21.2458	66.6667	2	8	8	8	24.8	24.8	24.8	0	27.838	97373000	39	21.4441	20.8662	21.1285	21.1376	NaN	21.3539
EHI_027550	EHI_027550A-p1	EHI_027550A-p1 | transcript=EHI_027550A | gene=EHI_027550 | organism=Entamoeba_histolytica_HM-1:IMSS | gene_product=thioredoxin, putative | transcript_product=thioredoxin, putative | location=DS571215:17997-18899(-) | protein_length=300 | sequence_SO=super	-0.0985116958618164	-1.07067	0.204001	21.9699	21.9699	66.6667	2	22.0685	22.0685	66.6667	2	6	6	6	27.3	27.3	27.3	0	10.22	56897000	18	22.1418	NaN	21.7981	22.056	NaN	22.0809
EHI_001950	EHI_001950A-p1	EHI_001950A-p1 | transcript=EHI_001950A | gene=EHI_001950 | organism=Entamoeba_histolytica_HM-1:IMSS | gene_product=heat shock protein 70 family | transcript_product=heat shock protein 70 family | location=DS571280:32881-34863(+) | protein_length=660 | seq	-0.0950921376546248	-1.06813	0.112292	24.5257	24.6239	100	3	24.6208	24.7772	100	3	32	32	32	51.2	51.2	51.2	0	148.26	1361600000	231	24.6239	24.6903	24.2628	25.0022	24.0828	24.7772
EHI_194450	EHI_194450A-p1	EHI_194450A-p1 | transcript=EHI_194450A | gene=EHI_194450 | organism=Entamoeba_histolytica_HM-1:IMSS | gene_product=hypothetical protein, conserved | transcript_product=hypothetical protein, conserved | location=DS571191:45927-46829(-) | protein_length=300	-0.0938879648844413	-1.06724	0.0492798	21.3507	21.3507	66.6667	2	21.4446	21.7807	100	3	8	8	8	37.3	37.3	37.3	0	15.65	77822000	34	21.4059	21.2955	NaN	20.4701	22.0829	21.7807
EHI_042170	EHI_042170A-p1	EHI_042170A-p1 | transcript=EHI_042170A | gene=EHI_042170 | organism=Entamoeba_histolytica_HM-1:IMSS | gene_product=aminoacyl-histidine dipeptidase, putative | transcript_product=aminoacyl-histidine dipeptidase, putative | location=DS571259:29783-31333(+)	-0.0910898844401018	-1.06517	0.0370053	21.6217	21.1637	100	3	21.7128	21.9358	100	3	18	18	18	47.7	47.7	47.7	0	59.968	545570000	99	22.7016	21.1637	20.9998	21.9358	20.5197	22.6828
EHI_148190	EHI_148190A-p1	EHI_148190A-p1 | transcript=EHI_148190A | gene=EHI_148190 | organism=Entamoeba_histolytica_HM-1:IMSS | gene_product=Ran family GTPase | transcript_product=Ran family GTPase | location=DS571146:31470-32129(+) | protein_length=219 | sequence_SO=supercontig |	-0.0907344818115234	-1.06491	0.0394195	21.8024	21.8772	100	3	21.8932	21.7939	100	3	10	10	10	37	37	37	0	13.53	140270000	41	21.8772	22.1308	21.3994	21.7939	23.2427	20.6429
EHI_025090	EHI_025090A-p1	EHI_025090A-p1 | transcript=EHI_025090A | gene=EHI_025090 | organism=Entamoeba_histolytica_HM-1:IMSS | gene_product=long-chain-fatty-acid--CoA ligase, putative | transcript_product=long-chain-fatty-acid--CoA ligase, putative | location=DS571546:1889-3940(-	-0.0898412068684884	-1.06425	0.060022	22.2683	22.3249	100	3	22.3582	22.2707	100	3	16	16	16	27.7	27.7	27.7	0	39.139	166390000	49	21.4368	23.0434	22.3249	22.7942	22.2707	22.0096
EHI_146510	EHI_146510A-p1	EHI_146510A-p1 | transcript=EHI_146510A | gene=EHI_146510 | organism=Entamoeba_histolytica_HM-1:IMSS | gene_product=Rab family GTPase | transcript_product=Rab family GTPase | location=DS571438:4624-5585(+) | protein_length=199 | sequence_SO=supercontig | S	-0.0897471110026018	-1.06418	0.127004	23.1235	23.2126	100	3	23.2132	23.2823	100	3	9	8	8	60.3	56.3	56.3	0	73.023	455580000	75	23.3371	23.2126	22.8207	23.5324	23.2823	22.8251
EHI_058090	EHI_058090A-p1	EHI_058090A-p1 | transcript=EHI_058090A | gene=EHI_058090 | organism=Entamoeba_histolytica_HM-1:IMSS | gene_product=Ras family GTPase | transcript_product=Ras family GTPase | location=DS571352:15536-16090(+) | protein_length=184 | sequence_SO=supercontig |	-0.0895474751790353	-1.06404	0.148097	26.4955	26.5123	100	3	26.5851	26.54	100	3	17	17	7	81.5	81.5	26.6	0	191.3	8747700000	285	26.5123	26.2752	26.6991	26.2831	26.54	26.9321
EHI_110180	EHI_110180A-p1	EHI_110180A-p1 | transcript=EHI_110180A | gene=EHI_110180 | organism=Entamoeba_histolytica_HM-1:IMSS | gene_product=myosin heavy chain | transcript_product=myosin heavy chain | location=DS571151:17749-24204(+) | protein_length=2151 | sequence_SO=superconti	-0.087989171346031	-1.06289	0.131477	23.0705	23.2054	100	3	23.1584	23.2263	100	3	94	94	94	50.7	50.7	50.7	0	323.31	1738300000	490	22.6772	23.3287	23.2054	22.8826	23.2263	23.3665
EHI_118820	EHI_118820A-p1	EHI_118820A-p1 | transcript=EHI_118820A | gene=EHI_118820 | organism=Entamoeba_histolytica_HM-1:IMSS | gene_product=phospholipase B, putative | transcript_product=phospholipase B, putative | location=DS571180:72705-74363(-) | protein_length=552 | sequence_	-0.087196985880535	-1.0623	0.0674348	23.0321	22.9025	100	3	23.1193	23.1132	100	3	23	23	23	57.8	57.8	57.8	0	118.64	1027700000	215	22.9025	23.4652	22.7286	23.1132	22.4422	23.8024
EHI_065670	EHI_065670A-p1	EHI_065670A-p1 | transcript=EHI_065670A | gene=EHI_065670 | organism=Entamoeba_histolytica_HM-1:IMSS | gene_product=cation-transporting P-typeATPase, putative | transcript_product=cation-transporting P-typeATPase, putative | location=DS571192:30547-33903(+	-0.0850340525309221	-1.06071	0.118642	22.5832	22.6256	100	3	22.6682	22.7771	100	3	31	31	31	30.9	30.9	30.9	0	80.495	531270000	141	22.4816	22.6424	22.6256	23.0471	22.1805	22.7771
EHI_136440	EHI_136440A-p1;EHI_061340A-p1;EHI_133430A-p1	EHI_136440A-p1 | transcript=EHI_136440A | gene=EHI_136440 | organism=Entamoeba_histolytica_HM-1:IMSS | gene_product=dipeptidyl-peptidase, putative | transcript_product=dipeptidyl-peptidase, putative | location=DS571222:42636-44633(+) | protein_length=665 |	-0.0833810170491525	-1.0595	0.0763336	23.3676	23.572	100	3	23.451	23.1681	100	3	23	23	23	50.8	50.8	50.8	0	186.57	1269100000	217	23.6444	23.572	22.8863	23.1681	23.1365	24.0483
EHI_114320	EHI_114320A-p1	EHI_114320A-p1 | transcript=EHI_114320A | gene=EHI_114320 | organism=Entamoeba_histolytica_HM-1:IMSS | gene_product=phospholipase B, putative | transcript_product=phospholipase B, putative | location=DS571368:5147-6799(-) | protein_length=550 | sequence_SO	-0.0702374776204415	-1.04989	0.0449685	23.2544	23.5016	100	3	23.3246	23.4439	100	3	16	16	16	44.5	44.5	44.5	0	131.94	890930000	135	23.5016	23.8427	22.4189	23.4439	22.7257	23.8043
EHI_105970	EHI_105970A-p1;EHI_080720A-p1	EHI_105970A-p1 | transcript=EHI_105970A | gene=EHI_105970 | organism=Entamoeba_histolytica_HM-1:IMSS | gene_product=diacylglycerol cholinephosphotransferase, putative | transcript_product=diacylglycerol cholinephosphotransferase, putative | location=DS5722	-0.0679798126220703	-1.04825	0.0400691	23.4823	23.6118	100	3	23.5502	23.5502	66.6667	2	3	3	3	29.2	29.2	29.2	0	7.206	203000000	32	22.7576	24.0774	23.6118	23.9065	NaN	23.1939
EHI_117960	EHI_117960A-p1	EHI_117960A-p1 | transcript=EHI_117960A | gene=EHI_117960 | organism=Entamoeba_histolytica_HM-1:IMSS | gene_product=Rab family GTPase | transcript_product=Rab family GTPase | location=DS571183:27760-28424(-) | protein_length=196 | sequence_SO=supercontig |	-0.0670509338378906	-1.04757	0.0534003	22.9786	22.8323	100	3	23.0456	23.1071	100	3	13	13	11	76.5	76.5	66.8	0	79.297	512000000	83	23.6435	22.8323	22.46	23.1071	22.5766	23.4532
EHI_031390	EHI_031390A-p1	EHI_031390A-p1 | transcript=EHI_031390A | gene=EHI_031390 | organism=Entamoeba_histolytica_HM-1:IMSS | gene_product=hypothetical protein | transcript_product=hypothetical protein | location=DS571261:43216-43722(-) | protein_length=168 | sequence_SO=superco	-0.0654726028442383	-1.04643	0.0572673	21.5662	21.5662	66.6667	2	21.6317	21.6317	66.6667	2	7	7	7	33.9	33.9	33.9	0	15.345	43979000	17	NaN	21.4908	21.6417	21.2675	21.9958	NaN
EHI_050800	EHI_050800A-p1	EHI_050800A-p1 | transcript=EHI_050800A | gene=EHI_050800 | organism=Entamoeba_histolytica_HM-1:IMSS | gene_product=hypothetical protein | transcript_product=hypothetical protein | location=DS571149:115626-117329(+) | protein_length=567 | sequence_SO=super	-0.0649083455403634	-1.04602	0.112519	23.0032	23.0461	100	3	23.0681	23.1421	100	3	16	16	16	41.6	41.6	41.6	0	55.155	381960000	69	23.2927	23.0461	22.6706	22.8609	23.2012	23.1421
EHI_194600	EHI_194600A-p1	EHI_194600A-p1 | transcript=EHI_194600A | gene=EHI_194600 | organism=Entamoeba_histolytica_HM-1:IMSS | gene_product=molybdenum cofactor sulfurase, putative | transcript_product=molybdenum cofactor sulfurase, putative | location=DS571191:71225-72823(-) | pr	-0.0625133514404297	-1.04428	0.0457623	22.7377	22.6786	100	3	22.8002	23.1757	100	3	19	19	19	47	47	47	0	80.922	690460000	145	22.6786	23.2249	22.3097	23.1928	22.0322	23.1757
EHI_152680	EHI_152680A-p1	EHI_152680A-p1 | transcript=EHI_152680A | gene=EHI_152680 | organism=Entamoeba_histolytica_HM-1:IMSS | gene_product=EH-domain containing protein, putative | transcript_product=EH-domain containing protein, putative | location=DS571145:306221-307747(+) | pr	-0.0617564519246407	-1.04374	0.0432474	20.6098	20.5479	100	3	20.6716	20.6716	66.6667	2	23	11	11	51.2	33.1	33.1	0	59.707	94664000	49	20.5028	20.7788	20.5479	20.0487	NaN	21.2945
EHI_182930	EHI_182930A-p1	EHI_182930A-p1 | transcript=EHI_182930A | gene=EHI_182930 | organism=Entamoeba_histolytica_HM-1:IMSS | gene_product=RhoGAP domain containing protein | transcript_product=RhoGAP domain containing protein | location=DS571156:69396-72200(+) | protein_length=9	-0.0579160054524728	-1.04096	0.0500105	22.7091	22.7312	100	3	22.767	23.0665	100	3	44	44	44	58.4	58.4	58.4	0	294.3	1152200000	253	22.978	22.418	22.7312	22.0444	23.0665	23.1901
EHI_155440	EHI_155440A-p1;EHI_024110A-p1	EHI_155440A-p1 | transcript=EHI_155440A | gene=EHI_155440 | organism=Entamoeba_histolytica_HM-1:IMSS | gene_product=thioredoxin reductase, putative | transcript_product=thioredoxin reductase, putative | location=DS571162:47749-48693(+) | protein_length=314	-0.0578950246175118	-1.04095	0.0469279	21.2962	21.2962	66.6667	2	21.3541	21.3974	100	3	7	7	7	37.9	37.9	37.9	0	40.961	157550000	40	21.8326	20.7598	NaN	21.1948	21.4701	21.3974
EHI_001990	EHI_001990A-p1;EHI_162230A-p1	EHI_001990A-p1 | transcript=EHI_001990A | gene=EHI_001990 | organism=Entamoeba_histolytica_HM-1:IMSS | gene_product=alpha-1,3-mannosyltransferase ALG2, putative | transcript_product=alpha-1,3-mannosyltransferase ALG2, putative | location=DS571280:40755-419	-0.0575192769368513	-1.04067	0.0599937	23.4376	23.5782	100	3	23.4951	23.4613	100	3	13	13	13	40.3	40.3	40.3	0	69.24	574750000	119	23.5782	23.5952	23.1393	24.0254	22.9985	23.4613
EHI_130260	EHI_130260A-p1;EHI_081410A-p1	EHI_130260A-p1 | transcript=EHI_130260A | gene=EHI_130260 | organism=Entamoeba_histolytica_HM-1:IMSS | gene_product=40S ribosomal protein SA, putative | transcript_product=40S ribosomal protein SA, putative | location=DS571884:14-778(-) | protein_length=25	-0.0574760437011719	-1.04064	0.0508188	22.5995	22.8221	100	3	22.6569	22.6569	66.6667	2	12	12	12	56.7	56.7	56.7	0	104.88	287450000	56	22.8221	22.9591	22.0173	22.6127	NaN	22.7012
EHI_093790	EHI_093790A-p1	EHI_093790A-p1 | transcript=EHI_093790A | gene=EHI_093790 | organism=Entamoeba_histolytica_HM-1:IMSS | gene_product=dolychil-diphosphooligosaccharide-- protein glycosyltransferase subunit, putative | transcript_product=dolychil-diphosphooligosaccharide-- p	-0.0565363566080741	-1.03997	0.15275	23.2824	23.1816	100	3	23.339	23.2924	100	3	18	18	5	51.3	51.3	14.9	0	74.091	478890000	82	23.1555	23.5102	23.1816	23.4911	23.2924	23.2334
EHI_178340	EHI_178340A-p1;EHI_156660A-p1;EHI_083410A-p1;EHI_083270A-p1;EHI_166800A-p1	EHI_178340A-p1 | transcript=EHI_178340A | gene=EHI_178340 | organism=Entamoeba_histolytica_HM-1:IMSS | gene_product=ubiquitin, putative | transcript_product=ubiquitin, putative | location=DS571744:3592-3825(+) | protein_length=77 | sequence_SO=supercontig	-0.0559546152750663	-1.03955	0.0847548	27.1347	27.1215	100	3	27.1907	27.3013	100	3	5	5	5	61	61	61	0	83.279	3425300000	68	27.1215	27.0412	27.2416	26.7548	27.5159	27.3013
EHI_140370	EHI_068200A-p1;EHI_140370A-p1;EHI_058080A-p1	EHI_068200A-p1 | transcript=EHI_068200A | gene=EHI_068200 | organism=Entamoeba_histolytica_HM-1:IMSS | gene_product=60S ribosomal protein L31, putative | transcript_product=60S ribosomal protein L31, putative | location=DS571150:81778-82230(+) | protein_le	-0.0532255172729492	-1.03758	0.0734988	22.6571	22.5304	100	3	22.7103	22.7103	66.6667	2	5	5	5	30	30	30	0	16.182	153840000	20	23.0114	22.5304	22.4296	22.8317	NaN	22.589
EHI_107040	EHI_107040A-p1	EHI_107040A-p1 | transcript=EHI_107040A | gene=EHI_107040 | organism=Entamoeba_histolytica_HM-1:IMSS | gene_product=hypothetical protein | transcript_product=hypothetical protein | location=DS571205:17592-18468(+) | protein_length=275 | sequence_SO=superco	-0.052834192911785	-1.0373	0.0236578	23.9869	24.4984	100	3	24.0397	24.1786	100	3	14	14	14	40.4	40.4	40.4	0	28.575	693620000	94	22.8431	24.6191	24.4984	23.1499	24.7908	24.1786
EHI_096250	EHI_096250A-p1	EHI_096250A-p1 | transcript=EHI_096250A | gene=EHI_096250 | organism=Entamoeba_histolytica_HM-1:IMSS | gene_product=hypothetical protein | transcript_product=hypothetical protein | location=DS571163:15124-17086(-) | protein_length=622 | sequence_SO=superco	-0.0509293874104841	-1.03593	0.0455774	23.0821	22.9921	100	3	23.133	23.0903	100	3	27	27	27	53.7	53.7	53.7	0	145.98	495800000	121	22.8685	23.3857	22.9921	23.7572	22.5515	23.0903
EHI_183010	EHI_183010A-p1	EHI_183010A-p1 | transcript=EHI_183010A | gene=EHI_183010 | organism=Entamoeba_histolytica_HM-1:IMSS | gene_product=dolichyl-diphosphooligosaccharide-protein glycotransferase, putative | transcript_product=dolichyl-diphosphooligosaccharide-protein glycotra	-0.0507411956787109	-1.0358	0.0367111	23.3914	23.492	100	3	23.4421	23.2084	100	3	12	12	12	39.1	39.1	39.1	0	76.286	515280000	110	23.4991	23.492	23.183	24.3235	22.7944	23.2084
EHI_104580	EHI_104580A-p1	EHI_104580A-p1 | transcript=EHI_104580A | gene=EHI_104580 | organism=Entamoeba_histolytica_HM-1:IMSS | gene_product=hypothetical protein | transcript_product=hypothetical protein | location=DS571185:58752-59507(+) | protein_length=251 | sequence_SO=superco	-0.0500590006510393	-1.03531	0.03314	22.0618	21.9812	100	3	22.1119	21.7269	100	3	6	6	6	25.9	25.9	25.9	0	38.025	120140000	34	22.6675	21.5368	21.9812	21.7172	22.8915	21.7269
EHI_133900	EHI_133900A-p1	EHI_133900A-p1 | transcript=EHI_133900A | gene=EHI_133900 | organism=Entamoeba_histolytica_HM-1:IMSS | gene_product=galactose-inhibitable lectin 170 kDa subunit, putative | transcript_product=galactose-inhibitable lectin 170 kDa subunit, putative | locatio	-0.0322100321451835	-1.02258	0.0358475	26.7183	26.6378	100	3	26.7505	26.8565	100	3	60	60	11	51.3	51.3	12.3	0	323.31	9227000000	556	26.5755	26.9417	26.6378	27.178	26.2171	26.8565
EHI_155710	EHI_155710A-p1	EHI_155710A-p1 | transcript=EHI_155710A | gene=EHI_155710 | organism=Entamoeba_histolytica_HM-1:IMSS | gene_product=Rap/Ran GTPase-activating protein, putative | transcript_product=Rap/Ran GTPase-activating protein, putative | location=DS571162:111436-1155	-0.0230197906494141	-1.01608	0.0170839	19.2092	19.2092	66.6667	2	19.2322	19.2322	66.6667	2	43	43	43	39.2	39.2	39.2	0	186.78	670740000	162	19.4749	NaN	18.9435	NaN	19.5597	18.9048
EHI_139030	EHI_139030A-p1	EHI_139030A-p1 | transcript=EHI_139030A | gene=EHI_139030 | organism=Entamoeba_histolytica_HM-1:IMSS | gene_product=syntaxin, putative | transcript_product=syntaxin, putative | location=DS571260:37079-38179(-) | protein_length=304 | sequence_SO=supercontig	-0.0168259938557931	-1.01173	0.0208775	23.1221	22.9939	100	3	23.139	23.1342	100	3	16	16	16	54.9	54.9	54.9	0	118.28	685570000	115	22.9166	22.9939	23.4558	22.7787	23.1342	23.504
EHI_176820	EHI_176820A-p1	EHI_176820A-p1 | transcript=EHI_176820A | gene=EHI_176820 | organism=Entamoeba_histolytica_HM-1:IMSS | gene_product=N-acetylmuraminidase, putative | transcript_product=N-acetylmuraminidase, putative | location=DS571540:3006-3653(-) | protein_length=215 | s	-0.0161670049031564	-1.01127	0.00513685	22.1182	22.0474	100	3	22.1343	22.1343	66.6667	2	8	8	8	50.7	50.7	50.7	0	36.125	183780000	31	23.4353	22.0474	20.8718	21.6962	NaN	22.5725
EHI_093900	EHI_093900A-p1	EHI_093900A-p1 | transcript=EHI_093900A | gene=EHI_093900 | organism=Entamoeba_histolytica_HM-1:IMSS | gene_product=DEAD/DEAH box helicase, putative | transcript_product=DEAD/DEAH box helicase, putative | location=DS571179:51443-52618(-) | protein_length=3	-0.0154304504394531	-1.01075	0	21.7411	21.6534	100	3	NaN	NaN	33.3333	1	15	15	15	48.1	48.1	48.1	0	40.837	221620000	62	21.9589	21.611	21.6534	NaN	NaN	21.7566
EHI_183510	EHI_183510A-p1	EHI_183510A-p1 | transcript=EHI_183510A | gene=EHI_183510 | organism=Entamoeba_histolytica_HM-1:IMSS | gene_product=nuclear pore protein, putative | transcript_product=nuclear pore protein, putative | location=DS571316:17916-23021(+) | protein_length=1701	-0.0115251541137695	-1.00802	0	19.7928	19.7928	66.6667	2	NaN	NaN	33.3333	1	13	13	13	10.3	10.3	10.3	0	22.981	11782000	20	NaN	20.0587	19.527	19.8044	NaN	NaN
EHI_012390	EHI_012390A-p1	EHI_012390A-p1 | transcript=EHI_012390A | gene=EHI_012390 | organism=Entamoeba_histolytica_HM-1:IMSS | gene_product=peptidyl-prolyl cis-trans isomerase, putative | transcript_product=peptidyl-prolyl cis-trans isomerase, putative | location=DS571148:127185-	-0.00412273406982422	-1.00286	0.00447638	21.5059	21.5059	66.6667	2	21.5101	21.5101	66.6667	2	4	4	4	29.7	29.7	29.7	0	6.0011	65104000	11	21.3967	21.6152	NaN	21.7725	NaN	21.2476
EHI_012280	EHI_012280A-p1	EHI_012280A-p1 | transcript=EHI_012280A | gene=EHI_012280 | organism=Entamoeba_histolytica_HM-1:IMSS | gene_product=hypothetical protein, conserved | transcript_product=hypothetical protein, conserved | location=DS571148:91433-94312(-) | protein_length=959	0.00298055013020715	1.00207	0.00238103	23.5664	23.6556	100	3	23.5634	23.5028	100	3	43	43	43	48	48	48	0	323.31	945070000	249	23.7378	23.6556	23.3057	24.2616	22.9258	23.5028
EHI_035750	EHI_035750A-p1	EHI_035750A-p1 | transcript=EHI_035750A | gene=EHI_035750 | organism=Entamoeba_histolytica_HM-1:IMSS | gene_product=lecithin:cholesterol acyltransferase domain-containing protein | transcript_product=lecithin:cholesterol acyltransferase domain-containing p	0.00303268432617188	1.0021	0	20.8467	20.9202	100	3	NaN	NaN	33.3333	1	5	5	5	18.2	18.2	18.2	0	26.611	38836000	32	20.9202	21.6989	19.9211	20.8437	NaN	NaN
EHI_117890	EHI_117890A-p1	EHI_117890A-p1 | transcript=EHI_117890A | gene=EHI_117890 | organism=Entamoeba_histolytica_HM-1:IMSS | gene_product=Rab family GTPase | transcript_product=Rab family GTPase | location=DS571183:19532-20203(+) | protein_length=203 | sequence_SO=supercontig |	0.00785636901855469	1.00546	0.0116114	21.9472	21.8584	100	3	21.9393	21.947	100	3	9	9	5	49.8	49.8	32.5	0	59.245	308350000	73	21.8584	21.8271	22.156	21.594	21.947	22.2769
EHI_081690	EHI_081690A-p1	EHI_081690A-p1 | transcript=EHI_081690A | gene=EHI_081690 | organism=Entamoeba_histolytica_HM-1:IMSS | gene_product=hypothetical protein | transcript_product=hypothetical protein | location=DS571294:11017-11952(+) | protein_length=311 | sequence_SO=superco	0.00799369812011719	1.00556	0	NaN	NaN	33.3333	1	22.784	22.6567	100	3	6	6	6	24.8	24.8	24.8	0	19.685	111340000	29	22.792	NaN	NaN	21.8811	23.8143	22.6567
EHI_076870	EHI_076870A-p1	EHI_076870A-p1 | transcript=EHI_076870A | gene=EHI_076870 | organism=Entamoeba_histolytica_HM-1:IMSS | gene_product=3-oxo-5-alpha-steroid 4-dehydrogenase domain-containing protein | transcript_product=3-oxo-5-alpha-steroid 4-dehydrogenase domain-containing	0.00898043314616004	1.00624	0.0106259	26.5559	26.4541	100	3	26.5469	26.6335	100	3	13	13	13	32.3	32.3	32.3	0	212.25	3730700000	150	26.3347	26.879	26.4541	26.8849	26.1223	26.6335
EHI_161030	EHI_161030A-p1	EHI_161030A-p1 | transcript=EHI_161030A | gene=EHI_161030 | organism=Entamoeba_histolytica_HM-1:IMSS | gene_product=Rab family GTPase | transcript_product=Rab family GTPase | location=DS571228:44867-45505(-) | protein_length=212 | sequence_SO=supercontig |	0.0137182871500627	1.00955	0.0617704	23.8461	23.8033	100	3	23.8324	23.8548	100	3	14	14	14	66.5	66.5	66.5	0	117.49	774440000	116	23.8033	23.9602	23.7747	23.9076	23.8548	23.7346
EHI_177630	EHI_177630A-p1;EHI_175460A-p1;EHI_148850A-p1;EHI_090400A-p1	EHI_177630A-p1 | transcript=EHI_177630A | gene=EHI_177630 | organism=Entamoeba_histolytica_HM-1:IMSS | gene_product=60S acidic ribosomal protein P0, putative | transcript_product=60S acidic ribosomal protein P0, putative | location=DS571175:88359-89309(-)	0.0183871587117501	1.01283	0.0155979	22.244	22.3662	100	3	22.2256	22.2256	66.6667	2	10	10	10	46.8	46.8	46.8	0	49.407	289960000	55	22.4318	22.3662	21.9339	22.6623	NaN	21.7888
EHI_058920	EHI_058920A-p1	EHI_058920A-p1 | transcript=EHI_058920A | gene=EHI_058920 | organism=Entamoeba_histolytica_HM-1:IMSS | gene_product=hypothetical protein | transcript_product=hypothetical protein | location=DS571470:2638-3588(+) | protein_length=316 | sequence_SO=supercont	0.0189504623413086	1.01322	0	NaN	NaN	33.3333	1	21.9039	21.9039	66.6667	2	3	3	3	7.9	7.9	7.9	0	6.6593	41269000	7	21.9228	NaN	NaN	21.7328	NaN	22.0749
EHI_080880	EHI_080880A-p1;EHI_052040A-p1	EHI_080880A-p1 | transcript=EHI_080880A | gene=EHI_080880 | organism=Entamoeba_histolytica_HM-1:IMSS | gene_product=hypothetical protein | transcript_product=hypothetical protein | location=DS571466:9406-10008(+) | protein_length=200 | sequence_SO=supercon	0.0285701751708984	1.02	0.030321	24.0448	24.1574	100	3	24.0163	23.9598	100	3	3	3	3	28.5	28.5	28.5	0	26.225	315730000	32	23.7118	24.2652	24.1574	23.9598	24.5064	23.5825
EHI_007930	EHI_007930A-p1	EHI_007930A-p1 | transcript=EHI_007930A | gene=EHI_007930 | organism=Entamoeba_histolytica_HM-1:IMSS | gene_product=hypothetical protein | transcript_product=hypothetical protein | location=DS571178:33762-34994(+) | protein_length=410 | sequence_SO=superco	0.032692591349285	1.02292	0.0963667	22.8082	22.831	100	3	22.7755	22.7696	100	3	10	10	10	42.4	42.4	42.4	0	91.446	352720000	89	22.959	22.831	22.6348	22.7696	22.6462	22.9108
EHI_004490	EHI_004490A-p1	EHI_004490A-p1 | transcript=EHI_004490A | gene=EHI_004490 | organism=Entamoeba_histolytica_HM-1:IMSS | gene_product=thioredoxin, putative | transcript_product=thioredoxin, putative | location=DS571181:56340-56651(+) | protein_length=103 | sequence_SO=super	0.0373296737670898	1.02621	0.012764	21.664	21.664	66.6667	2	21.6267	21.6267	66.6667	2	3	3	3	48.5	48.5	48.5	0	58.235	123150000	48	22.5749	NaN	20.7531	21.6154	NaN	21.6379
EHI_049670	EHI_049670A-p1	EHI_049670A-p1 | transcript=EHI_049670A | gene=EHI_049670 | organism=Entamoeba_histolytica_HM-1:IMSS | gene_product=hypothetical protein | transcript_product=hypothetical protein | location=DS571152:84169-86637(-) | protein_length=822 | sequence_SO=superco	0.042022705078125	1.02956	0.0276297	25.9079	25.817	100	3	25.8659	26.0419	100	3	10	10	10	10.5	10.5	10.5	0	27.001	1796400000	87	25.5744	25.817	26.3324	24.9975	26.5584	26.0419
EHI_165770	EHI_165770A-p1	EHI_165770A-p1 | transcript=EHI_165770A | gene=EHI_165770 | organism=Entamoeba_histolytica_HM-1:IMSS | gene_product=hypothetical protein | transcript_product=hypothetical protein | location=DS571653:901-1632(+) | protein_length=208 | sequence_SO=superconti	0.0424098968505859	1.02983	0.0316652	22.3025	22.3368	100	3	22.26	22.6295	100	3	11	11	11	72.6	72.6	72.6	0	47.377	285700000	66	22.1195	22.3368	22.4511	21.3819	22.7687	22.6295
EHI_099700	EHI_099700A-p1;EHI_161010A-p1	EHI_099700A-p1 | transcript=EHI_099700A | gene=EHI_099700 | organism=Entamoeba_histolytica_HM-1:IMSS | gene_product=NAD(FAD)-dependent dehydrogenase, putative | transcript_product=NAD(FAD)-dependent dehydrogenase, putative | location=DS571299:9973-13173(+)	0.0538934071858712	1.03806	0	19.2813	19.6862	100	3	NaN	NaN	33.3333	1	18	18	18	25.2	25.2	25.2	0	32.444	138110000	55	20.7193	17.4384	19.6862	NaN	NaN	19.2274
EHI_098780	EHI_044810A-p1;EHI_098780A-p1;EHI_185010A-p1	EHI_044810A-p1 | transcript=EHI_044810A | gene=EHI_044810 | organism=Entamoeba_histolytica_HM-1:IMSS | gene_product=ribosomal protein L10, putative | transcript_product=ribosomal protein L10, putative | location=DS571147:49995-50627(-) | protein_length=210	0.0545412699381487	1.03853	0.0481168	24.1377	24.175	100	3	24.0832	24.1044	100	3	9	9	9	40	40	40	0	41.544	718190000	65	24.505	23.7332	24.175	24.6225	24.1044	23.5227
EHI_199970	EHI_199970A-p1;EHI_124300A-p1	EHI_199970A-p1 | transcript=EHI_199970A | gene=EHI_199970 | organism=Entamoeba_histolytica_HM-1:IMSS | gene_product=ribosomal protein L11, putative | transcript_product=ribosomal protein L11, putative | location=DS571332:6874-7398(-) | protein_length=174 |	0.0556774139404297	1.03935	0.068087	23.605	23.5491	100	3	23.5493	23.7992	100	3	10	10	1	59.8	59.8	6.3	0	36.474	447370000	74	23.5288	23.5491	23.7371	23.7992	23.854	22.9948
EHI_017750	EHI_017750A-p1	EHI_017750A-p1 | transcript=EHI_017750A | gene=EHI_017750 | organism=Entamoeba_histolytica_HM-1:IMSS | gene_product=hypothetical protein | transcript_product=hypothetical protein | location=DS571240:42837-43376(-) | protein_length=179 | sequence_SO=superco	0.0570392608642578	1.04033	0.0283564	24.6888	24.328	100	3	24.6317	24.6965	100	3	6	6	6	17.3	17.3	17.3	0	21.27	721880000	39	25.8776	23.8608	24.328	24.6965	25.1019	24.0968
EHI_107930	EHI_107930A-p1	EHI_107930A-p1 | transcript=EHI_107930A | gene=EHI_107930 | organism=Entamoeba_histolytica_HM-1:IMSS | gene_product=hypothetical protein | transcript_product=hypothetical protein | location=DS571406:19384-19968(-) | protein_length=194 | sequence_SO=superco	0.0582946141560861	1.04123	0.116107	25.0273	25.1055	100	3	24.969	24.969	66.6667	2	8	8	8	45.9	45.9	45.9	0	35.835	735400000	53	24.8099	25.1055	25.1665	25.1138	NaN	24.8242
EHI_192450	EHI_192450A-p1	EHI_192450A-p1 | transcript=EHI_192450A | gene=EHI_192450 | organism=Entamoeba_histolytica_HM-1:IMSS | gene_product=Rho family GTPase | transcript_product=Rho family GTPase | location=DS571209:22693-23406(-) | protein_length=217 | sequence_SO=supercontig |	0.058442433675129	1.04134	0	23.7578	23.9139	100	3	NaN	NaN	33.3333	1	7	6	6	39.2	34.1	34.1	0	17.122	403550000	44	23.0389	23.9139	24.3205	23.6993	NaN	NaN
EHI_179000	EHI_179000A-p1;EHI_152610A-p1;EHI_152080A-p1;EHI_125780A-p1	EHI_179000A-p1 | transcript=EHI_179000A | gene=EHI_179000 | organism=Entamoeba_histolytica_HM-1:IMSS | gene_product=40S ribosomal protein S9 | transcript_product=40S ribosomal protein S9 | location=DS571154:125651-126208(+) | protein_length=185 | sequence_	0.058989206949871	1.04174	0.050539	22.8904	22.7861	100	3	22.8314	23.0004	100	3	9	9	9	39.5	39.5	39.5	0	16.601	438490000	49	23.2996	22.7861	22.5854	23.3171	23.0004	22.1767
EHI_044360	EHI_044360A-p1	EHI_044360A-p1 | transcript=EHI_044360A | gene=EHI_044360 | organism=Entamoeba_histolytica_HM-1:IMSS | gene_product=hypothetical protein | transcript_product=hypothetical protein | location=DS571320:27697-28542(+) | protein_length=262 | sequence_SO=superco	0.0615037282307931	1.04355	0.0886731	23.9255	24.0452	100	3	23.864	23.7881	100	3	6	6	6	34.4	34.4	34.4	0	35.088	542450000	70	23.5217	24.2097	24.0452	23.7881	23.6806	24.1233
EHI_068500	EHI_068500A-p1	EHI_068500A-p1 | transcript=EHI_068500A | gene=EHI_068500 | organism=Entamoeba_histolytica_HM-1:IMSS | gene_product=hypothetical protein | transcript_product=hypothetical protein | location=DS571150:130749-131390(-) | protein_length=213 | sequence_SO=super	0.0628503163655587	1.04453	0.0311411	23.0972	23.0487	100	3	23.0344	23.2664	100	3	7	7	7	27.2	27.2	27.2	0	93.223	308730000	66	23.0487	23.4952	22.7478	24.0163	21.8204	23.2664
EHI_024350	EHI_024350A-p1	EHI_024350A-p1 | transcript=EHI_024350A | gene=EHI_024350 | organism=Entamoeba_histolytica_HM-1:IMSS | gene_product=hypothetical protein | transcript_product=hypothetical protein | location=DS571198:6824-8638(+) | protein_length=604 | sequence_SO=supercont	0.0633443196614571	1.04489	0.0908711	24.2197	24.3988	100	3	24.1563	24.2856	100	3	22	22	22	46.4	46.4	46.4	0	89.838	737790000	107	23.8529	24.3988	24.4072	24.2856	23.8243	24.3591
EHI_070730	EHI_070730A-p1	EHI_070730A-p1 | transcript=EHI_070730A | gene=EHI_070730 | organism=Entamoeba_histolytica_HM-1:IMSS | gene_product=Rho family GTPase | transcript_product=Rho family GTPase | location=DS571284:24665-25249(+) | protein_length=194 | sequence_SO=supercontig |	0.0813255310058594	1.05799	0.0958452	24.8987	24.7714	100	3	24.8174	25.0863	100	3	10	10	9	52.1	52.1	46.4	0	23.636	1626000000	98	24.7714	24.7577	25.1671	24.2731	25.0863	25.0928
EHI_147720	EHI_147720A-p1	EHI_147720A-p1 | transcript=EHI_147720A | gene=EHI_147720 | organism=Entamoeba_histolytica_HM-1:IMSS | gene_product=serine/threonine-protein phosphatase, putative | transcript_product=serine/threonine-protein phosphatase, putative | location=DS571383:7221-	0.0832805633544922	1.05942	0	21.0021	21.0021	66.6667	2	NaN	NaN	33.3333	1	5	5	5	23.7	23.7	23.7	0	11.454	29169000	14	NaN	20.9962	21.008	NaN	NaN	20.9188
EHI_011210	EHI_011210A-p1	EHI_011210A-p1 | transcript=EHI_011210A | gene=EHI_011210 | organism=Entamoeba_histolytica_HM-1:IMSS | gene_product=elongation factor 1-alpha 1 | transcript_product=elongation factor 1-alpha 1 | location=DS571324:13479-14807(+) | protein_length=442 | seque	0.0873610178629534	1.06243	0.0647664	25.5443	25.6479	100	3	25.457	25.1051	100	3	27	27	3	62.2	62.2	13.1	0	159.95	7365200000	293	25.6479	25.9693	25.0159	26.2102	25.0556	25.1051
EHI_104560	EHI_104560A-p1;EHI_083140A-p1	EHI_104560A-p1 | transcript=EHI_104560A | gene=EHI_104560 | organism=Entamoeba_histolytica_HM-1:IMSS | gene_product=cortexillin, putative | transcript_product=cortexillin, putative | location=DS571185:49465-51147(+) | protein_length=560 | sequence_SO=super	0.0906960169474296	1.06488	0.0710997	20.5564	20.5498	100	3	20.4657	20.4657	66.6667	2	11	10	10	23	21.1	21.1	0	20.999	64415000	24	20.5498	20.0128	21.1066	20.2533	NaN	20.6781
EHI_153080	EHI_153080A-p1;EHI_030760A-p1	EHI_153080A-p1 | transcript=EHI_153080A | gene=EHI_153080 | organism=Entamoeba_histolytica_HM-1:IMSS | gene_product=60S ribosomal protein L24, putative | transcript_product=60S ribosomal protein L24, putative | location=DS571145:382939-383513(+) | protein_	0.099150339762371	1.07114	0	22.366	22.286	100	3	NaN	NaN	33.3333	1	3	3	3	17.2	17.2	17.2	0	6.1707	94353000	22	22.286	21.4851	23.327	22.2669	NaN	NaN
EHI_029050	EHI_029050A-p1	EHI_029050A-p1 | transcript=EHI_029050A | gene=EHI_029050 | organism=Entamoeba_histolytica_HM-1:IMSS | gene_product=long-chain-fatty-acid--CoA ligase, putative | transcript_product=long-chain-fatty-acid--CoA ligase, putative | location=DS571266:34416-36257	0.0992250442504883	1.0712	0	18.9474	18.9474	66.6667	2	NaN	NaN	33.3333	1	11	11	11	23.3	23.3	23.3	0	22.496	72633000	24	18.108	19.7868	NaN	18.8482	NaN	NaN
EHI_185450	EHI_185450A-p1	EHI_185450A-p1 | transcript=EHI_185450A | gene=EHI_185450 | organism=Entamoeba_histolytica_HM-1:IMSS | gene_product=hypothetical protein | transcript_product=hypothetical protein | location=DS571356:9489-12197(-) | protein_length=861 | sequence_SO=supercon	0.0993598302205392	1.0713	0.0703378	22.1889	22.3832	100	3	22.0896	22.0896	66.6667	2	21	6	6	28.8	9.2	9.2	0	33.064	86384000	20	21.6092	22.3832	22.5744	21.6891	NaN	22.4901
EHI_010340	EHI_010340A-p1;EHI_007750A-p1	EHI_010340A-p1 | transcript=EHI_010340A | gene=EHI_010340 | organism=Entamoeba_histolytica_HM-1:IMSS | gene_product=hypothetical protein | transcript_product=hypothetical protein | location=DS571182:15128-16792(-) | protein_length=554 | sequence_SO=superco	0.101210912068684	1.07267	0.27635	25.2845	25.3022	100	3	25.1833	25.1246	100	3	10	10	10	22.6	22.6	22.6	0	39.131	1204300000	76	25.0713	25.48	25.3022	25.07	25.1246	25.3552
EHI_010650	EHI_010650A-p1;EHI_025830A-p1;EHI_192110A-p1	EHI_010650A-p1 | transcript=EHI_010650A | gene=EHI_010650 | organism=Entamoeba_histolytica_HM-1:IMSS | gene_product=60S ribosomal protein L7, putative | transcript_product=60S ribosomal protein L7, putative | location=DS571182:62758-63450(+) | protein_leng	0.101582845052082	1.07295	0.136983	22.5079	22.5283	100	3	22.4063	22.1826	100	3	5	5	1	26.5	26.5	5.2	0	14.414	247330000	44	22.5283	22.3694	22.626	22.9313	22.1826	22.1051
EHI_135190	EHI_135190A-p1	EHI_135190A-p1 | transcript=EHI_135190A | gene=EHI_135190 | organism=Entamoeba_histolytica_HM-1:IMSS | gene_product=protein kinase, putative | transcript_product=protein kinase, putative | location=DS571203:52413-55100(+) | protein_length=895 | sequence_SO	0.104241053263348	1.07493	0.340593	23.7361	23.7925	100	3	23.6318	23.5869	100	3	28	28	28	36.4	36.4	36.4	0	316.71	1622200000	236	23.5458	23.7925	23.8699	23.5869	23.5205	23.788
EHI_118070	EHI_118070A-p1	EHI_118070A-p1 | transcript=EHI_118070A | gene=EHI_118070 | organism=Entamoeba_histolytica_HM-1:IMSS | gene_product=hypothetical protein | transcript_product=hypothetical protein | location=DS571183:44155-46458(-) | protein_length=767 | sequence_SO=superco	0.104553858439129	1.07516	0.272289	23.9297	23.9665	100	3	23.8251	23.92	100	3	21	21	21	37.3	37.3	37.3	0	130.78	1301400000	198	23.9665	24.0294	23.793	23.92	23.5556	23.9997
EHI_068510	EHI_068510A-p1	EHI_068510A-p1 | transcript=EHI_068510A | gene=EHI_068510 | organism=Entamoeba_histolytica_HM-1:IMSS | gene_product=hypothetical protein | transcript_product=hypothetical protein | location=DS571150:131914-134148(+) | protein_length=744 | sequence_SO=super	0.104927062988281	1.07544	0.075943	24.6512	24.5843	100	3	24.5463	24.2327	100	3	45	45	45	59.3	59.3	59.3	0	323.31	3187200000	395	24.5843	24.3214	25.0479	24.2327	23.9966	25.4094
EHI_130700	EHI_130700A-p1	EHI_130700A-p1 | transcript=EHI_130700A | gene=EHI_130700 | organism=Entamoeba_histolytica_HM-1:IMSS | gene_product=enolase, putative | transcript_product=enolase, putative | location=DS571170:15066-16376(-) | protein_length=436 | sequence_SO=supercontig |	0.105244954427082	1.07568	0.110856	25.063	25.3083	100	3	24.9578	25.0967	100	3	22	22	22	64.4	64.4	64.4	0	301.61	3854200000	268	25.4164	25.3083	24.4644	25.0967	24.6271	25.1496
EHI_173480	EHI_173480A-p1	EHI_173480A-p1 | transcript=EHI_173480A | gene=EHI_173480 | organism=Entamoeba_histolytica_HM-1:IMSS | gene_product=hypothetical protein | transcript_product=hypothetical protein | location=DS571300:33330-34052(+) | protein_length=240 | sequence_SO=superco	0.108894348144531	1.0784	0	20.5789	20.5786	100	3	NaN	NaN	33.3333	1	6	6	6	31.2	31.2	31.2	0	10.551	125010000	16	20.5786	20.3049	20.8532	20.47	NaN	NaN
EHI_054530	EHI_054530A-p1	EHI_054530A-p1 | transcript=EHI_054530A | gene=EHI_054530 | organism=Entamoeba_histolytica_HM-1:IMSS | gene_product=serine carboxypeptidase (S28) family protein | transcript_product=serine carboxypeptidase (S28) family protein | location=DS571225:10709-121	0.109205881754555	1.07863	0.076358	22.9946	22.6432	100	3	22.8854	22.7672	100	3	9	9	9	29.8	29.8	29.8	0	70.577	427750000	62	22.5399	23.8006	22.6432	22.7672	22.4358	23.4532
EHI_128070	EHI_128070A-p1	EHI_128070A-p1 | transcript=EHI_128070A | gene=EHI_128070 | organism=Entamoeba_histolytica_HM-1:IMSS | gene_product=protein kinase, putative | transcript_product=protein kinase, putative | location=DS571270:14986-16176(-) | protein_length=396 | sequence_SO	0.110725402832031	1.07977	0.0318731	20.7054	20.5209	100	3	20.5946	20.5946	66.6667	2	13	13	13	35.9	35.9	35.9	0	28.032	513700000	76	22.2603	20.5209	19.3349	20.14	NaN	21.0493
EHI_015360	EHI_015360A-p1;EHI_048960A-p1	EHI_015360A-p1 | transcript=EHI_015360A | gene=EHI_015360 | organism=Entamoeba_histolytica_HM-1:IMSS | gene_product=hypothetical protein, conserved | transcript_product=hypothetical protein, conserved | location=DS571202:36869-38314(+) | protein_length=481	0.112759908040363	1.08129	0.126832	22.9561	23.1363	100	3	22.8433	22.714	100	3	6	6	6	12.7	12.7	12.7	0	40.562	352940000	66	22.4092	23.1363	23.3228	22.714	22.6378	23.1781
EHI_117920	EHI_117920A-p1	EHI_117920A-p1 | transcript=EHI_117920A | gene=EHI_117920 | organism=Entamoeba_histolytica_HM-1:IMSS | gene_product=pleckstrin homology (PH) domain containing protein | transcript_product=pleckstrin homology (PH) domain containing protein | location=DS5711	0.114572842915852	1.08265	0.0724475	21.0523	21.3614	100	3	20.9378	20.9378	66.6667	2	13	13	13	32.6	32.6	32.6	0	41.652	182130000	66	21.4984	21.3614	20.2972	20.6248	NaN	21.2508
EHI_096370	EHI_096370A-p1;REV__EHI_132020A-p1	EHI_096370A-p1 | transcript=EHI_096370A | gene=EHI_096370 | organism=Entamoeba_histolytica_HM-1:IMSS | gene_product=hypothetical protein | transcript_product=hypothetical protein | location=DS571163:37897-40839(+) | protein_length=980 | sequence_SO=superco	0.114587783813477	1.08267	0.0722962	26.2236	26.3056	100	3	26.109	25.9223	100	3	53	53	53	35.1	35.1	35.1	0	323.31	10915000000	577	26.3056	25.7138	26.6515	25.381	27.0239	25.9223
EHI_111990	EHI_111990A-p1	EHI_111990A-p1 | transcript=EHI_111990A | gene=EHI_111990 | organism=Entamoeba_histolytica_HM-1:IMSS | gene_product=CXXC-rich protein | transcript_product=CXXC-rich protein | location=DS571329:4702-8241(+) | protein_length=1179 | sequence_SO=supercontig |	0.118445714314781	1.08556	0.0930855	25.9458	25.8806	100	3	25.8273	26.069	100	3	41	41	41	33.8	33.8	33.8	0	212.03	7338300000	424	26.341	25.6157	25.8806	25.0432	26.3697	26.069
EHI_044370	EHI_044370A-p1	EHI_044370A-p1 | transcript=EHI_044370A | gene=EHI_044370 | organism=Entamoeba_histolytica_HM-1:IMSS | gene_product=hypothetical protein, conserved | transcript_product=hypothetical protein, conserved | location=DS571320:29679-31724(+) | protein_length=681	0.119881947835285	1.08665	0.140809	22.828	22.6987	100	3	22.7081	22.6373	100	3	20	20	20	38.8	38.8	38.8	0	93.861	487010000	125	22.6987	23.2824	22.5028	22.3831	22.6373	23.1039
EHI_187740	EHI_187740A-p1;EHI_098470A-p1;EHI_079190A-p1	EHI_187740A-p1 | transcript=EHI_187740A | gene=EHI_187740 | organism=Entamoeba_histolytica_HM-1:IMSS | gene_product=ribosomal protein L18, putative | transcript_product=ribosomal protein L18, putative | location=DS571404:13089-13595(+) | protein_length=168	0.125263849894207	1.09071	0.0740146	22.9585	22.6708	100	3	22.8333	23.2919	100	3	5	5	5	25	25	25	0	13.552	230780000	39	22.6708	22.5363	23.6684	23.324	23.2919	21.8839
EHI_111550	EHI_111550A-p1	EHI_111550A-p1 | transcript=EHI_111550A | gene=EHI_111550 | organism=Entamoeba_histolytica_HM-1:IMSS | gene_product=hypothetical protein, conserved | transcript_product=hypothetical protein, conserved | location=DS571273:6014-7984(-) | protein_length=656 |	0.126040458679199	1.09129	0.0395325	23.5011	23.9455	100	3	23.375	23.375	66.6667	2	5	5	5	11.4	11.4	11.4	0	13.781	154850000	30	22.3583	24.1995	23.9455	22.3588	24.3913	NaN
EHI_015280	EHI_015280A-p1;EHI_077770A-p1	EHI_015280A-p1 | transcript=EHI_015280A | gene=EHI_015280 | organism=Entamoeba_histolytica_HM-1:IMSS | gene_product=UDP-glucose:glycoprotein glucosyltransferase, putative | transcript_product=UDP-glucose:glycoprotein glucosyltransferase, putative | locatio	0.126446406046551	1.0916	0.0698498	22.5672	22.8048	100	3	22.4408	22.9296	100	3	35	35	35	32.2	32.2	32.2	0	102	497680000	142	22.8639	22.8048	22.033	23.0955	21.2974	22.9296
EHI_100480	EHI_100480A-p1	EHI_100480A-p1 | transcript=EHI_100480A | gene=EHI_100480 | organism=Entamoeba_histolytica_HM-1:IMSS | gene_product=MIR domain protein | transcript_product=MIR domain protein | location=DS571201:67639-68395(+) | protein_length=211 | sequence_SO=supercontig	0.126729965209961	1.09182	0	22.4188	22.3428	100	3	NaN	NaN	33.3333	1	6	6	6	44.1	44.1	44.1	0	29.578	119760000	28	22.3428	22.9392	21.9746	22.2921	NaN	NaN
EHI_178470	EHI_178470A-p1	EHI_178470A-p1 | transcript=EHI_178470A | gene=EHI_178470 | organism=Entamoeba_histolytica_HM-1:IMSS | gene_product=hypothetical protein | transcript_product=hypothetical protein | location=DS571154:17840-20527(+) | protein_length=895 | sequence_SO=superco	0.128208796183269	1.09294	0.448512	25.5595	25.6326	100	3	25.4313	25.4228	100	3	33	33	33	54.6	54.6	54.6	0	323.31	4353500000	334	25.648	25.6326	25.3978	25.5957	25.2753	25.4228
EHI_050940	EHI_050940A-p1;EHI_112990A-p1	EHI_050940A-p1 | transcript=EHI_050940A | gene=EHI_050940 | organism=Entamoeba_histolytica_HM-1:IMSS | gene_product=2,3-bisphosphoglycerate-independent phosphoglycerate mutase, putative | transcript_product=2,3-bisphosphoglycerate-independent phosphoglycer	0.128595987955727	1.09323	0.167614	22.9108	22.8808	100	3	22.7823	22.894	100	3	19	19	19	42.7	42.7	42.7	0	45.421	545850000	66	23.0159	22.8808	22.8359	22.2435	23.2093	22.894
EHI_101290	EHI_101290A-p1	EHI_101290A-p1 | transcript=EHI_101290A | gene=EHI_101290 | organism=Entamoeba_histolytica_HM-1:IMSS | gene_product=hypothetical protein, conserved | transcript_product=hypothetical protein, conserved | location=DS571353:22675-24153(-) | protein_length=476	0.130876541137695	1.09496	0.144639	23.7853	23.9608	100	3	23.6544	23.3846	100	3	5	5	5	13	13	13	0	10.802	325210000	51	23.4081	23.9608	23.9871	23.3685	23.3846	24.2103
EHI_065790	EHI_065790A-p1	EHI_065790A-p1 | transcript=EHI_065790A | gene=EHI_065790 | organism=Entamoeba_histolytica_HM-1:IMSS | gene_product=Rab family GTPase | transcript_product=Rab family GTPase | location=DS571192:59718-60477(+) | protein_length=207 | sequence_SO=supercontig |	0.131054560343422	1.09509	0.106822	23.0458	23.2553	100	3	22.9147	22.7775	100	3	11	11	11	69.6	69.6	69.6	0	23.222	307830000	45	23.2553	23.4719	22.4102	23.4925	22.7775	22.4743
EHI_037140	EHI_037140A-p1	EHI_037140A-p1 | transcript=EHI_037140A | gene=EHI_037140 | organism=Entamoeba_histolytica_HM-1:IMSS | gene_product=receptor protein kinase, putative | transcript_product=receptor protein kinase, putative | location=DS571334:11775-15227(-) | protein_length	0.131649017333984	1.09555	0.0923567	23.6696	23.7753	100	3	23.5379	23.2174	100	3	19	19	17	18.8	18.8	18.1	0	81.645	1035600000	139	23.0882	23.7753	24.1453	23.2174	23.0575	24.3388
EHI_005010	EHI_005010A-p1	EHI_005010A-p1 | transcript=EHI_005010A | gene=EHI_005010 | organism=Entamoeba_histolytica_HM-1:IMSS | gene_product=Rab family GTPase | transcript_product=Rab family GTPase | location=DS571195:50555-51472(-) | protein_length=211 | sequence_SO=supercontig |	0.134254455566406	1.09753	0.138743	21.6138	21.5963	100	3	21.4795	21.4014	100	3	9	9	9	47.4	47.4	47.4	0	114.2	144900000	36	21.7499	21.4951	21.5963	21.4014	22.1211	20.9161
EHI_015380	EHI_015380A-p1	EHI_015380A-p1 | transcript=EHI_015380A | gene=EHI_015380 | organism=Entamoeba_histolytica_HM-1:IMSS | gene_product=immuno-dominant variable surface antigen | transcript_product=immuno-dominant variable surface antigen | location=DS571202:42921-46262(-) |	0.134560267130535	1.09776	0.248095	25.1906	25.1779	100	3	25.056	24.9872	100	3	50	50	50	60.1	60.1	60.1	0	323.31	6293300000	574	25.1779	25.2385	25.1553	24.9872	24.7259	25.4549
EHI_098510	EHI_098510A-p1	EHI_098510A-p1 | transcript=EHI_098510A | gene=EHI_098510 | organism=Entamoeba_histolytica_HM-1:IMSS | gene_product=hypothetical protein | transcript_product=hypothetical protein | location=DS571169:86138-91315(+) | protein_length=1725 | sequence_SO=superc	0.134623845418293	1.09781	0.10869	23.3933	23.6788	100	3	23.2586	23.0881	100	3	47	47	32	35.5	35.5	24.8	0	268.08	1069100000	252	22.7358	23.6788	23.7652	23.0881	22.8407	23.8472
EHI_093970	EHI_093970A-p1	EHI_093970A-p1 | transcript=EHI_093970A | gene=EHI_093970 | organism=Entamoeba_histolytica_HM-1:IMSS | gene_product=hypothetical protein | transcript_product=hypothetical protein | location=DS571179:64587-66374(+) | protein_length=595 | sequence_SO=superco	0.134974797566734	1.09807	0.217165	24.8706	24.922	100	3	24.7357	24.8604	100	3	17	17	17	41.7	41.7	41.7	0	88.19	1472300000	151	24.5608	25.1291	24.922	24.3886	24.8604	24.9579
EHI_082550	EHI_082550A-p1	EHI_082550A-p1 | transcript=EHI_082550A | gene=EHI_082550 | organism=Entamoeba_histolytica_HM-1:IMSS | gene_product=Rab family GTPase | transcript_product=Rab family GTPase | location=DS571295:23422-24265(+) | protein_length=233 | sequence_SO=supercontig |	0.138196309407554	1.10053	0.465903	23.4002	23.2984	100	3	23.262	23.2144	100	3	12	12	12	47.6	47.6	47.6	0	48.088	306350000	64	23.2984	23.6174	23.2847	23.2144	23.3965	23.1751
EHI_054180	EHI_054180A-p1;EHI_098970A-p1	EHI_054180A-p1 | transcript=EHI_054180A | gene=EHI_054180 | organism=Entamoeba_histolytica_HM-1:IMSS | gene_product=GTP-binding protein, putative | transcript_product=GTP-binding protein, putative | location=DS571309:16566-19043(+) | protein_length=825 | s	0.142090479532875	1.1035	0.09328	24.8349	24.8792	100	3	24.6928	24.9541	100	3	40	40	40	52.1	52.1	52.1	0	196.85	1088700000	168	24.9705	24.8792	24.655	25.4616	23.6626	24.9541
EHI_017000	EHI_017000A-p1	EHI_017000A-p1 | transcript=EHI_017000A | gene=EHI_017000 | organism=Entamoeba_histolytica_HM-1:IMSS | gene_product=hypothetical protein | transcript_product=hypothetical protein | location=DS571486:2515-4206(-) | protein_length=563 | sequence_SO=supercont	0.143165588378906	1.10433	0.157536	24.8846	24.9891	100	3	24.7415	24.99	100	3	33	33	33	53.1	53.1	53.1	0	224.14	2726200000	327	24.9891	25.0247	24.6401	25.1235	24.1109	24.99
EHI_133100	EHI_133100A-p1;EHI_128180A-p1	EHI_133100A-p1 | transcript=EHI_133100A | gene=EHI_133100 | organism=Entamoeba_histolytica_HM-1:IMSS | gene_product=Rab family GTPase | transcript_product=Rab family GTPase | location=DS571559:3539-4165(+) | protein_length=208 | sequence_SO=supercontig | S	0.144296010335289	1.10519	0.289706	22.0817	22.1412	100	3	21.9374	22.1108	100	3	10	10	10	46.6	46.6	46.6	0	39.176	118530000	41	21.9235	22.1412	22.1804	22.1334	22.1108	21.568
EHI_127030	EHI_127030A-p1	EHI_127030A-p1 | transcript=EHI_127030A | gene=EHI_127030 | organism=Entamoeba_histolytica_HM-1:IMSS | gene_product=hypothetical protein | transcript_product=hypothetical protein | location=DS571166:28566-30077(+) | protein_length=503 | sequence_SO=superco	0.145784378051758	1.10633	0.243469	24.7368	24.7626	100	3	24.591	24.6105	100	3	26	26	26	65.2	65.2	65.2	0	135.56	2290000000	219	24.3425	25.1053	24.7626	24.4348	24.6105	24.7277
EHI_175450	EHI_175450A-p1;EHI_125030A-p1;EHI_075420A-p1;EHI_075410A-p1	EHI_175450A-p1 | transcript=EHI_175450A | gene=EHI_175450 | organism=Entamoeba_histolytica_HM-1:IMSS | gene_product=P-glycoprotein-5 | transcript_product=P-glycoprotein-5 | location=DS571237:35626-39516(-) | protein_length=1296 | sequence_SO=supercontig |	0.146823883056641	1.10713	0.12413	21.8921	21.9312	100	3	21.7453	21.7453	66.6667	2	13	13	4	15.3	15.3	4.9	0	169.68	171970000	80	21.5988	21.9312	22.1464	21.2495	NaN	22.2411
EHI_163480	EHI_163480A-p1	EHI_163480A-p1 | transcript=EHI_163480A | gene=EHI_163480 | organism=Entamoeba_histolytica_HM-1:IMSS | gene_product=90 kDa heat shock protein, putative | transcript_product=90 kDa heat shock protein, putative | location=DS571246:2302-4437(-) | protein_leng	0.14723841349284	1.10745	0.132491	26.106	25.948	100	3	25.9588	25.9826	100	3	53	53	53	77.4	77.4	77.4	0	323.31	5130400000	458	25.948	26.5324	25.8377	26.5487	25.3451	25.9826
EHI_164800	EHI_164800A-p1	EHI_164800A-p1 | transcript=EHI_164800A | gene=EHI_164800 | organism=Entamoeba_histolytica_HM-1:IMSS | gene_product=hypothetical protein | transcript_product=hypothetical protein | location=DS571216:18496-21210(-) | protein_length=904 | sequence_SO=superco	0.151132583618164	1.11044	0.116815	25.6189	25.427	100	3	25.4678	25.3862	100	3	34	34	34	56.2	56.2	56.2	0	323.31	4189500000	335	26.3621	25.0677	25.427	25.9699	25.3862	25.0473
EHI_148790	EHI_148790A-p1	EHI_148790A-p1 | transcript=EHI_148790A | gene=EHI_148790 | organism=Entamoeba_histolytica_HM-1:IMSS | gene_product=Gal/GalNAc lectin light subunit | transcript_product=Gal/GalNAc lectin light subunit | location=DS571146:157935-158747(-) | protein_length=2	0.151172002156578	1.11047	0.090855	25.0746	25.0737	100	3	24.9234	24.3547	100	3	18	18	12	78.1	78.1	51.5	0	112.29	1425600000	146	24.8023	25.3478	25.0737	24.3547	26.066	24.3495
EHI_186900	EHI_186900A-p1;EHI_059680A-p1	EHI_186900A-p1 | transcript=EHI_186900A | gene=EHI_186900 | organism=Entamoeba_histolytica_HM-1:IMSS | gene_product=hypothetical protein | transcript_product=hypothetical protein | location=DS571159:62634-63356(+) | protein_length=240 | sequence_SO=superco	0.152427037556965	1.11144	0.0564525	25.1945	25.1057	100	3	25.0421	24.8221	100	3	7	7	7	20.8	20.8	20.8	0	14.708	1132400000	65	25.1057	24.2346	26.2434	23.9037	26.4006	24.8221
EHI_103860	EHI_103860A-p1	EHI_103860A-p1 | transcript=EHI_103860A | gene=EHI_103860 | organism=Entamoeba_histolytica_HM-1:IMSS | gene_product=hypothetical protein | transcript_product=hypothetical protein | location=DS571158:135615-136361(-) | protein_length=248 | sequence_SO=super	0.153444925944012	1.11222	0.0691365	20.4329	20.2875	100	3	20.2795	20.6748	100	3	5	5	5	27.4	27.4	27.4	0	13.531	65674000	26	20.2875	21.5026	19.5086	19.2584	20.9051	20.6748
EHI_096620	EHI_096620A-p1	EHI_096620A-p1 | transcript=EHI_096620A | gene=EHI_096620 | organism=Entamoeba_histolytica_HM-1:IMSS | gene_product=phospholipid-transporting P-type ATPase, putative | transcript_product=phospholipid-transporting P-type ATPase, putative | location=DS571163	0.156799634297688	1.11481	0.693421	20.9348	20.9323	100	3	20.778	20.778	66.6667	2	15	15	15	14.8	14.8	14.8	0	35.547	130660000	39	21.0195	20.9323	20.8527	20.877	NaN	20.6791
EHI_131130	EHI_131130A-p1	EHI_131130A-p1 | transcript=EHI_131130A | gene=EHI_131130 | organism=Entamoeba_histolytica_HM-1:IMSS | gene_product=hypothetical protein, conserved | transcript_product=hypothetical protein, conserved | location=DS571170:81166-82386(+) | protein_length=406	0.157057444254558	1.11501	0.264598	22.7663	22.8832	100	3	22.6092	22.7652	100	3	4	4	4	8.4	8.4	8.4	0	22.314	178140000	34	22.5227	22.8928	22.8832	22.206	22.7652	22.8564
EHI_108610	EHI_108610A-p1	EHI_108610A-p1 | transcript=EHI_108610A | gene=EHI_108610 | organism=Entamoeba_histolytica_HM-1:IMSS | gene_product=Rab family GTPase | transcript_product=Rab family GTPase | location=DS571346:689-1466(-) | protein_length=205 | sequence_SO=supercontig | SO	0.158391316731773	1.11604	0.262657	26.1822	26.2039	100	3	26.0239	25.9836	100	3	15	15	13	77.1	77.1	72.7	0	132.06	5884200000	218	26.2039	25.8216	26.5212	25.8211	25.9836	26.2668
EHI_173440	EHI_173440A-p1	EHI_173440A-p1 | transcript=EHI_173440A | gene=EHI_173440 | organism=Entamoeba_histolytica_HM-1:IMSS | gene_product=hypothetical protein | transcript_product=hypothetical protein | location=DS571300:23791-26781(+) | protein_length=996 | sequence_SO=superco	0.1611328125	1.11816	0	20.4533	20.5608	100	3	NaN	NaN	33.3333	1	15	15	15	20.8	20.8	20.8	0	32.791	62482000	35	19.8527	20.5608	20.9464	20.2922	NaN	NaN
EHI_064500	EHI_064500A-p1	EHI_064500A-p1 | transcript=EHI_064500A | gene=EHI_064500 | organism=Entamoeba_histolytica_HM-1:IMSS | gene_product=protein tyrosine kinase domain-containing protein | transcript_product=protein tyrosine kinase domain-containing protein | location=DS571196	0.164849599202473	1.12105	0.131861	22.8902	23.0928	100	3	22.7254	23.1194	100	3	24	24	15	24.9	24.9	16.7	0	67.413	568480000	123	22.4814	23.0965	23.0928	23.1194	21.9016	23.1551
EHI_199820	EHI_199820A-p1	EHI_199820A-p1 | transcript=EHI_199820A | gene=EHI_199820 | organism=Entamoeba_histolytica_HM-1:IMSS | gene_product=Rab family GTPase | transcript_product=Rab family GTPase | location=DS571489:7346-8003(-) | protein_length=199 | sequence_SO=supercontig | S	0.165590922037762	1.12163	0.249589	26.0754	26.135	100	3	25.9098	25.7315	100	3	14	14	14	67.8	67.8	67.8	0	54.585	1747400000	125	26.2638	26.135	25.8275	26.3639	25.7315	25.6341
EHI_201940	EHI_201940A-p1	EHI_201940A-p1 | transcript=EHI_201940A | gene=EHI_201940 | organism=Entamoeba_histolytica_HM-1:IMSS | gene_product=clathrin heavy chain, putative | transcript_product=clathrin heavy chain, putative | location=EH4255:631-1794(+) | protein_length=388 | sequ	0.173157374064125	1.12752	0.415955	24.7606	24.7827	100	3	24.5874	24.4563	100	3	24	9	9	80.9	29.4	29.4	0	81.604	1303500000	124	24.6346	24.8644	24.7827	24.4563	24.9132	24.3928
EHI_188720	EHI_188720A-p1	EHI_188720A-p1 | transcript=EHI_188720A | gene=EHI_188720 | organism=Entamoeba_histolytica_HM-1:IMSS | gene_product=hypothetical protein | transcript_product=hypothetical protein | location=DS571230:6395-7276(-) | protein_length=293 | sequence_SO=supercont	0.17327054341634	1.12761	0.0628871	25.1473	24.7806	100	3	24.9741	24.8136	100	3	9	9	3	28.7	28.7	11.3	0	24.305	1173800000	76	24.072	24.7806	26.5893	24.0316	26.077	24.8136
EHI_125870	EHI_125870A-p1	EHI_125870A-p1 | transcript=EHI_125870A | gene=EHI_125870 | organism=Entamoeba_histolytica_HM-1:IMSS | gene_product=hypothetical protein | transcript_product=hypothetical protein | location=DS571160:52145-53755(-) | protein_length=536 | sequence_SO=superco	0.174132664998371	1.12829	0.276628	22.5065	22.4911	100	3	22.3323	22.5586	100	3	18	18	18	46.6	46.6	46.6	0	92.676	303680000	114	22.4911	22.6116	22.4167	22.5983	21.8401	22.5586
EHI_155410	EHI_155410A-p1;EHI_124850A-p1	EHI_155410A-p1 | transcript=EHI_155410A | gene=EHI_155410 | organism=Entamoeba_histolytica_HM-1:IMSS | gene_product=40S ribosomal protein S11, putative | transcript_product=40S ribosomal protein S11, putative | location=DS571162:43851-44321(-) | protein_le	0.174289067586262	1.12841	0.172264	21.7067	21.6693	100	3	21.5324	21.7622	100	3	7	7	7	35.9	35.9	35.9	0	10.082	152560000	31	21.954	21.4968	21.6693	22.0065	21.7622	20.8286
EHI_005460	EHI_005460A-p1	EHI_005460A-p1 | transcript=EHI_005460A | gene=EHI_005460 | organism=Entamoeba_histolytica_HM-1:IMSS | gene_product=Rab family GTPase | transcript_product=Rab family GTPase | location=DS571718:3302-3980(-) | protein_length=207 | sequence_SO=supercontig | S	0.178935368855793	1.13205	0.182661	24.763	24.7612	100	3	24.5841	24.6009	100	3	11	7	7	63.3	48.8	48.8	0	48.923	1030700000	80	24.9767	24.7612	24.5511	25.1859	24.6009	23.9654
EHI_000670	EHI_092570A-p1;EHI_000670A-p1	EHI_092570A-p1 | transcript=EHI_092570A | gene=EHI_092570 | organism=Entamoeba_histolytica_HM-1:IMSS | gene_product=hypothetical protein | transcript_product=hypothetical protein | location=DS571155:127002-127826(-) | protein_length=236 | sequence_SO=super	0.17954381306966	1.13253	0.285885	22.954	23.102	100	3	22.7745	22.757	100	3	5	5	5	33.5	33.5	33.5	0	20.348	135410000	33	22.4733	23.2868	23.102	22.6804	22.8861	22.757
EHI_161870	EHI_161870A-p1	EHI_161870A-p1 | transcript=EHI_161870A | gene=EHI_161870 | organism=Entamoeba_histolytica_HM-1:IMSS | gene_product=hypothetical protein | transcript_product=hypothetical protein | location=DS571304:11608-12846(-) | protein_length=412 | sequence_SO=superco	0.181255340576172	1.13387	0	NaN	NaN	33.3333	1	20.3369	20.3369	66.6667	2	5	5	5	19.2	19.2	19.2	0	9.1312	44134000	19	20.5181	NaN	NaN	20.246	NaN	20.4277
EHI_158120	EHI_158120A-p1	EHI_158120A-p1 | transcript=EHI_158120A | gene=EHI_158120 | organism=Entamoeba_histolytica_HM-1:IMSS | gene_product=hypothetical protein | transcript_product=hypothetical protein | location=DS571223:24342-25895(-) | protein_length=517 | sequence_SO=superco	0.185352961222332	1.1371	0.127616	25.8221	25.9302	100	3	25.6368	25.9292	100	3	14	14	14	33.7	33.7	33.7	0	101.47	3817500000	191	25.1039	25.9302	26.4323	24.91	26.0711	25.9292
EHI_146950	EHI_146950A-p1	EHI_146950A-p1 | transcript=EHI_146950A | gene=EHI_146950 | organism=Entamoeba_histolytica_HM-1:IMSS | gene_product=histidine acid phosphatase family protein | transcript_product=histidine acid phosphatase family protein | location=DS571374:8659-9915(-) |	0.188787460327148	1.13981	0.20113	23.7549	23.9634	100	3	23.5661	23.69	100	3	20	20	20	52.4	52.4	52.4	0	59.694	1311200000	175	23.9634	24.1175	23.1838	23.69	23.1429	23.8655
EHI_039860	EHI_039860A-p1	EHI_039860A-p1 | transcript=EHI_039860A | gene=EHI_039860 | organism=Entamoeba_histolytica_HM-1:IMSS | gene_product=histidine acid phosphatase family protein | transcript_product=histidine acid phosphatase family protein | location=DS571454:11463-12725(-)	0.190308888753254	1.14101	0.103987	23.1828	23.455	100	3	22.9925	23.5543	100	3	18	18	18	45.5	45.5	45.5	0	101.22	1124800000	162	23.455	23.5394	22.5539	23.5876	21.8356	23.5543
EHI_178560	EHI_178560A-p1	EHI_178560A-p1 | transcript=EHI_178560A | gene=EHI_178560 | organism=Entamoeba_histolytica_HM-1:IMSS | gene_product=hypothetical protein, conserved | transcript_product=hypothetical protein, conserved | location=DS571154:37024-37704(+) | protein_length=226	0.194084803263348	1.144	0	21.3132	21.4539	100	3	NaN	NaN	33.3333	1	3	3	3	13.7	13.7	13.7	0	3.7188	65820000	17	20.8858	21.5998	21.4539	NaN	NaN	21.1191
EHI_056400	EHI_056400A-p1	EHI_056400A-p1 | transcript=EHI_056400A | gene=EHI_056400 | organism=Entamoeba_histolytica_HM-1:IMSS | gene_product=hypothetical protein | transcript_product=hypothetical protein | location=DS571313:8207-9762(+) | protein_length=459 | sequence_SO=supercont	0.194337209065754	1.1442	0.137601	24.2147	24.4691	100	3	24.0203	23.9627	100	3	3	3	3	7.4	7.4	7.4	0	7.2587	312950000	35	23.2259	24.4691	24.9491	23.9627	23.8964	24.2019
EHI_097870	EHI_097870A-p1	EHI_097870A-p1 | transcript=EHI_097870A | gene=EHI_097870 | organism=Entamoeba_histolytica_HM-1:IMSS | gene_product=hypothetical protein, conserved | transcript_product=hypothetical protein, conserved | location=DS571255:10272-10940(-) | protein_length=222	0.194841384887695	1.1446	0	22.875	22.875	66.6667	2	NaN	NaN	33.3333	1	6	6	6	37.4	37.4	37.4	0	8.854	129220000	16	22.3469	23.4032	NaN	22.6802	NaN	NaN
EHI_004640	EHI_004640A-p1	EHI_004640A-p1 | transcript=EHI_004640A | gene=EHI_004640 | organism=Entamoeba_histolytica_HM-1:IMSS | gene_product=vesicle-fusing ATPase, putative | transcript_product=vesicle-fusing ATPase, putative | location=DS571181:86315-88525(+) | protein_length=736	0.198338826497395	1.14738	0.272612	21.8161	21.8829	100	3	21.6178	21.6265	100	3	29	29	29	51	51	51	0	177.02	502970000	157	22.0416	21.8829	21.5237	22.0432	21.1836	21.6265
EHI_125840	EHI_125840A-p1	EHI_125840A-p1 | transcript=EHI_125840A | gene=EHI_125840 | organism=Entamoeba_histolytica_HM-1:IMSS | gene_product=peptidyl-prolyl cis-trans isomerase, putative | transcript_product=peptidyl-prolyl cis-trans isomerase, putative | location=DS571160:48691-4	0.198413848876953	1.14744	0.247476	22.6548	22.3631	100	3	22.4564	22.4256	100	3	7	7	7	44.9	44.9	44.9	0	41.44	433480000	55	23.2781	22.3233	22.3631	22.3742	22.5695	22.4256
EHI_200230	EHI_200230A-p1	EHI_200230A-p1 | transcript=EHI_200230A | gene=EHI_200230 | organism=Entamoeba_histolytica_HM-1:IMSS | gene_product=cell surface protease gp63, putative | transcript_product=cell surface protease gp63, putative | location=DS571332:29194-31178(-) | protein_	0.199619293212891	1.1484	0.179213	26.4258	26.5547	100	3	26.2262	26.3117	100	3	24	24	24	45.4	45.4	45.4	0	323.31	7632800000	329	25.9208	26.5547	26.8018	25.6125	26.3117	26.7542
EHI_139460	EHI_139460A-p1	EHI_139460A-p1 | transcript=EHI_139460A | gene=EHI_139460 | organism=Entamoeba_histolytica_HM-1:IMSS | gene_product=nucleosome assembly protein, putative | transcript_product=nucleosome assembly protein, putative | location=DS571311:29321-30367(-) | protei	0.200965245564781	1.14947	0.156167	23.0319	23.2755	100	3	22.831	22.8737	100	3	7	7	7	29.6	29.6	29.6	0	119.65	505360000	85	23.5478	22.2725	23.2755	23.3033	22.316	22.8737
EHI_069510	EHI_069510A-p1	EHI_069510A-p1 | transcript=EHI_069510A | gene=EHI_069510 | organism=Entamoeba_histolytica_HM-1:IMSS | gene_product=hypothetical protein | transcript_product=hypothetical protein | location=DS571164:105411-105860(-) | protein_length=149 | sequence_SO=super	0.201206207275391	1.14966	0.491222	25.8674	25.8386	100	3	25.6662	25.646	100	3	6	6	6	59.7	59.7	59.7	0	36.733	1467700000	58	25.735	26.0285	25.8386	25.646	25.4058	25.9466
EHI_103420	EHI_103420A-p1;EHI_103710A-p1	EHI_103420A-p1 | transcript=EHI_103420A | gene=EHI_103420 | organism=Entamoeba_histolytica_HM-1:IMSS | gene_product=hypothetical protein, conserved | transcript_product=hypothetical protein, conserved | location=DS571158:42646-43992(+) | protein_length=448	0.204772313435871	1.1525	0.225211	21.9397	22.0215	100	3	21.735	21.735	66.6667	2	15	15	15	39.3	39.3	39.3	0	31.872	193830000	58	21.4404	22.0215	22.3573	21.7342	NaN	21.7357
EHI_124520	EHI_124520A-p1	EHI_124520A-p1 | transcript=EHI_124520A | gene=EHI_124520 | organism=Entamoeba_histolytica_HM-1:IMSS | gene_product=ras-1, putative | transcript_product=ras-1, putative | location=DS571188:57563-58268(-) | protein_length=200 | sequence_SO=supercontig | SO=	0.207539240519207	1.15472	0.340211	23.7322	23.7288	100	3	23.5246	23.5283	100	3	8	8	8	35	35	35	0	45.032	654740000	74	23.5034	23.9643	23.7288	23.1517	23.5283	23.894
EHI_182900	EHI_182900A-p1;EHI_163750A-p1;EHI_159150A-p1;EHI_142730A-p1;EHI_140120A-p1;EHI_126190A-p1;EHI_107290A-p1;EHI_043640A-p1;EHI_161200A-p1	EHI_182900A-p1 | transcript=EHI_182900A | gene=EHI_182900 | organism=Entamoeba_histolytica_HM-1:IMSS | gene_product=actin | transcript_product=actin | location=DS571156:65510-66640(-) | protein_length=376 | sequence_SO=supercontig | SO=protein_coding_gene	0.208478927612305	1.15547	0.317833	28.3326	28.2047	100	3	28.1241	28.196	100	3	30	30	30	88	88	88	0	319.64	31956000000	594	28.2047	28.7286	28.0645	28.196	27.7881	28.3883
EHI_049610	EHI_049610A-p1	EHI_049610A-p1 | transcript=EHI_049610A | gene=EHI_049610 | organism=Entamoeba_histolytica_HM-1:IMSS | gene_product=guanine nucleotide exchange factor | transcript_product=guanine nucleotide exchange factor | location=DS571152:67091-68983(+) | protein_leng	0.2107842763265	1.15732	0.198035	22.1092	22.1657	100	3	21.8984	22.0798	100	3	21	21	21	34.8	34.8	34.8	0	81.644	342750000	95	22.1657	21.5961	22.5656	21.3169	22.0798	22.2984
EHI_035720	EHI_035720A-p1	EHI_035720A-p1 | transcript=EHI_035720A | gene=EHI_035720 | organism=Entamoeba_histolytica_HM-1:IMSS | gene_product=hypothetical protein | transcript_product=hypothetical protein | location=DS571174:73944-76430(+) | protein_length=828 | sequence_SO=superco	0.212933222452801	1.15904	0.0824056	22.0552	21.8077	100	3	21.8423	22.5536	100	3	45	45	45	61.8	61.8	61.8	0	272.92	1859100000	261	22.8505	21.8077	21.5075	20.2106	22.5536	22.7627
EHI_008200	EHI_187020A-p1;EHI_167320A-p1;EHI_008200A-p1	EHI_187020A-p1 | transcript=EHI_187020A | gene=EHI_187020 | organism=Entamoeba_histolytica_HM-1:IMSS | gene_product=glyceraldehyde-3-phosphate dehydrogenase, putative | transcript_product=glyceraldehyde-3-phosphate dehydrogenase, putative | location=DS5711	0.214747111002605	1.1605	0.139325	25.9786	25.8071	100	3	25.7638	26.238	100	3	17	17	17	64.4	64.4	64.4	0	120.05	6736500000	252	26.5626	25.8071	25.5661	26.238	24.7944	26.2591
EHI_174180	EHI_174180A-p1;EHI_174130A-p1;EHI_066770A-p1	EHI_174180A-p1 | transcript=EHI_174180A | gene=EHI_174180 | organism=Entamoeba_histolytica_HM-1:IMSS | gene_product=Skp1 family protein | transcript_product=Skp1 family protein | location=DS571220:34512-34988(-) | protein_length=158 | sequence_SO=supercont	0.215723991394043	1.16129	0	21.193	21.193	66.6667	2	NaN	NaN	33.3333	1	10	10	10	86.7	86.7	86.7	0	68.4	100250000	24	20.6885	NaN	21.6974	20.9772	NaN	NaN
EHI_048240	EHI_048240A-p1	EHI_048240A-p1 | transcript=EHI_048240A | gene=EHI_048240 | organism=Entamoeba_histolytica_HM-1:IMSS | gene_product=hypothetical protein | transcript_product=hypothetical protein | location=DS571256:34039-34548(+) | protein_length=169 | sequence_SO=superco	0.218247095743816	1.16332	0.163442	24.1354	24.2475	100	3	23.9171	24.2143	100	3	6	6	6	25.4	25.4	25.4	0	31.86	736510000	50	24.7599	23.3986	24.2475	23.3015	24.2143	24.2355
EHI_103690	EHI_103690A-p1	EHI_103690A-p1 | transcript=EHI_103690A | gene=EHI_103690 | organism=Entamoeba_histolytica_HM-1:IMSS | gene_product=apyrase, putative | transcript_product=apyrase, putative | location=DS571158:95120-96136(-) | protein_length=338 | sequence_SO=supercontig |	0.218882878621418	1.16383	0.218308	24.0288	23.9544	100	3	23.8099	23.7014	100	3	21	21	21	63.3	63.3	63.3	0	119.64	1806100000	197	23.4296	23.9544	24.7022	23.6659	23.7014	24.0624
EHI_117850	EHI_117850A-p1	EHI_117850A-p1 | transcript=EHI_117850A | gene=EHI_117850 | organism=Entamoeba_histolytica_HM-1:IMSS | gene_product=hypothetical protein | transcript_product=hypothetical protein | location=DS571183:9938-10405(+) | protein_length=155 | sequence_SO=supercon	0.22113355000814	1.16565	0.0942436	23.2108	22.628	100	3	22.9897	22.8616	100	3	6	6	6	39.4	39.4	39.4	0	16.173	311190000	40	24.8072	22.1971	22.628	22.8616	23.4239	22.6835
EHI_188180	EHI_188180A-p1	EHI_188180A-p1 | transcript=EHI_188180A | gene=EHI_188180 | organism=Entamoeba_histolytica_HM-1:IMSS | gene_product=phosphoglycerate kinase, putative | transcript_product=phosphoglycerate kinase, putative | location=DS571206:40417-41664(+) | protein_length	0.223740259806316	1.16776	0.158685	23.181	23.0061	100	3	22.9573	23.3235	100	3	18	18	18	61.9	61.9	61.9	0	80.331	1076900000	149	23.8525	23.0061	22.6845	23.3857	22.1626	23.3235
EHI_131480	EHI_131480A-p1;EHI_053860A-p1	EHI_131480A-p1 | transcript=EHI_131480A | gene=EHI_131480 | organism=Entamoeba_histolytica_HM-1:IMSS | gene_product=hypothetical protein, conserved | transcript_product=hypothetical protein, conserved | location=DS571432:4276-6501(+) | protein_length=741 |	0.224346796671547	1.16825	0.318714	24.0477	24.0741	100	3	23.8234	23.9496	100	3	37	37	37	42	42	42	0	109.6	1615800000	231	24.0741	23.8468	24.2222	23.311	24.2094	23.9496
EHI_174660	EHI_174660A-p1	EHI_174660A-p1 | transcript=EHI_174660A | gene=EHI_174660 | organism=Entamoeba_histolytica_HM-1:IMSS | gene_product=hypothetical protein | transcript_product=hypothetical protein | location=DS571189:25041-25701(-) | protein_length=182 | sequence_SO=superco	0.22820218404134	1.17137	0.207888	22.1188	22.0449	100	3	21.8906	21.8906	66.6667	2	4	4	4	40.1	40.1	40.1	0	19.627	73715000	28	22.0449	22.6234	21.6882	21.5987	NaN	22.1825
EHI_035510	EHI_035510A-p1	EHI_035510A-p1 | transcript=EHI_035510A | gene=EHI_035510 | organism=Entamoeba_histolytica_HM-1:IMSS | gene_product=hypothetical protein | transcript_product=hypothetical protein | location=DS571174:31772-32672(+) | protein_length=262 | sequence_SO=superco	0.230005264282227	1.17284	0.235888	25.2691	25.3808	100	3	25.0391	24.9635	100	3	11	11	11	48.5	48.5	48.5	0	153.97	1958000000	146	24.6257	25.3808	25.8007	24.7901	24.9635	25.3636
EHI_010710	EHI_010710A-p1	EHI_010710A-p1 | transcript=EHI_010710A | gene=EHI_010710 | organism=Entamoeba_histolytica_HM-1:IMSS | gene_product=hypothetical protein | transcript_product=hypothetical protein | location=DS571182:71995-73266(+) | protein_length=423 | sequence_SO=superco	0.230844497680664	1.17352	0.173444	23.1149	22.7857	100	3	22.8841	22.6537	100	3	9	9	9	32.2	32.2	32.2	0	43.397	297570000	56	22.7857	23.9803	22.5789	22.6537	22.6119	23.3867
EHI_129750	EHI_129750A-p1;EHI_067220A-p1	EHI_129750A-p1 | transcript=EHI_129750A | gene=EHI_129750 | organism=Entamoeba_histolytica_HM-1:IMSS | gene_product=Rho family GTPase | transcript_product=Rho family GTPase | location=DS571283:1818-2423(-) | protein_length=201 | sequence_SO=supercontig | S	0.231416066487629	1.17399	0.743987	25.6471	25.5585	100	3	25.4157	25.3227	100	3	11	11	10	79.6	79.6	74.1	0	70.751	3636100000	173	25.5585	25.544	25.8389	25.3227	25.2979	25.6265
EHI_153490	EHI_153490A-p1	EHI_153490A-p1 | transcript=EHI_153490A | gene=EHI_153490 | organism=Entamoeba_histolytica_HM-1:IMSS | gene_product=inositol polyphosphate 5-phosphatase, putative | transcript_product=inositol polyphosphate 5-phosphatase, putative | location=DS571145:45299	0.232708613077801	1.17504	0.0748877	22.2494	21.9305	100	3	22.0167	22.9523	100	3	39	39	39	60.2	60.2	60.2	0	198.42	1737700000	241	22.8979	21.9198	21.9305	19.9355	22.9523	23.1622
EHI_136150	EHI_136150A-p1;EHI_081430A-p1	EHI_136150A-p1 | transcript=EHI_136150A | gene=EHI_136150 | organism=Entamoeba_histolytica_HM-1:IMSS | gene_product=adenylyl cyclase-associated protein, putative | transcript_product=adenylyl cyclase-associated protein, putative | location=DS571222:5081-65	0.234125137329102	1.17619	0.219505	21.7543	21.7581	100	3	21.5201	21.1313	100	3	13	13	13	35.6	35.6	35.6	0	65.271	201310000	59	21.7581	21.9873	21.5174	21.1313	21.1234	22.3057
EHI_040440	EHI_040440A-p1	EHI_040440A-p1 | transcript=EHI_040440A | gene=EHI_040440 | organism=Entamoeba_histolytica_HM-1:IMSS | gene_product=hypothetical protein | transcript_product=hypothetical protein | location=DS571224:50858-53659(+) | protein_length=903 | sequence_SO=superco	0.234539031982422	1.17653	0.152989	22.5062	22.113	100	3	22.2716	22.3672	100	3	20	20	20	27	27	27	0	93.314	564420000	134	23.2953	22.1102	22.113	22.9378	22.3672	21.5098
EHI_080740	EHI_080740A-p1;EHI_165820A-p1	EHI_080740A-p1 | transcript=EHI_080740A | gene=EHI_080740 | organism=Entamoeba_histolytica_HM-1:IMSS | gene_product=filopodin, putative | transcript_product=filopodin, putative | location=DS571414:11690-15809(-) | protein_length=1356 | sequence_SO=supercon	0.23970158894857	1.18075	0.122291	21.3156	21.6769	100	3	21.0759	20.5111	100	3	36	36	36	35	35	35	0	136.54	383590000	133	21.6769	20.4459	21.8241	20.5111	20.5065	22.2102
EHI_097630	EHI_097630A-p1	EHI_097630A-p1 | transcript=EHI_097630A | gene=EHI_097630 | organism=Entamoeba_histolytica_HM-1:IMSS | gene_product=phospholipase B, putative | transcript_product=phospholipase B, putative | location=DS571386:12492-14021(+) | protein_length=509 | sequence_	0.240385055541992	1.18131	0.240091	23.4012	23.1349	100	3	23.1608	23.1879	100	3	17	17	17	45.2	45.2	45.2	0	136.4	592430000	131	23.1349	24.1346	22.934	22.9168	23.1879	23.3777
EHI_068710	EHI_068710A-p1	EHI_068710A-p1 | transcript=EHI_068710A | gene=EHI_068710 | organism=Entamoeba_histolytica_HM-1:IMSS | gene_product=hypothetical protein | transcript_product=hypothetical protein | location=DS571150:168553-169335(+) | protein_length=260 | sequence_SO=super	0.242022514343262	1.18265	0.29046	22.3277	22.3277	66.6667	2	22.0857	22.0863	100	3	6	6	6	23.8	23.8	23.8	0	43.228	89039000	28	NaN	21.9394	22.716	22.0863	22.2883	21.8826
EHI_030750	EHI_030750A-p1	EHI_030750A-p1 | transcript=EHI_030750A | gene=EHI_030750 | organism=Entamoeba_histolytica_HM-1:IMSS | gene_product=hypothetical protein | transcript_product=hypothetical protein | location=DS571208:10229-13690(+) | protein_length=1153 | sequence_SO=superc	0.242088317871094	1.1827	0.068353	22.7914	22.6793	100	3	22.5493	23.3684	100	3	41	41	3	44.8	44.8	1.7	0	121.4	972070000	196	23.1114	22.6793	22.5837	23.3684	20.1379	24.1417
EHI_044970	EHI_044970A-p1;EHI_050330A-p1	EHI_044970A-p1 | transcript=EHI_044970A | gene=EHI_044970 | organism=Entamoeba_histolytica_HM-1:IMSS | gene_product=malic enzyme, putative | transcript_product=malic enzyme, putative | location=DS571147:71299-72762(-) | protein_length=487 | sequence_SO=sup	0.24306360880534	1.1835	0.209237	23.2459	23.3604	100	3	23.0028	23.1308	100	3	24	24	24	59.3	59.3	59.3	0	135.12	963010000	162	23.6108	23.3604	22.7664	23.1308	22.301	23.5766
EHI_201710	EHI_201710A-p1	EHI_201710A-p1 | transcript=EHI_201710A | gene=EHI_201710 | organism=Entamoeba_histolytica_HM-1:IMSS | gene_product=clathrin heavy chain, putative | transcript_product=clathrin heavy chain, putative | location=EH4253:3-2138(+) | protein_length=711 | sequen	0.243711471557617	1.18403	0.309798	26.4847	26.4734	100	3	26.241	26.0676	100	3	41	21	21	50.6	25	25	0	76.947	3694500000	204	26.4734	26.6991	26.2815	26.8205	25.8348	26.0676
EHI_155530	EHI_155530A-p1;EHI_196370A-p1	EHI_155530A-p1 | transcript=EHI_155530A | gene=EHI_155530 | organism=Entamoeba_histolytica_HM-1:IMSS | gene_product=chromosome partition protein, putative | transcript_product=chromosome partition protein, putative | location=DS571162:74146-77196(-) | prot	0.243764241536457	1.18408	0.205822	27.0784	27.0326	100	3	26.8347	26.6589	100	3	51	51	51	31.5	31.5	31.5	0	221.46	10458000000	527	27.0326	26.8731	27.3295	26.1797	27.6653	26.6589
EHI_181250	EHI_181250A-p1;EHI_197840A-p1;EHI_140190A-p1	EHI_181250A-p1 | transcript=EHI_181250A | gene=EHI_181250 | organism=Entamoeba_histolytica_HM-1:IMSS | gene_product=Rho family GTPase | transcript_product=Rho family GTPase | location=DS571288:35230-35820(-) | protein_length=196 | sequence_SO=supercontig |	0.243981043497723	1.18426	1.01536	26.1078	26.1465	100	3	25.8638	25.8216	100	3	10	10	10	61.7	61.7	61.7	0	43.743	2873400000	107	25.9347	26.1465	26.2422	25.7751	25.8216	25.9947
EHI_131000	EHI_131000A-p1	EHI_131000A-p1 | transcript=EHI_131000A | gene=EHI_131000 | organism=Entamoeba_histolytica_HM-1:IMSS | gene_product=hypothetical protein, conserved | transcript_product=hypothetical protein, conserved | location=DS571170:56086-57043(+) | protein_length=299	0.252349217732746	1.19115	0.477318	23.6287	23.6762	100	3	23.3763	23.4403	100	3	13	13	13	61.9	61.9	61.9	0	140.56	1255000000	160	23.6762	23.4731	23.7367	22.9758	23.4403	23.7128
EHI_060860	EHI_060860A-p1;EHI_116830A-p1	EHI_060860A-p1 | transcript=EHI_060860A | gene=EHI_060860 | organism=Entamoeba_histolytica_HM-1:IMSS | gene_product=D-3-phosphoglycerate dehydrogenase, putative | transcript_product=D-3-phosphoglycerate dehydrogenase, putative | location=DS571413:4601-5500	0.253910700480144	1.19244	0	20.1277	20.1175	100	3	NaN	NaN	33.3333	1	8	8	8	29.8	29.8	29.8	0	14.48	90913000	20	20.1175	20.2442	20.0213	19.8737	NaN	NaN
EHI_111050	EHI_111050A-p1	EHI_111050A-p1 | transcript=EHI_111050A | gene=EHI_111050 | organism=Entamoeba_histolytica_HM-1:IMSS | gene_product=actin-like protein, putative | transcript_product=actin-like protein, putative | location=DS571279:17562-18767(-) | protein_length=401 | seq	0.255645116170246	1.19387	0.235969	22.6265	22.6734	100	3	22.3709	22.5801	100	3	20	20	20	53.6	53.6	53.6	0	82.206	632420000	152	22.6734	22.8621	22.344	22.9318	21.6007	22.5801
EHI_110340	EHI_110340A-p1;EHI_096850A-p1	EHI_110340A-p1 | transcript=EHI_110340A | gene=EHI_110340 | organism=Entamoeba_histolytica_HM-1:IMSS | gene_product=60S ribosomal protein L19, putative | transcript_product=60S ribosomal protein L19, putative | location=DS571151:47848-48444(+) | protein_le	0.25769869486491	1.19557	0.110653	23.4348	23.1568	100	3	23.1771	23.4273	100	3	9	9	9	31.3	31.3	31.3	0	14.46	360150000	48	23.1568	22.2737	24.8738	23.6323	23.4273	22.4716
EHI_000730	EHI_000730A-p1	EHI_000730A-p1 | transcript=EHI_000730A | gene=EHI_000730 | organism=Entamoeba_histolytica_HM-1:IMSS | gene_product=pyrophosphate-dependent phosphofructokinase | transcript_product=pyrophosphate-dependent phosphofructokinase | location=DS571186:73272-74912	0.258156776428223	1.19595	0.0819117	20.3117	20.4438	100	3	20.0535	20.0535	66.6667	2	8	8	8	18.9	18.9	18.9	0	52.46	97953000	39	20.4438	20.9035	19.5878	18.7517	NaN	21.3553
EHI_077530	EHI_077530A-p1	EHI_077530A-p1 | transcript=EHI_077530A | gene=EHI_077530 | organism=Entamoeba_histolytica_HM-1:IMSS | gene_product=hypothetical protein | transcript_product=hypothetical protein | location=DS571369:14213-14833(-) | protein_length=206 | sequence_SO=superco	0.258386611938477	1.19614	0.663268	25.2828	25.2602	100	3	25.0244	24.9752	100	3	4	4	4	31.1	31.1	31.1	0	107.81	731410000	42	25.1712	25.4169	25.2602	24.9752	24.7729	25.325
EHI_066300	EHI_066300A-p1	EHI_066300A-p1 | transcript=EHI_066300A | gene=EHI_066300 | organism=Entamoeba_histolytica_HM-1:IMSS | gene_product=hypothetical protein | transcript_product=hypothetical protein | location=DS571627:1187-2902(+) | protein_length=571 | sequence_SO=supercont	0.259063720703125	1.1967	0.204144	22.387	22.5357	100	3	22.1279	22.1273	100	3	8	8	8	13.7	13.7	13.7	0	14.275	141350000	33	21.4961	22.5357	23.1292	22.1273	22.3201	21.9364
EHI_069380	EHI_069380A-p1	EHI_069380A-p1 | transcript=EHI_069380A | gene=EHI_069380 | organism=Entamoeba_histolytica_HM-1:IMSS | gene_product=phospholipase B, putative | transcript_product=phospholipase B, putative | location=DS571164:70145-71707(+) | protein_length=520 | sequence_	0.268344243367512	1.20442	0.191165	22.7264	22.6143	100	3	22.458	22.458	66.6667	2	19	19	19	40.6	40.6	40.6	0	41.952	345440000	69	22.6143	23.4753	22.0896	22.5278	NaN	22.3882
EHI_157890	EHI_157890A-p1;EHI_014060A-p1	EHI_157890A-p1 | transcript=EHI_157890A | gene=EHI_157890 | organism=Entamoeba_histolytica_HM-1:IMSS | gene_product=Rab family GTPase | transcript_product=Rab family GTPase | location=DS571223:6108-6882(+) | protein_length=196 | sequence_SO=supercontig | S	0.268475214640301	1.20453	0.592772	22.2762	22.3475	100	3	22.0077	22.0375	100	3	9	9	9	52	52	52	0	25.49	207780000	40	22.3475	22.4374	22.0436	22.2751	22.0375	21.7106
EHI_133970	EHI_133970A-p1	EHI_133970A-p1 | transcript=EHI_133970A | gene=EHI_133970 | organism=Entamoeba_histolytica_HM-1:IMSS | gene_product=thioredoxin, putative | transcript_product=thioredoxin, putative | location=DS571212:47430-48449(+) | protein_length=339 | sequence_SO=super	0.275041580200195	1.21003	0.22131	24.2038	23.9445	100	3	23.9287	24.1617	100	3	18	18	18	54	54	54	0	100.69	1366000000	158	23.9445	24.8308	23.836	24.4175	23.2071	24.1617
EHI_175280	EHI_175280A-p1	EHI_175280A-p1 | transcript=EHI_175280A | gene=EHI_175280 | organism=Entamoeba_histolytica_HM-1:IMSS | gene_product=hypothetical protein | transcript_product=hypothetical protein | location=DS571237:16375-17907(+) | protein_length=510 | sequence_SO=superco	0.277488708496094	1.21208	0.387208	22.6378	22.6055	100	3	22.3604	22.6099	100	3	20	20	20	45.3	45.3	45.3	0	109.6	300110000	107	22.6055	22.7828	22.5253	22.6099	21.7781	22.6932
EHI_009870	EHI_053190A-p1;EHI_009870A-p1;EHI_029350A-p1;EHI_086510A-p1	EHI_053190A-p1 | transcript=EHI_053190A | gene=EHI_053190 | organism=Entamoeba_histolytica_HM-1:IMSS | gene_product=hypothetical protein, conserved | transcript_product=hypothetical protein, conserved | location=DS571238:45628-46341(-) | protein_length=237	0.279720942179363	1.21396	0.152109	23.0665	23.26	100	3	22.7867	22.83	100	3	9	9	9	52.3	52.3	52.3	0	64.346	354990000	61	23.26	22.0589	23.8804	23.5099	22.0203	22.83
EHI_175050	EHI_175050A-p1	EHI_175050A-p1 | transcript=EHI_175050A | gene=EHI_175050 | organism=Entamoeba_histolytica_HM-1:IMSS | gene_product=aspartyl-tRNA synthetase, putative | transcript_product=aspartyl-tRNA synthetase, putative | location=DS571189:60686-62320(+) | protein_leng	0.281040827433266	1.21507	0.289014	21.3327	21.3088	100	3	21.0517	20.8395	100	3	23	23	23	45.6	45.6	45.6	0	113.82	287130000	125	21.1905	21.4989	21.3088	20.8395	20.5211	21.7944
EHI_117690	EHI_117690A-p1	EHI_117690A-p1 | transcript=EHI_117690A | gene=EHI_117690 | organism=Entamoeba_histolytica_HM-1:IMSS | gene_product=hypothetical protein | transcript_product=hypothetical protein | location=DS571293:32383-32842(+) | protein_length=126 | sequence_SO=superco	0.281543731689453	1.21549	0.105308	22.9583	22.9352	100	3	22.6767	22.0642	100	3	9	9	9	71.4	71.4	71.4	0	18.975	272900000	55	23.9043	22.9352	22.0353	24.2599	21.7061	22.0642
EHI_000240	EHI_000240A-p1	EHI_000240A-p1 | transcript=EHI_000240A | gene=EHI_000240 | organism=Entamoeba_histolytica_HM-1:IMSS | gene_product=hypothetical protein | transcript_product=hypothetical protein | location=DS571186:1555-2669(+) | protein_length=351 | sequence_SO=supercont	0.282164255777996	1.21602	0.265955	22.9498	22.8102	100	3	22.6676	22.6676	66.6667	2	12	12	12	56.7	56.7	56.7	0	71.289	385860000	95	22.732	22.8102	23.3071	22.2122	NaN	23.123
EHI_158550	EHI_158550A-p1;EHI_039010A-p1	EHI_158550A-p1 | transcript=EHI_158550A | gene=EHI_158550 | organism=Entamoeba_histolytica_HM-1:IMSS | gene_product=40S ribosomal protein S26, putative | transcript_product=40S ribosomal protein S26, putative | location=DS571328:10006-10440(-) | protein_le	0.282852172851563	1.2166	0	NaN	NaN	33.3333	1	22.9075	22.9075	66.6667	2	4	4	1	29.9	29.9	8.3	0	4.3525	77946000	13	NaN	NaN	23.1904	23.2084	NaN	22.6066
EHI_045000	EHI_045000A-p1	EHI_045000A-p1 | transcript=EHI_045000A | gene=EHI_045000 | organism=Entamoeba_histolytica_HM-1:IMSS | gene_product=actin-related protein 2/3 complex subunit 1A, putative | transcript_product=actin-related protein 2/3 complex subunit 1A, putative | locatio	0.287533760070801	1.22055	0.512585	22.4686	22.5265	100	3	22.1811	22.1811	66.6667	2	14	14	1	50.5	50.5	6.3	0	79.115	407830000	100	22.5265	22.6861	22.1934	22.3697	NaN	21.9925
EHI_013260	EHI_013260A-p1	EHI_013260A-p1 | transcript=EHI_013260A | gene=EHI_013260 | organism=Entamoeba_histolytica_HM-1:IMSS | gene_product=Rho family GTPase | transcript_product=Rho family GTPase | location=DS571168:102908-103507(+) | protein_length=199 | sequence_SO=supercontig	0.297152201334637	1.22872	0.584129	25.2833	25.3398	100	3	24.9861	25.0709	100	3	9	8	1	42.2	36.7	6	0	121.88	1479900000	87	24.9807	25.3398	25.5294	24.6765	25.0709	25.2111
EHI_005020	EHI_005020A-p1;EHI_134490A-p1	EHI_005020A-p1 | transcript=EHI_005020A | gene=EHI_005020 | organism=Entamoeba_histolytica_HM-1:IMSS | gene_product=F-actin capping protein beta subunit, putative | transcript_product=F-actin capping protein beta subunit, putative | location=DS571195:52231	0.297700881958008	1.22918	0.399024	22.9008	23.0613	100	3	22.6031	22.7171	100	3	8	8	8	37	37	37	0	44.365	295150000	35	23.2457	23.0613	22.3955	22.2477	22.7171	22.8446
EHI_192810	EHI_192810A-p1;EHI_189990A-p1	EHI_192810A-p1 | transcript=EHI_192810A | gene=EHI_192810 | organism=Entamoeba_histolytica_HM-1:IMSS | gene_product=small GTPase Rab7A | transcript_product=small GTPase Rab7A | location=DS571384:13245-13865(-) | protein_length=206 | sequence_SO=supercontig	0.298903783162437	1.23021	0.530257	25.3136	25.3211	100	3	25.0147	25.1619	100	3	15	15	14	71.8	71.8	67	0	179.35	2347300000	180	25.3211	25.346	25.2738	25.3501	25.1619	24.5321
EHI_021560	EHI_021560A-p1	EHI_021560A-p1 | transcript=EHI_021560A | gene=EHI_021560 | organism=Entamoeba_histolytica_HM-1:IMSS | gene_product=thioredoxin, putative | transcript_product=thioredoxin, putative | location=DS571194:72823-73962(+) | protein_length=379 | sequence_SO=super	0.300790786743164	1.23182	0.226266	24.1027	24.2543	100	3	23.8019	23.4867	100	3	16	16	16	66.5	66.5	66.5	0	100.7	707920000	124	24.6265	24.2543	23.4274	24.5593	23.4867	23.3597
EHI_108500	EHI_108500A-p1;EHI_081320A-p1;EHI_040830A-p1;EHI_020310A-p1	EHI_108500A-p1 | transcript=EHI_108500A | gene=EHI_108500 | organism=Entamoeba_histolytica_HM-1:IMSS | gene_product=40S ribosomal protein S23, putative | transcript_product=40S ribosomal protein S23, putative | location=DS571425:18162-18587(-) | protein_le	0.301389058430992	1.23233	0.146451	23.2251	23.4095	100	3	22.9237	22.6981	100	3	5	5	5	28.4	28.4	28.4	0	17.475	336230000	34	23.4095	22.0929	24.1729	23.8182	22.6981	22.2547
EHI_197160	EHI_197160A-p1	EHI_197160A-p1 | transcript=EHI_197160A | gene=EHI_197160 | organism=Entamoeba_histolytica_HM-1:IMSS | gene_product=sulfate adenylyltransferase, putative | transcript_product=sulfate adenylyltransferase, putative | location=DS571157:64378-65649(+) | protei	0.30315653483073	1.23384	0.223116	24.9417	24.7448	100	3	24.6385	24.7916	100	3	30	30	30	68.3	68.3	68.3	0	216.19	3315500000	268	25.7987	24.7448	24.2815	25.0331	24.7916	24.0907
EHI_180430	EHI_180430A-p1	EHI_180430A-p1 | transcript=EHI_180430A | gene=EHI_180430 | organism=Entamoeba_histolytica_HM-1:IMSS | gene_product=Rho family GTPase | transcript_product=Rho family GTPase | location=DS571221:54749-55450(+) | protein_length=194 | sequence_SO=supercontig |	0.303559621175133	1.23419	0.344366	23.1744	23.1129	100	3	22.8709	22.9955	100	3	8	8	6	54.6	54.6	35.6	0	38.603	457010000	63	23.4933	22.9171	23.1129	22.2586	22.9955	23.3585
EHI_188850	EHI_188850A-p1	EHI_188850A-p1 | transcript=EHI_188850A | gene=EHI_188850 | organism=Entamoeba_histolytica_HM-1:IMSS | gene_product=hypothetical protein | transcript_product=hypothetical protein | location=DS571230:25786-26463(-) | protein_length=225 | sequence_SO=superco	0.305212656656902	1.2356	0.0663953	23.0224	21.9488	100	3	22.7172	22.3813	100	3	8	8	8	27.1	27.1	27.1	0	9.6279	344760000	31	21.9488	21.3699	25.7485	21.4841	24.2862	22.3813
EHI_194240	EHI_194240A-p1	EHI_194240A-p1 | transcript=EHI_194240A | gene=EHI_194240 | organism=Entamoeba_histolytica_HM-1:IMSS | gene_product=hypothetical protein | transcript_product=hypothetical protein | location=DS571191:18367-18852(+) | protein_length=161 | sequence_SO=superco	0.305843353271484	1.23614	0.151914	24.3907	24.3226	100	3	24.0849	24.7557	100	3	6	6	6	34.2	34.2	34.2	0	10.067	255270000	36	23.9273	24.3226	24.9223	22.6981	24.7557	24.8009
EHI_104630	EHI_104630A-p1;EHI_094060A-p1	EHI_104630A-p1 | transcript=EHI_104630A | gene=EHI_104630 | organism=Entamoeba_histolytica_HM-1:IMSS | gene_product=filamin 2, putative | transcript_product=filamin 2, putative | location=DS571185:65683-68256(-) | protein_length=857 | sequence_SO=supercont	0.30785083770752	1.23786	0.116659	21.0445	21.0872	100	3	20.7366	20.7366	66.6667	2	10	10	10	19.4	19.4	19.4	0	16.283	132030000	24	21.6816	21.0872	20.3646	19.6642	NaN	21.8091
EHI_015420	EHI_015420A-p1	EHI_015420A-p1 | transcript=EHI_015420A | gene=EHI_015420 | organism=Entamoeba_histolytica_HM-1:IMSS | gene_product=hypothetical protein | transcript_product=hypothetical protein | location=DS571202:58816-61143(+) | protein_length=757 | sequence_SO=superco	0.308299700419109	1.23825	0.200081	21.5644	21.5212	100	3	21.2561	21.2561	66.6667	2	16	16	16	24.3	24.3	24.3	0	42.716	182450000	54	21.5212	21.2897	21.8824	21.972	NaN	20.5403
EHI_091530	EHI_091530A-p1	EHI_091530A-p1 | transcript=EHI_091530A | gene=EHI_091530 | organism=Entamoeba_histolytica_HM-1:IMSS | gene_product=BAR/SH3 domain containing protein | transcript_product=BAR/SH3 domain containing protein | location=DS571400:14360-15364(-) | protein_length	0.30909538269043	1.23893	0.136609	21.5205	21.6331	100	3	21.2114	21.2114	66.6667	2	10	10	10	31.7	31.7	31.7	0	33.95	104590000	39	22.1879	21.6331	20.7405	20.3955	NaN	22.0274
EHI_182550	EHI_182550A-p1	EHI_182550A-p1 | transcript=EHI_182550A | gene=EHI_182550 | organism=Entamoeba_histolytica_HM-1:IMSS | gene_product=Vacuolar ATP synthase subunit E, putative | transcript_product=Vacuolar ATP synthase subunit E, putative | location=DS571156:17193-17849(-)	0.309157689412437	1.23898	0.380426	21.9334	21.9403	100	3	21.6242	21.5591	100	3	8	7	7	33.9	30.7	30.7	0	14.367	159100000	51	21.9403	22.4501	21.4098	21.5591	21.9325	21.3811
EHI_175020	EHI_175020A-p1	EHI_175020A-p1 | transcript=EHI_175020A | gene=EHI_175020 | organism=Entamoeba_histolytica_HM-1:IMSS | gene_product=peptidase, putative | transcript_product=peptidase, putative | location=DS571189:54710-55828(-) | protein_length=372 | sequence_SO=supercont	0.314924240112305	1.24395	0	20.8785	21.2296	100	3	NaN	NaN	33.3333	1	11	11	11	34.7	34.7	34.7	0	84.122	137620000	35	20.0091	21.397	21.2296	NaN	NaN	20.5636
EHI_002150	EHI_002150A-p1	EHI_002150A-p1 | transcript=EHI_002150A | gene=EHI_002150 | organism=Entamoeba_histolytica_HM-1:IMSS | gene_product=hypothetical protein | transcript_product=hypothetical protein | location=DS571345:10424-13474(+) | protein_length=1016 | sequence_SO=superc	0.317010879516602	1.24575	0	20.5298	20.5298	66.6667	2	NaN	NaN	33.3333	1	26	26	26	28.1	28.1	28.1	0	66.761	279810000	104	NaN	20.9201	20.1394	NaN	NaN	20.2128
EHI_084660	EHI_084660A-p1	EHI_084660A-p1 | transcript=EHI_084660A | gene=EHI_084660 | organism=Entamoeba_histolytica_HM-1:IMSS | gene_product=hypothetical protein, conserved | transcript_product=hypothetical protein, conserved | location=DS571211:6773-9955(-) | protein_length=1034	0.317040761311848	1.24577	0.125753	24.0599	23.5307	100	3	23.7428	23.4046	100	3	50	50	50	37.1	37.1	37.1	0	204.42	2191500000	341	23.5307	23.2805	25.3684	22.8295	24.9944	23.4046
EHI_152220	EHI_152220A-p1;EHI_150100A-p1	EHI_152220A-p1 | transcript=EHI_152220A | gene=EHI_152220 | organism=Entamoeba_histolytica_HM-1:IMSS | gene_product=hypothetical protein | transcript_product=hypothetical protein | location=DS571145:229668-231176(+) | protein_length=502 | sequence_SO=super	0.317969640096027	1.24657	0.239305	24.3885	24.4019	100	3	24.0705	24.228	100	3	19	19	19	53	53	53	0	108.42	1624700000	156	24.4019	25.0136	23.75	24.228	23.3561	24.6276
EHI_098800	EHI_098800A-p1	EHI_098800A-p1 | transcript=EHI_098800A | gene=EHI_098800 | organism=Entamoeba_histolytica_HM-1:IMSS | gene_product=hypothetical protein, conserved | transcript_product=hypothetical protein, conserved | location=DS571349:12570-13667(-) | protein_length=365	0.319243113199871	1.24768	0.403808	22.8706	22.7171	100	3	22.5514	22.4557	100	3	19	19	19	55.6	55.6	55.6	0	87.799	629680000	129	22.7003	23.1944	22.7171	22.4557	22.098	23.1004
EHI_158230	EHI_158230A-p1	EHI_158230A-p1 | transcript=EHI_158230A | gene=EHI_158230 | organism=Entamoeba_histolytica_HM-1:IMSS | gene_product=hypothetical protein | transcript_product=hypothetical protein | location=DS571223:40382-42598(+) | protein_length=738 | sequence_SO=superco	0.31932258605957	1.24774	0	20.9217	20.9217	66.6667	2	NaN	NaN	33.3333	1	11	11	11	16.5	16.5	16.5	0	39.056	49340000	41	NaN	20.1474	21.6959	NaN	NaN	20.6023
EHI_093130	EHI_093130A-p1;REV__EHI_151770A-p1	EHI_093130A-p1 | transcript=EHI_093130A | gene=EHI_093130 | organism=Entamoeba_histolytica_HM-1:IMSS | gene_product=Sec1 family protein | transcript_product=Sec1 family protein | location=DS571684:2733-4615(+) | protein_length=612 | sequence_SO=supercontig	0.325764973958336	1.25333	0.336123	23.1787	23.0371	100	3	22.853	22.807	100	3	39	39	39	68.1	68.1	68.1	0	292.01	1420100000	270	23.0164	23.0371	23.4826	22.2363	22.807	23.5157
EHI_151580	EHI_151580A-p1	EHI_151580A-p1 | transcript=EHI_151580A | gene=EHI_151580 | organism=Entamoeba_histolytica_HM-1:IMSS | gene_product=hypothetical protein | transcript_product=hypothetical protein | location=DS571145:91191-92495(-) | protein_length=434 | sequence_SO=superco	0.326680501302082	1.25412	0	22.453	22.3735	100	3	NaN	NaN	33.3333	1	10	10	10	27.4	27.4	27.4	0	26.687	151890000	39	22.3735	22.6346	22.3508	NaN	NaN	22.1263
EHI_201510	EHI_201510A-p1	EHI_201510A-p1 | transcript=EHI_201510A | gene=EHI_201510 | organism=Entamoeba_histolytica_HM-1:IMSS | gene_product=clathrin heavy chain, putative | transcript_product=clathrin heavy chain, putative | location=EH4251:3-3341(-) | protein_length=1112 | seque	0.32777531941732	1.25508	1.09836	26.1762	26.0709	100	3	25.8484	25.7991	100	3	75	75	40	72.8	72.8	38.4	0	323.31	12700000000	879	26.0627	26.3949	26.0709	26.0191	25.7991	25.7269
EHI_008630	EHI_008630A-p1	EHI_008630A-p1 | transcript=EHI_008630A | gene=EHI_008630 | organism=Entamoeba_histolytica_HM-1:IMSS | gene_product=hypothetical protein | transcript_product=hypothetical protein | location=DS571199:36850-38664(+) | protein_length=604 | sequence_SO=superco	0.339269002278645	1.26512	0.0521315	20.6919	19.8481	100	3	20.3526	20.3526	66.6667	2	18	18	18	26.7	26.7	26.7	0	26.219	140470000	37	19.8481	18.3192	23.9083	19.7914	20.9138	NaN
EHI_098000	EHI_098000A-p1	EHI_098000A-p1 | transcript=EHI_098000A | gene=EHI_098000 | organism=Entamoeba_histolytica_HM-1:IMSS | gene_product=hypothetical protein | transcript_product=hypothetical protein | location=DS571255:34483-35364(+) | protein_length=293 | sequence_SO=superco	0.346609751383465	1.27157	0.334533	25.9539	26.045	100	3	25.6073	25.7211	100	3	8	8	8	35.8	35.8	35.8	0	45.08	1370600000	75	25.6884	26.045	26.1285	24.855	26.2459	25.7211
EHI_127340	EHI_127340A-p1	EHI_127340A-p1 | transcript=EHI_127340A | gene=EHI_127340 | organism=Entamoeba_histolytica_HM-1:IMSS | gene_product=translation initiation factor IF-2, putative | transcript_product=translation initiation factor IF-2, putative | location=DS571166:86948-896	0.351003011067707	1.27545	0.070399	21.0878	21.0878	66.6667	2	20.7368	20.6227	100	3	13	13	13	17.2	17.2	17.2	0	23.242	68993000	19	19.0277	NaN	23.1479	19.7944	21.7933	20.6227
EHI_078290	EHI_078290A-p1	EHI_078290A-p1 | transcript=EHI_078290A | gene=EHI_078290 | organism=Entamoeba_histolytica_HM-1:IMSS | gene_product=hypothetical protein | transcript_product=hypothetical protein | location=DS571271:38166-39668(-) | protein_length=500 | sequence_SO=superco	0.35308837890625	1.27729	0	NaN	NaN	33.3333	1	21.5179	21.5039	100	3	9	9	9	21.2	21.2	21.2	0	31.424	140860000	29	21.871	NaN	NaN	20.7667	21.5039	22.2831
EHI_105240	EHI_105240A-p1	EHI_105240A-p1 | transcript=EHI_105240A | gene=EHI_105240 | organism=Entamoeba_histolytica_HM-1:IMSS | gene_product=BAR/SH3 domain containing protein | transcript_product=BAR/SH3 domain containing protein | location=DS571204:38127-39827(+) | protein_length	0.354636192321777	1.27866	0	21.164	21.164	66.6667	2	NaN	NaN	33.3333	1	8	8	8	12	12	12	0	8.5447	49903000	16	20.3271	NaN	22.001	NaN	NaN	20.8094
EHI_073160	EHI_073160A-p1;EHI_064670A-p1	EHI_073160A-p1 | transcript=EHI_073160A | gene=EHI_073160 | organism=Entamoeba_histolytica_HM-1:IMSS | gene_product=hypothetical protein | transcript_product=hypothetical protein | location=DS571678:105-830(-) | protein_length=224 | sequence_SO=supercontig	0.361964543660481	1.28517	0.813488	24.089	24.095	100	3	23.727	23.707	100	3	7	7	7	36.2	36.2	36.2	0	66.923	645240000	61	24.095	24.4134	23.7585	23.707	23.8774	23.5967
EHI_065710	EHI_065710A-p1	EHI_065710A-p1 | transcript=EHI_065710A | gene=EHI_065710 | organism=Entamoeba_histolytica_HM-1:IMSS | gene_product=hypothetical protein | transcript_product=hypothetical protein | location=DS571192:48446-49033(+) | protein_length=195 | sequence_SO=superco	0.362529118855793	1.28568	0.60272	25.0668	25.125	100	3	24.7042	24.7409	100	3	12	12	12	57.4	57.4	57.4	0	117.19	1107000000	100	24.7071	25.125	25.3682	24.7409	25.0098	24.362
EHI_005150	EHI_005150A-p1	EHI_005150A-p1 | transcript=EHI_005150A | gene=EHI_005150 | organism=Entamoeba_histolytica_HM-1:IMSS | gene_product=hypothetical protein, conserved | transcript_product=hypothetical protein, conserved | location=DS571195:71397-73982(+) | protein_length=861	0.365214029947918	1.28807	0.298434	23.42	23.2439	100	3	23.0548	22.9802	100	3	70	70	70	70.2	70.2	70.2	0	294.43	3918500000	441	23.2439	23.936	23.0801	23.8199	22.3643	22.9802
EHI_057700	EHI_057700A-p1	EHI_057700A-p1 | transcript=EHI_057700A | gene=EHI_057700 | organism=Entamoeba_histolytica_HM-1:IMSS | gene_product=hypothetical protein, conserved | transcript_product=hypothetical protein, conserved | location=DS571314:18838-20037(-) | protein_length=399	0.367894172668457	1.29047	0.142035	23.3278	23.3278	66.6667	2	22.9599	22.9599	66.6667	2	4	4	4	11.3	11.3	11.3	0	26.373	142700000	25	NaN	23.149	23.5067	22.0824	NaN	23.8374
EHI_050520	EHI_050520A-p1	EHI_050520A-p1 | transcript=EHI_050520A | gene=EHI_050520 | organism=Entamoeba_histolytica_HM-1:IMSS | gene_product=hypothetical protein | transcript_product=hypothetical protein | location=DS571149:54725-55396(+) | protein_length=223 | sequence_SO=superco	0.369260152180988	1.29169	0.587453	26.2959	26.4248	100	3	25.9267	26.0009	100	3	8	8	8	42.2	42.2	42.2	0	37.335	2108700000	91	26.4768	25.9862	26.4248	26.2889	25.4902	26.0009
EHI_190440	EHI_190440A-p1	EHI_190440A-p1 | transcript=EHI_190440A | gene=EHI_190440 | organism=Entamoeba_histolytica_HM-1:IMSS | gene_product=Rho family GTPase | transcript_product=Rho family GTPase | location=DS571424:11456-12052(+) | protein_length=198 | sequence_SO=supercontig |	0.374913533528645	1.29676	0.221681	21.7351	21.7781	100	3	21.3602	21.3602	66.6667	2	7	7	7	35.4	35.4	35.4	0	82.594	156300000	43	20.9516	21.7781	22.4755	20.9603	NaN	21.76
EHI_072040	EHI_072040A-p1;EHI_065270A-p1	EHI_072040A-p1 | transcript=EHI_072040A | gene=EHI_072040 | organism=Entamoeba_histolytica_HM-1:IMSS | gene_product=40S ribosomal protein S3a, putative | transcript_product=40S ribosomal protein S3a, putative | location=DS571289:14048-14818(+) | protein_le	0.379242579142254	1.30066	0.188609	24.8456	24.7843	100	3	24.4664	24.0552	100	3	16	16	2	47.3	47.3	10.5	0	46.868	1498900000	84	24.7843	23.9683	25.7842	25.5774	23.7665	24.0552
EHI_023410	EHI_023410A-p1	EHI_023410A-p1 | transcript=EHI_023410A | gene=EHI_023410 | organism=Entamoeba_histolytica_HM-1:IMSS | gene_product=hypothetical protein, conserved | transcript_product=hypothetical protein, conserved | location=DS571153:132603-133932(-) | protein_length=4	0.380771954854328	1.30204	1.49654	22.3599	22.3487	100	3	21.9791	21.9791	66.6667	2	8	8	8	21.8	21.8	21.8	0	23.23	84963000	32	22.2456	22.3487	22.4854	21.9195	NaN	22.0387
EHI_119930	EHI_119930A-p1	EHI_119930A-p1 | transcript=EHI_119930A | gene=EHI_119930 | organism=Entamoeba_histolytica_HM-1:IMSS | gene_product=protein kinase domain containing protein | transcript_product=protein kinase domain containing protein | location=DS571393:11779-13794(+) |	0.381489753723145	1.30269	0	NaN	NaN	33.3333	1	24.9228	24.9228	66.6667	2	9	9	9	17.9	17.9	17.9	0	22.636	445440000	20	25.3043	NaN	NaN	24.288	NaN	25.5575
EHI_114140	EHI_114140A-p1	EHI_114140A-p1 | transcript=EHI_114140A | gene=EHI_114140 | organism=Entamoeba_histolytica_HM-1:IMSS | gene_product=hypothetical protein | transcript_product=hypothetical protein | location=DS571251:16908-17372(+) | protein_length=154 | sequence_SO=superco	0.383744239807129	1.30472	0.132949	22.1186	22.1186	66.6667	2	21.7348	22.1675	100	3	5	5	5	37.7	37.7	37.7	0	4.6546	62089000	16	23.1747	NaN	21.0624	20.6905	22.3465	22.1675
EHI_095940	EHI_095940A-p1;EHI_006200A-p1	EHI_095940A-p1 | transcript=EHI_095940A | gene=EHI_095940 | organism=Entamoeba_histolytica_HM-1:IMSS | gene_product=protein kinase, putative | transcript_product=protein kinase, putative | location=DS571239:48074-49311(-) | protein_length=395 | sequence_SO	0.38388951619466	1.30486	0	20.6364	20.5973	100	3	NaN	NaN	33.3333	1	8	8	8	27.1	27.1	27.1	0	21.393	121200000	41	20.8531	20.5973	20.4587	NaN	NaN	20.2525
EHI_109920	EHI_109920A-p1	EHI_109920A-p1 | transcript=EHI_109920A | gene=EHI_109920 | organism=Entamoeba_histolytica_HM-1:IMSS | gene_product=hypothetical protein | transcript_product=hypothetical protein | location=DS571242:28331-29824(+) | protein_length=497 | sequence_SO=superco	0.386672337849934	1.30737	0.370699	28.2119	28.5084	100	3	27.8253	28.0992	100	3	18	18	18	47.9	47.9	47.9	0	223.66	11060000000	347	27.5432	28.5843	28.5084	27.2654	28.0992	28.1112
EHI_040800	EHI_040800A-p1;EHI_020300A-p1	EHI_040800A-p1 | transcript=EHI_040800A | gene=EHI_040800 | organism=Entamoeba_histolytica_HM-1:IMSS | gene_product=60S ribosomal protein L15, putative | transcript_product=60S ribosomal protein L15, putative | location=DS571578:190-807(+) | protein_length	0.387377421061196	1.30801	0.488356	25.1221	25.0122	100	3	24.7348	24.9788	100	3	6	6	6	30.2	30.2	30.2	0	13.721	1131400000	62	24.9116	25.0122	25.4427	25.0961	24.9788	24.1294
EHI_140640	EHI_140640A-p1;EHI_033740A-p1	EHI_140640A-p1 | transcript=EHI_140640A | gene=EHI_140640 | organism=Entamoeba_histolytica_HM-1:IMSS | gene_product=F-actin capping protein subunit alpha, putative | transcript_product=F-actin capping protein subunit alpha, putative | location=DS571243:263	0.390282313028973	1.31065	0.525313	22.1004	22.0593	100	3	21.7102	21.9519	100	3	9	9	9	35.2	35.2	35.2	0	29.456	233760000	39	21.8956	22.3464	22.0593	21.1155	21.9519	22.0631
EHI_125740	EHI_125740A-p1	EHI_125740A-p1 | transcript=EHI_125740A | gene=EHI_125740 | organism=Entamoeba_histolytica_HM-1:IMSS | gene_product=oxidoreductase, putative | transcript_product=oxidoreductase, putative | location=DS571160:34235-35185(-) | protein_length=316 | sequence_SO	0.390567779541016	1.31091	0.387346	23.6653	23.6651	100	3	23.2747	23.4916	100	3	14	14	14	62	62	62	0	34.862	580380000	76	23.6651	23.9619	23.3689	23.8129	22.5197	23.4916
EHI_014010	EHI_014010A-p1;EHI_127850A-p1	EHI_014010A-p1 | transcript=EHI_014010A | gene=EHI_014010 | organism=Entamoeba_histolytica_HM-1:IMSS | gene_product=myosin-2 heavy chain, putative | transcript_product=myosin-2 heavy chain, putative | location=DS571172:35462-37543(+) | protein_length=693 |	0.391091028849285	1.31138	0.622604	23.0454	23.2796	100	3	22.6543	22.5596	100	3	25	25	25	34.2	34.2	34.2	0	192.08	828990000	179	23.2897	22.5669	23.2796	22.4548	22.9485	22.5596
EHI_096790	EHI_096790A-p1	EHI_096790A-p1 | transcript=EHI_096790A | gene=EHI_096790 | organism=Entamoeba_histolytica_HM-1:IMSS | gene_product=hypothetical protein, conserved | transcript_product=hypothetical protein, conserved | location=DS571163:116908-117699(-) | protein_length=2	0.393796920776367	1.31385	0.682869	22.6816	22.5732	100	3	22.2879	22.324	100	3	12	11	11	54.8	50.6	50.6	0	78.235	644080000	80	23.1205	22.5732	22.3513	22.324	22.0494	22.4901
EHI_024530	EHI_024530A-p1	EHI_024530A-p1 | transcript=EHI_024530A | gene=EHI_024530 | organism=Entamoeba_histolytica_HM-1:IMSS | gene_product=hypothetical protein | transcript_product=hypothetical protein | location=DS571198:40928-41920(-) | protein_length=330 | sequence_SO=superco	0.408047358194988	1.32689	1.00264	25.8614	26.0084	100	3	25.4533	25.4333	100	3	14	14	14	51.5	51.5	51.5	0	203.58	1826000000	155	25.5174	26.0583	26.0084	25.4333	25.323	25.6037
EHI_020080	EHI_020080A-p1	EHI_020080A-p1 | transcript=EHI_020080A | gene=EHI_020080 | organism=Entamoeba_histolytica_HM-1:IMSS | gene_product=hypothetical protein | transcript_product=hypothetical protein | location=DS571493:4565-5377(-) | protein_length=270 | sequence_SO=supercont	0.415061314900715	1.33336	0.458359	25.1922	25.4827	100	3	24.7771	24.9385	100	3	21	21	21	48.1	48.1	48.1	0	168.67	2904700000	239	25.4827	24.5657	25.5282	25.0756	24.9385	24.3174
EHI_179330	EHI_179330A-p1;EHI_086040A-p1	EHI_179330A-p1 | transcript=EHI_179330A | gene=EHI_179330 | organism=Entamoeba_histolytica_HM-1:IMSS | gene_product=protein phosphatase family protein | transcript_product=protein phosphatase family protein | location=DS571431:7483-8331(-) | protein_length	0.41636848449707	1.33456	0.60186	22.3248	22.3989	100	3	21.9084	21.9084	66.6667	2	14	14	14	57.1	57.1	57.1	0	98.428	435590000	102	22.1521	22.4234	22.3989	21.5455	NaN	22.2714
EHI_073440	EHI_073440A-p1	EHI_073440A-p1 | transcript=EHI_073440A | gene=EHI_073440 | organism=Entamoeba_histolytica_HM-1:IMSS | gene_product=ADP ribosylation factor, putative | transcript_product=ADP ribosylation factor, putative | location=DS571171:31110-31661(+) | protein_length	0.417387008666992	1.33551	0	21.676	21.6134	100	3	NaN	NaN	33.3333	1	8	4	4	47.5	30.6	30.6	0	15.783	157700000	33	21.6134	21.4363	21.9782	21.2586	NaN	NaN
EHI_006810	EHI_006810A-p1	EHI_006810A-p1 | transcript=EHI_006810A | gene=EHI_006810 | organism=Entamoeba_histolytica_HM-1:IMSS | gene_product=14-3-3 protein 3 | transcript_product=14-3-3 protein 3 | location=DS571197:31763-32485(+) | protein_length=240 | sequence_SO=supercontig | S	0.417852401733398	1.33594	0.592581	24.7531	24.7385	100	3	24.3353	24.402	100	3	22	22	16	70.8	70.8	55.8	0	66.437	1819200000	173	24.5322	24.7385	24.9886	24.402	23.8096	24.7942
EHI_045290	EHI_045290A-p1	EHI_045290A-p1 | transcript=EHI_045290A | gene=EHI_045290 | organism=Entamoeba_histolytica_HM-1:IMSS | gene_product=calpain family cysteine protease, putative | transcript_product=calpain family cysteine protease, putative | location=DS571147:121131-122552	0.420928001403809	1.33879	0.192501	21.9282	22.0026	100	3	21.5073	21.5073	66.6667	2	13	13	13	37.8	37.8	37.8	0	63.661	254150000	82	22.0026	21.2557	22.5263	20.6164	NaN	22.3981
EHI_183460	EHI_183460A-p1;EHI_146390A-p1	EHI_183460A-p1 | transcript=EHI_183460A | gene=EHI_183460 | organism=Entamoeba_histolytica_HM-1:IMSS | gene_product=elongation factor 1 beta, putative | transcript_product=elongation factor 1 beta, putative | location=DS571316:10852-11220(-) | protein_leng	0.422211964925129	1.33998	0	23.2545	23.3557	100	3	NaN	NaN	33.3333	1	4	4	4	47.5	47.5	47.5	0	42.33	204640000	40	23.5549	23.3557	22.8528	22.8322	NaN	NaN
EHI_186840	EHI_186840A-p1	EHI_186840A-p1 | transcript=EHI_186840A | gene=EHI_186840 | organism=Entamoeba_histolytica_HM-1:IMSS | gene_product=actin-binding protein, cofilin/tropomyosin family | transcript_product=actin-binding protein, cofilin/tropomyosin family | location=DS571159	0.424079259236652	1.34172	0.474268	23.683	23.5201	100	3	23.259	23.259	66.6667	2	9	9	9	52.7	52.7	52.7	0	16.594	488620000	53	23.5201	24.2375	23.2914	23.3186	NaN	23.1993
EHI_027700	EHI_027700A-p1	EHI_027700A-p1 | transcript=EHI_027700A | gene=EHI_027700 | organism=Entamoeba_histolytica_HM-1:IMSS | gene_product=molybdenum cofactor sulfurase, putative | transcript_product=molybdenum cofactor sulfurase, putative | location=DS571215:39731-41152(+) | pr	0.432355244954426	1.34943	0.245895	22.5938	22.4985	100	3	22.1614	22.433	100	3	16	16	16	50.5	50.5	50.5	0	69.043	568450000	115	22.4985	22.951	22.3318	22.433	20.8891	23.1623
EHI_147570	EHI_147570A-p1	EHI_147570A-p1 | transcript=EHI_147570A | gene=EHI_147570 | organism=Entamoeba_histolytica_HM-1:IMSS | gene_product=Rho GDP exchange inhibitor, putative | transcript_product=Rho GDP exchange inhibitor, putative | location=DS571303:32859-33386(+) | protein_	0.436911900838215	1.3537	0.699991	22.2432	22.2636	100	3	21.8063	21.84	100	3	12	12	12	58.3	58.3	58.3	0	24.615	435500000	57	22.652	22.2636	21.814	21.532	22.0468	21.84
EHI_019090	EHI_019090A-p1	EHI_019090A-p1 | transcript=EHI_019090A | gene=EHI_019090 | organism=Entamoeba_histolytica_HM-1:IMSS | gene_product=hypothetical protein, conserved | transcript_product=hypothetical protein, conserved | location=DS571351:5904-6962(+) | protein_length=352 |	0.439099947611492	1.35576	0.296339	21.0979	21.2328	100	3	20.6588	20.6588	66.6667	2	6	6	6	16.2	16.2	16.2	0	22.353	38210000	17	20.3398	21.7212	21.2328	20.3136	NaN	21.004
EHI_098230	EHI_098230A-p1	EHI_098230A-p1 | transcript=EHI_098230A | gene=EHI_098230 | organism=Entamoeba_histolytica_HM-1:IMSS | gene_product=hypothetical protein, conserved | transcript_product=hypothetical protein, conserved | location=DS571169:15336-15818(-) | protein_length=160	0.44195556640625	1.35844	0.668683	22.4707	22.4707	66.6667	2	22.0287	22.0287	66.6667	2	5	5	5	39.4	39.4	39.4	0	62.212	57276000	24	NaN	22.3042	22.6372	21.8474	22.2101	NaN
EHI_035690	EHI_035690A-p1	EHI_035690A-p1 | transcript=EHI_035690A | gene=EHI_035690 | organism=Entamoeba_histolytica_HM-1:IMSS | gene_product=galactose-inhibitable lectin 35 kda subunit precursor | transcript_product=galactose-inhibitable lectin 35 kda subunit precursor | location=	0.450999577840168	1.36699	0.443215	24.9903	25.0513	100	3	24.5393	24.446	100	3	15	13	7	68.8	62.2	41	0	147.54	1677200000	156	24.7219	25.0513	25.1977	24.446	25.2981	23.8739
EHI_187770	EHI_187770A-p1	EHI_187770A-p1 | transcript=EHI_187770A | gene=EHI_187770 | organism=Entamoeba_histolytica_HM-1:IMSS | gene_product=SH3 domain protein | transcript_product=SH3 domain protein | location=DS571404:17787-18866(+) | protein_length=359 | sequence_SO=supercontig	0.452143351236977	1.36807	0.444098	24.2045	23.9937	100	3	23.7524	23.6242	100	3	20	20	20	55.4	55.4	55.4	0	108.81	1072100000	155	23.9501	24.6698	23.9937	23.1849	23.6242	24.448
EHI_068240	EHI_068240A-p1;EHI_013650A-p1	EHI_068240A-p1 | transcript=EHI_068240A | gene=EHI_068240 | organism=Entamoeba_histolytica_HM-1:IMSS | gene_product=Rho family GTPase | transcript_product=Rho family GTPase | location=DS571150:85054-85773(+) | protein_length=239 | sequence_SO=supercontig |	0.455481211344402	1.37124	0.597471	22.2553	22.2481	100	3	21.7998	21.4926	100	3	5	5	5	25.9	25.9	25.9	0	49.799	353260000	60	22.0707	22.447	22.2481	21.4926	21.4606	22.4461
EHI_126240	EHI_126240A-p1;EHI_055670A-p1;EHI_005890A-p1;EHI_167520A-p1	EHI_126240A-p1 | transcript=EHI_126240A | gene=EHI_126240 | organism=Entamoeba_histolytica_HM-1:IMSS | gene_product=60S ribosomal protein L3, putative | transcript_product=60S ribosomal protein L3, putative | location=DS571160:129667-130875(-) | protein_le	0.46068000793457	1.37619	0.278305	25.5002	25.2475	100	3	25.0396	25.2189	100	3	21	21	21	48.5	48.5	48.5	0	68.956	3138300000	181	25.2475	24.8134	26.4398	25.7214	25.2189	24.1783
EHI_148320	EHI_148320A-p1;EHI_146340A-p1	EHI_148320A-p1 | transcript=EHI_148320A | gene=EHI_148320 | organism=Entamoeba_histolytica_HM-1:IMSS | gene_product=40S ribosomal protein S3, putative | transcript_product=40S ribosomal protein S3, putative | location=DS571146:57842-58576(-) | protein_leng	0.467153549194336	1.38238	0.428732	25.4148	25.3828	100	3	24.9476	24.7252	100	3	20	20	20	61.1	61.1	61.1	0	61.497	2466100000	154	25.0382	25.3828	25.8232	25.7362	24.3814	24.7252
EHI_069270	EHI_069270A-p1	EHI_069270A-p1 | transcript=EHI_069270A | gene=EHI_069270 | organism=Entamoeba_histolytica_HM-1:IMSS | gene_product=hypothetical protein | transcript_product=hypothetical protein | location=DS571164:54446-55909(+) | protein_length=487 | sequence_SO=superco	0.469471613566078	1.3846	0.548593	24.2444	24.3742	100	3	23.775	23.7126	100	3	9	9	9	18.1	18.1	18.1	0	194.25	999250000	124	23.6345	24.3742	24.7245	23.4634	23.7126	24.1489
EHI_118810	EHI_118810A-p1;EHI_114160A-p1	EHI_118810A-p1 | transcript=EHI_118810A | gene=EHI_118810 | organism=Entamoeba_histolytica_HM-1:IMSS | gene_product=protein kinase domain containing protein | transcript_product=protein kinase domain containing protein | location=DS571180:69034-72246(+) |	0.473839441935219	1.3888	0.24225	23.3781	23.3529	100	3	22.9042	23.4892	100	3	30	30	26	34.2	34.2	31.1	0	143.07	875480000	179	23.3529	23.4872	23.2942	23.4892	21.3786	23.845
EHI_029020	EHI_029020A-p1;EHI_015440A-p1	EHI_029020A-p1 | transcript=EHI_029020A | gene=EHI_029020 | organism=Entamoeba_histolytica_HM-1:IMSS | gene_product=Rho family GTPase | transcript_product=Rho family GTPase | location=DS571266:30053-30767(+) | protein_length=215 | sequence_SO=supercontig |	0.477250417073567	1.39209	0.693704	25.046	25.1791	100	3	24.5688	24.3107	100	3	12	12	12	65.6	65.6	65.6	0	84.936	2402400000	125	24.7368	25.1791	25.2222	24.3107	24.2825	25.1131
EHI_181180	EHI_181180A-p1;EHI_150470A-p1;EHI_127200A-p1	EHI_181180A-p1 | transcript=EHI_181180A | gene=EHI_181180 | organism=Entamoeba_histolytica_HM-1:IMSS | gene_product=60S ribosomal protein L2/L8, putative | transcript_product=60S ribosomal protein L2/L8, putative | location=DS571288:22237-23010(+) | protei	0.478419939676922	1.39322	0.188471	23.8746	23.6882	100	3	23.3962	23.3962	66.6667	2	5	5	5	36.2	36.2	36.2	0	16.018	353270000	32	23.6882	23.0703	24.8652	24.2794	NaN	22.513
EHI_166490	EHI_166490A-p1	EHI_166490A-p1 | transcript=EHI_166490A | gene=EHI_166490 | organism=Entamoeba_histolytica_HM-1:IMSS | gene_product=alcohol dehydrogenase, putative | transcript_product=alcohol dehydrogenase, putative | location=DS571326:28316-29575(-) | protein_length=419	0.483510971069336	1.39814	0.495662	23.9447	24.0442	100	3	23.4612	23.4632	100	3	18	17	17	55.8	54.2	54.2	0	96.458	835290000	161	24.0442	24.6237	23.1663	23.5312	23.3892	23.4632
EHI_170170	EHI_170170A-p1	EHI_170170A-p1 | transcript=EHI_170170A | gene=EHI_170170 | organism=Entamoeba_histolytica_HM-1:IMSS | gene_product=hypothetical protein | transcript_product=hypothetical protein | location=DS571207:57216-60560(+) | protein_length=1114 | sequence_SO=superc	0.489880879720054	1.40433	0.177435	22.812	23.0658	100	3	22.3221	23.1931	100	3	39	39	39	45.1	45.1	45.1	0	291.59	3103600000	313	22.096	23.0658	23.2743	20.3594	23.414	23.1931
EHI_024680	EHI_024680A-p1	EHI_024680A-p1 | transcript=EHI_024680A | gene=EHI_024680 | organism=Entamoeba_histolytica_HM-1:IMSS | gene_product=Rab family GTPase | transcript_product=Rab family GTPase | location=DS571198:72154-72792(+) | protein_length=212 | sequence_SO=supercontig |	0.495818456014	1.41012	1.38381	24.5422	24.6471	100	3	24.0464	23.9757	100	3	13	13	13	70.3	70.3	70.3	0	40.945	581650000	93	24.6471	24.6576	24.3221	24.2909	23.9757	23.8728
EHI_129910	EHI_129910A-p1	EHI_129910A-p1 | transcript=EHI_129910A | gene=EHI_129910 | organism=Entamoeba_histolytica_HM-1:IMSS | gene_product=hypothetical protein | transcript_product=hypothetical protein | location=DS571283:33757-34119(-) | protein_length=120 | sequence_SO=superco	0.502214749654133	1.41639	0.368191	22.677	22.5711	100	3	22.1748	22.1748	66.6667	2	3	3	3	48.3	48.3	48.3	0	10.002	115050000	26	21.9987	22.5711	23.4611	22.2077	NaN	22.1418
EHI_103810	EHI_103810A-p1;EHI_153640A-p1	EHI_103810A-p1 | transcript=EHI_103810A | gene=EHI_103810 | organism=Entamoeba_histolytica_HM-1:IMSS | gene_product=protein kinase, putative | transcript_product=protein kinase, putative | location=DS571158:123468-124756(-) | protein_length=402 | sequence_	0.504551569620766	1.41868	0.47831	21.8012	21.7611	100	3	21.2967	20.8711	100	3	17	17	7	58	58	25.4	0	82.192	391780000	100	21.7611	21.6363	22.0063	20.8711	20.8327	22.1862
EHI_164890	EHI_164890A-p1	EHI_164890A-p1 | transcript=EHI_164890A | gene=EHI_164890 | organism=Entamoeba_histolytica_HM-1:IMSS | gene_product=rab GDP dissociation inhibitor alpha, putative | transcript_product=rab GDP dissociation inhibitor alpha, putative | location=DS571216:39528	0.508620580037437	1.42269	0.516409	22.9286	22.9484	100	3	22.42	22.0798	100	3	27	27	1	74.5	74.5	3.4	0	179.04	906620000	206	22.8661	22.9484	22.9714	22.0798	21.9041	23.276
EHI_188590	EHI_188590A-p1	EHI_188590A-p1 | transcript=EHI_188590A | gene=EHI_188590 | organism=Entamoeba_histolytica_HM-1:IMSS | gene_product=long-chain-fatty-acid--CoA ligase, putative | transcript_product=long-chain-fatty-acid--CoA ligase, putative | location=DS571354:17113-19059	0.513868967692055	1.42787	0.354001	22.8272	22.7342	100	3	22.3133	22.0383	100	3	15	15	15	26.2	26.2	26.2	0	47.7	381540000	80	22.5279	23.2194	22.7342	23.405	22.0383	21.4966
EHI_180660	EHI_180660A-p1	EHI_180660A-p1 | transcript=EHI_180660A | gene=EHI_180660 | organism=Entamoeba_histolytica_HM-1:IMSS | gene_product=protein kinase domain containing protein | transcript_product=protein kinase domain containing protein | location=DS571443:1351-3300(-) | pr	0.518161773681641	1.43213	1.80019	20.8913	20.9163	100	3	20.3732	20.3732	66.6667	2	5	5	5	10.2	10.2	10.2	0	7.5045	71498000	18	20.996	20.9163	20.7617	20.4477	NaN	20.2986
EHI_070110	EHI_070110A-p1	EHI_070110A-p1 | transcript=EHI_070110A | gene=EHI_070110 | organism=Entamoeba_histolytica_HM-1:IMSS | gene_product=tyrosine kinase, putative | transcript_product=tyrosine kinase, putative | location=DS571503:4819-10470(+) | protein_length=1883 | sequence_	0.518733978271484	1.4327	0.288227	21.0478	20.9081	100	3	20.5291	20.5291	66.6667	2	10	9	9	6.5	6.1	6.1	0	34.91	92132000	41	20.4819	20.9081	21.7533	19.8399	NaN	21.2183
EHI_160980	EHI_160980A-p1	EHI_160980A-p1 | transcript=EHI_160980A | gene=EHI_160980 | organism=Entamoeba_histolytica_HM-1:IMSS | gene_product=hypothetical protein | transcript_product=hypothetical protein | location=DS571228:37831-38745(-) | protein_length=304 | sequence_SO=superco	0.518856048583984	1.43282	0.315907	26.7652	26.3511	100	3	26.2463	25.9302	100	3	20	20	20	46.4	46.4	46.4	0	63.572	5200500000	197	26.3511	26.1225	27.8219	25.7491	27.0597	25.9302
EHI_049620	EHI_049620A-p1	EHI_049620A-p1 | transcript=EHI_049620A | gene=EHI_049620 | organism=Entamoeba_histolytica_HM-1:IMSS | gene_product=Fe-S cluster assembly protein NifU, putative | transcript_product=Fe-S cluster assembly protein NifU, putative | location=DS571152:69033-700	0.520601590474445	1.43455	0.511878	21.6949	21.9016	100	3	21.1743	21.1743	66.6667	2	9	9	9	35.1	35.1	35.1	0	20.574	160500000	41	21.9314	21.2518	21.9016	20.7534	21.5952	NaN
EHI_016130	EHI_016130A-p1	EHI_016130A-p1 | transcript=EHI_016130A | gene=EHI_016130 | organism=Entamoeba_histolytica_HM-1:IMSS | gene_product=hypothetical protein | transcript_product=hypothetical protein | location=DS571494:8682-10214(+) | protein_length=510 | sequence_SO=supercon	0.520947138468426	1.4349	0.26595	23.5754	23.7791	100	3	23.0545	23.3888	100	3	23	23	23	50.2	50.2	50.2	0	244.14	780270000	136	22.8893	23.7791	24.0579	21.7121	24.0625	23.3888
EHI_122900	EHI_122900A-p1	EHI_122900A-p1 | transcript=EHI_122900A | gene=EHI_122900 | organism=Entamoeba_histolytica_HM-1:IMSS | gene_product=hypothetical protein, conserved | transcript_product=hypothetical protein, conserved | location=DS571281:29451-31310(+) | protein_length=619	0.528201421101887	1.44213	0.278572	23.6858	23.3046	100	3	23.1576	23.3127	100	3	19	19	19	26.5	26.5	26.5	0	89.741	608310000	106	23.3046	22.984	24.7689	22.1745	23.9857	23.3127
EHI_150490	EHI_150490A-p1	EHI_150490A-p1 | transcript=EHI_150490A | gene=EHI_150490 | organism=Entamoeba_histolytica_HM-1:IMSS | gene_product=aldehyde-alcohol dehydrogenase 2, putative | transcript_product=aldehyde-alcohol dehydrogenase 2, putative | location=DS571218:50043-52655(+	0.528275807698567	1.4422	0.705846	29.4997	29.4851	100	3	28.9714	28.9419	100	3	62	62	0	81.7	81.7	0	0	323.31	88791000000	1721	29.4851	30.0808	28.9332	28.8449	29.1274	28.9419
EHI_175040	EHI_175040A-p1	EHI_175040A-p1 | transcript=EHI_175040A | gene=EHI_175040 | organism=Entamoeba_histolytica_HM-1:IMSS | gene_product=hypothetical protein | transcript_product=hypothetical protein | location=DS571189:58368-60080(-) | protein_length=570 | sequence_SO=superco	0.533575693766277	1.44751	0.45475	22.2942	22.3514	100	3	21.7606	21.9648	100	3	9	9	9	21.4	21.4	21.4	0	53.914	120940000	43	21.577	22.3514	22.9543	21.1492	22.168	21.9648
EHI_199690	EHI_199690A-p1;EHI_091250A-p1	EHI_199690A-p1 | transcript=EHI_199690A | gene=EHI_199690 | organism=Entamoeba_histolytica_HM-1:IMSS | gene_product=ARP2/3 complex 34 kda subunit, putative | transcript_product=ARP2/3 complex 34 kda subunit, putative | location=DS571319:24670-25551(+) | pr	0.538856506347656	1.45282	0	21.9088	21.8651	100	3	NaN	NaN	33.3333	1	9	9	9	32.4	32.4	32.4	0	12.944	140980000	37	21.5928	22.2685	21.8651	NaN	NaN	21.3699
EHI_095180	EHI_095180A-p1	EHI_095180A-p1 | transcript=EHI_095180A | gene=EHI_095180 | organism=Entamoeba_histolytica_HM-1:IMSS | gene_product=hypothetical protein | transcript_product=hypothetical protein | location=DS571264:40579-41499(+) | protein_length=306 | sequence_SO=superco	0.545977274576821	1.46001	0.235556	25.5119	24.8954	100	3	24.966	24.9609	100	3	18	18	18	55.6	55.6	55.6	0	323.31	3109700000	204	24.8954	24.7822	26.8582	23.9061	26.0308	24.9609
EHI_179080	EHI_179080A-p1	EHI_179080A-p1 | transcript=EHI_179080A | gene=EHI_179080 | organism=Entamoeba_histolytica_HM-1:IMSS | gene_product=sulfate adenylyltransferase, putative | transcript_product=sulfate adenylyltransferase, putative | location=DS571154:141388-142821(+) | prot	0.551642735799156	1.46575	0.236874	22.0087	21.4773	100	3	21.457	21.6269	100	3	19	19	19	62.1	62.1	62.1	0	149.18	343810000	82	23.4946	21.4773	21.0541	21.6269	22.2644	20.4798
EHI_118170	EHI_118170A-p1;EHI_098840A-p1;EHI_008210A-p1;EHI_003940A-p1;EHI_057850A-p1	EHI_118170A-p1 | transcript=EHI_118170A | gene=EHI_118170 | organism=Entamoeba_histolytica_HM-1:IMSS | gene_product=ribosomal protein S4, putative | transcript_product=ribosomal protein S4, putative | location=DS571183:62972-64196(-) | protein_length=318 |	0.553692499796551	1.46784	0.461949	25.3012	25.2182	100	3	24.7475	24.3957	100	3	19	19	19	55.3	55.3	55.3	0	64.26	2675000000	153	25.2182	24.7408	25.9445	25.5101	24.3367	24.3957
EHI_000260	EHI_000260A-p1	EHI_000260A-p1 | transcript=EHI_000260A | gene=EHI_000260 | organism=Entamoeba_histolytica_HM-1:IMSS | gene_product=RNA recognition motif domain containing protein | transcript_product=RNA recognition motif domain containing protein | location=DS571186:363	0.567717552185059	1.48218	0.176598	27.7039	27.7039	66.6667	2	27.1362	27.1362	66.6667	2	1	1	1	2.4	2.4	2.4	0.0012469	2.6558	1440400000	14	27.286	28.1218	NaN	28.1887	NaN	26.0836
EHI_146110	EHI_146110A-p1	EHI_146110A-p1 | transcript=EHI_146110A | gene=EHI_146110 | organism=Entamoeba_histolytica_HM-1:IMSS | gene_product=hypothetical protein | transcript_product=hypothetical protein | location=DS571244:23173-24366(+) | protein_length=397 | sequence_SO=superco	0.567964553833008	1.48243	0.528687	24.6857	24.7265	100	3	24.1177	24.3485	100	3	19	19	19	43.8	43.8	43.8	0	121.08	1207800000	127	24.0569	25.2737	24.7265	23.4929	24.3485	24.5119
EHI_048580	EHI_048580A-p1	EHI_048580A-p1 | transcript=EHI_048580A | gene=EHI_048580 | organism=Entamoeba_histolytica_HM-1:IMSS | gene_product=hypothetical protein | transcript_product=hypothetical protein | location=DS571231:12803-15424(-) | protein_length=873 | sequence_SO=superco	0.568995157877602	1.48349	0.520227	26.419	26.0904	100	3	25.85	25.8797	100	3	40	40	40	40.9	40.9	40.9	0	101.95	2152300000	245	26.0109	26.0904	27.1556	25.3029	26.3674	25.8797
EHI_147540	EHI_147540A-p1	EHI_147540A-p1 | transcript=EHI_147540A | gene=EHI_147540 | organism=Entamoeba_histolytica_HM-1:IMSS | gene_product=intracellular protein transport protein USO1, putative | transcript_product=intracellular protein transport protein USO1, putative | locatio	0.570166269938149	1.48469	0.36018	23.6833	23.4402	100	3	23.1132	22.7347	100	3	33	33	33	29.1	29.1	29.1	0	213.9	1662400000	233	23.4402	23.0798	24.53	22.7347	24.0955	22.5092
EHI_008650	EHI_148230A-p1;EHI_008650A-p1	EHI_148230A-p1 | transcript=EHI_148230A | gene=EHI_148230 | organism=Entamoeba_histolytica_HM-1:IMSS | gene_product=60S ribosomal protein L37a, putative | transcript_product=60S ribosomal protein L37a, putative | location=DS571146:38488-38832(+) | protein_	0.570716222127277	1.48526	0.364258	20.7137	20.712	100	3	20.1429	20.3272	100	3	2	2	2	29	29	29	0	27.468	35240000	16	20.712	20.1647	21.2642	21.0288	20.3272	19.0729
EHI_182730	EHI_182730A-p1	EHI_182730A-p1 | transcript=EHI_182730A | gene=EHI_182730 | organism=Entamoeba_histolytica_HM-1:IMSS | gene_product=hypothetical protein | transcript_product=hypothetical protein | location=DS571156:39743-40234(+) | protein_length=163 | sequence_SO=superco	0.575704574584961	1.49041	0.114997	23.0614	23.0614	66.6667	2	22.4857	22.4857	66.6667	2	5	5	5	45.4	45.4	45.4	0	26.432	393490000	31	24.563	NaN	21.5598	23.2867	NaN	21.6846
EHI_001130	EHI_001130A-p1	EHI_001130A-p1 | transcript=EHI_001130A | gene=EHI_001130 | organism=Entamoeba_histolytica_HM-1:IMSS | gene_product=hypothetical protein | transcript_product=hypothetical protein | location=DS571210:48828-50300(+) | protein_length=490 | sequence_SO=superco	0.583672205607098	1.49866	0.355605	24.1164	24.2074	100	3	23.5327	23.5923	100	3	11	11	11	15.5	15.5	15.5	0	47.005	788770000	101	23.2533	24.2074	24.8884	22.6531	24.3528	23.5923
EHI_156200	EHI_156200A-p1;EHI_150540A-p1;EHI_150530A-p1	EHI_156200A-p1 | transcript=EHI_156200A | gene=EHI_156200 | organism=Entamoeba_histolytica_HM-1:IMSS | gene_product=RNAseL inhibitor-like protein, putative | transcript_product=RNAseL inhibitor-like protein, putative | location=DS571257:1275-3230(+) | prot	0.586274464925129	1.50136	0.619853	21.7011	21.667	100	3	21.1148	21.1148	66.6667	2	15	15	15	24.9	24.9	24.9	0	52.667	185940000	68	21.6179	21.667	21.8183	21.6427	NaN	20.5869
EHI_168380	EHI_168380A-p1	EHI_168380A-p1 | transcript=EHI_168380A | gene=EHI_168380 | organism=Entamoeba_histolytica_HM-1:IMSS | gene_product=hypothetical protein | transcript_product=hypothetical protein | location=DS571263:33144-34022(+) | protein_length=252 | sequence_SO=superco	0.596428553263348	1.51197	0.543022	23.0949	23.0949	66.6667	2	22.4985	22.7629	100	3	8	8	8	39.7	39.7	39.7	0	25.419	184490000	47	23.1976	NaN	22.9922	21.8009	22.9317	22.7629
EHI_053320	EHI_053320A-p1	EHI_053320A-p1 | transcript=EHI_053320A | gene=EHI_053320 | organism=Entamoeba_histolytica_HM-1:IMSS | gene_product=hypothetical protein | transcript_product=hypothetical protein | location=DS571867:1206-1991(+) | protein_length=261 | sequence_SO=supercont	0.597438812255859	1.51303	0	NaN	NaN	33.3333	1	22.4279	22.2317	100	3	5	5	5	39.5	39.5	39.5	0	36.465	75242000	26	23.0253	NaN	NaN	22.2317	23.1649	21.8871
EHI_073580	EHI_073580A-p1	EHI_073580A-p1 | transcript=EHI_073580A | gene=EHI_073580 | organism=Entamoeba_histolytica_HM-1:IMSS | gene_product=leucine-rich repeat containing protein | transcript_product=leucine-rich repeat containing protein | location=DS571171:57703-59217(+) | prot	0.601438522338867	1.51723	0.489526	21.8772	21.3693	100	3	21.2757	21.2692	100	3	11	11	11	29	29	29	0	19.573	131540000	39	21.3693	22.946	21.3162	21.2389	21.319	21.2692
EHI_048170	EHI_048170A-p1	EHI_048170A-p1 | transcript=EHI_048170A | gene=EHI_048170 | organism=Entamoeba_histolytica_HM-1:IMSS | gene_product=Protein transport protein SEC61 gamma subunit, putative | transcript_product=Protein transport protein SEC61 gamma subunit, putative | locat	0.605144500732422	1.52113	0.237556	24.541	24.7661	100	3	23.9358	24.5459	100	3	3	3	3	49.3	49.3	49.3	0	60.794	285690000	34	24.8274	24.7661	24.0295	25.2243	24.5459	22.0373
EHI_134840	EHI_134840A-p1	EHI_134840A-p1 | transcript=EHI_134840A | gene=EHI_134840 | organism=Entamoeba_histolytica_HM-1:IMSS | gene_product=ADP-ribosylation factor, putative | transcript_product=ADP-ribosylation factor, putative | location=DS571193:74050-74538(+) | protein_length	0.60523796081543	1.52123	0	20.2694	20.2694	66.6667	2	NaN	NaN	33.3333	1	3	3	3	21	21	21	0	4.8517	38849000	11	19.6976	NaN	20.8412	NaN	NaN	19.6642
EHI_194550	EHI_194550A-p1	EHI_194550A-p1 | transcript=EHI_194550A | gene=EHI_194550 | organism=Entamoeba_histolytica_HM-1:IMSS | gene_product=hypothetical protein | transcript_product=hypothetical protein | location=DS571191:61474-62502(+) | protein_length=342 | sequence_SO=superco	0.616659164428711	1.53332	0.248189	26.2504	26.2144	100	3	25.6337	25.2587	100	3	18	18	9	35.1	35.1	18.4	0	82.502	5165500000	200	26.2144	24.8524	27.6844	25.2587	26.7105	24.932
EHI_024640	EHI_024640A-p1	EHI_024640A-p1 | transcript=EHI_024640A | gene=EHI_024640 | organism=Entamoeba_histolytica_HM-1:IMSS | gene_product=leucine-rich repeat containing protein | transcript_product=leucine-rich repeat containing protein | location=DS571198:65770-67296(-) | prot	0.622688293457031	1.53974	0.544316	23.0897	23.3411	100	3	22.467	22.6444	100	3	15	15	15	35.8	35.8	35.8	0	81.347	1058200000	140	22.3251	23.3411	23.6029	21.842	22.6444	22.9147
EHI_025270	EHI_025270A-p1	EHI_025270A-p1 | transcript=EHI_025270A | gene=EHI_025270 | organism=Entamoeba_histolytica_HM-1:IMSS | gene_product=vacuolar sorting protein 29 | transcript_product=vacuolar sorting protein 29 | location=DS571233:12197-12810(+) | protein_length=185 | seque	0.630599021911621	1.54821	0	20.9022	20.9022	66.6667	2	NaN	NaN	33.3333	1	5	5	5	27	27	27	0	13.52	61721000	17	NaN	21.2733	20.531	20.2716	NaN	NaN
EHI_148820	EHI_148820A-p1;EHI_146560A-p1;EHI_078300A-p1	EHI_148820A-p1 | transcript=EHI_148820A | gene=EHI_148820 | organism=Entamoeba_histolytica_HM-1:IMSS | gene_product=ribosomal protein S24, putative | transcript_product=ribosomal protein S24, putative | location=DS571146:167146-167568(-) | protein_length=1	0.632863998413086	1.55064	0.18619	22.5484	21.7653	100	3	21.9156	22.2531	100	3	6	6	6	39.3	39.3	39.3	0	59.642	274010000	53	21.7653	21.3518	24.5283	22.2531	23.1559	20.3377
EHI_052150	EHI_052150A-p1	EHI_052150A-p1 | transcript=EHI_052150A | gene=EHI_052150 | organism=Entamoeba_histolytica_HM-1:IMSS | gene_product=Rho family GTPase | transcript_product=Rho family GTPase | location=DS571347:16098-16821(-) | protein_length=189 | sequence_SO=supercontig |	0.644066492716473	1.56273	0	21.1483	20.9242	100	3	NaN	NaN	33.3333	1	5	4	4	34.9	29.1	29.1	0	13.515	80301000	30	20.7383	21.7825	20.9242	20.5043	NaN	NaN
EHI_082230	EHI_082230A-p1;EHI_012030A-p1	EHI_082230A-p1 | transcript=EHI_082230A | gene=EHI_082230 | organism=Entamoeba_histolytica_HM-1:IMSS | gene_product=Rab family GTPase | transcript_product=Rab family GTPase | location=DS571285:30641-31282(-) | protein_length=182 | sequence_SO=supercontig |	0.645159721374512	1.56391	0.39472	23.3778	23.0908	100	3	22.7326	22.7326	66.6667	2	9	9	9	58.2	58.2	58.2	0	31.6	324400000	47	22.6705	23.0908	24.372	NaN	22.8238	22.6414
EHI_049060	EHI_049060A-p1	EHI_049060A-p1 | transcript=EHI_049060A | gene=EHI_049060 | organism=Entamoeba_histolytica_HM-1:IMSS | gene_product=hypothetical protein | transcript_product=hypothetical protein | location=DS571507:9636-10007(+) | protein_length=123 | sequence_SO=supercon	0.652463912963867	1.57185	0	21.5933	21.5933	66.6667	2	NaN	NaN	33.3333	1	2	2	2	21.1	21.1	21.1	0	28.361	31470000	18	NaN	21.9232	21.2635	NaN	NaN	20.9409
EHI_042250	EHI_042250A-p1	EHI_042250A-p1 | transcript=EHI_042250A | gene=EHI_042250 | organism=Entamoeba_histolytica_HM-1:IMSS | gene_product=Rab family GTPase | transcript_product=Rab family GTPase | location=DS571259:44372-44974(-) | protein_length=200 | sequence_SO=supercontig |	0.653237660725914	1.57269	0.90599	24.2226	24.2628	100	3	23.5694	23.4794	100	3	12	12	12	57	57	57	0	85.55	1025300000	86	23.732	24.2628	24.6731	23.2814	23.4794	23.9474
EHI_155570	EHI_155570A-p1	EHI_155570A-p1 | transcript=EHI_155570A | gene=EHI_155570 | organism=Entamoeba_histolytica_HM-1:IMSS | gene_product=glutamyl-tRNA synthetase, putative | transcript_product=glutamyl-tRNA synthetase, putative | location=DS571162:80974-82629(+) | protein_leng	0.65491771697998	1.57453	0	21.8471	21.8471	66.6667	2	NaN	NaN	33.3333	1	11	11	11	21.8	21.8	21.8	0	14.564	75343000	20	NaN	22.0295	21.6648	21.1922	NaN	NaN
EHI_086030	EHI_086030A-p1	EHI_086030A-p1 | transcript=EHI_086030A | gene=EHI_086030 | organism=Entamoeba_histolytica_HM-1:IMSS | gene_product=hypothetical protein | transcript_product=hypothetical protein | location=DS571235:17967-19856(+) | protein_length=629 | sequence_SO=superco	0.660361607869469	1.58048	0.220347	23.9149	23.4188	100	3	23.2546	22.5552	100	3	32	32	32	36.4	36.4	36.4	0	121.39	899840000	163	22.6142	23.4188	25.7118	22.5348	24.6737	22.5552
EHI_023110	EHI_023110A-p1	EHI_023110A-p1 | transcript=EHI_023110A | gene=EHI_023110 | organism=Entamoeba_histolytica_HM-1:IMSS | gene_product=NADP-dependent alcohol dehydrogenase | transcript_product=NADP-dependent alcohol dehydrogenase | location=DS571153:71373-72473(-) | protein_	0.664297739664711	1.5848	1.12246	23.3999	23.5562	100	3	22.7356	22.7236	100	3	18	18	17	71	71	69.1	0	71.45	701590000	71	23.7634	23.5562	22.88	22.8788	22.6043	22.7236
EHI_012020	EHI_144710A-p1;EHI_012020A-p1	EHI_144710A-p1 | transcript=EHI_144710A | gene=EHI_144710 | organism=Entamoeba_histolytica_HM-1:IMSS | gene_product=hypothetical protein | transcript_product=hypothetical protein | location=DS571437:2901-4055(-) | protein_length=384 | sequence_SO=supercont	0.679458618164063	1.60154	0.248672	24.369	24.2573	100	3	23.6896	23.2349	100	3	6	6	6	12	12	12	0	7.4318	444500000	36	23.2535	24.2573	25.5963	22.5115	25.3222	23.2349
EHI_161070	EHI_161070A-p1	EHI_161070A-p1 | transcript=EHI_161070A | gene=EHI_161070 | organism=Entamoeba_histolytica_HM-1:IMSS | gene_product=hypothetical protein | transcript_product=hypothetical protein | location=DS571228:50491-51126(-) | protein_length=211 | sequence_SO=superco	0.685905138651531	1.60871	0.537433	22.865	22.9121	100	3	22.179	22.179	66.6667	2	13	13	13	58.3	58.3	58.3	0	89.037	597670000	89	22.4517	23.2311	22.9121	21.5772	NaN	22.7809
EHI_098570	EHI_098570A-p1	EHI_098570A-p1 | transcript=EHI_098570A | gene=EHI_098570 | organism=Entamoeba_histolytica_HM-1:IMSS | gene_product=fructose-1,6-bisphosphate aldolase, putative | transcript_product=fructose-1,6-bisphosphate aldolase, putative | location=DS571169:101660-10	0.685927708943684	1.60874	1.43336	23.8008	23.7315	100	3	23.1149	23.1937	100	3	19	19	19	61.5	61.5	61.5	0	102.99	1405200000	153	23.9982	23.7315	23.6729	23.413	22.738	23.1937
EHI_118920	EHI_118920A-p1;EHI_008350A-p1	EHI_118920A-p1 | transcript=EHI_118920A | gene=EHI_118920 | organism=Entamoeba_histolytica_HM-1:IMSS | gene_product=Rab family GTPase | transcript_product=Rab family GTPase | location=DS571180:91530-92225(+) | protein_length=196 | sequence_SO=supercontig |	0.690598805745445	1.61395	0.420252	23.3985	23.2359	100	3	22.7079	22.8033	100	3	12	12	12	57.7	57.7	57.7	0	35.241	588590000	84	23.1769	23.2359	23.7826	21.4968	22.8033	23.8235
EHI_197480	EHI_197480A-p1	EHI_197480A-p1 | transcript=EHI_197480A | gene=EHI_197480 | organism=Entamoeba_histolytica_HM-1:IMSS | gene_product=actophorin, putative | transcript_product=actophorin, putative | location=DS571157:135658-136074(+) | protein_length=138 | sequence_SO=super	0.712212880452473	1.63832	0.922569	23.4734	23.309	100	3	22.7612	22.723	100	3	7	7	7	55.8	55.8	55.8	0	25.796	495930000	59	22.9518	24.1594	23.309	22.723	22.7145	22.846
EHI_182860	EHI_182860A-p1	EHI_182860A-p1 | transcript=EHI_182860A | gene=EHI_182860 | organism=Entamoeba_histolytica_HM-1:IMSS | gene_product=hypothetical protein | transcript_product=hypothetical protein | location=DS571156:59849-61081(+) | protein_length=410 | sequence_SO=superco	0.713901519775391	1.64023	0.240572	22.7942	22.2887	100	3	22.0803	21.441	100	3	16	16	16	41.2	41.2	41.2	0	38.307	313770000	59	22.2887	21.6243	24.4696	21.441	23.6585	21.1414
EHI_201080	EHI_201080A-p1	EHI_201080A-p1 | transcript=EHI_201080A | gene=EHI_201080 | organism=Entamoeba_histolytica_HM-1:IMSS | gene_product=protein kinase domain containing protein | transcript_product=protein kinase domain containing protein | location=DS571306:2335-6514(-) | pr	0.722099304199219	1.64958	0.921855	22.6238	22.8067	100	3	21.9017	21.9017	66.6667	2	13	13	9	14.3	14.3	11.5	0	48.375	165750000	47	22.861	22.8067	22.2036	21.6404	NaN	22.1629
EHI_110720	EHI_110720A-p1;EHI_006670A-p1	EHI_110720A-p1 | transcript=EHI_110720A | gene=EHI_110720 | organism=Entamoeba_histolytica_HM-1:IMSS | gene_product=PCTP-like protein, putative | transcript_product=PCTP-like protein, putative | location=DS571151:134003-134782(-) | protein_length=259 | seq	0.730703353881836	1.65945	1.68818	23.1404	23.1226	100	3	22.4097	22.2815	100	3	12	12	12	51.7	51.7	51.7	0	30.387	546770000	69	23.1226	23.2498	23.0488	22.1686	22.2815	22.7791
EHI_140260	EHI_140260A-p1	EHI_140260A-p1 | transcript=EHI_140260A | gene=EHI_140260 | organism=Entamoeba_histolytica_HM-1:IMSS | gene_product=copine, putative | transcript_product=copine, putative | location=DS571254:24527-25360(+) | protein_length=277 | sequence_SO=supercontig | S	0.731791814168293	1.6607	3.84987	23.7481	23.7525	100	3	23.0163	23.0374	100	3	13	13	12	75.8	75.8	73.3	0	103.56	663660000	102	23.702	23.7525	23.7897	23.0808	22.9305	23.0374
EHI_177520	EHI_177520A-p1	EHI_177520A-p1 | transcript=EHI_177520A | gene=EHI_177520 | organism=Entamoeba_histolytica_HM-1:IMSS | gene_product=Rab family GTPase | transcript_product=Rab family GTPase | location=DS571175:70478-71219(+) | protein_length=209 | sequence_SO=supercontig |	0.741596221923828	1.67202	0.883493	24.238	24.4717	100	3	23.4964	23.4836	100	3	17	17	17	77.5	77.5	77.5	0	103.17	882190000	107	23.5934	24.6488	24.4717	23.4836	23.8758	23.1297
EHI_087570	EHI_087570A-p1	EHI_087570A-p1 | transcript=EHI_087570A | gene=EHI_087570 | organism=Entamoeba_histolytica_HM-1:IMSS | gene_product=endoribonuclease L-PSP, putative | transcript_product=endoribonuclease L-PSP, putative | location=DS571173:37118-37501(+) | protein_length=1	0.744396209716797	1.67527	0	22.3912	22.3912	66.6667	2	NaN	NaN	33.3333	1	3	3	3	22.8	22.8	22.8	0	8.0155	72681000	16	22.8749	21.9075	NaN	21.6468	NaN	NaN
EHI_189930	EHI_189930A-p1	EHI_189930A-p1 | transcript=EHI_189930A | gene=EHI_189930 | organism=Entamoeba_histolytica_HM-1:IMSS | gene_product=hypothetical protein | transcript_product=hypothetical protein | location=DS571315:20161-20829(+) | protein_length=222 | sequence_SO=superco	0.744819005330402	1.67576	0.875797	22.6675	22.6046	100	3	21.9227	22.0549	100	3	15	15	15	61.7	61.7	61.7	0	68.523	441450000	92	22.6046	23.1781	22.2199	22.0549	21.3826	22.3306
EHI_114640	EHI_114640A-p1	EHI_114640A-p1 | transcript=EHI_114640A | gene=EHI_114640 | organism=Entamoeba_histolytica_HM-1:IMSS | gene_product=Rab family GTPase | transcript_product=Rab family GTPase | location=DS571338:3105-3929(-) | protein_length=199 | sequence_SO=supercontig | S	0.745065689086914	1.67605	0	21.4434	21.5236	100	3	NaN	NaN	33.3333	1	7	7	7	39.2	39.2	39.2	0	73.947	92595000	42	20.9343	21.5236	21.8724	NaN	NaN	20.6984
EHI_148280	EHI_148280A-p1	EHI_148280A-p1 | transcript=EHI_148280A | gene=EHI_148280 | organism=Entamoeba_histolytica_HM-1:IMSS | gene_product=p21-activated kinase | transcript_product=p21-activated kinase | location=DS571146:49626-51029(-) | protein_length=467 | sequence_SO=superco	0.751621246337891	1.68368	0.634049	23.6916	23.6903	100	3	22.94	23.0809	100	3	27	27	26	61.7	61.7	60	0	128.42	2320500000	249	23.2125	23.6903	24.172	22.0876	23.0809	23.6515
EHI_137860	EHI_137860A-p1	EHI_137860A-p1 | transcript=EHI_137860A | gene=EHI_137860 | organism=Entamoeba_histolytica_HM-1:IMSS | gene_product=hypothetical protein | transcript_product=hypothetical protein | location=DS571187:50105-50744(+) | protein_length=171 | sequence_SO=superco	0.75192928314209	1.68404	0	NaN	NaN	33.3333	1	22.2684	22.2684	66.6667	2	7	7	7	42.1	42.1	42.1	0	15.149	115070000	32	23.0203	NaN	NaN	22.0756	NaN	22.4612
EHI_111850	EHI_111850A-p1	EHI_111850A-p1 | transcript=EHI_111850A | gene=EHI_111850 | organism=Entamoeba_histolytica_HM-1:IMSS | gene_product=transporter, auxin efflux carrier (AEC) family | transcript_product=transporter, auxin efflux carrier (AEC) family | location=DS571273:37824	0.754042307535808	1.68651	0.50463	22.5596	22.6283	100	3	21.8055	21.8578	100	3	8	8	8	16.8	16.8	16.8	0	102.19	216740000	36	22.0353	22.6283	23.0151	20.7616	22.7972	21.8578
EHI_022130	EHI_022130A-p1;EHI_108480A-p1;EHI_099280A-p1	EHI_022130A-p1 | transcript=EHI_022130A | gene=EHI_022130 | organism=Entamoeba_histolytica_HM-1:IMSS | gene_product=hypothetical protein, conserved | transcript_product=hypothetical protein, conserved | location=DS571515:8523-10364(+) | protein_length=613	0.755738576253254	1.6885	0.623292	25.5293	25.7313	100	3	24.7736	24.622	100	3	40	40	33	43.1	43.1	36.4	0	145.97	5864100000	360	25.7313	24.6078	26.2488	24.622	25.2631	24.4356
EHI_163260	EHI_163260A-p1	EHI_163260A-p1 | transcript=EHI_163260A | gene=EHI_163260 | organism=Entamoeba_histolytica_HM-1:IMSS | gene_product=copine, putative | transcript_product=copine, putative | location=DS571711:3132-3920(+) | protein_length=262 | sequence_SO=supercontig | SO=	0.75886662801107	1.69216	0.758869	23.4239	23.3686	100	3	22.665	22.7199	100	3	13	13	12	77.1	77.1	72.9	0	105.28	562230000	100	23.3686	23.838	23.0652	22.7199	21.9444	23.3308
EHI_058110	EHI_058110A-p1	EHI_058110A-p1 | transcript=EHI_058110A | gene=EHI_058110 | organism=Entamoeba_histolytica_HM-1:IMSS | gene_product=hypothetical protein | transcript_product=hypothetical protein | location=DS571352:17531-19318(+) | protein_length=595 | sequence_SO=superco	0.759351094563804	1.69273	0.508186	24.434	24.1713	100	3	23.6746	23.5067	100	3	26	26	26	32.4	32.4	32.4	0	74.077	1427500000	166	23.6579	24.1713	25.4727	23.1358	24.3813	23.5067
EHI_006130	EHI_006130A-p1;EHI_073560A-p1;EHI_188970A-p1	EHI_006130A-p1 | transcript=EHI_006130A | gene=EHI_006130 | organism=Entamoeba_histolytica_HM-1:IMSS | gene_product=phosphatidylinositol 3-kinase, putative | transcript_product=phosphatidylinositol 3-kinase, putative | location=DS571227:45302-48445(+) | pr	0.762486775716145	1.69641	0.164993	21.8894	21.3537	100	3	21.1269	22.7079	100	3	55	55	55	59.6	59.6	59.6	0	284.55	2967800000	438	23.0281	21.3537	21.2863	17.8387	22.8341	22.7079
EHI_124560	EHI_124560A-p1;EHI_135430A-p1	EHI_124560A-p1 | transcript=EHI_124560A | gene=EHI_124560 | organism=Entamoeba_histolytica_HM-1:IMSS | gene_product=AP-2 complex subunit mu, putative | transcript_product=AP-2 complex subunit mu, putative | location=DS571188:66961-68205(-) | protein_length	0.762948354085285	1.69696	0.769928	21.9178	22.0439	100	3	21.1549	21.1549	66.6667	2	17	17	17	51	51	51	0	53.969	339870000	88	21.3787	22.3308	22.0439	20.863	NaN	21.4468
EHI_198010	EHI_198010A-p1	EHI_198010A-p1 | transcript=EHI_198010A | gene=EHI_198010 | organism=Entamoeba_histolytica_HM-1:IMSS | gene_product=19S cap proteasome S2 subunit | transcript_product=19S cap proteasome S2 subunit | location=DS571579:5287-7818(-) | protein_length=843 | seq	0.768838882446289	1.7039	0	NaN	NaN	33.3333	1	20.8269	20.8269	66.6667	2	16	16	16	28.1	28.1	28.1	0	33.357	100760000	35	21.5957	NaN	NaN	21.0538	NaN	20.6
EHI_097920	EHI_097920A-p1	EHI_097920A-p1 | transcript=EHI_097920A | gene=EHI_097920 | organism=Entamoeba_histolytica_HM-1:IMSS | gene_product=hypothetical protein | transcript_product=hypothetical protein | location=DS571255:19167-19786(-) | protein_length=186 | sequence_SO=superco	0.77124532063802	1.70674	0.709157	22.7708	22.8625	100	3	21.9996	21.9422	100	3	8	8	8	49.5	49.5	49.5	0	214.81	411350000	64	22.1396	22.8625	23.3103	21.405	21.9422	22.6515
EHI_096350	EHI_096350A-p1	EHI_096350A-p1 | transcript=EHI_096350A | gene=EHI_096350 | organism=Entamoeba_histolytica_HM-1:IMSS | gene_product=hypothetical protein | transcript_product=hypothetical protein | location=DS571163:33307-34899(+) | protein_length=530 | sequence_SO=superco	0.775173823038735	1.7114	0.272813	25.2436	25.5635	100	3	24.4684	24.552	100	3	19	19	19	25.3	25.3	25.3	0	233.56	1694000000	107	23.306	25.5635	26.8614	23.6197	25.2336	24.552
EHI_039480	EHI_039480A-p1	EHI_039480A-p1 | transcript=EHI_039480A | gene=EHI_039480 | organism=Entamoeba_histolytica_HM-1:IMSS | gene_product=Rho guanine nucleotide exchange factor, putative | transcript_product=Rho guanine nucleotide exchange factor, putative | location=DS571355:2	0.793506622314453	1.73328	0.608868	23.5237	23.6441	100	3	22.7302	22.7302	66.6667	2	29	29	28	37	37	35.8	0	101.45	718690000	162	22.8732	23.6441	24.0538	22.2954	NaN	23.165
EHI_135450	EHI_135450A-p1	EHI_135450A-p1 | transcript=EHI_135450A | gene=EHI_135450 | organism=Entamoeba_histolytica_HM-1:IMSS | gene_product=Rho family GTPase | transcript_product=Rho family GTPase | location=DS571422:6793-7538(+) | protein_length=199 | sequence_SO=supercontig | S	0.794696807861328	1.73471	0.882567	23.0586	23.2874	100	3	22.2639	22.1939	100	3	8	8	8	43.2	43.2	43.2	0	51.618	490260000	71	22.4544	23.2874	23.4341	21.8041	22.1939	22.7939
EHI_069480	EHI_069480A-p1	EHI_069480A-p1 | transcript=EHI_069480A | gene=EHI_069480 | organism=Entamoeba_histolytica_HM-1:IMSS | gene_product=HEAT repeat domain containing protein | transcript_product=HEAT repeat domain containing protein | location=DS571164:100222-102345(-) | prot	0.798136711120605	1.73885	0	19.8129	19.8129	66.6667	2	NaN	NaN	33.3333	1	13	13	13	27.4	27.4	27.4	0	40.311	69183000	35	19.8451	NaN	19.7806	19.0147	NaN	NaN
EHI_194500	EHI_194500A-p1	EHI_194500A-p1 | transcript=EHI_194500A | gene=EHI_194500 | organism=Entamoeba_histolytica_HM-1:IMSS | gene_product=ADP-ribosylation factor, putative | transcript_product=ADP-ribosylation factor, putative | location=DS571191:54745-55284(+) | protein_length	0.79948298136393	1.74048	2.00192	22.8959	22.899	100	3	22.0964	22.126	100	3	9	9	5	49.2	49.2	31.8	0	20.218	422980000	54	22.9812	22.8075	22.899	22.368	21.7952	22.126
EHI_098200	EHI_098200A-p1	EHI_098200A-p1 | transcript=EHI_098200A | gene=EHI_098200 | organism=Entamoeba_histolytica_HM-1:IMSS | gene_product=beta-amylase, putative | transcript_product=beta-amylase, putative | location=DS571169:7358-8692(-) | protein_length=444 | sequence_SO=super	0.806750615437824	1.74927	0	22.386	22.3574	100	3	NaN	NaN	33.3333	1	9	9	9	26.1	26.1	26.1	0	20.534	107580000	21	21.6718	23.1287	22.3574	21.5792	NaN	NaN
EHI_099350	EHI_099350A-p1	EHI_099350A-p1 | transcript=EHI_099350A | gene=EHI_099350 | organism=Entamoeba_histolytica_HM-1:IMSS | gene_product=hypothetical protein | transcript_product=hypothetical protein | location=DS571296:32495-33154(-) | protein_length=219 | sequence_SO=superco	0.806867599487305	1.74941	0.630781	24.1105	23.723	100	3	23.3036	23.0745	100	3	8	8	8	36.1	36.1	36.1	0	168.64	462060000	58	23.723	23.6915	24.917	22.7338	24.1027	23.0745
EHI_053850	EHI_053850A-p1	EHI_053850A-p1 | transcript=EHI_053850A | gene=EHI_053850 | organism=Entamoeba_histolytica_HM-1:IMSS | gene_product=hypothetical protein | transcript_product=hypothetical protein | location=DS571641:2793-4751(-) | protein_length=652 | sequence_SO=supercont	0.807390213012695	1.75004	1.27505	25.0111	24.9908	100	3	24.2038	24.0815	100	3	38	38	38	49.8	49.8	49.8	0	323.31	3141600000	351	24.9908	25.3674	24.6753	24.0815	23.8997	24.6301
EHI_137110	EHI_137110A-p1	EHI_137110A-p1 | transcript=EHI_137110A | gene=EHI_137110 | organism=Entamoeba_histolytica_HM-1:IMSS | gene_product=copine, putative | transcript_product=copine, putative | location=DS571287:30979-31847(-) | protein_length=273 | sequence_SO=supercontig | S	0.80830192565918	1.75115	1.05848	24.2609	24.266	100	3	23.4526	23.1416	100	3	15	15	15	70.7	70.7	70.7	0	94.816	1353600000	150	24.0165	24.5003	24.266	23.1416	23.1029	24.1133
EHI_012270	EHI_012270A-p1	EHI_012270A-p1 | transcript=EHI_012270A | gene=EHI_012270 | organism=Entamoeba_histolytica_HM-1:IMSS | gene_product=Gal/GalNAc lectin heavy subunit | transcript_product=Gal/GalNAc lectin heavy subunit | location=DS571148:86226-90086(-) | protein_length=128	0.818637847900391	1.76374	0.689024	25.7561	26.1624	100	3	24.9375	25.0293	100	3	53	26	26	49.9	27.9	27.9	0	323.31	2310600000	277	24.8079	26.2981	26.1624	24.4533	25.3299	25.0293
EHI_047800	EHI_047800A-p1	EHI_047800A-p1 | transcript=EHI_047800A | gene=EHI_047800 | organism=Entamoeba_histolytica_HM-1:IMSS | gene_product=hypothetical protein | transcript_product=hypothetical protein | location=DS571341:22063-22977(-) | protein_length=304 | sequence_SO=superco	0.849322001139324	1.80165	0.759314	29.2563	29.6744	100	3	28.407	28.2587	100	3	22	22	22	64.8	64.8	64.8	0	230.99	36164000000	579	28.2964	29.7982	29.6744	28.7681	28.2587	28.1942
EHI_199580	EHI_199580A-p1	EHI_199580A-p1 | transcript=EHI_199580A | gene=EHI_199580 | organism=Entamoeba_histolytica_HM-1:IMSS | gene_product=hypothetical protein | transcript_product=hypothetical protein | location=DS571319:2063-2773(+) | protein_length=236 | sequence_SO=supercont	0.851863861083984	1.80483	0.717381	23.9023	23.7189	100	3	23.0504	23.1397	100	3	8	8	8	27.1	27.1	27.1	0	14.615	447840000	40	23.7189	23.1544	24.8335	22.6209	23.3907	23.1397
EHI_153290	EHI_153290A-p1	EHI_153290A-p1 | transcript=EHI_153290A | gene=EHI_153290 | organism=Entamoeba_histolytica_HM-1:IMSS | gene_product=hypothetical protein, conserved | transcript_product=hypothetical protein, conserved | location=DS571145:420839-422215(+) | protein_length=4	0.852795282999672	1.806	1.43427	23.2101	23.1603	100	3	22.3573	22.1095	100	3	10	10	10	29.3	29.3	29.3	0	21.611	287070000	54	23.0646	23.1603	23.4054	22.0907	22.1095	22.8717
EHI_077500	EHI_077500A-p1	EHI_077500A-p1 | transcript=EHI_077500A | gene=EHI_077500 | organism=Entamoeba_histolytica_HM-1:IMSS | gene_product=galactose-specific adhesin 170kD subunit | transcript_product=galactose-specific adhesin 170kD subunit | location=DS571369:6002-9877(+) | pr	0.859761873881023	1.81474	0.557498	24.4519	24.4399	100	3	23.5922	23.5922	66.6667	2	58	14	5	48.6	13.4	5.3	0	137.07	504130000	85	24.8894	24.4399	24.0265	24.3481	NaN	22.8362
EHI_167290	EHI_167290A-p1	EHI_167290A-p1 | transcript=EHI_167290A | gene=EHI_167290 | organism=Entamoeba_histolytica_HM-1:IMSS | gene_product=leucine rich repeat / protein phosphatase 2C domain containing protein | transcript_product=leucine rich repeat / protein phosphatase 2C dom	0.861562093098961	1.817	0.737416	23.4892	23.7431	100	3	22.6276	22.4063	100	3	17	17	17	27.9	27.9	27.9	0	51.764	580510000	86	22.8319	23.7431	23.8925	22.035	22.4063	23.4415
EHI_167710	EHI_167710A-p1	EHI_167710A-p1 | transcript=EHI_167710A | gene=EHI_167710 | organism=Entamoeba_histolytica_HM-1:IMSS | gene_product=hypothetical protein, conserved | transcript_product=hypothetical protein, conserved | location=DS571343:23808-26567(+) | protein_length=919	0.866141001383465	1.82278	0	NaN	NaN	33.3333	1	20.5171	20.4994	100	3	20	20	20	27.3	27.3	27.3	0	53.606	191230000	61	21.3832	NaN	NaN	19.3028	20.4994	21.7491
EHI_065330	EHI_065330A-p1	EHI_065330A-p1 | transcript=EHI_065330A | gene=EHI_065330 | organism=Entamoeba_histolytica_HM-1:IMSS | gene_product=Gal/GalNAc lectin subunit Igl2 | transcript_product=Gal/GalNAc lectin subunit Igl2 | location=DS571302:28166-31483(-) | protein_length=1105	0.873313903808594	1.83187	1.37306	26.5902	26.4599	100	3	25.7169	25.5644	100	3	27	27	18	28.4	28.4	20.3	0	323.31	3985100000	211	26.4599	26.3903	26.9206	25.3882	26.1983	25.5644
EHI_027800	EHI_027800A-p1;EHI_183400A-p1	EHI_027800A-p1 | transcript=EHI_027800A | gene=EHI_027800 | organism=Entamoeba_histolytica_HM-1:IMSS | gene_product=galactose binding lectin 35 kDa subunit, putative | transcript_product=galactose binding lectin 35 kDa subunit, putative | location=DS571215	0.876777648925781	1.83627	0.478054	23.0338	23.0338	66.6667	2	22.157	22.157	66.6667	2	11	5	5	48.7	26.9	26.9	0	12.363	93529000	25	NaN	23.2729	22.7946	21.5078	22.8061	NaN
EHI_140350	EHI_140350A-p1	EHI_140350A-p1 | transcript=EHI_140350A | gene=EHI_140350 | organism=Entamoeba_histolytica_HM-1:IMSS | gene_product=G protein alpha subunit, putative | transcript_product=G protein alpha subunit, putative | location=DS571254:41579-42655(+) | protein_length	0.902265548706055	1.869	0.827059	26.1246	26.4993	100	3	25.2223	25.1406	100	3	25	25	25	77.1	77.1	77.1	0	323.31	5820800000	344	25.1848	26.4993	26.6895	24.9621	25.1406	25.5642
EHI_146180	EHI_146180A-p1	EHI_146180A-p1 | transcript=EHI_146180A | gene=EHI_146180 | organism=Entamoeba_histolytica_HM-1:IMSS | gene_product=Rho family GTPase | transcript_product=Rho family GTPase | location=DS571244:41809-42592(-) | protein_length=216 | sequence_SO=supercontig |	0.904546101888023	1.87196	1.66448	24.6831	24.6702	100	3	23.7786	23.8953	100	3	11	11	10	50	50	44.9	0	107.92	1315100000	98	24.7805	24.5986	24.6702	23.8953	23.314	24.1264
EHI_092640	EHI_092640A-p1;EHI_000690A-p1	EHI_092640A-p1 | transcript=EHI_092640A | gene=EHI_092640 | organism=Entamoeba_histolytica_HM-1:IMSS | gene_product=seryl-tRNA synthetase, putative | transcript_product=seryl-tRNA synthetase, putative | location=DS571155:136419-137780(+) | protein_length=4	0.908885955810547	1.8776	0	22.3645	22.6401	100	3	NaN	NaN	33.3333	1	9	9	9	30	30	30	0	21.883	119330000	41	21.619	22.6401	22.8343	21.4556	NaN	NaN
EHI_112880	EHI_112880A-p1;EHI_035460A-p1	EHI_112880A-p1 | transcript=EHI_112880A | gene=EHI_112880 | organism=Entamoeba_histolytica_HM-1:IMSS | gene_product=40S ribosomal protein S13, putative | transcript_product=40S ribosomal protein S13, putative | location=DS571411:12968-13414(-) | protein_le	0.909390767415363	1.87825	0.293029	23.6177	23.6251	100	3	22.7083	21.7726	100	3	7	7	7	48	48	48	0	14.596	670010000	48	24.1514	23.0766	23.6251	25.1233	21.7726	21.229
EHI_092080	EHI_092080A-p1	EHI_092080A-p1 | transcript=EHI_092080A | gene=EHI_092080 | organism=Entamoeba_histolytica_HM-1:IMSS | gene_product=hypothetical protein, conserved | transcript_product=hypothetical protein, conserved | location=DS571155:7069-8517(-) | protein_length=482 |	0.910397529602051	1.87956	0	NaN	NaN	33.3333	1	21.6397	21.6397	66.6667	2	9	9	9	15.1	15.1	15.1	0	48.621	30124000	20	NaN	NaN	22.5501	20.6149	22.6645	NaN
EHI_125150	EHI_125150A-p1	EHI_125150A-p1 | transcript=EHI_125150A | gene=EHI_125150 | organism=Entamoeba_histolytica_HM-1:IMSS | gene_product=hypothetical protein | transcript_product=hypothetical protein | location=DS571290:3874-5316(+) | protein_length=480 | sequence_SO=supercont	0.912843704223633	1.88275	0	22.4818	21.7861	100	3	NaN	NaN	33.3333	1	16	16	16	35.2	35.2	35.2	0	41.251	234520000	40	21.1459	21.7861	24.5133	NaN	NaN	21.5689
EHI_198330	EHI_198330A-p1	EHI_198330A-p1 | transcript=EHI_198330A | gene=EHI_198330 | organism=Entamoeba_histolytica_HM-1:IMSS | gene_product=Ras family GTPase | transcript_product=Ras family GTPase | location=DS571456:5759-6382(+) | protein_length=207 | sequence_SO=supercontig | S	0.925106048583984	1.89882	1.29221	23.4663	23.7029	100	3	22.5412	22.556	100	3	16	16	16	80.2	80.2	80.2	0	105.18	930300000	148	22.8827	23.7029	23.8133	22.8153	22.2523	22.556
EHI_182670	EHI_182670A-p1	EHI_182670A-p1 | transcript=EHI_182670A | gene=EHI_182670 | organism=Entamoeba_histolytica_HM-1:IMSS | gene_product=enhancer binding protein-2, putative | transcript_product=enhancer binding protein-2, putative | location=DS571156:30870-31559(+) | protein_	0.930317878723145	1.9057	0.60531	21.0973	21.0973	66.6667	2	20.167	20.167	66.6667	2	7	7	7	31.9	31.9	31.9	0	23.331	98716000	30	21.6488	NaN	20.5458	19.9977	NaN	20.3362
EHI_047810	EHI_047810A-p1;EHI_092930A-p1	EHI_047810A-p1 | transcript=EHI_047810A | gene=EHI_047810 | organism=Entamoeba_histolytica_HM-1:IMSS | gene_product=hypothetical protein | transcript_product=hypothetical protein | location=DS571341:23350-25659(+) | protein_length=769 | sequence_SO=superco	0.94375769297282	1.92353	1.16043	21.2529	21.1694	100	3	20.3092	20.3092	66.6667	2	18	18	15	32.9	32.9	26.9	0	61.982	135810000	58	21.1066	21.4828	21.1694	19.9003	NaN	20.718
EHI_164900	EHI_164900A-p1	EHI_164900A-p1 | transcript=EHI_164900A | gene=EHI_164900 | organism=Entamoeba_histolytica_HM-1:IMSS | gene_product=Rab family GTPase | transcript_product=Rab family GTPase | location=DS571216:41351-42145(+) | protein_length=264 | sequence_SO=supercontig |	0.948963165283203	1.93048	0.555029	22.591	23.132	100	3	21.642	21.6659	100	3	9	8	8	38.6	36	36	0	29.886	255920000	44	21.1169	23.5241	23.132	21.6659	21.8612	21.399
EHI_119270	EHI_119270A-p1	EHI_119270A-p1 | transcript=EHI_119270A | gene=EHI_119270 | organism=Entamoeba_histolytica_HM-1:IMSS | gene_product=hypothetical protein | transcript_product=hypothetical protein | location=DS571267:22200-23555(+) | protein_length=451 | sequence_SO=superco	0.957598050435383	1.94207	0.662661	21.4193	21.5909	100	3	20.4617	20.4617	66.6667	2	15	15	15	52.5	52.5	52.5	0	135.75	188400000	84	21.0007	21.6664	21.5909	19.7212	NaN	21.2023
EHI_197010	EHI_197010A-p1;EHI_197000A-p1	EHI_197010A-p1 | transcript=EHI_197010A | gene=EHI_197010 | organism=Entamoeba_histolytica_HM-1:IMSS | gene_product=hypothetical protein | transcript_product=hypothetical protein | location=DS571157:38468-40813(+) | protein_length=781 | sequence_SO=superco	0.965410868326824	1.95262	0.447946	22.1105	21.9349	100	3	21.1451	20.8415	100	3	35	35	33	55.4	55.4	54.2	0	109.22	1139500000	218	21.9349	21.5663	22.8303	19.8523	20.8415	22.7413
EHI_049690	EHI_049690A-p1	EHI_049690A-p1 | transcript=EHI_049690A | gene=EHI_049690 | organism=Entamoeba_histolytica_HM-1:IMSS | gene_product=galactose-specific adhesin light subunit, putative | transcript_product=galactose-specific adhesin light subunit, putative | location=DS5711	0.972654342651367	1.96245	0.663508	23.8059	24.1912	100	3	22.8332	22.8332	66.6667	2	14	8	8	58.3	37.2	37.2	0	99.393	413800000	56	22.9114	24.1912	24.315	22.5214	23.145	NaN
EHI_192780	EHI_192780A-p1	EHI_192780A-p1 | transcript=EHI_192780A | gene=EHI_192780 | organism=Entamoeba_histolytica_HM-1:IMSS | gene_product=hypothetical protein | transcript_product=hypothetical protein | location=DS571384:9492-10333(+) | protein_length=220 | sequence_SO=supercon	0.982645034790039	1.97609	0	NaN	NaN	33.3333	1	22.1919	21.8009	100	3	4	4	4	25.5	25.5	25.5	0	13.1	36926000	14	NaN	23.1746	NaN	21.5124	23.2625	21.8009
EHI_025700	EHI_025700A-p1	EHI_025700A-p1 | transcript=EHI_025700A | gene=EHI_025700 | organism=Entamoeba_histolytica_HM-1:IMSS | gene_product=serine-threonine-isoleucine rich protein, putative | transcript_product=serine-threonine-isoleucine rich protein, putative | location=DS5715	0.988432566324871	1.98403	0.624429	22.706	23.0556	100	3	21.7175	21.553	100	3	37	37	5	18.2	18.2	3.4	0	199.62	572850000	175	21.8441	23.0556	23.2182	21.553	20.8317	22.768
EHI_186800	EHI_186800A-p1	EHI_186800A-p1 | transcript=EHI_186800A | gene=EHI_186800 | organism=Entamoeba_histolytica_HM-1:IMSS | gene_product=hypothetical protein, conserved | transcript_product=hypothetical protein, conserved | location=DS571159:42051-44831(+) | protein_length=926	0.992219289143879	1.98924	0.391789	23.8691	23.6551	100	3	22.8769	22.5922	100	3	48	48	48	38.7	38.7	38.7	0	249.42	1569400000	233	22.7604	23.6551	25.1919	22.5922	24.3804	21.6581
EHI_101250	EHI_101250A-p1;EHI_067380A-p1;EHI_148440A-p1	EHI_101250A-p1 | transcript=EHI_101250A | gene=EHI_101250 | organism=Entamoeba_histolytica_HM-1:IMSS | gene_product=serine/threonine-protein kinase, putative | transcript_product=serine/threonine-protein kinase, putative | location=DS571353:10049-11898(+)	0.992428461710613	1.98953	0	21.325	21.5183	100	3	NaN	NaN	33.3333	1	17	17	15	31.4	31.4	28.3	0	25.311	185070000	56	21.5183	20.8483	21.6085	20.3326	NaN	NaN
EHI_044540	EHI_044540A-p1	EHI_044540A-p1 | transcript=EHI_044540A | gene=EHI_044540 | organism=Entamoeba_histolytica_HM-1:IMSS | gene_product=hypothetical protein | transcript_product=hypothetical protein | location=DS571147:14010-15842(+) | protein_length=582 | sequence_SO=superco	1.01926549275716	2.02689	0.833954	22.4786	22.2347	100	3	21.4593	21.0946	100	3	16	16	16	36.4	36.4	36.4	0	88.018	416020000	103	22.2347	22.1883	23.0128	20.8357	21.0946	22.4477
EHI_197440	EHI_197440A-p1	EHI_197440A-p1 | transcript=EHI_197440A | gene=EHI_197440 | organism=Entamoeba_histolytica_HM-1:IMSS | gene_product=hypothetical protein | transcript_product=hypothetical protein | location=DS571157:129481-131218(-) | protein_length=533 | sequence_SO=super	1.02340952555339	2.03272	1.47165	23.4052	23.407	100	3	22.3818	22.6587	100	3	9	9	9	14.3	14.3	14.3	0	40.607	291910000	64	23.407	23.4143	23.3943	21.7389	22.6587	22.7478
EHI_071590	EHI_071590A-p1	EHI_071590A-p1 | transcript=EHI_071590A | gene=EHI_071590 | organism=Entamoeba_histolytica_HM-1:IMSS | gene_product=protein disulfide isomerase, putative | transcript_product=protein disulfide isomerase, putative | location=DS571558:5937-7043(+) | protein_	1.03708966573079	2.05208	0.959224	25.2994	25.4727	100	3	24.2623	24.5684	100	3	19	19	18	48.9	48.9	43.5	0	121.99	1918900000	177	24.6533	25.7722	25.4727	24.7117	24.5684	23.5068
EHI_075690	EHI_075690A-p1	EHI_075690A-p1 | transcript=EHI_075690A | gene=EHI_075690 | organism=Entamoeba_histolytica_HM-1:IMSS | gene_product=hypothetical protein | transcript_product=hypothetical protein | location=DS571394:15452-16108(-) | protein_length=218 | sequence_SO=superco	1.04245758056641	2.05973	0	22.8081	22.8081	66.6667	2	NaN	NaN	33.3333	1	3	3	3	14.2	14.2	14.2	0	8.3756	68952000	29	NaN	23.159	22.4573	NaN	NaN	21.7657
EHI_198580	EHI_198580A-p1	EHI_198580A-p1 | transcript=EHI_198580A | gene=EHI_198580 | organism=Entamoeba_histolytica_HM-1:IMSS | gene_product=hypothetical protein | transcript_product=hypothetical protein | location=DS571165:5308-5916(-) | protein_length=202 | sequence_SO=supercont	1.05479145050049	2.07742	0	21.0162	21.0162	66.6667	2	NaN	NaN	33.3333	1	9	9	9	54	54	54	0	63.487	144730000	32	22.0076	NaN	20.0247	19.9614	NaN	NaN
EHI_188170	EHI_188170A-p1	EHI_188170A-p1 | transcript=EHI_188170A | gene=EHI_188170 | organism=Entamoeba_histolytica_HM-1:IMSS | gene_product=hypothetical protein | transcript_product=hypothetical protein | location=DS571206:38070-38978(+) | protein_length=302 | sequence_SO=superco	1.05865732828776	2.08299	0.306333	24.4167	23.3715	100	3	23.3581	23.1888	100	3	17	8	8	39.7	20.9	20.9	0	38.603	847900000	62	22.9712	23.3715	26.9075	22.3325	24.553	23.1888
EHI_144270	EHI_144270A-p1	EHI_144270A-p1 | transcript=EHI_144270A | gene=EHI_144270 | organism=Entamoeba_histolytica_HM-1:IMSS | gene_product=AIG1 family protein | transcript_product=AIG1 family protein | location=DS571575:1642-2505(-) | protein_length=287 | sequence_SO=supercontig	1.08116404215495	2.11574	2.22333	24.2815	24.2815	66.6667	2	23.2004	23.1915	100	3	7	7	6	28.6	28.6	25.4	0	19.988	359530000	34	NaN	24.1004	24.4626	23.1045	23.1915	23.3051
EHI_168340	EHI_168340A-p1	EHI_168340A-p1 | transcript=EHI_168340A | gene=EHI_168340 | organism=Entamoeba_histolytica_HM-1:IMSS | gene_product=actin-binding protein, cofilin/tropomyosin family | transcript_product=actin-binding protein, cofilin/tropomyosin family | location=DS571263	1.08841260274251	2.1264	0.945694	24.0185	23.5403	100	3	22.9301	22.9379	100	3	5	5	5	44.6	44.6	44.6	0	31.113	589580000	52	23.4258	25.0896	23.5403	22.8477	23.0047	22.9379
EHI_050510	EHI_050510A-p1	EHI_050510A-p1 | transcript=EHI_050510A | gene=EHI_050510 | organism=Entamoeba_histolytica_HM-1:IMSS | gene_product=hypothetical protein | transcript_product=hypothetical protein | location=DS571149:53368-54441(-) | protein_length=357 | sequence_SO=superco	1.09905433654785	2.14214	0.498269	23.2363	23.0905	100	3	22.1372	22.8457	100	3	18	18	18	55.5	55.5	55.5	0	67.521	778160000	111	23.8341	23.0905	22.7842	22.8457	20.3288	23.2373
EHI_151950	EHI_151950A-p1	EHI_151950A-p1 | transcript=EHI_151950A | gene=EHI_151950 | organism=Entamoeba_histolytica_HM-1:IMSS | gene_product=casein kinase, putative | transcript_product=casein kinase, putative | location=DS571145:180044-181051(+) | protein_length=335 | sequence_SO	1.10535939534505	2.15152	0.889059	22.5953	22.7184	100	3	21.4899	21.169	100	3	13	13	13	42.7	42.7	42.7	0	54.671	382780000	90	21.7925	22.7184	23.275	21.169	21.0428	22.2581
EHI_064710	EHI_064710A-p1	EHI_064710A-p1 | transcript=EHI_064710A | gene=EHI_064710 | organism=Entamoeba_histolytica_HM-1:IMSS | gene_product=60S ribosomal protein L4, putative | transcript_product=60S ribosomal protein L4, putative | location=DS571196:71639-72934(+) | protein_leng	1.12330309549968	2.17845	0.464024	24.6416	24.745	100	3	23.5183	23.6873	100	3	23	23	1	51	51	4.2	0	52.376	948770000	112	24.745	23.696	25.4838	25.0013	23.6873	21.8663
EHI_048630	EHI_048630A-p1	EHI_048630A-p1 | transcript=EHI_048630A | gene=EHI_048630 | organism=Entamoeba_histolytica_HM-1:IMSS | gene_product=actin, putative | transcript_product=actin, putative | location=DS571231:33184-35325(+) | protein_length=713 | sequence_SO=supercontig | SO=	1.12568887074788	2.18206	1.78421	22.0611	22.2372	100	3	20.9354	20.9354	66.6667	2	13	13	9	27.3	27.3	19.8	0	30.225	293730000	63	21.7067	22.2394	22.2372	20.8965	NaN	20.9743
EHI_154200	EHI_154200A-p1;EHI_197680A-p1	EHI_154200A-p1 | transcript=EHI_154200A | gene=EHI_154200 | organism=Entamoeba_histolytica_HM-1:IMSS | gene_product=hypothetical protein | transcript_product=hypothetical protein | location=DS571274:22279-25044(-) | protein_length=921 | sequence_SO=superco	1.1382261912028	2.2011	1.36191	23.3883	23.208	100	3	22.25	22.5158	100	3	42	42	42	38.4	38.4	38.4	0	148.29	971930000	203	23.0433	23.208	23.9135	21.6804	22.5539	22.5158
EHI_155310	EHI_155310A-p1	EHI_155310A-p1 | transcript=EHI_155310A | gene=EHI_155310 | organism=Entamoeba_histolytica_HM-1:IMSS | gene_product=hypothetical protein | transcript_product=hypothetical protein | location=DS571162:34398-35042(+) | protein_length=214 | sequence_SO=superco	1.15952110290527	2.23383	0.683914	23.5095	23.5858	100	3	22.35	22.35	66.6667	2	4	4	4	22.9	22.9	22.9	0	54.542	208720000	35	22.7469	23.5858	24.1958	NaN	21.7085	22.9914
EHI_133540	EHI_133540A-p1;EHI_022020A-p1	EHI_133540A-p1 | transcript=EHI_133540A | gene=EHI_133540 | organism=Entamoeba_histolytica_HM-1:IMSS | gene_product=hypothetical protein | transcript_product=hypothetical protein | location=DS571212:7103-8968(+) | protein_length=621 | sequence_SO=supercont	1.16118939717611	2.23642	0.711535	23.8	23.2532	100	3	22.6388	22.8149	100	3	23	23	23	30.3	30.3	30.3	0	63.768	672530000	112	23.2532	23.2199	24.9267	21.7192	23.3822	22.8149
EHI_124880	EHI_124880A-p1	EHI_124880A-p1 | transcript=EHI_124880A | gene=EHI_124880 | organism=Entamoeba_histolytica_HM-1:IMSS | gene_product=inorganic pyrophosphatase, putative | transcript_product=inorganic pyrophosphatase, putative | location=DS571392:16558-17292(-) | protein_le	1.17611122131348	2.25967	1.24752	23.0135	23.074	100	3	21.8374	21.5622	100	3	11	11	11	57.8	57.8	57.8	0	73.08	269500000	54	23.3592	23.074	22.6073	21.353	22.5969	21.5622
EHI_006980	EHI_006980A-p1	EHI_006980A-p1 | transcript=EHI_006980A | gene=EHI_006980 | organism=Entamoeba_histolytica_HM-1:IMSS | gene_product=Gal/GalNAc lectin subunit Igl1 | transcript_product=Gal/GalNAc lectin subunit Igl1 | location=DS571197:57546-60851(-) | protein_length=1101	1.18245951334636	2.26963	0.363295	23.3347	22.9423	100	3	22.1523	22.003	100	3	26	17	17	28	19.8	19.8	0	146.37	780650000	125	24.65	22.9423	22.4119	24.2647	22.003	20.1891
EHI_008090	EHI_008090A-p1;EHI_097490A-p1	EHI_008090A-p1 | transcript=EHI_008090A | gene=EHI_008090 | organism=Entamoeba_histolytica_HM-1:IMSS | gene_product=hypothetical protein, conserved domain containing | transcript_product=hypothetical protein, conserved domain containing | location=DS571178	1.20948600769043	2.31255	0.468449	23.0672	23.1164	100	3	21.8577	22.5005	100	3	20	20	7	57.9	57.9	18.3	0	122.2	1496100000	152	23.246	22.8391	23.1164	19.6939	22.5005	23.3786
EHI_056480	EHI_056480A-p1	EHI_056480A-p1 | transcript=EHI_056480A | gene=EHI_056480 | organism=Entamoeba_histolytica_HM-1:IMSS | gene_product=triosephosphate isomerase | transcript_product=triosephosphate isomerase | location=DS571313:25563-26348(+) | protein_length=261 | sequence_	1.24676195780436	2.37308	1.12278	22.595	22.5195	100	3	21.3483	21.4223	100	3	12	12	12	57.5	57.5	57.5	0	49.078	403280000	92	22.5195	23.0171	22.2484	22.1249	20.4976	21.4223
EHI_146810	EHI_146810A-p1;EHI_184010A-p1;EHI_035160A-p1	EHI_146810A-p1 | transcript=EHI_146810A | gene=EHI_146810 | organism=Entamoeba_histolytica_HM-1:IMSS | gene_product=hypothetical protein | transcript_product=hypothetical protein | location=DS571554:8121-10094(+) | protein_length=657 | sequence_SO=supercon	1.24853070576986	2.37599	0	21.766	21.1032	100	3	NaN	NaN	33.3333	1	14	14	14	23.1	23.1	23.1	0	22.928	121870000	36	20.8781	21.1032	23.3167	20.5175	NaN	NaN
EHI_192610	EHI_192610A-p1	EHI_192610A-p1 | transcript=EHI_192610A | gene=EHI_192610 | organism=Entamoeba_histolytica_HM-1:IMSS | gene_product=sericin 1 precursor, putative | transcript_product=sericin 1 precursor, putative | location=DS571209:59565-61721(-) | protein_length=718 | s	1.26069641113281	2.39611	0.520419	23.3131	23.7969	100	3	22.0524	22.399	100	3	15	15	15	27.6	27.6	27.6	0	41.822	199690000	50	21.4821	24.6602	23.7969	21.1004	22.399	22.6578
EHI_105210	EHI_105210A-p1	EHI_105210A-p1 | transcript=EHI_105210A | gene=EHI_105210 | organism=Entamoeba_histolytica_HM-1:IMSS | gene_product=hypothetical protein, conserved | transcript_product=hypothetical protein, conserved | location=DS571204:33386-34387(-) | protein_length=333	1.27237637837728	2.41559	1.46721	23.5667	23.5252	100	3	22.2943	22.2371	100	3	16	16	16	55.9	55.9	55.9	0	123.69	798390000	153	23.0846	23.5252	24.0902	22.2371	21.8443	22.8014
EHI_199020	EHI_199020A-p1	EHI_199020A-p1 | transcript=EHI_199020A | gene=EHI_199020 | organism=Entamoeba_histolytica_HM-1:IMSS | gene_product=high-affinity potassium uptake transporter, putative | transcript_product=high-affinity potassium uptake transporter, putative | location=DS	1.33536624908447	2.5234	0	23.0268	23.0268	66.6667	2	NaN	NaN	33.3333	1	7	7	7	13	13	13	0	18.633	133140000	25	NaN	22.5314	23.5223	NaN	NaN	21.6915
EHI_110730	EHI_110730A-p1	EHI_110730A-p1 | transcript=EHI_110730A | gene=EHI_110730 | organism=Entamoeba_histolytica_HM-1:IMSS | gene_product=nucleoside transporter, putative | transcript_product=nucleoside transporter, putative | location=DS571151:136182-137645(-) | protein_length	1.36684894561768	2.57907	0	22.2107	22.2107	66.6667	2	NaN	NaN	33.3333	1	6	6	6	20.7	20.7	20.7	0	39.057	82682000	25	NaN	22.0547	22.3668	NaN	NaN	20.8439
EHI_015250	EHI_015250A-p1	EHI_015250A-p1 | transcript=EHI_015250A | gene=EHI_015250 | organism=Entamoeba_histolytica_HM-1:IMSS | gene_product=lysozyme, putative | transcript_product=lysozyme, putative | location=DS571202:20856-23079(+) | protein_length=722 | sequence_SO=supercontig	1.37906074523926	2.60099	0.607822	23.7122	23.512	100	3	22.3332	22.8419	100	3	17	17	17	24.4	24.4	24.4	0	57.675	609540000	115	23.512	24.3762	23.2485	20.478	23.6796	22.8419
EHI_133530	EHI_133530A-p1;REV__EHI_104350A-p1	EHI_133530A-p1 | transcript=EHI_133530A | gene=EHI_133530 | organism=Entamoeba_histolytica_HM-1:IMSS | gene_product=hypothetical protein, conserved | transcript_product=hypothetical protein, conserved | location=DS571212:4831-6681(-) | protein_length=616 |	1.40585390726725	2.64975	0.543134	23.1273	22.9281	100	3	21.7215	22.0862	100	3	28	21	21	31	24.4	24.4	0	57.418	708380000	94	22.9281	21.8485	24.6054	22.0862	22.9154	20.163
EHI_110740	EHI_110740A-p1	EHI_110740A-p1 | transcript=EHI_110740A | gene=EHI_110740 | organism=Entamoeba_histolytica_HM-1:IMSS | gene_product=hypothetical protein | transcript_product=hypothetical protein | location=DS571151:140538-143129(+) | protein_length=863 | sequence_SO=super	1.42388470967611	2.68307	1.68605	26.6051	26.5933	100	3	25.1812	25.2684	100	3	16	16	16	15.8	15.8	15.8	0	115.94	5721000000	198	25.9815	26.5933	27.2405	25.3355	25.2684	24.9397
EHI_008610	EHI_008610A-p1	EHI_008610A-p1 | transcript=EHI_008610A | gene=EHI_008610 | organism=Entamoeba_histolytica_HM-1:IMSS | gene_product=hypothetical protein, conserved | transcript_product=hypothetical protein, conserved | location=DS571199:33150-34259(-) | protein_length=369	1.44472249348958	2.7221	0	22.2154	22.7955	100	3	NaN	NaN	33.3333	1	9	9	9	23.6	23.6	23.6	0	19.356	82485000	24	22.9323	20.9184	22.7955	NaN	NaN	20.7707
EHI_013890	EHI_013890A-p1	EHI_013890A-p1 | transcript=EHI_013890A | gene=EHI_013890 | organism=Entamoeba_histolytica_HM-1:IMSS | gene_product=40S ribosomal protein S6, putative | transcript_product=40S ribosomal protein S6, putative | location=DS571172:7827-8684(+) | protein_length	1.46312459309896	2.75705	0.413527	24.014	23.3198	100	3	22.5508	23.4983	100	3	14	14	1	48.1	48.1	6.4	0	72.862	778880000	62	23.3198	22.4502	26.2719	23.5281	23.4983	20.6261
EHI_156330	EHI_156330A-p1	EHI_156330A-p1 | transcript=EHI_156330A | gene=EHI_156330 | organism=Entamoeba_histolytica_HM-1:IMSS | gene_product=hypothetical protein | transcript_product=hypothetical protein | location=DS571257:21551-24001(-) | protein_length=816 | sequence_SO=superco	1.47749614715576	2.78465	0	23.5936	23.5936	66.6667	2	NaN	NaN	33.3333	1	8	8	8	8	8	8	0	44.474	177100000	28	NaN	22.0916	25.0956	NaN	22.1161	NaN
EHI_152690	EHI_152690A-p1	EHI_152690A-p1 | transcript=EHI_152690A | gene=EHI_152690 | organism=Entamoeba_histolytica_HM-1:IMSS | gene_product=Rap/Ran GTPase-activating protein, putative | transcript_product=Rap/Ran GTPase-activating protein, putative | location=DS571145:308063-3119	1.56816736857096	2.96528	0.369754	21.5626	21.8057	100	3	19.9944	21.5292	100	3	62	62	2	49.4	49.4	4.7	0	254.39	3129400000	381	20.8273	21.8057	22.0547	16.5323	21.9218	21.5292
EHI_101240	EHI_101240A-p1	EHI_101240A-p1 | transcript=EHI_101240A | gene=EHI_101240 | organism=Entamoeba_histolytica_HM-1:IMSS | gene_product=hypothetical protein, conserved | transcript_product=hypothetical protein, conserved | location=DS571353:6335-8866(-) | protein_length=843 |	1.56832917531331	2.96561	0.749541	21.3441	21.0938	100	3	19.7758	19.7758	66.6667	2	43	43	43	52.9	52.9	52.9	0	119.74	515230000	131	22.3879	20.5505	21.0938	20.518	NaN	19.0335
EHI_023600	EHI_023600A-p1	EHI_023600A-p1 | transcript=EHI_023600A | gene=EHI_023600 | organism=Entamoeba_histolytica_HM-1:IMSS | gene_product=adaptor protein (AP) family protein | transcript_product=adaptor protein (AP) family protein | location=DS571330:8538-10712(+) | protein_len	1.59911727905273	3.02958	1.81489	20.0192	20.1112	100	3	18.4201	18.5843	100	3	22	22	22	45.7	45.7	45.7	0	101.03	421110000	99	20.4694	20.1112	19.4772	17.8998	18.7764	18.5843
EHI_008750	EHI_008750A-p1	EHI_008750A-p1 | transcript=EHI_008750A | gene=EHI_008750 | organism=Entamoeba_histolytica_HM-1:IMSS | gene_product=hypothetical protein | transcript_product=hypothetical protein | location=DS571199:59912-62019(+) | protein_length=685 | sequence_SO=superco	1.64900016784668	3.13616	0	NaN	NaN	33.3333	1	19.9987	19.9987	66.6667	2	13	13	13	27.2	27.2	27.2	0	36.979	154230000	32	21.6477	NaN	NaN	19.3873	NaN	20.6101
EHI_119950	EHI_119950A-p1	EHI_119950A-p1 | transcript=EHI_119950A | gene=EHI_119950 | organism=Entamoeba_histolytica_HM-1:IMSS | gene_product=leucine-rich repeat containing protein | transcript_product=leucine-rich repeat containing protein | location=DS571393:18826-19881(-) | prot	1.67545318603516	3.1942	0	23.0402	23.6421	100	3	NaN	NaN	33.3333	1	13	13	13	39.3	39.3	39.3	0	38.539	368830000	67	21.2799	23.6421	24.1986	NaN	NaN	21.3648
EHI_178570	EHI_178570A-p1	EHI_178570A-p1 | transcript=EHI_178570A | gene=EHI_178570 | organism=Entamoeba_histolytica_HM-1:IMSS | gene_product=chaperonin 1 60 kDa | transcript_product=chaperonin 1 60 kDa | location=DS571154:37738-39348(-) | protein_length=536 | sequence_SO=supercont	1.74688275655111	3.35633	1.53753	22.1263	22.3241	100	3	20.3794	20.2573	100	3	20	20	20	51.3	51.3	51.3	0	54.402	190200000	81	22.5783	22.3241	21.4765	19.7478	21.1331	20.2573
EHI_086380	EHI_086380A-p1	EHI_086380A-p1 | transcript=EHI_086380A | gene=EHI_086380 | organism=Entamoeba_histolytica_HM-1:IMSS | gene_product=hypothetical protein | transcript_product=hypothetical protein | location=DS571381:3445-4427(+) | protein_length=309 | sequence_SO=supercont	1.76832103729248	3.40657	0	22.7295	22.7295	66.6667	2	NaN	NaN	33.3333	1	3	3	3	9.1	9.1	9.1	0	6.5171	72495000	22	NaN	22.7505	22.7085	20.9611	NaN	NaN
EHI_107130	EHI_107130A-p1	EHI_107130A-p1 | transcript=EHI_107130A | gene=EHI_107130 | organism=Entamoeba_histolytica_HM-1:IMSS | gene_product=hypothetical protein | transcript_product=hypothetical protein | location=DS571205:31688-32731(+) | protein_length=347 | sequence_SO=superco	1.8743953704834	3.66648	0.473556	23.803	22.5399	100	3	21.9286	21.5533	100	3	13	13	13	30.8	30.8	30.8	0	27.805	1054200000	37	22.5399	21.9098	26.9594	21.0404	23.1921	21.5533
EHI_153150	EHI_153150A-p1	EHI_153150A-p1 | transcript=EHI_153150A | gene=EHI_153150 | organism=Entamoeba_histolytica_HM-1:IMSS | gene_product=RhoGAP domain containing protein | transcript_product=RhoGAP domain containing protein | location=DS571145:397245-398891(-) | protein_length	1.87492942810059	3.66784	0	21.1111	21.1111	66.6667	2	NaN	NaN	33.3333	1	19	19	19	52.6	52.6	52.6	0	147.7	541600000	137	NaN	20.9117	21.3106	NaN	NaN	19.2362
EHI_143070	EHI_143070A-p1	EHI_143070A-p1 | transcript=EHI_143070A | gene=EHI_143070 | organism=Entamoeba_histolytica_HM-1:IMSS | gene_product=hypothetical protein | transcript_product=hypothetical protein | location=DS571484:1916-2926(-) | protein_length=336 | sequence_SO=supercont	1.93284066518148	3.81806	0.897329	24.7673	24.7673	66.6667	2	22.8345	23.3591	100	3	8	8	8	25.6	25.6	25.6	0	15.443	202160000	28	NaN	24.11	25.4247	21.6301	23.3591	23.5143
EHI_083620	EHI_083620A-p1	EHI_083620A-p1 | transcript=EHI_083620A | gene=EHI_083620 | organism=Entamoeba_histolytica_HM-1:IMSS | gene_product=hypothetical protein | transcript_product=hypothetical protein | location=DS571388:7731-12692(+) | protein_length=1653 | sequence_SO=superco	2.05187511444092	4.14645	0	21.7099	21.7099	66.6667	2	NaN	NaN	33.3333	1	26	26	26	21.7	21.7	21.7	0	91.164	112080000	51	20.5505	NaN	22.8692	NaN	19.658	NaN
EHI_119910	EHI_119910A-p1	EHI_119910A-p1 | transcript=EHI_119910A | gene=EHI_119910 | organism=Entamoeba_histolytica_HM-1:IMSS | gene_product=lipid phosphate phosphatase, putative | transcript_product=lipid phosphate phosphatase, putative | location=DS571393:5146-5944(-) | protein_	2.06099796295166	4.17275	0	22.0535	22.0535	66.6667	2	NaN	NaN	33.3333	1	6	6	6	18.4	18.4	18.4	0	17.458	80877000	35	NaN	21.8202	22.2869	19.9925	NaN	NaN
EHI_148050	EHI_148050A-p1	EHI_148050A-p1 | transcript=EHI_148050A | gene=EHI_148050 | organism=Entamoeba_histolytica_HM-1:IMSS | gene_product=hypothetical protein, conserved | transcript_product=hypothetical protein, conserved | location=DS571146:8752-9933(+) | protein_length=393 |	2.08389981587728	4.23952	0.943237	23.6845	23.7727	100	3	21.6006	21.8829	100	3	18	18	18	57	57	57	0	99.576	1050200000	138	22.5411	23.7727	24.7397	20.0702	21.8829	22.8487
EHI_054520	EHI_054520A-p1	EHI_054520A-p1 | transcript=EHI_054520A | gene=EHI_054520 | organism=Entamoeba_histolytica_HM-1:IMSS | gene_product=hypothetical protein, conserved | transcript_product=hypothetical protein, conserved | location=DS571225:9053-9577(-) | protein_length=174 |	2.27290026346843	4.83294	0	NaN	NaN	33.3333	1	23.1487	22.4864	100	3	4	4	4	20.7	20.7	20.7	0	31.034	145850000	12	NaN	NaN	25.4216	22.4864	24.5553	22.4044
EHI_201270	EHI_201270A-p1;EHI_067070A-p1;EHI_126100A-p1	EHI_201270A-p1 | transcript=EHI_201270A | gene=EHI_201270 | organism=Entamoeba_histolytica_HM-1:IMSS | gene_product=protein tyrosine kinase domain-containing protein | transcript_product=protein tyrosine kinase domain-containing protein | location=DS571306	2.36664485931396	5.1574	0	23.48	23.48	66.6667	2	NaN	NaN	33.3333	1	22	17	13	21.5	18.2	13.9	0	142.04	146910000	61	NaN	23.2592	23.7008	NaN	NaN	21.1134
EHI_177640	EHI_177640A-p1	EHI_177640A-p1 | transcript=EHI_177640A | gene=EHI_177640 | organism=Entamoeba_histolytica_HM-1:IMSS | gene_product=hypothetical protein | transcript_product=hypothetical protein | location=DS571175:89520-90980(-) | protein_length=486 | sequence_SO=superco	2.40882047017415	5.3104	0.500672	21.7664	20.5255	100	3	19.3576	18.725	100	3	12	12	12	27.8	27.8	27.8	0	28.055	193520000	29	20.5255	19.4423	25.3316	17.9044	21.4435	18.725
EHI_127670	EHI_127670A-p1	EHI_127670A-p1 | transcript=EHI_127670A | gene=EHI_127670 | organism=Entamoeba_histolytica_HM-1:IMSS | gene_product=hypothetical protein | transcript_product=hypothetical protein | location=DS571518:3647-3982(+) | protein_length=111 | sequence_SO=supercont	2.48728084564209	5.6072	0	NaN	NaN	33.3333	1	23.5231	23.5231	66.6667	2	5	5	5	47.7	47.7	47.7	0	32.492	430190000	22	26.0104	NaN	NaN	24.2175	NaN	22.8287
EHI_075660	EHI_075660A-p1	EHI_075660A-p1 | transcript=EHI_075660A | gene=EHI_075660 | organism=Entamoeba_histolytica_HM-1:IMSS | gene_product=CAAX prenyl protease, putative | transcript_product=CAAX prenyl protease, putative | location=DS571394:10937-12270(-) | protein_length=416 |	2.61716270446777	6.13542	0.995101	24.3913	25.1388	100	3	21.7741	22.2141	100	3	13	13	13	28.1	28.1	28.1	0	105.31	634950000	67	22.2177	25.8173	25.1388	22.4263	20.6819	22.2141
EHI_021190	EHI_021190A-p1	EHI_021190A-p1 | transcript=EHI_021190A | gene=EHI_021190 | organism=Entamoeba_histolytica_HM-1:IMSS | gene_product=hypothetical protein | transcript_product=hypothetical protein | location=DS571194:877-1887(-) | protein_length=336 | sequence_SO=superconti	3.53580729166667	11.598	0	NaN	NaN	33.3333	1	20.9697	20.4802	100	3	6	6	6	24.7	24.7	24.7	0	23.251	85171000	13	NaN	NaN	24.5055	19.8534	22.5756	20.4802
EHI_000610	EHI_000610A-p1	EHI_000610A-p1 | transcript=EHI_000610A | gene=EHI_000610 | organism=Entamoeba_histolytica_HM-1:IMSS | gene_product=nucleotide binding protein 2, putative | transcript_product=nucleotide binding protein 2, putative | location=DS571186:48889-49710(+) | prot	NaN	NaN	0	20.8763	20.8228	100	3	NaN	NaN	0	0	5	5	5	30	30	30	0	22.739	88846000	27	21.5931	20.8228	20.2131	NaN	NaN	NaN
EHI_005910	EHI_005910A-p1	EHI_005910A-p1 | transcript=EHI_005910A | gene=EHI_005910 | organism=Entamoeba_histolytica_HM-1:IMSS | gene_product=Rho guanine nucleotide exchange factor, putative | transcript_product=Rho guanine nucleotide exchange factor, putative | location=DS571227:1	NaN	NaN	0	20.1494	19.9811	100	3	NaN	NaN	0	0	9	9	9	19	19	19	0	17.336	47243000	19	19.9811	19.962	20.5051	NaN	NaN	NaN
EHI_015120	EHI_015120A-p1;EHI_122410A-p1;EHI_127710A-p1;EHI_070330A-p1;EHI_041470A-p1;EHI_102380A-p1;EHI_161300A-p1;EHI_113310A-p1;EHI_034610A-p1;EHI_128460A-p1;EHI_199270A-p1;EHI_047820A-p1;EHI_070230A-p1;EHI_049160A-p1;EHI_120570A-p1;EHI_189090A-p1;EHI_163960A-p1;EHI_106460A-p1;EHI_154170A-p1;EHI_158740A-p1;EHI_084160A-p1;EHI_102700A-p1;EHI_046800A-p1;EHI_003790A-p1;EHI_186220A-p1;EHI_028330A-p1;EHI_15459…	EHI_015120A-p1 | transcript=EHI_015120A | gene=EHI_015120 | organism=Entamoeba_histolytica_HM-1:IMSS | gene_product=leucine rich repeat protein, BspA family | transcript_product=leucine rich repeat protein, BspA family | location=DS571919:1484-2491(-) | pr	NaN	NaN	0	21.6268	21.7631	100	3	NaN	NaN	0	0	11	11	11	41.5	41.5	41.5	0	21.357	140130000	44	21.276	21.7631	21.8412	NaN	NaN	NaN
EHI_023500	EHI_023500A-p1	EHI_023500A-p1 | transcript=EHI_023500A | gene=EHI_023500 | organism=Entamoeba_histolytica_HM-1:IMSS | gene_product=calmodulin, putative | transcript_product=calmodulin, putative | location=DS571153:161806-162267(+) | protein_length=153 | sequence_SO=super	NaN	NaN	0	20.8525	21.1306	100	3	NaN	NaN	0	0	3	3	3	22.2	22.2	22.2	0	5.5818	39505000	11	21.4143	21.1306	20.0125	NaN	NaN	NaN
EHI_024230	EHI_024230A-p1;EHI_160930A-p1;EHI_171750A-p1	EHI_024230A-p1 | transcript=EHI_024230A | gene=EHI_024230 | organism=Entamoeba_histolytica_HM-1:IMSS | gene_product=cysteine synthase A, putative | transcript_product=cysteine synthase A, putative | location=DS571198:1696-2709(-) | protein_length=337 | seq	NaN	NaN	0	21.4609	21.5131	100	3	NaN	NaN	0	0	5	5	5	21.1	21.1	21.1	0	31.23	72915000	31	21.1945	21.675	21.5131	NaN	NaN	NaN
EHI_027710	EHI_027710A-p1	EHI_027710A-p1 | transcript=EHI_027710A | gene=EHI_027710 | organism=Entamoeba_histolytica_HM-1:IMSS | gene_product=calcium-transporting P-type ATPase, putative | transcript_product=calcium-transporting P-type ATPase, putative | location=DS571215:41275-446	NaN	NaN	0	20.1685	19.9695	100	3	NaN	NaN	0	0	7	7	7	11.7	11.7	11.7	0	36.699	37742000	30	19.9695	20.7706	19.7656	NaN	NaN	NaN
EHI_053130	EHI_053130A-p1	EHI_053130A-p1 | transcript=EHI_053130A | gene=EHI_053130 | organism=Entamoeba_histolytica_HM-1:IMSS | gene_product=protein kinase 2, putative | transcript_product=protein kinase 2, putative | location=DS571238:31561-32790(+) | protein_length=409 | sequenc	NaN	NaN	0	22.393	22.389	100	3	NaN	NaN	0	0	9	9	9	34.2	34.2	34.2	0	29.404	187020000	45	22.389	22.256	22.5339	NaN	NaN	NaN
EHI_062480	EHI_062480A-p1	EHI_062480A-p1 | transcript=EHI_062480A | gene=EHI_062480 | organism=Entamoeba_histolytica_HM-1:IMSS | gene_product=cysteine protease, putative | transcript_product=cysteine protease, putative | location=DS571213:10210-11472(-) | protein_length=420 | seque	NaN	NaN	0	22.5708	22.7407	100	3	NaN	NaN	0	0	3	3	3	8.3	8.3	8.3	0	4.049	58981000	5	22.0557	22.9162	22.7407	NaN	NaN	NaN
EHI_065490	EHI_065490A-p1	EHI_065490A-p1 | transcript=EHI_065490A | gene=EHI_065490 | organism=Entamoeba_histolytica_HM-1:IMSS | gene_product=hypothetical protein | transcript_product=hypothetical protein | location=DS571192:7187-8406(-) | protein_length=378 | sequence_SO=supercont	NaN	NaN	0	21.1074	21.0298	100	3	NaN	NaN	0	0	9	9	9	31.5	31.5	31.5	0	20.631	81016000	23	21.0298	21.3026	20.9896	NaN	NaN	NaN
EHI_079270	EHI_079270A-p1	EHI_079270A-p1 | transcript=EHI_079270A | gene=EHI_079270 | organism=Entamoeba_histolytica_HM-1:IMSS | gene_product=hypothetical protein | transcript_product=hypothetical protein | location=DS571337:19231-19907(-) | protein_length=207 | sequence_SO=superco	NaN	NaN	0	21.9025	22.3159	100	3	NaN	NaN	0	0	4	4	4	35.7	35.7	35.7	0	18.112	52277000	17	20.8682	22.3159	22.5235	NaN	NaN	NaN
EHI_094000	EHI_094000A-p1	EHI_094000A-p1 | transcript=EHI_094000A | gene=EHI_094000 | organism=Entamoeba_histolytica_HM-1:IMSS | gene_product=hypothetical protein | transcript_product=hypothetical protein | location=DS571179:71063-71836(+) | protein_length=194 | sequence_SO=superco	NaN	NaN	0	21.189	21.302	100	3	NaN	NaN	0	0	7	7	7	56.2	56.2	56.2	0	17.709	90218000	31	20.7023	21.5628	21.302	NaN	NaN	NaN
EHI_118160	EHI_118160A-p1;EHI_142190A-p1;EHI_016010A-p1	EHI_118160A-p1 | transcript=EHI_118160A | gene=EHI_118160 | organism=Entamoeba_histolytica_HM-1:IMSS | gene_product=WD repeat protein | transcript_product=WD repeat protein | location=DS571183:60903-62690(-) | protein_length=595 | sequence_SO=supercontig |	NaN	NaN	0	20.764	20.6259	100	3	NaN	NaN	0	0	11	11	11	24.7	24.7	24.7	0	19.806	86210000	23	20.6259	21.1029	20.5634	NaN	NaN	NaN
EHI_118260	EHI_118260A-p1	EHI_118260A-p1 | transcript=EHI_118260A | gene=EHI_118260 | organism=Entamoeba_histolytica_HM-1:IMSS | gene_product=formin homology 2 family protein | transcript_product=formin homology 2 family protein | location=DS571183:76075-79605(-) | protein_length=1	NaN	NaN	0	20.8791	20.9211	100	3	NaN	NaN	0	0	15	15	15	18.3	18.3	18.3	0	27.982	87500000	48	20.4395	21.2769	20.9211	NaN	NaN	NaN
EHI_119300	EHI_119300A-p1	EHI_119300A-p1 | transcript=EHI_119300A | gene=EHI_119300 | organism=Entamoeba_histolytica_HM-1:IMSS | gene_product=Ras family protein | transcript_product=Ras family protein | location=DS571267:29237-29854(-) | protein_length=189 | sequence_SO=supercontig	NaN	NaN	0	22.5937	22.757	100	3	NaN	NaN	0	0	7	7	7	48.7	48.7	48.7	0	45.866	118820000	38	21.4901	22.757	23.534	NaN	NaN	NaN
EHI_125300	EHI_125300A-p1;EHI_190990A-p1	EHI_125300A-p1 | transcript=EHI_125300A | gene=EHI_125300 | organism=Entamoeba_histolytica_HM-1:IMSS | gene_product=diaphanous protein, putative | transcript_product=diaphanous protein, putative | location=DS571290:13145-16696(+) | protein_length=1183 | se	NaN	NaN	0	20.8985	20.8419	100	3	NaN	NaN	0	0	15	15	15	14.8	14.8	14.8	0	34.071	80515000	51	20.8419	20.6497	21.2038	NaN	NaN	NaN
EHI_125720	EHI_125720A-p1	EHI_125720A-p1 | transcript=EHI_125720A | gene=EHI_125720 | organism=Entamoeba_histolytica_HM-1:IMSS | gene_product=hypothetical protein | transcript_product=hypothetical protein | location=DS571160:30601-31122(-) | protein_length=173 | sequence_SO=superco	NaN	NaN	0	22.4241	22.3548	100	3	NaN	NaN	0	0	5	5	5	37.6	37.6	37.6	0	8.4882	116790000	22	22.3548	22.0405	22.8769	NaN	NaN	NaN
EHI_129740	EHI_129740A-p1	EHI_129740A-p1 | transcript=EHI_129740A | gene=EHI_129740 | organism=Entamoeba_histolytica_HM-1:IMSS | gene_product=Rab family GTPase | transcript_product=Rab family GTPase | location=DS571283:1047-1718(+) | protein_length=202 | sequence_SO=supercontig | S	NaN	NaN	0	20.7846	20.9393	100	3	NaN	NaN	0	0	7	5	5	44.6	35.1	35.1	0	8.9649	60862000	15	19.9999	21.4147	20.9393	NaN	NaN	NaN
EHI_131970	EHI_131970A-p1	EHI_131970A-p1 | transcript=EHI_131970A | gene=EHI_131970 | organism=Entamoeba_histolytica_HM-1:IMSS | gene_product=competence protein ComEC, putative | transcript_product=competence protein ComEC, putative | location=DS571277:26786-27979(+) | protein_leng	NaN	NaN	0	21.8084	21.9071	100	3	NaN	NaN	0	0	6	6	6	21.9	21.9	21.9	0	11.919	91270000	20	21.4084	22.1097	21.9071	NaN	NaN	NaN
EHI_136210	EHI_136210A-p1	EHI_136210A-p1 | transcript=EHI_136210A | gene=EHI_136210 | organism=Entamoeba_histolytica_HM-1:IMSS | gene_product=soluble NSF attachment protein gamma isoform, putative | transcript_product=soluble NSF attachment protein gamma isoform, putative | locatio	NaN	NaN	0	20.8666	20.8108	100	3	NaN	NaN	0	0	8	8	8	36.4	36.4	36.4	0	21.762	77547000	25	20.4022	20.8108	21.3868	NaN	NaN	NaN
EHI_140680	EHI_140680A-p1	EHI_140680A-p1 | transcript=EHI_140680A | gene=EHI_140680 | organism=Entamoeba_histolytica_HM-1:IMSS | gene_product=hypothetical protein | transcript_product=hypothetical protein | location=DS571243:34477-36488(+) | protein_length=650 | sequence_SO=superco	NaN	NaN	0	21.1384	21.0902	100	3	NaN	NaN	0	0	5	5	5	14	14	14	0	12.112	39191000	18	21.0902	21.25	21.0749	NaN	NaN	NaN
EHI_153770	EHI_153770A-p1	EHI_153770A-p1 | transcript=EHI_153770A | gene=EHI_153770 | organism=Entamoeba_histolytica_HM-1:IMSS | gene_product=phosphatidylinositol-4-phosphate 5-kinase, putative | transcript_product=phosphatidylinositol-4-phosphate 5-kinase, putative | location=DS57	NaN	NaN	0	21.0435	21.7936	100	3	NaN	NaN	0	0	13	13	13	28.6	28.6	28.6	0	26.852	129380000	50	19.5173	21.7936	21.8194	NaN	NaN	NaN
EHI_169580	EHI_169580A-p1	EHI_169580A-p1 | transcript=EHI_169580A | gene=EHI_169580 | organism=Entamoeba_histolytica_HM-1:IMSS | gene_product=nucleoside transporter, putative | transcript_product=nucleoside transporter, putative | location=DS571377:4645-5784(-) | protein_length=379	NaN	NaN	0	23.2788	23.5381	100	3	NaN	NaN	0	0	5	5	5	13.7	13.7	13.7	0	63.168	161630000	31	22.1864	23.5381	24.1119	NaN	NaN	NaN
EHI_185600	EHI_185600A-p1	EHI_185600A-p1 | transcript=EHI_185600A | gene=EHI_185600 | organism=Entamoeba_histolytica_HM-1:IMSS | gene_product=citrate transporter, putative | transcript_product=citrate transporter, putative | location=DS571356:20046-22121(-) | protein_length=691 | s	NaN	NaN	0	21.3298	21.2415	100	3	NaN	NaN	0	0	5	5	5	8.1	8.1	8.1	0	7.9956	82800000	21	21.1823	21.5657	21.2415	NaN	NaN	NaN
EHI_192760	EHI_192760A-p1	EHI_192760A-p1 | transcript=EHI_192760A | gene=EHI_192760 | organism=Entamoeba_histolytica_HM-1:IMSS | gene_product=copine, putative | transcript_product=copine, putative | location=DS571384:7157-7978(+) | protein_length=273 | sequence_SO=supercontig | SO=	NaN	NaN	0	21.1103	21.4494	100	3	NaN	NaN	0	0	9	8	8	40.7	38.1	38.1	0	32.773	91861000	37	20.276	21.4494	21.6054	NaN	NaN	NaN
EHI_001070	EHI_001070A-p1	EHI_001070A-p1 | transcript=EHI_001070A | gene=EHI_001070 | organism=Entamoeba_histolytica_HM-1:IMSS | gene_product=LIM zinc finger domain containing protein | transcript_product=LIM zinc finger domain containing protein | location=DS571210:39373-40536(+)	NaN	NaN	0	21.1115	21.1115	66.6667	2	NaN	NaN	0	0	5	5	5	11.4	11.4	11.4	0	12.718	28939000	16	NaN	20.3762	21.8468	NaN	NaN	NaN
EHI_004370	EHI_004370A-p1	EHI_004370A-p1 | transcript=EHI_004370A | gene=EHI_004370 | organism=Entamoeba_histolytica_HM-1:IMSS | gene_product=hypothetical protein | transcript_product=hypothetical protein | location=DS571181:32311-33376(+) | protein_length=335 | sequence_SO=superco	NaN	NaN	0	20.1468	20.1468	66.6667	2	NaN	NaN	0	0	11	11	11	44.2	44.2	44.2	0	26.618	70341000	26	20.4076	NaN	19.886	NaN	NaN	NaN
EHI_009940	EHI_009940A-p1	EHI_009940A-p1 | transcript=EHI_009940A | gene=EHI_009940 | organism=Entamoeba_histolytica_HM-1:IMSS | gene_product=clathrin adaptor complex small chain, putative | transcript_product=clathrin adaptor complex small chain, putative | location=DS571200:30912	NaN	NaN	0	22.1035	22.1035	66.6667	2	NaN	NaN	0	0	6	6	6	45.9	45.9	45.9	0	14.482	130360000	24	NaN	22.6987	21.5084	NaN	NaN	NaN
EHI_012330	EHI_012330A-p1	EHI_012330A-p1 | transcript=EHI_012330A | gene=EHI_012330 | organism=Entamoeba_histolytica_HM-1:IMSS | gene_product=serine-threonine-isoleucine rich protein, putative | transcript_product=serine-threonine-isoleucine rich protein, putative | location=DS5711	NaN	NaN	0	21.7231	21.7231	66.6667	2	NaN	NaN	0	0	37	5	1	17.8	3.2	0.8	0	13.386	57906000	14	NaN	22.0133	21.4329	NaN	NaN	NaN
EHI_012510	EHI_012510A-p1;EHI_191090A-p1	EHI_012510A-p1 | transcript=EHI_012510A | gene=EHI_012510 | organism=Entamoeba_histolytica_HM-1:IMSS | gene_product=hypothetical protein | transcript_product=hypothetical protein | location=DS571148:152965-155400(-) | protein_length=811 | sequence_SO=super	NaN	NaN	0	20.7944	20.7944	66.6667	2	NaN	NaN	0	0	13	13	13	20.6	20.6	20.6	0	29.166	66217000	37	NaN	20.506	21.0828	NaN	NaN	NaN
EHI_013040	EHI_013040A-p1	EHI_013040A-p1 | transcript=EHI_013040A | gene=EHI_013040 | organism=Entamoeba_histolytica_HM-1:IMSS | gene_product=adaptor protein (AP) family protein | transcript_product=adaptor protein (AP) family protein | location=DS571168:42360-45635(+) | protein_le	NaN	NaN	0	19.9871	19.9871	66.6667	2	NaN	NaN	0	0	6	6	6	10.3	10.3	10.3	0	20.808	42884000	16	NaN	20.2591	19.715	NaN	NaN	NaN
EHI_015300	EHI_015300A-p1;EHI_114810A-p1	EHI_015300A-p1 | transcript=EHI_015300A | gene=EHI_015300 | organism=Entamoeba_histolytica_HM-1:IMSS | gene_product=hypothetical protein, conserved | transcript_product=hypothetical protein, conserved | location=DS571202:30193-31205(-) | protein_length=319	NaN	NaN	0	22.3833	22.3833	66.6667	2	NaN	NaN	0	0	13	13	13	59.6	59.6	59.6	0	39.478	182500000	45	NaN	22.3726	22.394	NaN	NaN	NaN
EHI_016410	EHI_016410A-p1	EHI_016410A-p1 | transcript=EHI_016410A | gene=EHI_016410 | organism=Entamoeba_histolytica_HM-1:IMSS | gene_product=hypothetical protein | transcript_product=hypothetical protein | location=DS571247:23509-25033(+) | protein_length=482 | sequence_SO=superco	NaN	NaN	0	20.393	20.393	66.6667	2	NaN	NaN	0	0	6	6	6	18.9	18.9	18.9	0	11.583	42936000	16	NaN	20.432	20.354	NaN	NaN	NaN
EHI_022260	EHI_022260A-p1	EHI_022260A-p1 | transcript=EHI_022260A | gene=EHI_022260 | organism=Entamoeba_histolytica_HM-1:IMSS | gene_product=hypothetical protein | transcript_product=hypothetical protein | location=DS571410:3555-6329(+) | protein_length=924 | sequence_SO=supercont	NaN	NaN	0	22.2971	22.2971	66.6667	2	NaN	NaN	0	0	12	12	12	19	19	19	0	72.718	99274000	40	NaN	21.8711	22.7232	NaN	NaN	NaN
EHI_038800	EHI_038800A-p1	EHI_038800A-p1 | transcript=EHI_038800A | gene=EHI_038800 | organism=Entamoeba_histolytica_HM-1:IMSS | gene_product=actin binding protein, putative | transcript_product=actin binding protein, putative | location=DS571190:23781-26108(+) | protein_length=775	NaN	NaN	0	23.2269	23.2269	66.6667	2	NaN	NaN	0	0	18	18	18	27.7	27.7	27.7	0	61.393	178500000	53	NaN	22.6918	23.762	NaN	NaN	NaN
EHI_040620	EHI_040620A-p1	EHI_040620A-p1 | transcript=EHI_040620A | gene=EHI_040620 | organism=Entamoeba_histolytica_HM-1:IMSS | gene_product=hypothetical protein | transcript_product=hypothetical protein | location=DS571282:16733-17518(+) | protein_length=261 | sequence_SO=superco	NaN	NaN	0	20.4811	20.4811	66.6667	2	NaN	NaN	0	0	3	3	3	18.8	18.8	18.8	0	10.853	32906000	24	NaN	20.3064	20.6559	NaN	NaN	NaN
EHI_042210	EHI_042210A-p1	EHI_042210A-p1 | transcript=EHI_042210A | gene=EHI_042210 | organism=Entamoeba_histolytica_HM-1:IMSS | gene_product=hypothetical protein | transcript_product=hypothetical protein | location=DS571259:34064-39223(-) | protein_length=1719 | sequence_SO=superc	NaN	NaN	0	20.5319	20.5319	66.6667	2	NaN	NaN	0	0	25	25	25	21.4	21.4	21.4	0	117.64	133290000	75	NaN	19.7845	21.2792	NaN	NaN	NaN
EHI_042870	EHI_042870A-p1	EHI_042870A-p1 | transcript=EHI_042870A | gene=EHI_042870 | organism=Entamoeba_histolytica_HM-1:IMSS | gene_product=cell surface protease gp63, putative | transcript_product=cell surface protease gp63, putative | location=DS571292:7863-9901(+) | protein_le	NaN	NaN	0	24.2775	24.2775	66.6667	2	NaN	NaN	0	0	11	11	11	22.5	22.5	22.5	0	51.759	247650000	51	NaN	24.0037	24.5513	NaN	NaN	NaN
EHI_049320	EHI_049320A-p1	EHI_049320A-p1 | transcript=EHI_049320A | gene=EHI_049320 | organism=Entamoeba_histolytica_HM-1:IMSS | gene_product=hypothetical protein | transcript_product=hypothetical protein | location=DS571152:8417-10585(-) | protein_length=722 | sequence_SO=supercon	NaN	NaN	0	21.7405	21.7405	66.6667	2	NaN	NaN	0	0	3	3	3	5.7	5.7	5.7	0	8.6931	48885000	16	NaN	22.4578	21.0232	NaN	NaN	NaN
EHI_050690	EHI_050690A-p1	EHI_050690A-p1 | transcript=EHI_050690A | gene=EHI_050690 | organism=Entamoeba_histolytica_HM-1:IMSS | gene_product=hypothetical protein | transcript_product=hypothetical protein | location=DS571149:95114-96079(+) | protein_length=321 | sequence_SO=superco	NaN	NaN	0	20.3885	20.3885	66.6667	2	NaN	NaN	0	0	3	3	3	11.5	11.5	11.5	0	5.7789	20663000	9	20.331	20.446	NaN	NaN	NaN	NaN
EHI_052870	EHI_052870A-p1	EHI_052870A-p1 | transcript=EHI_052870A | gene=EHI_052870 | organism=Entamoeba_histolytica_HM-1:IMSS | gene_product=ENTH domain protein, putative | transcript_product=ENTH domain protein, putative | location=DS571245:37527-39050(+) | protein_length=507 | s	NaN	NaN	0	20.4675	20.4675	66.6667	2	NaN	NaN	0	0	26	4	2	56	9.5	5.9	0	7.2415	62485000	10	20.4985	20.4365	NaN	NaN	NaN	NaN
EHI_059860	EHI_059860A-p1	EHI_059860A-p1 | transcript=EHI_059860A | gene=EHI_059860 | organism=Entamoeba_histolytica_HM-1:IMSS | gene_product=C2 domain containing protein | transcript_product=C2 domain containing protein | location=DS571234:33302-33928(-) | protein_length=208 | seq	NaN	NaN	0	24.2857	24.2857	66.6667	2	NaN	NaN	0	0	7	7	7	41.3	41.3	41.3	0	23.401	251910000	31	NaN	24.0173	24.5541	NaN	NaN	NaN
EHI_064680	EHI_064680A-p1;EHI_000300A-p1	EHI_064680A-p1 | transcript=EHI_064680A | gene=EHI_064680 | organism=Entamoeba_histolytica_HM-1:IMSS | gene_product=alpha-soluble NSF attachment protein, putative | transcript_product=alpha-soluble NSF attachment protein, putative | location=DS571196:63576	NaN	NaN	0	20.476	20.476	66.6667	2	NaN	NaN	0	0	5	5	5	24.3	24.3	24.3	0	12.126	62770000	22	NaN	19.7237	21.2283	NaN	NaN	NaN
EHI_069320	EHI_069320A-p1	EHI_069320A-p1 | transcript=EHI_069320A | gene=EHI_069320 | organism=Entamoeba_histolytica_HM-1:IMSS | gene_product=C2 domain containing protein | transcript_product=C2 domain containing protein | location=DS571164:64344-64910(-) | protein_length=188 | seq	NaN	NaN	0	24.2617	24.2617	66.6667	2	NaN	NaN	0	0	7	7	7	41	41	41	0	58.31	200020000	33	NaN	24.5325	23.991	NaN	NaN	NaN
EHI_074060	EHI_074060A-p1	EHI_074060A-p1 | transcript=EHI_074060A | gene=EHI_074060 | organism=Entamoeba_histolytica_HM-1:IMSS | gene_product=Rap/Ran GTPase-activating protein, putative | transcript_product=Rap/Ran GTPase-activating protein, putative | location=DS571232:20474-22225	NaN	NaN	0	21.8088	21.8088	66.6667	2	NaN	NaN	0	0	14	14	14	31	31	31	0	78.656	98623000	63	NaN	21.5319	22.0857	NaN	NaN	NaN
EHI_081790	EHI_081790A-p1	EHI_081790A-p1 | transcript=EHI_081790A | gene=EHI_081790 | organism=Entamoeba_histolytica_HM-1:IMSS | gene_product=protein kinase domain containing protein | transcript_product=protein kinase domain containing protein | location=DS571294:32715-36266(+) |	NaN	NaN	0	20.1926	20.1926	66.6667	2	NaN	NaN	0	0	4	3	2	4.5	3.8	1.9	0	8.6192	11683000	8	NaN	20.0981	20.2872	NaN	NaN	NaN
EHI_082070	EHI_082070A-p1	EHI_082070A-p1 | transcript=EHI_082070A | gene=EHI_082070 | organism=Entamoeba_histolytica_HM-1:IMSS | gene_product=Rab family GTPase | transcript_product=Rab family GTPase | location=DS571285:15449-16063(+) | protein_length=204 | sequence_SO=supercontig |	NaN	NaN	0	23.4667	23.4667	66.6667	2	NaN	NaN	0	0	5	5	5	35.3	35.3	35.3	0	15.705	127640000	23	NaN	23.5708	23.3625	NaN	NaN	NaN
EHI_092680	EHI_092680A-p1;EHI_136740A-p1	EHI_092680A-p1 | transcript=EHI_092680A | gene=EHI_092680 | organism=Entamoeba_histolytica_HM-1:IMSS | gene_product=hypothetical protein, conserved | transcript_product=hypothetical protein, conserved | location=DS571155:145036-146238(+) | protein_length=4	NaN	NaN	0	23.3895	23.3895	66.6667	2	NaN	NaN	0	0	4	4	4	12.5	12.5	12.5	0	6.1103	203420000	13	NaN	23.4905	23.2885	NaN	NaN	NaN
EHI_094360	EHI_094360A-p1;EHI_072100A-p1	EHI_094360A-p1 | transcript=EHI_094360A | gene=EHI_094360 | organism=Entamoeba_histolytica_HM-1:IMSS | gene_product=hypothetical protein | transcript_product=hypothetical protein | location=DS572094:89-586(+) | protein_length=165 | sequence_SO=supercontig	NaN	NaN	0	21.7479	21.7479	66.6667	2	NaN	NaN	0	0	3	3	3	15.2	15.2	15.2	0	19.395	23217000	12	NaN	20.9098	22.5859	NaN	NaN	NaN
EHI_100080	EHI_100080A-p1	EHI_100080A-p1 | transcript=EHI_100080A | gene=EHI_100080 | organism=Entamoeba_histolytica_HM-1:IMSS | gene_product=acid sphingomyelinase-like phosphodiesterase, putative | transcript_product=acid sphingomyelinase-like phosphodiesterase, putative | locatio	NaN	NaN	0	20.033	20.033	66.6667	2	NaN	NaN	0	0	3	3	3	10.3	10.3	10.3	0	9.7941	19236000	16	19.7644	20.3016	NaN	NaN	NaN	NaN
EHI_103730	EHI_103730A-p1	EHI_103730A-p1 | transcript=EHI_103730A | gene=EHI_103730 | organism=Entamoeba_histolytica_HM-1:IMSS | gene_product=threonyl-tRNA synthetase, putative | transcript_product=threonyl-tRNA synthetase, putative | location=DS571158:105584-107614(+) | protein_le	NaN	NaN	0	20.9109	20.9109	66.6667	2	NaN	NaN	0	0	8	8	8	15.5	15.5	15.5	0	26.117	65658000	30	20.8835	NaN	20.9382	NaN	NaN	NaN
EHI_104420	EHI_104420A-p1	EHI_104420A-p1 | transcript=EHI_104420A | gene=EHI_104420 | organism=Entamoeba_histolytica_HM-1:IMSS | gene_product=hypothetical protein | transcript_product=hypothetical protein | location=DS571185:24313-25167(+) | protein_length=284 | sequence_SO=superco	NaN	NaN	0	20.9124	20.9124	66.6667	2	NaN	NaN	0	0	5	5	5	25.7	25.7	25.7	0	11.242	45600000	14	21.5011	NaN	20.3236	NaN	NaN	NaN
EHI_113950	EHI_113950A-p1	EHI_113950A-p1 | transcript=EHI_113950A | gene=EHI_113950 | organism=Entamoeba_histolytica_HM-1:IMSS | gene_product=hypothetical protein, conserved | transcript_product=hypothetical protein, conserved | location=DS571378:9839-10771(+) | protein_length=310	NaN	NaN	0	19.6841	19.6841	66.6667	2	NaN	NaN	0	0	1	1	1	21	21	21	0	3.3518	13390000	5	NaN	19.7378	19.6304	NaN	NaN	NaN
EHI_121780	EHI_121780A-p1	EHI_121780A-p1 | transcript=EHI_121780A | gene=EHI_121780 | organism=Entamoeba_histolytica_HM-1:IMSS | gene_product=enhancer binding protein-1 | transcript_product=enhancer binding protein-1 | location=DS571276:14324-15244(-) | protein_length=306 | sequenc	NaN	NaN	0	20.9656	20.9656	66.6667	2	NaN	NaN	0	0	8	8	8	29.1	29.1	29.1	0	11.301	89122000	19	21.1881	NaN	20.743	NaN	NaN	NaN
EHI_124860	EHI_124860A-p1	EHI_124860A-p1 | transcript=EHI_124860A | gene=EHI_124860 | organism=Entamoeba_histolytica_HM-1:IMSS | gene_product=protein kinase, putative | transcript_product=protein kinase, putative | location=DS571392:11325-14588(+) | protein_length=1087 | sequence_S	NaN	NaN	0	22.0622	22.0622	66.6667	2	NaN	NaN	0	0	6	5	5	7.4	6.6	6.6	0	13.372	24225000	10	NaN	22.1897	21.9347	NaN	NaN	NaN
EHI_125020	EHI_125020A-p1;EHI_170970A-p1	EHI_125020A-p1 | transcript=EHI_125020A | gene=EHI_125020 | organism=Entamoeba_histolytica_HM-1:IMSS | gene_product=hypothetical protein | transcript_product=hypothetical protein | location=DS571435:7463-12229(+) | protein_length=1588 | sequence_SO=superco	NaN	NaN	0	21.5782	21.5782	66.6667	2	NaN	NaN	0	0	11	11	11	8.9	8.9	8.9	0	15.303	36200000	22	NaN	20.9685	22.1878	NaN	NaN	NaN
EHI_125930	EHI_125930A-p1	EHI_125930A-p1 | transcript=EHI_125930A | gene=EHI_125930 | organism=Entamoeba_histolytica_HM-1:IMSS | gene_product=protein kinase, putative | transcript_product=protein kinase, putative | location=DS571160:70298-72587(+) | protein_length=731 | sequence_SO	NaN	NaN	0	21.7307	21.7307	66.6667	2	NaN	NaN	0	0	16	16	16	26.5	26.5	26.5	0	29.853	120290000	33	21.9987	NaN	21.4627	NaN	NaN	NaN
EHI_126270	EHI_126270A-p1	EHI_126270A-p1 | transcript=EHI_126270A | gene=EHI_126270 | organism=Entamoeba_histolytica_HM-1:IMSS | gene_product=Ras GTPase-activating protein, putative | transcript_product=Ras GTPase-activating protein, putative | location=DS571160:132870-134894(+) |	NaN	NaN	0	21.6259	21.6259	66.6667	2	NaN	NaN	0	0	11	11	11	20.6	20.6	20.6	0	53.198	96496000	37	NaN	21.3512	21.9006	NaN	NaN	NaN
EHI_131540	EHI_131540A-p1	EHI_131540A-p1 | transcript=EHI_131540A | gene=EHI_131540 | organism=Entamoeba_histolytica_HM-1:IMSS | gene_product=Rho guanine nucleotide exchange factor, putative | transcript_product=Rho guanine nucleotide exchange factor, putative | location=DS571432:1	NaN	NaN	0	19.587	19.587	66.6667	2	NaN	NaN	0	0	19	19	19	38.6	38.6	38.6	0	90.387	260920000	64	NaN	18.9256	20.2484	NaN	NaN	NaN
EHI_134660	EHI_134660A-p1	EHI_134660A-p1 | transcript=EHI_134660A | gene=EHI_134660 | organism=Entamoeba_histolytica_HM-1:IMSS | gene_product=hypothetical protein | transcript_product=hypothetical protein | location=DS571193:40810-41889(+) | protein_length=359 | sequence_SO=superco	NaN	NaN	0	20.6373	20.6373	66.6667	2	NaN	NaN	0	0	6	6	6	20.1	20.1	20.1	0	13.741	26975000	17	20.4493	NaN	20.8253	NaN	NaN	NaN
EHI_136460	EHI_136460A-p1	EHI_136460A-p1 | transcript=EHI_136460A | gene=EHI_136460 | organism=Entamoeba_histolytica_HM-1:IMSS | gene_product=hypothetical protein | transcript_product=hypothetical protein | location=DS571222:47066-49394(+) | protein_length=756 | sequence_SO=superco	NaN	NaN	0	19.6955	19.6955	66.6667	2	NaN	NaN	0	0	7	7	7	11	11	11	0	79.394	20550000	24	NaN	19.5965	19.7945	NaN	NaN	NaN
EHI_140740	EHI_140740A-p1	EHI_140740A-p1 | transcript=EHI_140740A | gene=EHI_140740 | organism=Entamoeba_histolytica_HM-1:IMSS | gene_product=hypothetical protein | transcript_product=hypothetical protein | location=DS571243:45279-46619(+) | protein_length=446 | sequence_SO=superco	NaN	NaN	0	20.3647	20.3647	66.6667	2	NaN	NaN	0	0	8	8	8	23.1	23.1	23.1	0	12.983	68258000	25	19.8652	NaN	20.8642	NaN	NaN	NaN
EHI_143440	EHI_143440A-p1;EHI_044820A-p1	EHI_143440A-p1 | transcript=EHI_143440A | gene=EHI_143440 | organism=Entamoeba_histolytica_HM-1:IMSS | gene_product=calmodulin, putative | transcript_product=calmodulin, putative | location=DS571344:5409-5849(-) | protein_length=146 | sequence_SO=supercont	NaN	NaN	0	20.6233	20.6233	66.6667	2	NaN	NaN	0	0	6	6	6	68.5	68.5	68.5	0	13.026	63141000	27	20.8614	NaN	20.3852	NaN	NaN	NaN
EHI_148870	EHI_148870A-p1	EHI_148870A-p1 | transcript=EHI_148870A | gene=EHI_148870 | organism=Entamoeba_histolytica_HM-1:IMSS | gene_product=hypothetical protein | transcript_product=hypothetical protein | location=DS571146:172776-176144(+) | protein_length=1122 | sequence_SO=supe	NaN	NaN	0	20.3865	20.3865	66.6667	2	NaN	NaN	0	0	7	7	7	8.8	8.8	8.8	0	11.086	19890000	23	NaN	20.2201	20.5529	NaN	NaN	NaN
EHI_150120	EHI_150120A-p1	EHI_150120A-p1 | transcript=EHI_150120A | gene=EHI_150120 | organism=Entamoeba_histolytica_HM-1:IMSS | gene_product=hypothetical protein | transcript_product=hypothetical protein | location=DS571218:10536-10913(+) | protein_length=125 | sequence_SO=superco	NaN	NaN	0	23.4231	23.4231	66.6667	2	NaN	NaN	0	0	7	7	7	34.4	34.4	34.4	0	9.2484	187640000	24	23.5592	NaN	23.2871	NaN	NaN	NaN
EHI_151380	EHI_151380A-p1	EHI_151380A-p1 | transcript=EHI_151380A | gene=EHI_151380 | organism=Entamoeba_histolytica_HM-1:IMSS | gene_product=hypothetical protein, conserved | transcript_product=hypothetical protein, conserved | location=DS571145:48711-49514(-) | protein_length=267	NaN	NaN	0	21.6526	21.6526	66.6667	2	NaN	NaN	0	0	7	7	7	52.4	52.4	52.4	0	32.981	51777000	14	20.4136	NaN	22.8915	NaN	NaN	NaN
EHI_152570	EHI_152570A-p1	EHI_152570A-p1 | transcript=EHI_152570A | gene=EHI_152570 | organism=Entamoeba_histolytica_HM-1:IMSS | gene_product=60S ribosomal protein L26, putative | transcript_product=60S ribosomal protein L26, putative | location=DS571145:285371-286012(+) | protein_	NaN	NaN	0	20.7804	20.7804	66.6667	2	NaN	NaN	0	0	4	4	2	23	23	12.2	0	6.8863	19150000	9	20.5951	NaN	20.9657	NaN	NaN	NaN
EHI_153480	EHI_153480A-p1	EHI_153480A-p1 | transcript=EHI_153480A | gene=EHI_153480 | organism=Entamoeba_histolytica_HM-1:IMSS | gene_product=translation initiation factor 2 beta subunit, putative | transcript_product=translation initiation factor 2 beta subunit, putative | locatio	NaN	NaN	0	21.032	21.032	66.6667	2	NaN	NaN	0	0	3	3	3	23.4	23.4	23.4	0	20.24	9218600	10	20.656	NaN	21.408	NaN	NaN	NaN
EHI_156230	EHI_156230A-p1	EHI_156230A-p1 | transcript=EHI_156230A | gene=EHI_156230 | organism=Entamoeba_histolytica_HM-1:IMSS | gene_product=transporter, major facilitator family | transcript_product=transporter, major facilitator family | location=DS571257:8421-9944(+) | protein_	NaN	NaN	0	21.7636	21.7636	66.6667	2	NaN	NaN	0	0	3	3	3	5.7	5.7	5.7	0	6.0725	56473000	11	21.1331	22.3941	NaN	NaN	NaN	NaN
EHI_161020	EHI_161020A-p1	EHI_161020A-p1 | transcript=EHI_161020A | gene=EHI_161020 | organism=Entamoeba_histolytica_HM-1:IMSS | gene_product=hypothetical protein | transcript_product=hypothetical protein | location=DS571228:43558-44742(+) | protein_length=394 | sequence_SO=superco	NaN	NaN	0	21.1165	21.1165	66.6667	2	NaN	NaN	0	0	7	7	7	22.8	22.8	22.8	0	27.526	53522000	37	NaN	21.3353	20.8976	NaN	NaN	NaN
EHI_168300	EHI_168300A-p1	EHI_168300A-p1 | transcript=EHI_168300A | gene=EHI_168300 | organism=Entamoeba_histolytica_HM-1:IMSS | gene_product=hypothetical protein | transcript_product=hypothetical protein | location=DS571263:22340-22859(+) | protein_length=157 | sequence_SO=superco	NaN	NaN	0	22.083	22.083	66.6667	2	NaN	NaN	0	0	2	2	2	10.2	10.2	10.2	0.0012399	2.5961	66382000	11	21.8983	22.2678	NaN	NaN	NaN	NaN
EHI_169280	EHI_169280A-p1	EHI_169280A-p1 | transcript=EHI_169280A | gene=EHI_169280 | organism=Entamoeba_histolytica_HM-1:IMSS | gene_product=Rab family GTPase | transcript_product=Rab family GTPase | location=DS571219:41682-42371(-) | protein_length=207 | sequence_SO=supercontig |	NaN	NaN	0	23.1882	23.1882	66.6667	2	NaN	NaN	0	0	9	8	8	57	52.2	52.2	0	55.374	113810000	23	NaN	23.3196	23.0568	NaN	NaN	NaN
[truncated: 14 more rows]
