# Supplementary material for: Entamoeba histolytica extracellular vesicles drive pro-inflammatory monocyte signaling
Source: PLoS Negl Trop Dis. 2025 Apr 10;19(4):e0012997. doi: 10.1371/journal.pntd.0012997 (PMC12052212; doi:10.1371/journal.pntd.0012997)
Supplement: S2 Table — GO term enrichment was performed with AmoebaDB release 60 [23]. (XLSX) [file pntd.0012997.s008.xlsx]

## Sheet: Tabelle1
GO term ID	Name	Background count	Result count	Result gene list	% of background	Fold enrichment	Odds ratio	P-value	Benjamini	Bonferroni
GO:0005215	transporter activity	156	8	EHI_009940,EHI_027710,EHI_064680,EHI_104420,EHI_136210,EHI_156230,EHI_169580,EHI_185600,	5.1	4.6	5.48	0.000281534031881	0.0335025497938	0.0335025497938
GO:0004829	threonine-tRNA ligase activity	1	1	EHI_103730,	100.0	89.69	inf	0.0111492281303	0.222155710801	1.0
GO:0022857	transmembrane transporter activity	132	5	EHI_027710,EHI_104420,EHI_156230,EHI_169580,EHI_185600,	3.8	3.4	3.76	0.0150793224706	0.222155710801	1.0
GO:0005509	calcium ion binding	50	3	EHI_023500,EHI_050690,EHI_143440,	6.0	5.38	5.95	0.0177271951367	0.222155710801	1.0
GO:0017048	Rho GTPase binding	2	1	EHI_125300,	50.0	44.85	90.41	0.0221765153139	0.222155710801	1.0
GO:0016308	1-phosphatidylinositol-4-phosphate 5-kinase activity	2	1	EHI_153770,	50.0	44.85	90.41	0.0221765153139	0.222155710801	1.0
GO:0016307	phosphatidylinositol phosphate kinase activity	2	1	EHI_153770,	50.0	44.85	90.41	0.0221765153139	0.222155710801	1.0
GO:0004767	sphingomyelin phosphodiesterase activity	60	3	EHI_100080,EHI_129740,EHI_169280,	5.0	4.48	4.89	0.0286407434092	0.222155710801	1.0
GO:0003924	GTPase activity	213	6	EHI_052870,EHI_082070,EHI_094000,EHI_119300,EHI_129740,EHI_169280,	2.8	2.53	2.78	0.0298164411408	0.222155710801	1.0
GO:0004124	cysteine synthase activity	3	1	EHI_024230,	33.3	29.9	45.2	0.0330831693691	0.222155710801	1.0
GO:0005337	nucleoside transmembrane transporter activity	3	1	EHI_169580,	33.3	29.9	45.2	0.0330831693691	0.222155710801	1.0
GO:0005544	calcium-dependent phospholipid binding	3	1	EHI_192760,	33.3	29.9	45.2	0.0330831693691	0.222155710801	1.0
GO:0008081	phosphoric diester hydrolase activity	68	3	EHI_100080,EHI_129740,EHI_169280,	4.4	3.96	4.28	0.0394316421678	0.222155710801	1.0
GO:0005525	GTP binding	294	7	EHI_052870,EHI_082070,EHI_094000,EHI_119300,EHI_129740,EHI_169280,EHI_192960,	2.4	2.14	2.34	0.0428751949324	0.222155710801	1.0
GO:0032561	guanyl ribonucleotide binding	294	7	EHI_052870,EHI_082070,EHI_094000,EHI_119300,EHI_129740,EHI_169280,EHI_192960,	2.4	2.14	2.34	0.0428751949324	0.222155710801	1.0
GO:0019001	guanyl nucleotide binding	295	7	EHI_052870,EHI_082070,EHI_094000,EHI_119300,EHI_129740,EHI_169280,EHI_192960,	2.4	2.13	2.34	0.0435454225199	0.222155710801	1.0
GO:0140312	cargo adaptor activity	4	1	EHI_009940,	25.0	22.42	30.12	0.0438704843642	0.222155710801	1.0
GO:0022884	macromolecule transmembrane transporter activity	4	1	EHI_104420,	25.0	22.42	30.12	0.0438704843642	0.222155710801	1.0
GO:0035615	clathrin adaptor activity	4	1	EHI_009940,	25.0	22.42	30.12	0.0438704843642	0.222155710801	1.0
GO:0008320	protein transmembrane transporter activity	4	1	EHI_104420,	25.0	22.42	30.12	0.0438704843642	0.222155710801	1.0
GO:0140318	protein transporter activity	4	1	EHI_104420,	25.0	22.42	30.12	0.0438704843642	0.222155710801	1.0
GO:0004620	phospholipase activity	72	3	EHI_100080,EHI_129740,EHI_169280,	4.2	3.74	4.03	0.0455014269731	0.222155710801	1.0
