# Supplementary material for: Entamoeba histolytica extracellular vesicles drive pro-inflammatory monocyte signaling
Source: PLoS Negl Trop Dis. 2025 Apr 10;19(4):e0012997. doi: 10.1371/journal.pntd.0012997 (PMC12052212; doi:10.1371/journal.pntd.0012997)
Supplement: S3 Table — Shown are proteins detected in a minimum of 2 out of 3 negative control samples. (XLSX) [file pntd.0012997.s009.xlsx]

## Sheet: Tabelle1
Majority protein IDs	Description	Peptides	Razor + unique peptides	Unique peptides	Sequence coverage [%]	Unique + razor sequence coverage [%]	Unique sequence coverage [%]	Q-value	Score	Intensity	MS/MS count	ctrl-1	ctrl-2	ctrl-3
EHI_133900	EHI_133900A-p1 | transcript=EHI_133900A | gene=EHI_133900 | organism=Entamoeba_histolytica_HM-1:IMSS | gene_product=galactose-inhibitable lectin 170 kDa subunit, putative | transcript_product=galactose-inhibitable lectin 170 kDa subunit, putative | locatio	60	60	11	51.3	51.3	12.3	0	323.31	9227000000	556	17.4871	17.2459	18.613
EHI_052860	EHI_052860A-p1 | transcript=EHI_052860A | gene=EHI_052860 | organism=Entamoeba_histolytica_HM-1:IMSS | gene_product=heat shock protein 70, putative | transcript_product=heat shock protein 70, putative | location=DS571245:35027-36997(-) | protein_length=656	32	32	32	57.2	57.2	57.2	0	150.4	1908400000	298	18.1133	20.1006	18.7961
EHI_182900	EHI_182900A-p1 | transcript=EHI_182900A | gene=EHI_182900 | organism=Entamoeba_histolytica_HM-1:IMSS | gene_product=actin | transcript_product=actin | location=DS571156:65510-66640(-) | protein_length=376 | sequence_SO=supercontig | SO=protein_coding_gene	30	30	30	88	88	88	0	319.64	31956000000	594	18.6603	20.6607	20.9776
EHI_051060	EHI_051060A-p1 | transcript=EHI_051060A | gene=EHI_051060 | organism=Entamoeba_histolytica_HM-1:IMSS | gene_product=pyruvate:ferredoxin oxidoreductase | transcript_product=pyruvate:ferredoxin oxidoreductase | location=DS571149:171959-175447(+) | protein_le	50	50	50	51.7	51.7	51.7	0	293.19	4533200000	452	18.6615	NaN	16.8904
EHI_008200	EHI_187020A-p1 | transcript=EHI_187020A | gene=EHI_187020 | organism=Entamoeba_histolytica_HM-1:IMSS | gene_product=glyceraldehyde-3-phosphate dehydrogenase, putative | transcript_product=glyceraldehyde-3-phosphate dehydrogenase, putative | location=DS5711	17	17	17	64.4	64.4	64.4	0	120.05	6736500000	252	18.9304	19.7202	21.688
EHI_148790	EHI_148790A-p1 | transcript=EHI_148790A | gene=EHI_148790 | organism=Entamoeba_histolytica_HM-1:IMSS | gene_product=Gal/GalNAc lectin light subunit | transcript_product=Gal/GalNAc lectin light subunit | location=DS571146:157935-158747(-) | protein_length=2	18	18	12	78.1	78.1	51.5	0	112.29	1425600000	146	18.9901	NaN	19.1431
EHI_033710	EHI_033710A-p1 | transcript=EHI_033710A | gene=EHI_033710 | organism=Entamoeba_histolytica_HM-1:IMSS | gene_product=cysteine proteinase 2 | transcript_product=cysteine proteinase 2 | location=DS571252:35348-36295(+) | protein_length=315 | sequence_SO=super	12	12	11	56.2	56.2	49.5	0	135.76	960190000	96	19.0711	NaN	21.8754
EHI_035690	EHI_035690A-p1 | transcript=EHI_035690A | gene=EHI_035690 | organism=Entamoeba_histolytica_HM-1:IMSS | gene_product=galactose-inhibitable lectin 35 kda subunit precursor | transcript_product=galactose-inhibitable lectin 35 kda subunit precursor | location=	15	13	7	68.8	62.2	41	0	147.54	1677200000	156	19.7031	NaN	20.259
EHI_168240	EHI_168240A-p1 | transcript=EHI_168240A | gene=EHI_168240 | organism=Entamoeba_histolytica_HM-1:IMSS | gene_product=cysteine proteinase, putative | transcript_product=cysteine proteinase, putative | location=DS571263:14358-15314(+) | protein_length=318 | s	19	19	19	73.9	73.9	73.9	0	278.55	10524000000	247	20.6478	NaN	21.6123
EHI_164810	EHI_164810A-p1 | transcript=EHI_164810A | gene=EHI_164810 | organism=Entamoeba_histolytica_HM-1:IMSS | gene_product=Adapter-related protein complex 3 (AP-3) subunit, putative | transcript_product=Adapter-related protein complex 3 (AP-3) subunit, putative |	7	7	7	7.3	7.3	7.3	0	5.0798	2398800000	12	NaN	26.8717	27.1059
