# Supplementary material for: Entamoeba histolytica extracellular vesicles drive pro-inflammatory monocyte signaling
Source: PLoS Negl Trop Dis. 2025 Apr 10;19(4):e0012997. doi: 10.1371/journal.pntd.0012997 (PMC12052212; doi:10.1371/journal.pntd.0012997)
Supplement: S4 Table — Marked in red are proteins present in both proteomes in significantly different amounts. (XLSX) [file pntd.0012997.s010.xlsx]

## Sheet: EhA1 vs EhB2
Majority protein IDs	Protein IDs	Description	Student's T-test Difference	Fold change	-Log Student's T-test p-value	Mean EhA1	Mediane EhA1	% of valid values EhA1	Number of valid values EhA1	Mean EhB2	Mediane EhB2	% of valid values EhB2	Number of valid values EhB2	Peptides	Razor + unique peptides	Unique peptides	Sequence coverage [%]	Unique + razor sequence coverage [%]	Unique sequence coverage [%]	Q-value	Score	Intensity	MS/MS count	EhA1-1	EhA1-2	EhA1-3	EhB2-1	EhB2-2	EhB2-3
EHI_144490	EHI_144490	EHI_144490 | organism=Entamoeba_histolytica_HM-1:IMSS | product=hypothetical protein, conserved | location=DS571638:3494-5332(-) | length=612 | sequence_SO=supercontig | SO=protein_coding	-3.86884117126465	-14.6096	5.27928	22.8721	22.8302	100	3	26.741	26.6994	100	3	34	34	24	61.4	61.4	44.1	0	255.66	2872200000	292	22.7678	23.0184	22.8302	26.6074	26.6994	26.9162
EHI_159870	EHI_159870	EHI_159870 | organism=Entamoeba_histolytica_HM-1:IMSS | product=galactose-inhibitable lectin small subunit, putative | location=DS571167:103672-104445(-) | length=257 | sequence_SO=supercontig | SO=protein_coding	-3.41829109191895	-10.6907	1.83688	20.7615	20.7615	66.6667	2	24.1798	24.2658	100	3	12	12	12	47.5	47.5	47.5	0	31.075	215860000	65	NaN	19.9884	21.5346	24.2658	23.6844	24.5892
EHI_050570	EHI_050570	EHI_050570 | organism=Entamoeba_histolytica_HM-1:IMSS | product=cysteine proteinase, putative | location=DS571149:63330-64265(+) | length=311 | sequence_SO=supercontig | SO=protein_coding	-3.39533297220866	-10.522	2.15028	21.28	21.28	66.6667	2	24.6753	24.8103	100	3	10	10	10	50.2	50.2	50.2	0	169.7	386290000	85	20.6904	NaN	21.8696	24.8103	24.2689	24.9466
EHI_144610	EHI_144610;EHI_057550	EHI_144610 | organism=Entamoeba_histolytica_HM-1:IMSS | product=methionine gamma-lyase | location=DS571508:6141-7310(+) | length=389 | sequence_SO=supercontig | SO=protein_coding;EHI_057550 | organism=Entamoeba_histolytica_HM-1:IMSS | product=methionine ga	-3.10020955403646	-8.57543	1.82169	21.1588	20.8705	100	3	24.259	23.8999	100	3	12	11	11	58.4	55	55	0	51.956	358810000	53	20.1797	20.8705	22.4261	23.8816	23.8999	24.9954
EHI_156310	EHI_156310;EHI_169300	EHI_156310 | organism=Entamoeba_histolytica_HM-1:IMSS | product=ribonuclease, putative | location=DS571257:18072-18827(-) | length=251 | sequence_SO=supercontig | SO=protein_coding;EHI_169300 | organism=Entamoeba_histolytica_HM-1:IMSS | product=ribonucleas	-2.84709866841634	-7.19552	2.73153	20.3442	20.3442	66.6667	2	23.1913	23.0902	100	3	7	7	5	33.5	33.5	26.3	0	16.669	100620000	35	20.0547	NaN	20.6338	23.4453	23.0902	23.0385
EHI_039610	EHI_039610;EHI_010850;EHI_132640;EHI_144040	EHI_039610 | organism=Entamoeba_histolytica_HM-1:IMSS | product=cysteine proteinase, putative | location=DS571440:15866-16813(+) | length=315 | sequence_SO=supercontig | SO=protein_coding;EHI_010850 | organism=Entamoeba_histolytica_HM-1:IMSS | product=cyst	-2.48187446594238	-5.58623	2.89341	21.607	21.541	100	3	24.0888	24.1529	100	3	7	7	7	36.8	36.8	36.8	0	93.46	435470000	101	21.541	21.4507	21.8292	24.548	24.1529	23.5656
EHI_179830	EHI_179830	EHI_179830 | organism=Entamoeba_histolytica_HM-1:IMSS | product=hypothetical protein | location=DS571291:6023-7915(+) | length=630 | sequence_SO=supercontig | SO=protein_coding	-2.43271128336589	-5.39907	2.49527	20.7052	20.977	100	3	23.1379	22.947	100	3	6	6	6	12.1	12.1	12.1	0	36.321	130470000	41	21.061	20.0776	20.977	23.5787	22.888	22.947
EHI_026480	EHI_026480	EHI_026480 | organism=Entamoeba_histolytica_HM-1:IMSS | product=(2r)-phospho-3-sulfolactate synthase, putative | location=DS571286:40545-41324(-) | length=259 | sequence_SO=supercontig | SO=protein_coding	-2.38660748799642	-5.22926	4.40414	24.1144	24.2061	100	3	26.501	26.5096	100	3	13	13	13	52.9	52.9	52.9	0	80.495	2014100000	190	24.2061	23.9185	24.2187	26.3731	26.5096	26.6204
EHI_029230	EHI_029230	EHI_029230 | organism=Entamoeba_histolytica_HM-1:IMSS | product=hydrolase yafV, putative | location=DS571528:2947-3567(-) | length=206 | sequence_SO=supercontig | SO=protein_coding	-2.37975819905599	-5.2045	3.69313	22.1346	22.0346	100	3	24.5143	24.5021	100	3	6	6	6	41.3	41.3	41.3	0	19.703	230720000	27	22.0346	21.9199	22.4493	24.6722	24.5021	24.3687
EHI_073380	EHI_073380	EHI_073380 | organism=Entamoeba_histolytica_HM-1:IMSS | product=carbonic anhydrase, putative | location=DS571171:17880-18446(+) | length=188 | sequence_SO=supercontig | SO=protein_coding	-2.31745974222819	-4.98454	2.09885	20.0304	20.0304	66.6667	2	22.3479	22.3417	100	3	5	5	5	42	42	42	0	14.415	38337000	20	20.2233	19.8375	NaN	21.8994	22.3417	22.8024
EHI_095180	EHI_095180	EHI_095180 | organism=Entamoeba_histolytica_HM-1:IMSS | product=hypothetical protein | location=DS571264:40579-41499(+) | length=306 | sequence_SO=supercontig | SO=protein_coding	-2.26622581481934	-4.81063	1.97521	22.0844	22.0857	100	3	24.3507	24.2296	100	3	9	9	9	32	32	32	0	198.67	455290000	69	22.6065	21.5612	22.0857	25.0946	24.2296	23.7278
EHI_186820	EHI_186820	EHI_186820 | organism=Entamoeba_histolytica_HM-1:IMSS | product=protein kinase domain containing protein | location=DS571159:46732-47991(+) | length=419 | sequence_SO=supercontig | SO=protein_coding	-2.25891494750977	-4.78631	3.94931	23.9098	23.9201	100	3	26.1687	26.1936	100	3	10	10	10	40.3	40.3	40.3	0	53.081	1277200000	130	23.7106	23.9201	24.0988	26.3266	26.1936	25.986
EHI_074180	EHI_074180	EHI_074180 | organism=Entamoeba_histolytica_HM-1:IMSS | product=cysteine proteinase 1, putative | location=DS571232:53874-54821(+) | length=315 | sequence_SO=supercontig | SO=protein_coding	-2.24228096008301	-4.73145	4.1546	26.9427	26.9681	100	3	29.1849	29.1428	100	3	12	10	10	57.8	49.2	49.2	0	323.31	10069000000	438	26.9681	27.0115	26.8484	29.415	29.1428	28.9971
EHI_005060	EHI_005060	EHI_005060 | organism=Entamoeba_histolytica_HM-1:IMSS | product=Fe-hydrogenase, putative | location=DS571195:57895-59409(-) | length=504 | sequence_SO=supercontig | SO=protein_coding	-2.17362785339355	-4.51156	4.12251	24.4649	24.5299	100	3	26.6385	26.5698	100	3	23	23	23	58.3	58.3	58.3	0	211.8	4153300000	396	24.5871	24.5299	24.2776	26.8149	26.5698	26.5307
EHI_067090	EHI_067090	EHI_067090 | organism=Entamoeba_histolytica_HM-1:IMSS | product=hypothetical protein | location=DS571445:13855-14493(+) | length=212 | sequence_SO=supercontig | SO=protein_coding	-2.16014417012532	-4.4696	2.41739	23.3098	23.4563	100	3	25.47	25.3807	100	3	9	9	9	40.6	40.6	40.6	0	57.203	669520000	93	23.4563	23.7956	22.6776	25.7408	25.3807	25.2885
EHI_109990	EHI_109990	EHI_109990 | organism=Entamoeba_histolytica_HM-1:IMSS | product=hypothetical protein | location=DS571242:43416-44126(-) | length=236 | sequence_SO=supercontig | SO=protein_coding	-2.09524154663086	-4.27298	4.27584	22.8745	22.8504	100	3	24.9698	24.9645	100	3	9	9	9	53.8	53.8	53.8	0	103.15	668430000	90	22.8504	23.0139	22.7592	25.1236	24.9645	24.8212
EHI_199110	EHI_199110	EHI_199110 | organism=Entamoeba_histolytica_HM-1:IMSS | product=lysozyme, putative | location=DS571165:111114-111749(+) | length=211 | sequence_SO=supercontig | SO=protein_coding	-2.09097417195638	-4.26036	3.25023	19.8702	19.8801	100	3	21.9611	22.0075	100	3	5	5	5	45	45	45	0	26.606	77776000	34	19.5502	19.8801	20.1802	22.0075	22.1119	21.7641
EHI_058470	EHI_058470	EHI_058470 | organism=Entamoeba_histolytica_HM-1:IMSS | product=N-acetylmuraminidase pseudogene | location=DS571278:14487-15128(-) | length=213 | sequence_SO=supercontig | SO=protein_coding	-1.99801826477051	-3.99451	0	NaN	NaN	33.3333	1	21.4009	21.0269	100	3	5	5	5	35.2	35.2	35.2	0	13.566	27844000	26	NaN	NaN	19.4029	20.9091	21.0269	22.2667
EHI_110000	EHI_110000	EHI_110000 | organism=Entamoeba_histolytica_HM-1:IMSS | product=hypothetical protein | location=DS571242:44593-45222(+) | length=209 | sequence_SO=supercontig | SO=protein_coding	-1.95094680786133	-3.86628	4.68951	23.1639	23.1338	100	3	25.1148	25.1216	100	3	12	12	12	75.1	75.1	75.1	0	118.81	1016200000	159	23.1338	23.2963	23.0616	25.1934	25.0294	25.1216
EHI_144280	EHI_144280	EHI_144280 | organism=Entamoeba_histolytica_HM-1:IMSS | product=hypothetical protein | location=DS571575:3584-4327(-) | length=247 | sequence_SO=supercontig | SO=protein_coding	-1.95073922475179	-3.86573	2.32832	21.6102	21.6102	66.6667	2	23.561	23.3948	100	3	5	4	4	23.1	15.8	15.8	0	16.927	131120000	30	21.6926	NaN	21.5278	23.3431	23.3948	23.9449
EHI_046650	EHI_046650	EHI_046650 | organism=Entamoeba_histolytica_HM-1:IMSS | product=Gal/GalNAc lectin heavy subunit, putative | location=DS571321:16308-19931(-) | length=1207 | sequence_SO=supercontig | SO=protein_coding	-1.93754704793294	-3.83054	3.59493	22.5489	22.5386	100	3	24.4864	24.3306	100	3	39	39	39	38.1	38.1	38.1	0	256.36	1252700000	266	22.5333	22.5386	22.5747	24.3272	24.3306	24.8014
EHI_148870	EHI_148870	EHI_148870 | organism=Entamoeba_histolytica_HM-1:IMSS | product=hypothetical protein | location=DS571146:172776-176144(+) | length=1122 | sequence_SO=supercontig | SO=protein_coding	-1.91241391499837	-3.76438	2.29282	20.857	20.646	100	3	22.7694	22.8793	100	3	14	14	14	16	16	16	0	28.599	132340000	45	21.4889	20.4361	20.646	22.5291	22.8793	22.8998
EHI_104660	EHI_104660	EHI_104660 | organism=Entamoeba_histolytica_HM-1:IMSS | product=60S acidic ribosomal protein P1, putative | location=DS571185:70568-70888(+) | length=106 | sequence_SO=supercontig | SO=protein_coding	-1.91206709543864	-3.76348	0.854034	20.6033	20.6033	66.6667	2	22.5154	21.8324	100	3	3	3	3	49.1	49.1	49.1	0	11.512	67760000	15	20.7301	NaN	20.4765	21.7224	21.8324	23.9913
EHI_174180	EHI_174180;EHI_174130;EHI_066770	EHI_174180 | organism=Entamoeba_histolytica_HM-1:IMSS | product=Skp1 family protein | location=DS571220:34512-34988(-) | length=158 | sequence_SO=supercontig | SO=protein_coding;EHI_174130 | organism=Entamoeba_histolytica_HM-1:IMSS | product=Skp1 family pr	-1.91104062398275	-3.7608	1.01254	21.137	20.9586	100	3	23.048	22.3693	100	3	10	10	10	72.2	72.2	72.2	0	30.086	166140000	38	21.5463	20.9586	20.9061	22.3693	22.0157	24.7592
EHI_145840	EHI_145840	EHI_145840 | organism=Entamoeba_histolytica_HM-1:IMSS | product=peroxiredoxin | location=DS571244:925-1626(+) | length=233 | sequence_SO=supercontig | SO=protein_coding	-1.89206886291504	-3.71167	1.00247	24.3645	24.6735	100	3	26.2566	26.3262	100	3	26	2	2	78.1	11.6	11.6	0	31.584	693390000	99	25.7107	22.7092	24.6735	26.3262	26.0655	26.378
EHI_179980	EHI_179980;EHI_186830	EHI_179980 | organism=Entamoeba_histolytica_HM-1:IMSS | product=60S acidic ribosomal protein P2, putative | location=DS571291:31847-32164(-) | length=105 | sequence_SO=supercontig | SO=protein_coding;EHI_186830 | organism=Entamoeba_histolytica_HM-1:IMSS |	-1.8887259165446	-3.70308	0	NaN	NaN	33.3333	1	22.9651	22.8292	100	3	7	2	2	61	15.2	15.2	0	10.169	96162000	19	21.0763	NaN	NaN	22.8292	22.79	23.276
EHI_051420	EHI_051420	EHI_051420 | organism=Entamoeba_histolytica_HM-1:IMSS | product=hypothetical protein | location=DS571176:13335-16136(-) | length=914 | sequence_SO=supercontig | SO=protein_coding	-1.874329884847	-3.66631	2.32376	19.7645	19.8407	100	3	21.6389	21.3845	100	3	11	11	11	16.7	16.7	16.7	0	23.853	54514000	31	19.8407	19.6032	19.8496	21.3845	21.2574	22.2747
EHI_100270	EHI_100270	EHI_100270 | organism=Entamoeba_histolytica_HM-1:IMSS | product=calmodulin, putative | location=DS571201:21215-21670(-) | length=151 | sequence_SO=supercontig | SO=protein_coding	-1.85269069671631	-3.61173	0	NaN	NaN	33.3333	1	20.7885	20.7885	66.6667	2	3	3	3	17.9	17.9	17.9	0	15.444	20650000	11	NaN	18.9358	NaN	NaN	20.329	21.248
EHI_159770	EHI_159770;EHI_181910;EHI_113200;EHI_109260;EHI_047010;EHI_201400;EHI_143220	EHI_159770 | organism=Entamoeba_histolytica_HM-1:IMSS | product=hypothetical protein | location=DS571167:85473-88109(+) | length=878 | sequence_SO=supercontig | SO=protein_coding	-1.85167503356934	-3.60919	3.2369	21.0283	20.9947	100	3	22.88	22.9676	100	3	19	19	19	28.9	28.9	28.9	0	55.722	200510000	92	21.1344	20.956	20.9947	22.5363	23.1361	22.9676
EHI_159160	EHI_159160	EHI_159160 | organism=Entamoeba_histolytica_HM-1:IMSS | product=iron-containing superoxide dismutase | location=DS571167:9709-10281(-) | length=190 | sequence_SO=supercontig | SO=protein_coding	-1.79419072469075	-3.46821	1.75053	27.1823	27.2918	100	3	28.9765	28.66	100	3	12	12	12	76.3	76.3	76.3	0	103.14	16243000000	413	27.2918	26.8913	27.3636	28.4277	28.66	29.8417
EHI_120590	EHI_120590	EHI_120590 | organism=Entamoeba_histolytica_HM-1:IMSS | product=hypothetical protein | location=DS571379:5026-7323(+) | length=765 | sequence_SO=supercontig | SO=protein_coding	-1.77422205607096	-3.42054	4.05907	22.0626	22.0871	100	3	23.8369	23.8787	100	3	17	17	17	29.7	29.7	29.7	0	112.39	529060000	131	22.1866	22.0871	21.9143	23.9432	23.8787	23.6887
EHI_033710	EHI_033710	EHI_033710 | organism=Entamoeba_histolytica_HM-1:IMSS | product=cysteine proteinase 2 | location=DS571252:35348-36295(+) | length=315 | sequence_SO=supercontig | SO=protein_coding	-1.7551212310791	-3.37555	4.25887	26.0355	26.0575	100	3	27.7906	27.7948	100	3	14	14	12	58.7	58.7	56.8	0	323.31	6817100000	461	26.0575	26.0742	25.9747	27.948	27.7948	27.629
EHI_091490	EHI_091490	EHI_091490 | organism=Entamoeba_histolytica_HM-1:IMSS | product=hypothetical protein | location=DS571400:7227-8007(+) | length=225 | sequence_SO=supercontig | SO=protein_coding	-1.70692761739095	-3.26465	0	NaN	NaN	33.3333	1	23.608	23.6417	100	3	3	3	3	18.7	18.7	18.7	0	15.541	109310000	14	NaN	NaN	21.9011	23.6417	23.7765	23.4059
EHI_134640	EHI_134640	EHI_134640 | organism=Entamoeba_histolytica_HM-1:IMSS | product=acetyltransferase, putative | location=DS571193:38597-39205(+) | length=202 | sequence_SO=supercontig | SO=protein_coding	-1.6807378133138	-3.20592	0	NaN	NaN	33.3333	1	23.5275	23.1661	100	3	8	2	2	56.9	23.8	23.8	0	15.9	121210000	16	NaN	21.8468	NaN	23.1661	23.0874	24.329
EHI_138060	EHI_138060	EHI_138060 | organism=Entamoeba_histolytica_HM-1:IMSS | product=hypothetical protein, conserved domain containing | location=DS571187:84370-85170(+) | length=266 | sequence_SO=supercontig | SO=protein_coding	-1.67950185139974	-3.20317	1.86487	19.5602	19.51	100	3	21.2397	21.1805	100	3	5	5	5	21.8	21.8	21.8	0	11.295	34280000	29	19.51	19.3568	19.8139	20.6197	21.1805	21.919
EHI_076840	EHI_076840	EHI_076840 | organism=Entamoeba_histolytica_HM-1:IMSS | product=LSM domain containing protein | location=DS571229:16820-17121(+) | length=83 | sequence_SO=supercontig | SO=protein_coding	-1.67570400238037	-3.19475	0.535328	18.5855	18.5855	66.6667	2	20.2612	20.2612	66.6667	2	1	1	1	16.9	16.9	16.9	0.00033681	5.7304	12019000	13	NaN	18.3121	18.859	19.113	NaN	21.4095
EHI_127160	EHI_127160	EHI_127160 | organism=Entamoeba_histolytica_HM-1:IMSS | product=ribonuclease, putative | location=DS571166:49529-50287(-) | length=252 | sequence_SO=supercontig | SO=protein_coding	-1.66449292500814	-3.17002	2.82304	18.4733	18.4519	100	3	20.1378	20.0308	100	3	3	3	3	15.1	15.1	15.1	0	8.4745	14805000	22	18.4519	18.1637	18.8044	20.0261	20.3566	20.0308
EHI_178580	EHI_178580;EHI_060870;EHI_055630;EHI_084730	EHI_178580 | organism=Entamoeba_histolytica_HM-1:IMSS | product=ATP-binding cassette protein, putative | location=DS571154:41929-46005(+) | length=1358 | sequence_SO=supercontig | SO=protein_coding	-1.65990511576335	-3.15996	2.37024	22.1997	22.2121	100	3	23.8596	23.7481	100	3	17	16	12	18.4	17.3	13.6	0	93.645	370500000	71	22.46	21.9269	22.2121	23.5139	24.3168	23.7481
EHI_192800	EHI_192800	EHI_192800 | organism=Entamoeba_histolytica_HM-1:IMSS | product=60S ribosomal protein L30, putative | location=DS571384:11083-11412(+) | length=109 | sequence_SO=supercontig | SO=protein_coding	-1.65342330932617	-3.14579	3.06768	21.6068	21.5215	100	3	23.2602	23.2159	100	3	4	2	2	48.6	34.9	34.9	0	56.106	83713000	29	21.5215	21.9165	21.3823	23.2159	23.4363	23.1283
EHI_182740	EHI_182740	EHI_182740 | organism=Entamoeba_histolytica_HM-1:IMSS | product=guanine nucleotide exchange factor, putative | location=DS571156:40351-42549(-) | length=732 | sequence_SO=supercontig | SO=protein_coding	-1.64814694722493	-3.13431	4.00543	21.5549	21.6106	100	3	23.2031	23.1725	100	3	25	24	24	37.2	35.8	35.8	0	82.394	307660000	120	21.6106	21.3863	21.6679	23.3217	23.1151	23.1725
EHI_186880	EHI_186880	EHI_186880 | organism=Entamoeba_histolytica_HM-1:IMSS | product=hypothetical protein | location=DS571159:58309-58986(+) | length=225 | sequence_SO=supercontig | SO=protein_coding	-1.6479352315267	-3.13385	3.22659	18.0584	18.0205	100	3	19.7063	19.5565	100	3	2	2	2	12.9	12.9	12.9	0.00032776	5.018	11052000	25	18.1958	17.9589	18.0205	19.5535	19.5565	20.0089
EHI_110690	EHI_110690	EHI_110690 | organism=Entamoeba_histolytica_HM-1:IMSS | product=hypothetical protein, conserved | location=DS571151:129161-130261(-) | length=366 | sequence_SO=supercontig | SO=protein_coding	-1.63452212015788	-3.10485	3.75013	23.5774	23.5173	100	3	25.212	25.2253	100	3	22	22	22	62.8	62.8	62.8	0	203.05	2480600000	364	23.5173	23.699	23.5161	25.3876	25.2253	25.0231
EHI_007330	EHI_007330	EHI_007330 | organism=Entamoeba_histolytica_HM-1:IMSS | product=beta-N-acetylhexosaminidase, beta subunit | location=DS571323:21893-23590(-) | length=565 | sequence_SO=supercontig | SO=protein_coding	-1.61852773030599	-3.07062	5.67584	23.5549	23.5679	100	3	25.1735	25.1663	100	3	25	25	25	62.1	62.1	62.1	0	150.21	2335000000	323	23.5679	23.5739	23.523	25.1663	25.1149	25.2391
EHI_014400	EHI_014400	EHI_014400 | organism=Entamoeba_histolytica_HM-1:IMSS | product=hypothetical protein | location=DS571172:106473-107105(+) | length=210 | sequence_SO=supercontig | SO=protein_coding	-1.60943444569905	-3.05132	2.1328	22.0553	22.0553	66.6667	2	23.6647	23.6814	100	3	8	8	8	62.4	62.4	62.4	0	82.148	194010000	65	21.7431	NaN	22.3675	23.6814	23.5451	23.7676
EHI_197300	EHI_197300	EHI_197300 | organism=Entamoeba_histolytica_HM-1:IMSS | product=phospholipid-transporting ATPase Neo1, putative | location=DS571157:95528-98719(-) | length=1063 | sequence_SO=supercontig | SO=protein_coding	-1.57286198933919	-2.97494	3.60565	21.278	21.1628	100	3	22.8508	22.8613	100	3	17	17	17	18.1	18.1	18.1	0	39.113	156220000	77	21.1505	21.1628	21.5205	22.8613	22.9127	22.7784
EHI_154240	EHI_154240	EHI_154240 | organism=Entamoeba_histolytica_HM-1:IMSS | product=Ras family GTPase | location=DS571274:29214-29807(-) | length=197 | sequence_SO=supercontig | SO=protein_coding	-1.55318832397461	-2.93465	2.98242	22.7034	22.7093	100	3	24.2566	24.2664	100	3	8	8	8	42.1	42.1	42.1	0	40.51	336250000	74	22.7093	22.5877	22.8132	23.9569	24.2664	24.5464
EHI_046600	EHI_046600	EHI_046600 | organism=Entamoeba_histolytica_HM-1:IMSS | product=acyl-CoA hydrolase, putative | location=DS571321:5918-6286(+) | length=122 | sequence_SO=supercontig | SO=protein_coding	-1.54013697306315	-2.90822	2.9349	23.1168	23.2981	100	3	24.6569	24.6606	100	3	4	4	4	47.5	47.5	47.5	0	24.018	365670000	60	23.2981	22.7463	23.3059	24.6261	24.6606	24.684
EHI_181200	EHI_181200	EHI_181200 | organism=Entamoeba_histolytica_HM-1:IMSS | product=hypothetical protein, conserved | location=DS571288:25551-26399(+) | length=282 | sequence_SO=supercontig | SO=protein_coding	-1.53808403015137	-2.90409	3.24438	21.3105	21.3616	100	3	22.8486	22.8291	100	3	5	5	5	18.1	18.1	18.1	0	8.3794	118680000	43	21.3616	21.5463	21.0236	22.8283	22.8884	22.8291
EHI_136400	EHI_136400	EHI_136400 | organism=Entamoeba_histolytica_HM-1:IMSS | product=lecithin:cholesterol acyltransferase domain-containing protein | location=DS571222:34822-36006(-) | length=394 | sequence_SO=supercontig | SO=protein_coding	-1.50642967224121	-2.84106	2.12016	21.2504	21.3461	100	3	22.7568	22.8556	100	3	14	14	14	48.5	48.5	48.5	0	57.057	237070000	103	21.6032	20.8018	21.3461	22.392	22.8556	23.0227
EHI_087740	EHI_087740	EHI_087740 | organism=Entamoeba_histolytica_HM-1:IMSS | product=hypothetical protein | location=DS571173:67170-69182(+) | length=670 | sequence_SO=supercontig | SO=protein_coding	-1.49345970153809	-2.81563	3.56007	21.5412	21.5217	100	3	23.0347	23.0297	100	3	20	20	20	41.8	41.8	41.8	0	99.015	393660000	143	21.5217	21.3435	21.7584	22.9821	23.0922	23.0297
EHI_128120	EHI_128120	EHI_128120 | organism=Entamoeba_histolytica_HM-1:IMSS | product=hypothetical protein | location=DS571270:24022-25332(-) | length=436 | sequence_SO=supercontig | SO=protein_coding	-1.47964382171631	-2.7888	0.677683	23.6725	23.6725	66.6667	2	25.1522	25.1522	66.6667	2	1	1	1	2.3	2.3	2.3	0.0050293	2.3879	340970000	29	23.6918	23.6533	NaN	25.9641	NaN	24.3403
EHI_096530	EHI_096530	EHI_096530 | organism=Entamoeba_histolytica_HM-1:IMSS | product=hypothetical protein | location=DS571163:63269-64072(-) | length=267 | sequence_SO=supercontig | SO=protein_coding	-1.46434148152669	-2.75937	2.70962	20.9009	20.94	100	3	22.3652	22.1913	100	3	5	5	5	25.5	25.5	25.5	0	14.169	92385000	31	20.7393	21.0233	20.94	22.1913	22.1704	22.734
EHI_180770	EHI_180770	EHI_180770 | organism=Entamoeba_histolytica_HM-1:IMSS | product=hypothetical protein | location=DS571443:3647-4534(+) | length=295 | sequence_SO=supercontig | SO=protein_coding	-1.46290906270345	-2.75664	2.24047	21.3439	21.4822	100	3	22.8068	22.7885	100	3	9	9	9	39	39	39	0	36.372	132090000	54	21.4822	21.6762	20.8732	23.0294	22.6024	22.7885
EHI_171290	EHI_171290	EHI_171290 | organism=Entamoeba_histolytica_HM-1:IMSS | product=hypothetical protein | location=DS571305:8961-11534(+) | length=786 | sequence_SO=supercontig | SO=protein_coding	-1.45960934956868	-2.75034	2.52476	18.146	18.2321	100	3	19.6056	19.7497	100	3	6	6	6	12.3	12.3	12.3	0.0003375	5.7469	9843700	16	18.2321	17.8213	18.3846	19.7497	19.3022	19.7649
EHI_091520	EHI_091520	EHI_091520 | organism=Entamoeba_histolytica_HM-1:IMSS | product=hypothetical protein | location=DS571400:12498-14252(-) | length=584 | sequence_SO=supercontig | SO=protein_coding	-1.45441786448161	-2.74046	1.49852	20.5863	20.5863	66.6667	2	22.0407	22.1975	100	3	5	5	5	15.8	15.8	15.8	0	10.001	40719000	15	20.6379	20.5347	NaN	21.4716	22.4531	22.1975
EHI_152130	EHI_152130	EHI_152130 | organism=Entamoeba_histolytica_HM-1:IMSS | product=hypothetical protein, conserved | location=DS571145:216884-217756(+) | length=290 | sequence_SO=supercontig | SO=protein_coding	-1.43716430664063	-2.70788	1.70975	20.2902	20.2902	66.6667	2	21.7274	21.8066	100	3	5	5	5	22.4	22.4	22.4	0	8.728	31759000	32	20.6627	19.9178	NaN	21.871	21.5045	21.8066
EHI_109920	EHI_109920	EHI_109920 | organism=Entamoeba_histolytica_HM-1:IMSS | product=hypothetical protein | location=DS571242:28331-29824(+) | length=497 | sequence_SO=supercontig | SO=protein_coding	-1.41639137268066	-2.66917	2.9886	23.9056	23.9575	100	3	25.322	25.3787	100	3	10	10	10	30.4	30.4	30.4	0	107.26	883900000	151	23.9575	23.7441	24.0153	25.5375	25.3787	25.0498
EHI_058920	EHI_058920	EHI_058920 | organism=Entamoeba_histolytica_HM-1:IMSS | product=hypothetical protein | location=DS571470:2638-3588(+) | length=316 | sequence_SO=supercontig | SO=protein_coding	-1.40729014078776	-2.65238	0	NaN	NaN	33.3333	1	23.2069	23.1846	100	3	6	6	6	25	25	25	0	11.311	116750000	13	21.7996	NaN	NaN	23.1846	23.7717	22.6643
EHI_107300	EHI_107300	EHI_107300 | organism=Entamoeba_histolytica_HM-1:IMSS | product=hypothetical protein | location=DS571205:64133-65023(+) | length=296 | sequence_SO=supercontig | SO=protein_coding	-1.39822069803874	-2.63576	4.16025	21.3328	21.2705	100	3	22.7311	22.7282	100	3	6	6	6	33.1	33.1	33.1	0	24.167	89434000	42	21.256	21.2705	21.472	22.807	22.7282	22.6579
EHI_091510	EHI_091510	EHI_091510 | organism=Entamoeba_histolytica_HM-1:IMSS | product=PH domain containing protein | location=DS571400:10413-12377(+) | length=654 | sequence_SO=supercontig | SO=protein_coding	-1.39306704203288	-2.62636	2.96459	21.3688	21.3346	100	3	22.7618	22.7416	100	3	15	15	15	39	39	39	0	93.344	167390000	104	21.3346	21.1681	21.6037	22.7416	22.5894	22.9545
EHI_150770	EHI_150770	EHI_150770 | organism=Entamoeba_histolytica_HM-1:IMSS | product=heat shock protein 70, putative | location=DS571642:3703-5277(-) | length=524 | sequence_SO=supercontig | SO=protein_coding	-1.39150047302246	-2.62351	2.3017	20.8831	21.0748	100	3	22.2746	22.2775	100	3	11	11	6	28.4	28.4	18.7	0	118.34	135350000	65	21.0748	20.4011	21.1734	22.3657	22.2775	22.1806
EHI_026360	EHI_026360;EHI_021520	EHI_026360 | organism=Entamoeba_histolytica_HM-1:IMSS | product=phosphoserine aminotransferase, putative | location=DS571286:18552-19628(+) | length=358 | sequence_SO=supercontig | SO=protein_coding;EHI_021520 | organism=Entamoeba_histolytica_HM-1:IMSS | p	-1.38816134134929	-2.61745	3.34803	23.4327	23.4977	100	3	24.8209	24.828	100	3	16	16	16	58.1	58.1	58.1	0	99.625	892090000	161	23.6095	23.4977	23.1911	24.7503	24.8844	24.828
EHI_139050	EHI_139050	EHI_139050 | organism=Entamoeba_histolytica_HM-1:IMSS | product=hypothetical protein | location=DS571260:39978-40439(-) | length=153 | sequence_SO=supercontig | SO=protein_coding	-1.36551984151204	-2.57669	2.25158	21.3481	21.3879	100	3	22.7136	22.6577	100	3	5	5	5	41.8	41.8	41.8	0	24.537	105130000	41	21.7289	20.9275	21.3879	22.6577	22.5802	22.9031
EHI_101280	EHI_101280;EHI_067070	EHI_101280 | organism=Entamoeba_histolytica_HM-1:IMSS | product=protein tyrosine kinase domain-containing protein | location=DS571353:17533-21123(-) | length=1196 | sequence_SO=supercontig | SO=protein_coding	-1.35306676228841	-2.55455	3.75013	22.5044	22.5011	100	3	23.8575	23.8334	100	3	31	31	23	32.9	32.9	24.6	0	105.08	798500000	140	22.644	22.5011	22.3682	23.8334	23.7648	23.9744
EHI_011390	EHI_011390	EHI_011390 | organism=Entamoeba_histolytica_HM-1:IMSS | product=Rho guanine nucleotide exchange factor, putative | location=DS571462:6049-7923(+) | length=624 | sequence_SO=supercontig | SO=protein_coding	-1.35120137532552	-2.55124	3.07163	21.1023	21.1011	100	3	22.4535	22.4825	100	3	7	7	7	14.9	14.9	14.9	0	26.841	125320000	56	21.1011	20.8718	21.3341	22.3219	22.5562	22.4825
EHI_041900	EHI_041900	EHI_041900 | organism=Entamoeba_histolytica_HM-1:IMSS | product=phosphatidylinositol-3,4,5-trisphosphate 3-phosphatase, putative | location=DS571259:1306-2508(-) | length=381 | sequence_SO=supercontig | SO=protein_coding	-1.337082862854	-2.5264	0	NaN	NaN	33.3333	1	22.5407	22.5407	66.6667	2	3	3	3	12.9	12.9	12.9	0	14.808	69511000	20	NaN	21.2036	NaN	22.0934	22.9879	NaN
EHI_049670	EHI_049670	EHI_049670 | organism=Entamoeba_histolytica_HM-1:IMSS | product=hypothetical protein | location=DS571152:84145-86613(-) | length=822 | sequence_SO=supercontig | SO=protein_coding	-1.33704948425293	-2.52634	5.24418	22.8709	22.8845	100	3	24.208	24.1853	100	3	8	8	8	9.2	9.2	9.2	0	19.06	337440000	36	22.8106	22.9178	22.8845	24.2623	24.1764	24.1853
EHI_045470	EHI_045470	EHI_045470 | organism=Entamoeba_histolytica_HM-1:IMSS | product=dolychil-diphosphooligosaccharide-- protein glycosyltransferase subunit, putative | location=DS571147:154584-155780(-) | length=398 | sequence_SO=supercontig | SO=protein_coding	-1.33238410949707	-2.51818	3.11736	21.8498	21.7263	100	3	23.1822	23.1465	100	3	15	3	3	44	11.6	11.6	0	8.937	135190000	15	21.715	21.7263	22.1082	23.3066	23.0935	23.1465
EHI_004400	EHI_004400	EHI_004400 | organism=Entamoeba_histolytica_HM-1:IMSS | product=hypothetical protein | location=DS571181:37468-37989(-) | length=141 | sequence_SO=supercontig | SO=protein_coding	-1.32675679524739	-2.50838	1.35752	20.6115	20.6115	66.6667	2	21.9382	21.7534	100	3	2	2	2	20.6	20.6	20.6	0.00032873	5.1051	39265000	26	NaN	20.3706	20.8523	22.4755	21.5858	21.7534
EHI_096370	EHI_096370	EHI_096370 | organism=Entamoeba_histolytica_HM-1:IMSS | product=hypothetical protein | location=DS571163:37897-40839(+) | length=980 | sequence_SO=supercontig | SO=protein_coding	-1.31676991780599	-2.49108	4.41078	22.7047	22.7006	100	3	24.0215	23.9998	100	3	22	22	22	19.6	19.6	19.6	0	81.701	567070000	105	22.6155	22.798	22.7006	24.1005	23.964	23.9998
EHI_001420	EHI_001420;EHI_061980;EHI_122310;EHI_139570;EHI_121620	EHI_001420 | organism=Entamoeba_histolytica_HM-1:IMSS | product=peroxiredoxin | location=DS571506:7513-8202(-) | length=229 | sequence_SO=supercontig | SO=protein_coding;EHI_061980 | organism=Entamoeba_histolytica_HM-1:IMSS | product=peroxiredoxin | locati	-1.31382751464844	-2.486	4.21844	29.6509	29.6591	100	3	30.9647	30.979	100	3	26	26	0	79.5	79.5	0	0	190.9	89095000000	1352	29.6591	29.7585	29.5351	31.0203	30.8948	30.979
EHI_025710	EHI_025710	EHI_025710 | organism=Entamoeba_histolytica_HM-1:IMSS | product=iron-sulfur flavoprotein, putative | location=DS571532:10476-11054(+) | length=192 | sequence_SO=supercontig | SO=protein_coding	-1.31234296162923	-2.48345	3.33905	21.6125	21.6506	100	3	22.9248	22.8872	100	3	6	6	6	46.4	46.4	46.4	0	32.349	164920000	52	21.407	21.6506	21.7799	23.0415	22.8459	22.8872
EHI_077530	EHI_077530	EHI_077530 | organism=Entamoeba_histolytica_HM-1:IMSS | product=hypothetical protein | location=DS571369:14169-14789(-) | length=206 | sequence_SO=supercontig | SO=protein_coding	-1.30524826049805	-2.47126	3.95974	24.0525	24.0278	100	3	25.3578	25.3573	100	3	6	6	6	35.9	35.9	35.9	0	146.47	518130000	71	24.2002	23.9295	24.0278	25.4162	25.3573	25.2998
EHI_001400	EHI_001400	EHI_001400 | organism=Entamoeba_histolytica_HM-1:IMSS | product=RAD23 protein, putative | location=DS571506:4115-5151(-) | length=314 | sequence_SO=supercontig | SO=protein_coding	-1.30221811930339	-2.46608	2.51308	22.4154	22.4882	100	3	23.7176	23.7011	100	3	7	7	7	31.2	31.2	31.2	0	93.22	305830000	80	22.4882	22.1094	22.6484	23.5077	23.7011	23.9439
EHI_109120	EHI_109120;EHI_079610	EHI_109120 | organism=Entamoeba_histolytica_HM-1:IMSS | product=AIG1 family protein, putative | location=DS572518:1-609(-) | length=203 | sequence_SO=supercontig | SO=protein_coding	-1.28848965962728	-2.44272	2.9438	24.0284	24.0738	100	3	25.3169	25.2078	100	3	9	8	2	47.8	42.4	7.4	0	93.001	626370000	87	23.9171	24.0738	24.0944	25.2078	25.1401	25.6029
EHI_125740	EHI_125740	EHI_125740 | organism=Entamoeba_histolytica_HM-1:IMSS | product=oxidoreductase, putative | location=DS571160:34235-35185(-) | length=316 | sequence_SO=supercontig | SO=protein_coding	-1.27220344543457	-2.4153	6.08243	23.9046	23.909	100	3	25.1768	25.1765	100	3	10	10	10	48.7	48.7	48.7	0	66.692	1155700000	166	23.8713	23.9336	23.909	25.1765	25.1484	25.2056
EHI_188220	EHI_188220	EHI_188220 | organism=Entamoeba_histolytica_HM-1:IMSS | product=hypothetical protein | location=DS571206:52740-55088(-) | length=782 | sequence_SO=supercontig | SO=protein_coding	-1.26441065470378	-2.40229	3.76263	23.9087	23.9461	100	3	25.1731	25.2219	100	3	33	33	33	52	52	52	0	188.09	2109800000	361	23.9461	23.7621	24.0178	25.0649	25.2325	25.2219
EHI_039820	EHI_039820	EHI_039820 | organism=Entamoeba_histolytica_HM-1:IMSS | product=hypothetical protein | location=DS571454:2417-3889(+) | length=490 | sequence_SO=supercontig | SO=protein_coding	-1.2642707824707	-2.40206	3.0518	22.3947	22.2949	100	3	23.659	23.6031	100	3	5	5	5	17.1	17.1	17.1	0	14.745	201780000	46	22.2949	22.2525	22.6367	23.5684	23.6031	23.8055
EHI_010350	EHI_010350	EHI_010350 | organism=Entamoeba_histolytica_HM-1:IMSS | product=hypothetical protein | location=DS571182:17095-17496(+) | length=133 | sequence_SO=supercontig | SO=protein_coding	-1.25198173522949	-2.38168	2.23441	22.8972	22.9821	100	3	24.1491	24.3275	100	3	2	2	2	12	12	12	0.00033467	5.5168	162990000	23	23.0918	22.6176	22.9821	23.7809	24.3275	24.3391
EHI_171280	EHI_171280	EHI_171280 | organism=Entamoeba_histolytica_HM-1:IMSS | product=guanine nucleotide-binding protein subunit beta 2-like 1, putative | location=DS571305:7771-8733(-) | length=320 | sequence_SO=supercontig | SO=protein_coding	-1.24251619974772	-2.36611	2.67728	24.5412	24.5853	100	3	25.7837	25.6991	100	3	9	6	6	43.4	27.2	27.2	0	141.75	1094100000	107	24.5853	24.7289	24.3092	26.0299	25.6991	25.622
EHI_178630	EHI_178630	EHI_178630 | organism=Entamoeba_histolytica_HM-1:IMSS | product=hypothetical protein | location=DS571154:56176-57182(+) | length=282 | sequence_SO=supercontig | SO=protein_coding	-1.23400751749674	-2.35219	1.87677	20.6797	20.8509	100	3	21.9137	22.0219	100	3	6	6	6	29.1	29.1	29.1	0	19.16	60295000	29	20.8509	20.9942	20.194	22.0219	22.1115	21.6077
EHI_182980	EHI_182980	EHI_182980 | organism=Entamoeba_histolytica_HM-1:IMSS | product=hypothetical protein | location=DS571156:84198-85079(-) | length=293 | sequence_SO=supercontig | SO=protein_coding	-1.23325411478678	-2.35097	3.69171	22.6547	22.685	100	3	23.888	23.855	100	3	7	7	5	22.2	22.2	15	0	22.637	323890000	42	22.685	22.5072	22.7721	23.8148	23.9942	23.855
EHI_165070	EHI_165070	EHI_165070 | organism=Entamoeba_histolytica_HM-1:IMSS | product=estradiol 17-beta-dehydrogenase, putative | location=DS571217:3054-4025(-) | length=323 | sequence_SO=supercontig | SO=protein_coding	-1.23206837972005	-2.34904	4.32201	24.5739	24.5317	100	3	25.8059	25.8442	100	3	20	20	20	73.7	73.7	73.7	0	136.38	2521600000	282	24.5317	24.5275	24.6624	25.7095	25.8442	25.8641
EHI_010550	EHI_010550	EHI_010550 | organism=Entamoeba_histolytica_HM-1:IMSS | product=protein with DENN and LIM domains | location=DS571182:37504-39151(+) | length=533 | sequence_SO=supercontig | SO=protein_coding	-1.23182519276937	-2.34864	2.164	19.9702	19.987	100	3	21.202	21.202	66.6667	2	2	2	2	6.8	6.8	6.8	0	14.216	25585000	25	19.7822	20.1413	19.987	21.3718	NaN	21.0322
EHI_120640	EHI_120640	EHI_120640 | organism=Entamoeba_histolytica_HM-1:IMSS | product=DNA topoisomerase II, putative | location=DS571379:20060-24109(-) | length=1349 | sequence_SO=supercontig | SO=protein_coding	-1.22737248738607	-2.3414	2.23188	21.2664	21.1226	100	3	22.4938	22.5617	100	3	27	27	27	24.6	24.6	24.6	0	68.605	295180000	130	21.1226	21.093	21.5837	22.1799	22.5617	22.7398
EHI_138770	EHI_138770;EHI_052610;EHI_042930	EHI_138770 | organism=Entamoeba_histolytica_HM-1:IMSS | product=60S acidic ribosomal protein P2, putative | location=DS571260:15410-15783(-) | length=105 | sequence_SO=supercontig | SO=protein_coding;EHI_052610 | organism=Entamoeba_histolytica_HM-1:IMSS |	-1.22465833028157	-2.337	1.90557	23.0674	22.9719	100	3	24.292	24.0692	100	3	8	7	3	81.9	81.9	36.2	0	63.569	822790000	110	22.9719	22.8311	23.3991	24.0692	24.0626	24.7442
EHI_167660	EHI_167660	EHI_167660 | organism=Entamoeba_histolytica_HM-1:IMSS | product=hypothetical protein | location=DS571343:15094-17043(+) | length=649 | sequence_SO=supercontig | SO=protein_coding	-1.2172425587972	-2.32502	4.14123	22.7024	22.7096	100	3	23.9197	23.8944	100	3	23	23	23	52.5	52.5	52.5	0	87.059	681240000	174	22.7096	22.5935	22.8042	23.8691	23.8944	23.9955
EHI_200770	EHI_200770	EHI_200770 | organism=Entamoeba_histolytica_HM-1:IMSS | product=3-ketodihydrosphingosine reductase protein, putative | location=DS571248:24932-25945(+) | length=337 | sequence_SO=supercontig | SO=protein_coding	-1.21346664428711	-2.31894	2.94381	20.9452	20.9554	100	3	22.1587	22.1606	100	3	8	8	8	35.6	35.6	35.6	0	41.983	78138000	32	21.0706	20.8096	20.9554	21.9417	22.1606	22.3737
EHI_007030	EHI_007030	EHI_007030 | organism=Entamoeba_histolytica_HM-1:IMSS | product=hypothetical protein, conserved | location=DS571197:71290-72402(+) | length=370 | sequence_SO=supercontig | SO=protein_coding	-1.21308835347493	-2.31833	0	21.6772	21.5487	100	3	NaN	NaN	33.3333	1	2	2	2	5.1	5.1	5.1	0	29.076	52095000	13	21.383	21.5487	22.1	22.8903	NaN	NaN
EHI_123390	EHI_123390	EHI_123390 | organism=Entamoeba_histolytica_HM-1:IMSS | product=peroxiredoxin | location=DS571697:2323-3036(-) | length=237 | sequence_SO=supercontig | SO=protein_coding	-1.2033634185791	-2.30276	3.25753	25.6927	25.7182	100	3	26.8961	26.9425	100	3	23	3	3	76.8	13.5	13.5	0	19.4	2089500000	92	25.8442	25.7182	25.5157	26.9425	26.7546	26.9912
EHI_192590	EHI_192590;EHI_118440;EHI_148800;EHI_058340;EHI_049700;EHI_035700;EHI_009020	EHI_192590 | organism=Entamoeba_histolytica_HM-1:IMSS | product=beta-amylase, putative | location=DS571209:55574-56884(+) | length=436 | sequence_SO=supercontig | SO=protein_coding	-1.20095507303874	-2.29892	1.9088	21.9879	21.8666	100	3	23.1888	23.2449	100	3	9	9	9	41.1	41.1	41.1	0	65.477	248860000	96	21.8666	21.5928	22.5043	23.0633	23.2449	23.2584
EHI_038540	EHI_038540	EHI_038540 | organism=Entamoeba_histolytica_HM-1:IMSS | product=hypothetical protein, conserved | location=DS571190:2110-2768(+) | length=202 | sequence_SO=supercontig | SO=protein_coding	-1.20053291320801	-2.29825	1.67737	20.5931	20.8258	100	3	21.7937	21.9079	100	3	5	5	5	29.7	29.7	29.7	0	12.732	57886000	23	20.8907	20.8258	20.0629	21.427	22.0461	21.9079
EHI_012960	EHI_012960;EHI_175820	EHI_012960 | organism=Entamoeba_histolytica_HM-1:IMSS | product=hypothetical protein, conserved | location=DS571168:20093-21583(+) | length=496 | sequence_SO=supercontig | SO=protein_coding;EHI_175820 | organism=Entamoeba_histolytica_HM-1:IMSS | product=hy	-1.19856452941895	-2.29511	1.5967	19.8107	19.743	100	3	21.0093	20.7751	100	3	8	8	8	21	21	21	0	19.857	34545000	24	19.5642	19.743	20.125	20.7751	20.6445	21.6084
EHI_051820	EHI_051820	EHI_051820 | organism=Entamoeba_histolytica_HM-1:IMSS | product=protein with RhoGEF and ArfGAP domains | location=DS571176:53268-56342(-) | length=989 | sequence_SO=supercontig | SO=protein_coding	-1.19846471150716	-2.29495	2.35531	20.4124	20.4757	100	3	21.6109	21.5673	100	3	8	8	8	12.6	12.6	12.6	0	25.76	77415000	40	20.4757	20.4817	20.2799	21.5673	21.97	21.2954
EHI_106330	EHI_106330	EHI_106330 | organism=Entamoeba_histolytica_HM-1:IMSS | product=nitroreductase family protein | location=DS571236:47006-47524(-) | length=172 | sequence_SO=supercontig | SO=protein_coding	-1.19340229034424	-2.28691	2.17123	23.2464	23.1675	100	3	24.4398	24.4398	66.6667	2	4	4	4	33.7	33.7	33.7	0	90.139	208650000	30	23.1675	23.4377	23.134	24.6105	24.2691	NaN
EHI_164460	EHI_164460	EHI_164460 | organism=Entamoeba_histolytica_HM-1:IMSS | product=leucine-rich repeat containing protein | location=DS571214:46322-48499(-) | length=725 | sequence_SO=supercontig | SO=protein_coding	-1.19100189208984	-2.28311	2.59708	23.7202	23.7812	100	3	24.9112	24.9476	100	3	27	27	26	52.4	52.4	51.4	0	171.15	1095500000	291	23.7812	23.4094	23.9702	24.7866	24.9476	24.9996
EHI_151380	EHI_151380	EHI_151380 | organism=Entamoeba_histolytica_HM-1:IMSS | product=hypothetical protein, conserved | location=DS571145:48711-49514(-) | length=267 | sequence_SO=supercontig | SO=protein_coding	-1.18744277954102	-2.27749	3.25942	24.3304	24.2723	100	3	25.5178	25.4888	100	3	12	12	12	63.3	63.3	63.3	0	141.24	2131200000	245	24.1907	24.2723	24.5281	25.6334	25.4888	25.4312
EHI_101230	EHI_101230;EHI_081130;EHI_050640	EHI_101230 | organism=Entamoeba_histolytica_HM-1:IMSS | product=P-glyco protein 6, putative | location=DS571353:1455-5303(+) | length=1282 | sequence_SO=supercontig | SO=protein_coding	-1.1860834757487	-2.27534	4.04816	25.2215	25.2051	100	3	26.4076	26.4259	100	3	49	49	49	46.6	46.6	46.6	0	323.31	7715100000	649	25.2977	25.1618	25.2051	26.2915	26.4259	26.5055
EHI_030840	EHI_030840	EHI_030840 | organism=Entamoeba_histolytica_HM-1:IMSS | product=casein kinase II regulatory subunit family protein | location=DS571208:42085-42822(+) | length=229 | sequence_SO=supercontig | SO=protein_coding	-1.18030103047689	-2.26624	4.25396	21.3634	21.3952	100	3	22.5437	22.5295	100	3	3	3	3	20.1	20.1	20.1	0	8.2487	68629000	16	21.3952	21.411	21.284	22.4618	22.5295	22.6398
EHI_013050	EHI_013050	EHI_013050 | organism=Entamoeba_histolytica_HM-1:IMSS | product=RhoGAP domain containing protein | location=DS571168:45748-47172(-) | length=474 | sequence_SO=supercontig | SO=protein_coding	-1.17917569478353	-2.26447	0	20.4794	20.3678	100	3	NaN	NaN	33.3333	1	4	4	4	10.3	10.3	10.3	0.00032862	5.0894	36367000	13	20.3678	20.3219	20.7485	NaN	21.6586	NaN
EHI_074700	EHI_074700	EHI_074700 | organism=Entamoeba_histolytica_HM-1:IMSS | product=hypothetical protein | location=DS571401:1483-2625(-) | length=380 | sequence_SO=supercontig | SO=protein_coding	-1.1677188873291	-2.24656	0	20.1531	20.01	100	3	NaN	NaN	33.3333	1	4	4	4	13.2	13.2	13.2	0.00034329	6.1206	24070000	17	19.987	20.4623	20.01	NaN	21.3209	NaN
EHI_001180	EHI_001180;EHI_001040	EHI_001180 | organism=Entamoeba_histolytica_HM-1:IMSS | product=hypothetical protein, conserved | location=DS571210:62013-62816(-) | length=267 | sequence_SO=supercontig | SO=protein_coding;EHI_001040 | organism=Entamoeba_histolytica_HM-1:IMSS | product=hy	-1.162384668986	-2.23827	0	NaN	NaN	33.3333	1	23.1272	23.1414	100	3	5	5	5	33.3	33.3	33.3	0	29.334	79652000	26	21.9648	NaN	NaN	23.0979	23.1414	23.1422
EHI_039070	EHI_039070	EHI_039070 | organism=Entamoeba_histolytica_HM-1:IMSS | product=actin, putative | location=DS571190:79628-80710(+) | length=360 | sequence_SO=supercontig | SO=protein_coding	-1.15928840637207	-2.23347	2.1445	22.0536	22.0823	100	3	23.2129	23.3521	100	3	12	12	12	55.6	55.6	55.6	0	51.396	226810000	69	22.2225	21.8559	22.0823	22.8138	23.3521	23.4728
EHI_059830	EHI_059830	EHI_059830 | organism=Entamoeba_histolytica_HM-1:IMSS | product=hypothetical protein | location=DS571234:24485-27199(-) | length=904 | sequence_SO=supercontig | SO=protein_coding	-1.15888849894206	-2.23285	3.67808	24.3407	24.3997	100	3	25.4996	25.4841	100	3	24	24	24	38.2	38.2	38.2	0	198.45	2248300000	238	24.192	24.3997	24.4304	25.4219	25.4841	25.5928
EHI_022500	EHI_022500	EHI_022500 | organism=Entamoeba_histolytica_HM-1:IMSS | product=AIG1 family protein | location=DS571721:3649-4569(+) | length=306 | sequence_SO=supercontig | SO=protein_coding	-1.15565554300944	-2.22786	1.71484	24.2808	24.4284	100	3	25.4365	25.4186	100	3	8	4	2	35.6	21.9	11.4	0	33.333	467380000	22	23.9678	24.4462	24.4284	25.4186	24.9924	25.8985
EHI_040440	EHI_040440	EHI_040440 | organism=Entamoeba_histolytica_HM-1:IMSS | product=hypothetical protein | location=DS571224:50858-53659(+) | length=903 | sequence_SO=supercontig | SO=protein_coding	-1.15149943033854	-2.22145	3.47516	23.2424	23.1753	100	3	24.3939	24.4189	100	3	22	22	22	37	37	37	0	111.04	897310000	191	23.1266	23.4253	23.1753	24.3158	24.4189	24.4471
EHI_187180	EHI_187180	EHI_187180 | organism=Entamoeba_histolytica_HM-1:IMSS | product=ubiquitin-protein ligase, putative | location=DS571159:116542-118675(+) | length=652 | sequence_SO=supercontig | SO=protein_coding	-1.14825121561686	-2.21645	1.61014	20.7485	20.7485	66.6667	2	21.8968	21.9358	100	3	8	8	8	21.6	21.6	21.6	0	26.996	49659000	46	20.5044	20.9927	NaN	21.6064	21.9358	22.1482
EHI_107130	EHI_107130	EHI_107130 | organism=Entamoeba_histolytica_HM-1:IMSS | product=hypothetical protein | location=DS571205:31688-32731(+) | length=347 | sequence_SO=supercontig | SO=protein_coding	-1.14478556315104	-2.21113	2.99096	22.5868	22.6202	100	3	23.7316	23.7972	100	3	6	6	6	19.3	19.3	19.3	0	48.305	273150000	41	22.6544	22.4858	22.6202	23.9048	23.7972	23.4928
EHI_096340	EHI_096340	EHI_096340 | organism=Entamoeba_histolytica_HM-1:IMSS | product=hypothetical protein | location=DS571163:31492-32583(+) | length=363 | sequence_SO=supercontig | SO=protein_coding	-1.13749249776205	-2.19998	5.17843	24.5504	24.5689	100	3	25.6879	25.696	100	3	9	9	9	27.3	27.3	27.3	0	80.882	1032200000	202	24.5689	24.592	24.4902	25.6492	25.696	25.7184
EHI_186740	EHI_186740	EHI_186740 | organism=Entamoeba_histolytica_HM-1:IMSS | product=hypothetical protein | location=DS571159:29098-30368(+) | length=399 | sequence_SO=supercontig | SO=protein_coding	-1.12511952718099	-2.1812	1.65317	21.6413	21.6684	100	3	22.7664	22.7649	100	3	11	11	11	28.6	28.6	28.6	0	63.35	255120000	58	21.6684	21.1365	22.1189	22.5506	22.7649	22.9836
EHI_138390	EHI_138390	EHI_138390 | organism=Entamoeba_histolytica_HM-1:IMSS | product=Rho guanine nucleotide exchange factor, putative | location=DS571241:24692-26161(-) | length=489 | sequence_SO=supercontig | SO=protein_coding	-1.12201404571533	-2.17651	0.689165	20.0221	20.0221	66.6667	2	21.1442	21.1442	66.6667	2	5	5	2	13.7	13.7	4.7	0.00033223	5.3664	20652000	12	20.1097	NaN	19.9346	21.7423	NaN	20.546
EHI_148240	EHI_148240	EHI_148240 | organism=Entamoeba_histolytica_HM-1:IMSS | product=hypothetical protein | location=DS571146:39193-39579(+) | length=128 | sequence_SO=supercontig | SO=protein_coding	-1.12118212381999	-2.17525	2.91129	21.8169	21.9308	100	3	22.9381	22.9092	100	3	3	3	3	21.9	21.9	21.9	0	45.321	161920000	51	21.96	21.9308	21.5599	22.8736	22.9092	23.0314
EHI_179950	EHI_179950	EHI_179950 | organism=Entamoeba_histolytica_HM-1:IMSS | product=hypothetical protein | location=DS571291:27543-29462(-) | length=639 | sequence_SO=supercontig | SO=protein_coding	-1.12092399597168	-2.17486	2.51341	22.3094	22.4155	100	3	23.4304	23.3801	100	3	18	18	18	33.3	33.3	33.3	0	66.993	306220000	85	22.4155	22.0453	22.4674	23.2626	23.3801	23.6484
EHI_056440	EHI_056440	EHI_056440 | organism=Entamoeba_histolytica_HM-1:IMSS | product=WD domain containing protein | location=DS571313:15511-17805(-) | length=764 | sequence_SO=supercontig | SO=protein_coding	-1.12033843994141	-2.17398	1.82566	19.0296	18.9111	100	3	20.15	20.3429	100	3	4	4	4	5.5	5.5	5.5	0.00032648	4.9541	15901000	23	18.8034	18.9111	19.3744	19.7297	20.3429	20.3773
EHI_020350	EHI_020350	EHI_020350 | organism=Entamoeba_histolytica_HM-1:IMSS | product=hypothetical protein | location=DS571339:27018-27695(+) | length=225 | sequence_SO=supercontig | SO=protein_coding	-1.11483001708984	-2.16569	4.49214	25.0754	25.0392	100	3	26.1902	26.1873	100	3	9	9	9	48.9	48.9	48.9	0	298.84	1822900000	134	25.151	25.0392	25.036	26.1252	26.1873	26.2581
EHI_147540	EHI_147540	EHI_147540 | organism=Entamoeba_histolytica_HM-1:IMSS | product=intracellular protein transport protein USO1, putative | location=DS571303:28031-30778(+) | length=915 | sequence_SO=supercontig | SO=protein_coding	-1.11200904846191	-2.16146	2.62753	21.3944	21.366	100	3	22.5064	22.5415	100	3	12	12	12	14.3	14.3	14.3	0	33.217	148800000	58	21.366	21.1636	21.6535	22.6199	22.3577	22.5415
EHI_012010	EHI_012010	EHI_012010 | organism=Entamoeba_histolytica_HM-1:IMSS | product=beta-N-acetylhexosaminidase, putative | location=DS571148:46313-48004(+) | length=563 | sequence_SO=supercontig | SO=protein_coding	-1.11068248748779	-2.15948	0	NaN	NaN	33.3333	1	20.5842	20.5842	66.6667	2	4	4	4	11.5	11.5	11.5	0	11.848	16714000	14	19.4735	NaN	NaN	20.6673	20.5011	NaN
EHI_198010	EHI_198010	EHI_198010 | organism=Entamoeba_histolytica_HM-1:IMSS | product=19S cap proteasome S2 subunit | location=DS571579:5277-7808(-) | length=843 | sequence_SO=supercontig | SO=protein_coding	-1.10771115620931	-2.15503	2.6681	23.5999	23.6423	100	3	24.7077	24.6899	100	3	29	29	29	49.3	49.3	49.3	0	150.83	1475100000	297	23.6423	23.405	23.7526	24.5103	24.6899	24.9227
EHI_056690	EHI_056690	EHI_056690 | organism=Entamoeba_histolytica_HM-1:IMSS | product=DNA-directed RNA polymerase II subunit, putative | location=DS571423:16264-16677(-) | length=137 | sequence_SO=supercontig | SO=protein_coding	-1.10465049743652	-2.15047	0	20.8759	20.8759	66.6667	2	NaN	NaN	33.3333	1	3	3	3	28.5	28.5	28.5	0.00032906	5.1376	36255000	11	20.9506	20.8013	NaN	21.9806	NaN	NaN
EHI_199130	EHI_199130	EHI_199130 | organism=Entamoeba_histolytica_HM-1:IMSS | product=hypothetical protein, conserved | location=DS571165:114095-116665(-) | length=856 | sequence_SO=supercontig | SO=protein_coding	-1.10212771097819	-2.14671	2.99263	21.1773	21.2153	100	3	22.2794	22.2794	66.6667	2	12	12	12	16.2	16.2	16.2	0	30.86	106300000	36	21.0965	21.2202	21.2153	22.1882	22.3707	NaN
EHI_005960	EHI_005960	EHI_005960 | organism=Entamoeba_histolytica_HM-1:IMSS | product=hypothetical protein | location=DS571227:23312-23794(-) | length=139 | sequence_SO=supercontig | SO=protein_coding	-1.09958648681641	-2.14293	2.14196	21.7871	21.7871	66.6667	2	22.8866	22.8866	66.6667	2	3	3	3	37.4	37.4	37.4	0	20.414	96449000	37	21.7886	21.7855	NaN	22.9805	22.7928	NaN
EHI_081350	EHI_081350;EHI_108510	EHI_081350 | organism=Entamoeba_histolytica_HM-1:IMSS | product=hypothetical protein | location=DS571275:22149-23887(-) | length=564 | sequence_SO=supercontig | SO=protein_coding;EHI_108510 | organism=Entamoeba_histolytica_HM-1:IMSS | product=hypothetical	-1.0979487101237	-2.1405	0	21.1982	21.2246	100	3	NaN	NaN	33.3333	1	4	4	4	7.4	7.4	7.4	0	33.891	59065000	18	21.2246	21.1258	21.2441	NaN	22.2961	NaN
EHI_161870	EHI_161870	EHI_161870 | organism=Entamoeba_histolytica_HM-1:IMSS | product=hypothetical protein | location=DS571304:11608-12846(-) | length=412 | sequence_SO=supercontig | SO=protein_coding	-1.09691047668457	-2.13896	2.62986	22.5703	22.5813	100	3	23.6672	23.5545	100	3	8	8	8	20.9	20.9	20.9	0	39.242	266680000	71	22.5813	22.3701	22.7593	23.5545	23.5536	23.8935
EHI_044580	EHI_044580	EHI_044580 | organism=Entamoeba_histolytica_HM-1:IMSS | product=hypothetical protein | location=DS571147:18983-19994(+) | length=318 | sequence_SO=supercontig | SO=protein_coding	-1.08971309661865	-2.12832	0.894298	20.7936	20.7936	66.6667	2	21.8833	21.9994	100	3	4	4	4	20.4	20.4	20.4	0	10.097	42399000	14	NaN	21.1028	20.4843	21.2065	22.4438	21.9994
EHI_167730	EHI_167730	EHI_167730 | organism=Entamoeba_histolytica_HM-1:IMSS | product=biotin--acetyl-CoA-carboxylase ligase, putative | location=DS571343:27913-28623(-) | length=236 | sequence_SO=supercontig | SO=protein_coding	-1.08501942952474	-2.1214	1.48654	21.5321	21.5321	66.6667	2	22.6171	22.5545	100	3	5	5	5	23.7	23.7	23.7	0	22.893	85886000	46	21.1888	NaN	21.8754	22.4806	22.5545	22.8162
EHI_020080	EHI_020080	EHI_020080 | organism=Entamoeba_histolytica_HM-1:IMSS | product=hypothetical protein | location=DS571493:4507-5319(-) | length=270 | sequence_SO=supercontig | SO=protein_coding	-1.08135922749837	-2.11603	2.15388	22.5571	22.6676	100	3	23.6384	23.7122	100	3	9	9	9	29.3	29.3	29.3	0	25.241	349040000	41	22.6676	22.7667	22.237	23.7122	23.8293	23.3738
EHI_005040	EHI_005040	EHI_005040 | organism=Entamoeba_histolytica_HM-1:IMSS | product=adenosine deaminase, putative | location=DS571195:54898-55911(-) | length=337 | sequence_SO=supercontig | SO=protein_coding	-1.07646465301514	-2.10886	1.46829	19.0367	19.0367	66.6667	2	20.1132	20.1839	100	3	4	4	4	11.3	11.3	11.3	0	7.164	15239000	20	NaN	19.3828	18.6906	19.9107	20.2449	20.1839
EHI_147480	EHI_147480	EHI_147480 | organism=Entamoeba_histolytica_HM-1:IMSS | product=hypothetical protein | location=DS571303:19503-20208(+) | length=177 | sequence_SO=supercontig | SO=protein_coding	-1.07323932647705	-2.10415	2.19261	21.2091	21.2091	66.6667	2	22.2823	22.2552	100	3	5	5	5	33.3	33.3	33.3	0	10.15	49338000	19	21.0143	21.4038	NaN	22.2188	22.2552	22.3729
EHI_178690	EHI_178690	EHI_178690 | organism=Entamoeba_histolytica_HM-1:IMSS | product=brefeldin a-inhibited guanine nucleotide-exchange protein, putative | location=DS571154:62667-67097(+) | length=1476 | sequence_SO=supercontig | SO=protein_coding	-1.07184791564941	-2.10212	0	20.5365	20.5365	66.6667	2	NaN	NaN	33.3333	1	5	5	5	6.1	6.1	6.1	0	7.3958	13069000	12	20.6265	20.4465	NaN	NaN	21.6083	NaN
EHI_174070	EHI_174070;EHI_125700	EHI_174070 | organism=Entamoeba_histolytica_HM-1:IMSS | product=dTDP-D-glucose 4,6-dehydratase, putative | location=DS571220:8160-9185(-) | length=341 | sequence_SO=supercontig | SO=protein_coding	-1.07131640116374	-2.10135	1.42431	22.4161	22.3781	100	3	23.4874	23.2416	100	3	6	6	6	21.1	21.1	21.1	0	8.9771	104730000	19	22.1882	22.3781	22.682	23.2416	23.1002	24.1205
EHI_050690	EHI_050690	EHI_050690 | organism=Entamoeba_histolytica_HM-1:IMSS | product=hypothetical protein | location=DS571149:95114-96079(+) | length=321 | sequence_SO=supercontig | SO=protein_coding	-1.06490389506022	-2.09203	2.52996	21.3385	21.2957	100	3	22.4034	22.3642	100	3	4	4	4	18.1	18.1	18.1	0	16.483	114070000	41	21.2957	21.2304	21.4893	22.1737	22.3642	22.6723
EHI_046670	EHI_046670	EHI_046670 | organism=Entamoeba_histolytica_HM-1:IMSS | product=exodeoxyribonuclease III, putative | location=DS571321:22974-23997(-) | length=319 | sequence_SO=supercontig | SO=protein_coding	-1.06294186909993	-2.08919	2.81184	22.8405	22.7778	100	3	23.9035	23.9948	100	3	13	13	13	44.5	44.5	44.5	0	88.23	582080000	96	23.0036	22.7402	22.7778	23.9948	24.0335	23.6822
EHI_070720	EHI_070720;EHI_165270	EHI_070720 | organism=Entamoeba_histolytica_HM-1:IMSS | product=L-myo-inositol-1-phosphate synthase | location=DS571284:21619-23145(-) | length=508 | sequence_SO=supercontig | SO=protein_coding;EHI_165270 | organism=Entamoeba_histolytica_HM-1:IMSS | produc	-1.06112098693848	-2.08655	2.83066	27.4568	27.4615	100	3	28.5179	28.555	100	3	32	32	32	59.6	59.6	59.6	0	260.81	25115000000	795	27.4615	27.509	27.3998	28.7271	28.555	28.2716
EHI_109840	EHI_109840	EHI_109840 | organism=Entamoeba_histolytica_HM-1:IMSS | product=Ras family GTPase | location=DS571242:16839-17465(+) | length=190 | sequence_SO=supercontig | SO=protein_coding	-1.06078465779623	-2.08607	3.08881	20.9254	20.9926	100	3	21.9862	21.9388	100	3	8	8	8	44.7	44.7	44.7	0	26.28	94291000	52	21.0116	20.9926	20.7721	22.1566	21.9388	21.8633
EHI_188170	EHI_188170	EHI_188170 | organism=Entamoeba_histolytica_HM-1:IMSS | product=hypothetical protein | location=DS571206:38070-38978(+) | length=302 | sequence_SO=supercontig | SO=protein_coding	-1.05213101704916	-2.07359	3.23923	22.9222	22.9179	100	3	23.9743	23.9923	100	3	11	5	5	31.5	17.9	17.9	0	26.269	404570000	53	22.9078	22.9179	22.941	24.1473	23.9923	23.7834
EHI_199720	EHI_199720;EHI_173070	EHI_199720 | organism=Entamoeba_histolytica_HM-1:IMSS | product=hypothetical protein | location=DS571319:31044-32294(+) | length=416 | sequence_SO=supercontig | SO=protein_coding	-1.05210622151693	-2.07355	0.866112	21.596	21.2689	100	3	22.6481	22.5989	100	3	6	6	6	15.6	15.6	15.6	0	18.236	91207000	37	22.6751	20.8441	21.2689	22.4785	22.867	22.5989
EHI_186900	EHI_186900;EHI_059680	EHI_186900 | organism=Entamoeba_histolytica_HM-1:IMSS | product=hypothetical protein | location=DS571159:62634-63356(+) | length=240 | sequence_SO=supercontig | SO=protein_coding;EHI_059680 | organism=Entamoeba_histolytica_HM-1:IMSS | product=hypothetical	-1.05203342437744	-2.07345	0	NaN	NaN	33.3333	1	21.6128	21.6128	66.6667	2	1	1	1	4.2	4.2	4.2	0.0066408	2.2225	33019000	19	20.5608	NaN	NaN	21.9132	21.3124	NaN
EHI_017750	EHI_017750	EHI_017750 | organism=Entamoeba_histolytica_HM-1:IMSS | product=hypothetical protein | location=DS571240:42801-43340(-) | length=179 | sequence_SO=supercontig | SO=protein_coding	-1.04978688557943	-2.07022	3.21772	23.3985	23.4596	100	3	24.4483	24.4808	100	3	2	2	2	9.5	9.5	9.5	0.00061256	3.7655	272520000	29	23.4596	23.2499	23.4859	24.5618	24.4808	24.3022
EHI_020360	EHI_020360	EHI_020360 | organism=Entamoeba_histolytica_HM-1:IMSS | product=hypothetical protein | location=DS571339:28157-28951(+) | length=264 | sequence_SO=supercontig | SO=protein_coding	-1.04785664876302	-2.06746	0.651321	22.8217	22.6461	100	3	23.8695	23.7786	100	3	6	6	6	35.6	35.6	35.6	0	34.614	253730000	37	22.4532	22.6461	23.3656	22.753	23.7786	25.077
EHI_112850	EHI_112850	EHI_112850 | organism=Entamoeba_histolytica_HM-1:IMSS | product=hypothetical protein | location=DS571411:8729-9919(+) | length=396 | sequence_SO=supercontig | SO=protein_coding	-1.04264767964681	-2.06	3.06502	20.7899	20.779	100	3	21.8325	21.7501	100	3	11	11	11	38.4	38.4	38.4	0	17.207	94103000	34	20.7246	20.779	20.866	21.699	21.7501	22.0484
EHI_154200	EHI_154200;EHI_197680	EHI_154200 | organism=Entamoeba_histolytica_HM-1:IMSS | product=hypothetical protein | location=DS571274:22262-25027(-) | length=921 | sequence_SO=supercontig | SO=protein_coding	-1.03057098388672	-2.04283	1.95508	20.8328	20.6604	100	3	21.8633	21.7994	100	3	11	11	11	14.5	14.5	14.5	0	19.426	72318000	43	21.2511	20.5867	20.6604	21.7994	21.7407	22.0499
EHI_194550	EHI_194550	EHI_194550 | organism=Entamoeba_histolytica_HM-1:IMSS | product=hypothetical protein | location=DS571191:61474-62502(+) | length=342 | sequence_SO=supercontig | SO=protein_coding	-1.03024673461914	-2.04237	3.40364	24.6278	24.6102	100	3	25.658	25.6042	100	3	13	13	7	27.8	27.8	15.8	0	140.33	2250800000	139	24.6638	24.6102	24.6094	25.8379	25.6042	25.532
EHI_134960	EHI_134960	EHI_134960 | organism=Entamoeba_histolytica_HM-1:IMSS | product=Skp1 family protein | location=DS571203:6467-6943(-) | length=158 | sequence_SO=supercontig | SO=protein_coding	-1.02953847249349	-2.04137	1.43066	21.837	21.7951	100	3	22.8665	22.6668	100	3	7	7	7	72.2	72.2	72.2	0	102.6	157280000	47	21.7951	21.6198	22.096	22.468	22.6668	23.4646
EHI_099180	EHI_099180;EHI_079060	EHI_099180 | organism=Entamoeba_histolytica_HM-1:IMSS | product=lecithin:cholesterol acyltransferase, putative | location=DS571296:2414-3649(-) | length=411 | sequence_SO=supercontig | SO=protein_coding;EHI_079060 | organism=Entamoeba_histolytica_HM-1:IMSS	-1.01875241597494	-2.02617	0.950575	20.4199	19.9931	100	3	21.4386	21.2905	100	3	10	10	9	40.1	40.1	36	0	51.02	87962000	53	19.9931	19.9637	21.3028	21.1212	21.2905	21.9042
EHI_007930	EHI_007930	EHI_007930 | organism=Entamoeba_histolytica_HM-1:IMSS | product=hypothetical protein | location=DS571178:33762-34994(+) | length=410 | sequence_SO=supercontig | SO=protein_coding	-1.01823806762695	-2.02544	3.29104	23.9063	23.9638	100	3	24.9246	24.9287	100	3	13	13	13	57.3	57.3	57.3	0	129.55	788920000	145	23.9638	23.7209	24.0343	24.9287	24.8717	24.9733
EHI_138340	EHI_138340	EHI_138340 | organism=Entamoeba_histolytica_HM-1:IMSS | product=major facilitator superfamily protein | location=DS571241:14196-15797(+) | length=533 | sequence_SO=supercontig | SO=protein_coding	-1.01511859893799	-2.02107	1.38207	21.3281	21.3281	66.6667	2	22.3432	22.3432	66.6667	2	3	3	3	4.1	4.1	4.1	0.00033512	5.5883	56855000	14	21.4446	21.2116	NaN	22.5221	22.1644	NaN
EHI_050985	EHI_050985	EHI_050985 | organism=Entamoeba_histolytica_HM-1:IMSS | product=hypothetical protein, conserved | location=DS571149:158611-159615(-) | length=334 | sequence_SO=supercontig | SO=protein_coding	-1.01466274261475	-2.02043	1.06111	21.2932	21.2855	100	3	22.3078	22.3078	66.6667	2	9	9	9	44	44	44	0	86.438	73165000	25	21.2855	21.2218	21.3722	NaN	21.7709	22.8447
EHI_091530	EHI_091530	EHI_091530 | organism=Entamoeba_histolytica_HM-1:IMSS | product=BAR/SH3 domain containing protein | location=DS571400:14360-15364(-) | length=334 | sequence_SO=supercontig | SO=protein_coding	-1.01311556498209	-2.01826	0.997887	23.738	23.7285	100	3	24.7512	24.9632	100	3	13	13	13	41.9	41.9	41.9	0	83.147	892160000	142	23.7285	23.9858	23.4998	25.4116	24.9632	23.8787
EHI_045540	EHI_045540	EHI_045540 | organism=Entamoeba_histolytica_HM-1:IMSS | product=hypothetical protein | location=DS571147:166972-169851(-) | length=959 | sequence_SO=supercontig | SO=protein_coding	-1.01093737284342	-2.01522	2.19175	21.0756	21.0201	100	3	22.0865	22.0409	100	3	9	9	9	10.1	10.1	10.1	0	7.8441	91328000	33	21.0201	21.2255	20.9811	21.8031	22.0409	22.4155
EHI_185260	EHI_185260	EHI_185260 | organism=Entamoeba_histolytica_HM-1:IMSS | product=hypothetical protein | location=DS571249:20470-22611(-) | length=713 | sequence_SO=supercontig | SO=protein_coding	-1.0090389251709	-2.01257	1.74829	21.2487	21.3203	100	3	22.2578	22.2404	100	3	11	11	11	22.4	22.4	22.4	0	69.03	213100000	101	21.3203	20.7837	21.6421	22.1452	22.2404	22.3876
EHI_016390	EHI_016390	EHI_016390 | organism=Entamoeba_histolytica_HM-1:IMSS | product=hypothetical protein | location=DS571247:19717-20366(-) | length=196 | sequence_SO=supercontig | SO=protein_coding	-1.00425211588542	-2.0059	3.58394	22.5733	22.5652	100	3	23.5776	23.5836	100	3	4	4	4	19.4	19.4	19.4	0	18.988	246230000	36	22.7041	22.4507	22.5652	23.5836	23.5093	23.6399
EHI_161640	EHI_161640	EHI_161640 | organism=Entamoeba_histolytica_HM-1:IMSS | product=hypothetical protein | location=DS571655:885-1913(+) | length=342 | sequence_SO=supercontig | SO=protein_coding	-0.997569402058918	-1.99663	1.98965	22.7186	22.7761	100	3	23.7161	23.8213	100	3	4	4	4	16.4	16.4	16.4	0	37.868	387320000	79	22.7761	22.4662	22.9134	23.3772	23.8213	23.9499
EHI_039590	EHI_039590	EHI_039590 | organism=Entamoeba_histolytica_HM-1:IMSS | product=hypothetical protein, conserved | location=DS571440:7092-8605(-) | length=483 | sequence_SO=supercontig | SO=protein_coding	-0.993772506713867	-1.99139	2.61503	23.9779	23.849	100	3	24.9716	25.0036	100	3	4	4	4	10.1	10.1	10.1	0	16.332	522870000	41	23.8274	24.2572	23.849	25.0036	25.0221	24.8892
EHI_064640	EHI_064640	EHI_064640 | organism=Entamoeba_histolytica_HM-1:IMSS | product=hypothetical protein | location=DS571196:58412-59254(+) | length=263 | sequence_SO=supercontig | SO=protein_coding	-0.987877527872723	-1.98327	1.49006	20.3979	20.4321	100	3	21.3858	21.2113	100	3	7	7	7	43.7	43.7	43.7	0	19.686	65199000	35	20.1397	20.4321	20.6219	21.0247	21.2113	21.9213
EHI_035770	EHI_035770	EHI_035770 | organism=Entamoeba_histolytica_HM-1:IMSS | product=protein with RhoGEF and ArfGAP domains | location=DS571174:84126-87263(-) | length=1045 | sequence_SO=supercontig | SO=protein_coding	-0.983242670694985	-1.9769	1.36744	22.9115	22.9497	100	3	23.8947	23.6891	100	3	8	8	8	7.7	7.7	7.7	0	10.262	210080000	27	23.0219	22.7629	22.9497	23.6891	23.4601	24.5349
EHI_004340	EHI_004340	EHI_004340 | organism=Entamoeba_histolytica_HM-1:IMSS | product=serine-threonine-isoleucine rich protein, putative | location=DS571181:15969-23063(+) | length=2364 | sequence_SO=supercontig | SO=protein_coding	-0.982817967732746	-1.97632	1.75719	21.3245	21.1422	100	3	22.3074	22.2897	100	3	46	13	13	25.5	6.1	6.1	0	51.942	137450000	58	21.1261	21.7053	21.1422	22.601	22.2897	22.0313
EHI_029040	EHI_029040	EHI_029040 | organism=Entamoeba_histolytica_HM-1:IMSS | product=exportin T, putative | location=DS571266:31607-34372(+) | length=921 | sequence_SO=supercontig | SO=protein_coding	-0.981068929036457	-1.97393	1.58747	20.5196	20.5196	66.6667	2	21.5006	21.5363	100	3	11	11	11	14.4	14.4	14.4	0	15.838	51019000	38	20.7369	20.3023	NaN	21.2511	21.5363	21.7146
EHI_137690	EHI_137690	EHI_137690 | organism=Entamoeba_histolytica_HM-1:IMSS | product=Rap/Ran GTPase-activating protein, putative | location=DS571187:17394-18920(+) | length=508 | sequence_SO=supercontig | SO=protein_coding	-0.979214350382488	-1.97139	3.96699	21.6072	21.6409	100	3	22.5864	22.6097	100	3	13	11	11	34.1	29.7	29.7	0	47.493	155800000	50	21.6409	21.4963	21.6844	22.5271	22.6097	22.6224
EHI_159840	EHI_159840	EHI_159840 | organism=Entamoeba_histolytica_HM-1:IMSS | product=hypothetical protein | location=DS571167:93862-96693(+) | length=943 | sequence_SO=supercontig | SO=protein_coding	-0.976234436035156	-1.96732	3.47404	21.2552	21.2519	100	3	22.2314	22.187	100	3	18	18	18	24.8	24.8	24.8	0	52.34	208090000	77	21.2519	21.1469	21.3668	22.1622	22.187	22.3451
EHI_013980	EHI_013980;EHI_127850	EHI_013980 | organism=Entamoeba_histolytica_HM-1:IMSS | product=phosphatidylinositol 3-kinase, putative | location=DS571172:27920-32216(+) | length=1413 | sequence_SO=supercontig | SO=protein_coding	-0.976044972737629	-1.96707	2.8288	20.6273	20.6152	100	3	21.6034	21.5579	100	3	10	10	10	11.4	11.4	11.4	0	21.211	52802000	50	20.4605	20.6152	20.8062	21.5001	21.5579	21.7521
EHI_117820	EHI_117820	EHI_117820 | organism=Entamoeba_histolytica_HM-1:IMSS | product=hypothetical protein, conserved | location=DS571183:6468-7031(+) | length=187 | sequence_SO=supercontig | SO=protein_coding	-0.969958623250324	-1.95878	1.76837	22.5276	22.5841	100	3	23.4976	23.5236	100	3	9	9	9	50.8	50.8	50.8	0	47.593	358650000	72	22.5841	22.207	22.7917	23.178	23.5236	23.7911
EHI_117850	EHI_117850	EHI_117850 | organism=Entamoeba_histolytica_HM-1:IMSS | product=hypothetical protein | location=DS571183:9938-10405(+) | length=155 | sequence_SO=supercontig | SO=protein_coding	-0.966402689615883	-1.95396	2.05887	24.5009	24.5537	100	3	25.4673	25.551	100	3	6	6	6	36.8	36.8	36.8	0	27.413	917970000	63	24.5537	24.7521	24.1969	25.6201	25.551	25.2308
EHI_114140	EHI_114140	EHI_114140 | organism=Entamoeba_histolytica_HM-1:IMSS | product=hypothetical protein | location=DS571251:16908-17372(+) | length=154 | sequence_SO=supercontig | SO=protein_coding	-0.964553833007813	-1.95146	0	23.0309	23.0309	66.6667	2	NaN	NaN	33.3333	1	4	4	4	31.8	31.8	31.8	0	20.353	131800000	32	22.7231	23.3388	NaN	23.9955	NaN	NaN
EHI_168240	EHI_168240	EHI_168240 | organism=Entamoeba_histolytica_HM-1:IMSS | product=cysteine proteinase, putative | location=DS571263:14358-15314(+) | length=318 | sequence_SO=supercontig | SO=protein_coding	-0.961990356445313	-1.948	3.96011	25.3529	25.3243	100	3	26.3149	26.3031	100	3	16	16	16	60.4	60.4	60.4	0	323.31	3274800000	280	25.2753	25.459	25.3243	26.267	26.3031	26.3745
EHI_155730	EHI_155730	EHI_155730 | organism=Entamoeba_histolytica_HM-1:IMSS | product=1-acyl-glycerol-3-phosphate acyltransferase, putative | location=DS571162:117184-118212(-) | length=323 | sequence_SO=supercontig | SO=protein_coding	-0.957968393961586	-1.94257	3.98394	23.347	23.3373	100	3	24.305	24.3131	100	3	10	10	10	42.7	42.7	42.7	0	53.458	633610000	102	23.4034	23.3373	23.3003	24.2069	24.3131	24.3949
EHI_096790	EHI_096790	EHI_096790 | organism=Entamoeba_histolytica_HM-1:IMSS | product=hypothetical protein, conserved | location=DS571163:116908-117699(-) | length=263 | sequence_SO=supercontig | SO=protein_coding	-0.957930246988933	-1.94252	2.89669	24.7993	24.8622	100	3	25.7572	25.7098	100	3	17	17	16	66.5	66.5	66.5	0	205.15	2259400000	261	24.9315	24.6042	24.8622	25.6778	25.7098	25.884
EHI_030470	EHI_030470	EHI_030470 | organism=Entamoeba_histolytica_HM-1:IMSS | product=hypothetical protein | location=DS571253:41098-42354(-) | length=418 | sequence_SO=supercontig | SO=protein_coding	-0.956796010335285	-1.94099	2.57055	22.8488	22.8633	100	3	23.8056	23.7706	100	3	12	12	12	29.4	29.4	29.4	0	35.502	274000000	77	22.8633	22.6767	23.0063	23.6379	23.7706	24.0082
EHI_049400	EHI_049400;EHI_049990	EHI_049400 | organism=Entamoeba_histolytica_HM-1:IMSS | product=chaperone proteinDNAJ, putative | location=DS571152:22479-23333(+) | length=284 | sequence_SO=supercontig | SO=protein_coding;EHI_049990 | organism=Entamoeba_histolytica_HM-1:IMSS | product=ch	-0.955148696899414	-1.93878	1.74856	21.2741	21.261	100	3	22.2293	22.2769	100	3	5	5	5	30.6	30.6	30.6	0	19.698	65659000	22	21.261	20.8798	21.6816	22.2769	22.3442	22.0667
EHI_063680	EHI_063680	EHI_063680 | organism=Entamoeba_histolytica_HM-1:IMSS | product=hypothetical protein | location=DS571539:519-2056(-) | length=459 | sequence_SO=supercontig | SO=protein_coding	-0.952540397644043	-1.93528	0	NaN	NaN	33.3333	1	20.8336	20.8336	66.6667	2	5	5	5	12.6	12.6	12.6	0.00033795	5.787	19580000	12	19.8811	NaN	NaN	20.7095	NaN	20.9577
EHI_176820	EHI_176820	EHI_176820 | organism=Entamoeba_histolytica_HM-1:IMSS | product=N-acetylmuraminidase, putative | location=DS571540:2990-3637(-) | length=215 | sequence_SO=supercontig | SO=protein_coding	-0.95208231608073	-1.93466	1.51448	21.8988	22.0652	100	3	22.8509	22.6363	100	3	5	5	5	42.8	42.8	42.8	0	22.436	180410000	36	22.0652	22.0742	21.557	23.3202	22.6363	22.5962
EHI_178620	EHI_178620	EHI_178620 | organism=Entamoeba_histolytica_HM-1:IMSS | product=hypothetical protein | location=DS571154:55594-56004(-) | length=136 | sequence_SO=supercontig | SO=protein_coding	-0.949594497680664	-1.93133	0	NaN	NaN	33.3333	1	22.1327	22.1967	100	3	3	3	3	22.1	22.1	22.1	0	7.5387	83787000	21	21.1831	NaN	NaN	22.1967	22.3955	21.806
EHI_083250	EHI_083250	EHI_083250 | organism=Entamoeba_histolytica_HM-1:IMSS | product=alpha-NAC protein, putative | location=DS571318:7938-8597(-) | length=219 | sequence_SO=supercontig | SO=protein_coding	-0.947240193684895	-1.92818	2.42239	24.9841	25.0526	100	3	25.9314	25.9009	100	3	9	9	9	60.7	60.7	60.7	0	51.657	1449800000	176	25.0921	24.8077	25.0526	26.1686	25.9009	25.7247
EHI_048720	EHI_048720	EHI_048720 | organism=Entamoeba_histolytica_HM-1:IMSS | product=GTP-binding protein, Ras family | location=DS571231:51044-51655(-) | length=184 | sequence_SO=supercontig | SO=protein_coding	-0.943527221679688	-1.92322	0	NaN	NaN	33.3333	1	23.0003	22.8979	100	3	4	4	4	28.3	28.3	28.3	0	16.073	82019000	16	22.0568	NaN	NaN	22.8875	22.8979	23.2154
EHI_182860	EHI_182860	EHI_182860 | organism=Entamoeba_histolytica_HM-1:IMSS | product=hypothetical protein | location=DS571156:59849-61081(+) | length=410 | sequence_SO=supercontig | SO=protein_coding	-0.94232686360677	-1.92163	2.0035	21.3515	21.4076	100	3	22.2939	22.4461	100	3	9	9	9	27.8	27.8	27.8	0	30.672	175260000	54	21.5382	21.4076	21.1088	22.4461	22.4611	21.9743
EHI_050510	EHI_050510	EHI_050510 | organism=Entamoeba_histolytica_HM-1:IMSS | product=hypothetical protein | location=DS571149:53368-54441(-) | length=357 | sequence_SO=supercontig | SO=protein_coding	-0.942318916320801	-1.92161	3.93343	20.9596	20.953	100	3	21.9019	21.9019	66.6667	2	3	3	3	11.2	11.2	11.2	0	7.274	58289000	19	20.953	20.9477	20.978	21.9466	NaN	21.8572
EHI_016410	EHI_016410	EHI_016410 | organism=Entamoeba_histolytica_HM-1:IMSS | product=hypothetical protein | location=DS571247:23509-25033(+) | length=482 | sequence_SO=supercontig | SO=protein_coding	-0.940413157145183	-1.91908	2.07163	21.3586	21.3633	100	3	22.299	22.2912	100	3	12	12	12	37.3	37.3	37.3	0	36.935	109280000	61	21.3633	21.3312	21.3813	21.9665	22.2912	22.6394
EHI_142020	EHI_142020	EHI_142020 | organism=Entamoeba_histolytica_HM-1:IMSS | product=RNA-binding protein, putative | location=DS571161:82545-83312(-) | length=255 | sequence_SO=supercontig | SO=protein_coding	-0.93999417622884	-1.91852	0	20.644	20.603	100	3	NaN	NaN	33.3333	1	3	3	3	14.9	14.9	14.9	0.0029028	2.905	38684000	17	20.603	20.4513	20.8778	21.584	NaN	NaN
EHI_198580	EHI_198580	EHI_198580 | organism=Entamoeba_histolytica_HM-1:IMSS | product=hypothetical protein | location=DS571165:5267-5875(-) | length=202 | sequence_SO=supercontig | SO=protein_coding	-0.939332326253254	-1.91764	2.81842	25.7254	25.8216	100	3	26.6648	26.6607	100	3	12	12	12	66.8	66.8	66.8	0	97.182	3471900000	261	25.8216	25.8289	25.5259	26.7876	26.6607	26.546
EHI_014340	EHI_014340	EHI_014340 | organism=Entamoeba_histolytica_HM-1:IMSS | product=hypothetical protein | location=DS571172:95991-96563(+) | length=190 | sequence_SO=supercontig | SO=protein_coding	-0.938340504964195	-1.91632	2.38805	21.2207	21.217	100	3	22.159	22.1894	100	3	7	7	7	49.5	49.5	49.5	0	29.833	105190000	38	21.0639	21.217	21.3812	21.921	22.1894	22.3666
EHI_039200	EHI_039200	EHI_039200 | organism=Entamoeba_histolytica_HM-1:IMSS | product=hypothetical protein | location=DS571355:6552-7711(-) | length=369 | sequence_SO=supercontig | SO=protein_coding	-0.934852282206219	-1.91169	1.29603	19.4767	19.4767	66.6667	2	20.4115	20.2321	100	3	3	3	3	13.3	13.3	13.3	0	13.419	14666000	14	19.6884	19.2649	NaN	20.2321	20.2049	20.7976
EHI_067830	EHI_067830	EHI_067830 | organism=Entamoeba_histolytica_HM-1:IMSS | product=WD domain containing protein | location=DS571150:3295-5790(+) | length=831 | sequence_SO=supercontig | SO=protein_coding	-0.934780120849609	-1.9116	1.96257	21.2566	21.1713	100	3	22.1914	22.2063	100	3	15	15	15	27.9	27.9	27.9	0	45.862	147770000	70	21.1713	21.0737	21.5247	21.9128	22.2063	22.4551
EHI_060740	EHI_060740	EHI_060740 | organism=Entamoeba_histolytica_HM-1:IMSS | product=EF-hand calcium-binding domain containing protein | location=DS571643:1544-2227(+) | length=227 | sequence_SO=supercontig | SO=protein_coding	-0.932474136352539	-1.90855	2.40172	27.7551	27.8468	100	3	28.6876	28.6637	100	3	12	12	12	65.2	65.2	65.2	0	140.94	23518000000	1205	27.8468	27.5048	27.9137	28.6637	28.8568	28.5422
EHI_042140	EHI_042140	EHI_042140 | organism=Entamoeba_histolytica_HM-1:IMSS | product=aldehyde dehydrogenase 1, putative | location=DS571259:23957-25546(-) | length=529 | sequence_SO=supercontig | SO=protein_coding	-0.930009841918945	-1.90529	2.03288	21.675	21.8247	100	3	22.605	22.6588	100	3	6	6	6	14.4	14.4	14.4	0	20.515	128340000	43	21.3099	21.8904	21.8247	22.46	22.6588	22.6962
EHI_104420	EHI_104420	EHI_104420 | organism=Entamoeba_histolytica_HM-1:IMSS | product=hypothetical protein | location=DS571185:24313-25167(+) | length=284 | sequence_SO=supercontig | SO=protein_coding	-0.926132520039875	-1.90018	1.43135	20.5757	20.5757	66.6667	2	21.5019	21.3272	100	3	3	3	3	14.4	14.4	14.4	0	9.0854	38442000	13	20.6194	20.532	NaN	21.2809	21.3272	21.8975
EHI_010320	EHI_010320	EHI_010320 | organism=Entamoeba_histolytica_HM-1:IMSS | product=hypothetical protein | location=DS571182:12623-13981(-) | length=452 | sequence_SO=supercontig | SO=protein_coding	-0.925722122192383	-1.89963	1.55086	21.7445	21.8431	100	3	22.6702	22.6856	100	3	14	14	14	37.8	37.8	37.8	0	39.825	209470000	70	21.8916	21.4987	21.8431	22.2374	23.0877	22.6856
EHI_182970	EHI_182970	EHI_182970 | organism=Entamoeba_histolytica_HM-1:IMSS | product=hypothetical protein, conserved | location=DS571156:83017-84102(+) | length=361 | sequence_SO=supercontig | SO=protein_coding	-0.924837112426758	-1.89847	2.71494	22.5852	22.6169	100	3	23.51	23.6012	100	3	14	14	14	44.3	44.3	44.3	0	69.495	420750000	115	22.6575	22.4811	22.6169	23.6492	23.6012	23.2797
EHI_161040	EHI_161040	EHI_161040 | organism=Entamoeba_histolytica_HM-1:IMSS | product=hypothetical protein | location=DS571228:45819-46407(-) | length=180 | sequence_SO=supercontig | SO=protein_coding	-0.924435297648113	-1.89794	1.7342	22.5679	22.6986	100	3	23.4923	23.5258	100	3	4	4	4	40	40	40	0	16.915	142840000	39	22.6986	22.2219	22.7831	23.5258	23.1904	23.7608
EHI_105250	EHI_105250	EHI_105250 | organism=Entamoeba_histolytica_HM-1:IMSS | product=Ras GTPase-activating protein, putative | location=DS571204:39912-42095(-) | length=727 | sequence_SO=supercontig | SO=protein_coding	-0.921477635701496	-1.89405	3.11025	22.3333	22.2587	100	3	23.2548	23.2628	100	3	26	26	26	48.7	48.7	48.7	0	80.661	657170000	153	22.5305	22.2587	22.2108	23.2329	23.2628	23.2687
EHI_186990	EHI_186990	EHI_186990 | organism=Entamoeba_histolytica_HM-1:IMSS | product=tyrosine kinase, putative | location=DS571159:73095-75820(+) | length=892 | sequence_SO=supercontig | SO=protein_coding	-0.919723510742188	-1.89175	3.79801	23.0681	23.0346	100	3	23.9878	23.9853	100	3	28	28	28	39.9	39.9	39.9	0	124.38	827860000	206	23.0346	22.9765	23.1934	23.9629	24.0154	23.9853
EHI_199610	EHI_199610	EHI_199610 | organism=Entamoeba_histolytica_HM-1:IMSS | product=ubiquitin carboxyl-terminal hydrolase domain containing protein | location=DS571319:8582-10336(-) | length=584 | sequence_SO=supercontig | SO=protein_coding	-0.913424173990887	-1.88351	0	NaN	NaN	33.3333	1	20.6455	20.6866	100	3	6	6	6	12.2	12.2	12.2	0.00033124	5.2808	20195000	14	NaN	19.7321	NaN	20.696	20.6866	20.5538
EHI_051940	EHI_051940	EHI_051940 | organism=Entamoeba_histolytica_HM-1:IMSS | product=poly(ADP-ribose) glycohydrolase, putative | location=DS571176:89383-90678(-) | length=431 | sequence_SO=supercontig | SO=protein_coding	-0.912736256917317	-1.88261	2.14116	21.307	21.2357	100	3	22.2197	22.1092	100	3	8	8	8	26.9	26.9	26.9	0	17.624	99800000	23	21.1851	21.5002	21.2357	22.0298	22.1092	22.5203
EHI_154220	EHI_154220	EHI_154220 | organism=Entamoeba_histolytica_HM-1:IMSS | product=hypothetical protein | location=DS571274:26402-27580(-) | length=392 | sequence_SO=supercontig | SO=protein_coding	-0.911149024963379	-1.88054	0	NaN	NaN	33.3333	1	21.762	21.762	66.6667	2	2	2	2	13	13	13	0	13.674	33134000	16	NaN	NaN	20.8509	21.654	NaN	21.87
EHI_022980	EHI_022980	EHI_022980 | organism=Entamoeba_histolytica_HM-1:IMSS | product=ubiquitin-like protein | location=DS571153:44057-45040(+) | length=327 | sequence_SO=supercontig | SO=protein_coding	-0.909805297851563	-1.87879	1.69494	22.3329	22.5023	100	3	23.2427	23.3055	100	3	4	4	4	25.1	25.1	25.1	0	18.122	155240000	37	22.5023	21.9229	22.5736	23.4294	23.3055	22.9932
EHI_136440	EHI_136440;EHI_061340;EHI_133430	EHI_136440 | organism=Entamoeba_histolytica_HM-1:IMSS | product=dipeptidyl-peptidase, putative | location=DS571222:42636-44633(+) | length=665 | sequence_SO=supercontig | SO=protein_coding	-0.908218383789063	-1.87673	1.9313	23.1855	23.1847	100	3	24.0937	24.0898	100	3	16	16	16	41.8	41.8	41.8	0	144.44	963610000	210	23.1847	22.9174	23.4543	23.8592	24.0898	24.332
EHI_085370	EHI_085370	EHI_085370 | organism=Entamoeba_histolytica_HM-1:IMSS | product=hypothetical protein | location=DS571649:2563-3402(-) | length=279 | sequence_SO=supercontig | SO=protein_coding	-0.903074582417805	-1.87005	1.47279	21.2466	21.2466	66.6667	2	22.1496	22.2118	100	3	3	3	3	14.7	14.7	14.7	0	31.732	59767000	22	NaN	20.9404	21.5527	22.0231	22.2118	22.214
EHI_099720	EHI_099720	EHI_099720 | organism=Entamoeba_histolytica_HM-1:IMSS | product=hypothetical protein | location=DS571299:14240-14688(-) | length=126 | sequence_SO=supercontig | SO=protein_coding	-0.900254567464192	-1.8664	2.5662	24.7536	24.7584	100	3	25.6539	25.5223	100	3	4	4	4	33.3	33.3	33.3	0	22.083	1399300000	72	24.7584	24.7323	24.7702	25.5223	25.5141	25.9253
EHI_005900	EHI_005900	EHI_005900 | organism=Entamoeba_histolytica_HM-1:IMSS | product=small GTPase Rab7, putative | location=DS571227:11856-12518(+) | length=197 | sequence_SO=supercontig | SO=protein_coding	-0.897384643554688	-1.86269	1.41024	20.702	20.702	66.6667	2	21.5994	21.6416	100	3	4	4	4	23.9	23.9	23.9	0	6.8444	56467000	18	20.3917	NaN	21.0123	21.6416	21.7172	21.4394
EHI_092130	EHI_092130	EHI_092130 | organism=Entamoeba_histolytica_HM-1:IMSS | product=hypothetical protein | location=DS571155:21368-21775(-) | length=135 | sequence_SO=supercontig | SO=protein_coding	-0.897051493326824	-1.86226	2.42601	21.422	21.422	66.6667	2	22.319	22.3241	100	3	3	3	3	30.4	30.4	30.4	0	8.7684	88675000	8	21.3064	NaN	21.5375	22.2271	22.3241	22.4059
EHI_096750	EHI_096750	EHI_096750 | organism=Entamoeba_histolytica_HM-1:IMSS | product=alanine aminotransferase, putative | location=DS571163:110998-112449(-) | length=483 | sequence_SO=supercontig | SO=protein_coding	-0.896172205607098	-1.86112	1.93174	20.7651	20.7651	66.6667	2	21.6613	21.6967	100	3	7	7	7	27.3	27.3	27.3	0	24.725	82297000	24	20.8878	NaN	20.6424	21.6967	21.8208	21.4663
EHI_051850	EHI_051850	EHI_051850 | organism=Entamoeba_histolytica_HM-1:IMSS | product=hypothetical protein | location=DS571176:59751-70780(+) | length=3652 | sequence_SO=supercontig | SO=protein_coding	-0.894921620686851	-1.85951	3.87792	22.5906	22.5709	100	3	23.4855	23.4933	100	3	12	12	12	5.5	5.5	5.5	0	33.934	228490000	53	22.5709	22.5035	22.6975	23.5232	23.4401	23.4933
EHI_072010	EHI_072010;EHI_037440	EHI_072010 | organism=Entamoeba_histolytica_HM-1:IMSS | product=hypothetical protein | location=DS571289:10951-12552(-) | length=533 | sequence_SO=supercontig | SO=protein_coding	-0.89473597208659	-1.85927	1.52753	19.7012	19.6386	100	3	20.596	20.7175	100	3	6	6	6	14.6	14.6	14.6	0	18.94	47736000	42	19.6386	19.3223	20.1428	20.3429	20.7175	20.7275
EHI_097470	EHI_097470	EHI_097470 | organism=Entamoeba_histolytica_HM-1:IMSS | product=HEAT repeat domain containing protein | location=DS571386:3312-6479(+) | length=1055 | sequence_SO=supercontig | SO=protein_coding	-0.89436467488607	-1.85879	1.946	22.7315	22.7744	100	3	23.6259	23.7175	100	3	22	22	22	29.3	29.3	29.3	0	80.759	680120000	193	22.7744	22.4243	22.996	23.4004	23.7175	23.7598
EHI_134810	EHI_134810	EHI_134810 | organism=Entamoeba_histolytica_HM-1:IMSS | product=rubrerythrin, putative | location=DS571193:66513-67082(+) | length=189 | sequence_SO=supercontig | SO=protein_coding	-0.891869227091473	-1.85558	2.63406	24.2576	24.2932	100	3	25.1495	25.1035	100	3	10	10	10	67.7	67.7	67.7	0	138.85	1351800000	194	24.3152	24.2932	24.1644	25.1035	24.9675	25.3774
EHI_008120	EHI_008120	EHI_008120 | organism=Entamoeba_histolytica_HM-1:IMSS | product=hypothetical protein | location=DS571178:70970-71959(-) | length=329 | sequence_SO=supercontig | SO=protein_coding	-0.891472498575848	-1.85507	3.01526	23.6376	23.6676	100	3	24.5291	24.499	100	3	6	6	6	25.8	25.8	25.8	0	41.136	673960000	72	23.5195	23.7256	23.6676	24.499	24.4041	24.6841
EHI_151810	EHI_151810	EHI_151810 | organism=Entamoeba_histolytica_HM-1:IMSS | product=translation initiation factor eIF-5A, putative | location=DS571145:151583-152050(+) | length=155 | sequence_SO=supercontig | SO=protein_coding	-0.891410827636719	-1.85499	2.39503	24.9634	24.9697	100	3	25.8548	25.9513	100	3	8	3	3	59.4	23.9	23.9	0	21.45	660050000	33	25.0214	24.9697	24.899	25.9513	26.0448	25.5682
EHI_185280	EHI_185280	EHI_185280 | organism=Entamoeba_histolytica_HM-1:IMSS | product=phosphoglucomutase/phosphomannomutase family protein | location=DS571249:35464-37248(-) | length=594 | sequence_SO=supercontig | SO=protein_coding	-0.891367594401043	-1.85493	3.92665	28.1518	28.1276	100	3	29.0432	29.0056	100	3	36	36	36	68.9	68.9	68.9	0	323.31	23162000000	1019	28.097	28.1276	28.2308	28.9929	29.0056	29.1311
EHI_178720	EHI_178720	EHI_178720 | organism=Entamoeba_histolytica_HM-1:IMSS | product=hypothetical protein | location=DS571154:70030-76481(+) | length=1999 | sequence_SO=supercontig | SO=protein_coding	-0.890569686889648	-1.85391	2.86874	21.0092	21.0405	100	3	21.8998	21.8989	100	3	23	23	19	14.6	14.6	12.6	0	78.94	155570000	104	21.0405	20.8069	21.1802	21.8989	21.9451	21.8552
EHI_197020	EHI_197020	EHI_197020 | organism=Entamoeba_histolytica_HM-1:IMSS | product=signal peptidase, putative | location=DS571157:40945-41514(-) | length=189 | sequence_SO=supercontig | SO=protein_coding	-0.889707565307617	-1.8528	2.95703	24.5458	24.5176	100	3	25.4355	25.4509	100	3	3	3	3	24.3	24.3	24.3	0	22.141	787400000	86	24.5176	24.4088	24.711	25.3272	25.4509	25.5285
EHI_111610	EHI_111610	EHI_111610 | organism=Entamoeba_histolytica_HM-1:IMSS | product=tryptophanase, putative | location=DS571273:17247-18863(-) | length=538 | sequence_SO=supercontig | SO=protein_coding	-0.888757069905598	-1.85158	3.92974	23.7277	23.7147	100	3	24.6165	24.5753	100	3	20	20	20	50.7	50.7	50.7	0	111.39	1200300000	199	23.7998	23.7147	23.6687	24.5753	24.5667	24.7075
EHI_159600	EHI_159600	EHI_159600 | organism=Entamoeba_histolytica_HM-1:IMSS | product=cysteine protease inhibitor 1 (EhICP1) | location=DS571167:48642-48950(-) | length=102 | sequence_SO=supercontig | SO=protein_coding	-0.887880961100262	-1.85046	2.96068	25.5335	25.5116	100	3	26.4213	26.3815	100	3	2	2	2	24.5	24.5	24.5	0	14.709	1782300000	48	25.5116	25.4781	25.6107	26.2755	26.3815	26.6071
EHI_125770	EHI_125770	EHI_125770 | organism=Entamoeba_histolytica_HM-1:IMSS | product=hypothetical protein, conserved | location=DS571160:38962-40305(-) | length=447 | sequence_SO=supercontig | SO=protein_coding	-0.886318206787109	-1.84845	0	NaN	NaN	33.3333	1	21.0827	21.0827	66.6667	2	4	4	4	12.1	12.1	12.1	0	11.171	25991000	13	NaN	NaN	20.1964	21.2761	20.8893	NaN
EHI_186790	EHI_186790	EHI_186790 | organism=Entamoeba_histolytica_HM-1:IMSS | product=hypothetical protein, conserved | location=DS571159:39501-41180(+) | length=559 | sequence_SO=supercontig | SO=protein_coding	-0.885046641031902	-1.84682	2.55317	24.4615	24.388	100	3	25.3465	25.3513	100	3	31	31	31	67.4	67.4	67.4	0	213.15	2541700000	330	24.3702	24.388	24.6262	25.1592	25.3513	25.5291
EHI_159690	EHI_159690	EHI_159690 | organism=Entamoeba_histolytica_HM-1:IMSS | product=eukaryotic translation initiation factor 4E, putative | location=DS571167:60442-61013(-) | length=171 | sequence_SO=supercontig | SO=protein_coding	-0.884015401204426	-1.8455	1.61908	21.5282	21.6115	100	3	22.4122	22.2819	100	3	7	7	7	48	48	48	0	16.896	111860000	55	21.6115	21.2059	21.7672	22.1765	22.2819	22.7782
EHI_040290	EHI_040290	EHI_040290 | organism=Entamoeba_histolytica_HM-1:IMSS | product=hypothetical protein | location=DS571224:17445-18123(+) | length=208 | sequence_SO=supercontig | SO=protein_coding	-0.882142384847004	-1.84311	2.02657	22.204	22.258	100	3	23.0861	22.9548	100	3	5	5	5	27.9	27.9	27.9	0	11.439	173370000	38	22.0374	22.3165	22.258	22.9548	22.8839	23.4196
EHI_138510	EHI_138510	EHI_138510 | organism=Entamoeba_histolytica_HM-1:IMSS | product=hypothetical protein | location=DS571241:43108-43947(+) | length=279 | sequence_SO=supercontig | SO=protein_coding	-0.877526601155598	-1.83722	0	21.2339	21.1349	100	3	NaN	NaN	33.3333	1	4	4	4	29.7	29.7	29.7	0	7.2668	35384000	14	21.1349	21.4328	21.1339	NaN	NaN	22.1114
EHI_068620	EHI_068620;EHI_110630	EHI_068620 | organism=Entamoeba_histolytica_HM-1:IMSS | product=hypothetical protein | location=DS571150:155716-157129(-) | length=455 | sequence_SO=supercontig | SO=protein_coding;EHI_110630 | organism=Entamoeba_histolytica_HM-1:IMSS | product=hypothetica	-0.876124064127605	-1.83544	1.80432	21.2456	21.3427	100	3	22.1217	22.174	100	3	4	4	4	11.2	11.2	11.2	0	9.2179	89040000	43	21.3427	20.9037	21.4903	21.8802	22.311	22.174
EHI_037540	EHI_037540	EHI_037540 | organism=Entamoeba_histolytica_HM-1:IMSS | product=hypothetical protein | location=DS571622:3925-5136(+) | length=331 | sequence_SO=supercontig | SO=protein_coding	-0.875823974609375	-1.83506	3.04132	21.444	21.4432	100	3	22.3198	22.3641	100	3	6	6	6	26.3	26.3	26.3	0	20.366	97308000	38	21.3445	21.4432	21.5443	22.1632	22.4321	22.3641
EHI_096440	EHI_096440	EHI_096440 | organism=Entamoeba_histolytica_HM-1:IMSS | product=Rab family GTPase | location=DS571163:48909-49475(-) | length=188 | sequence_SO=supercontig | SO=protein_coding	-0.874625523885094	-1.83353	1.74997	21.9134	21.8741	100	3	22.788	22.7683	100	3	4	4	4	30.3	30.3	30.3	0	7.5617	76582000	26	21.8741	22.1394	21.7267	22.4691	23.1267	22.7683
EHI_098430	EHI_098430	EHI_098430 | organism=Entamoeba_histolytica_HM-1:IMSS | product=hypothetical protein, conserved | location=DS571169:69201-70898(-) | length=565 | sequence_SO=supercontig | SO=protein_coding	-0.873020172119141	-1.83149	4.59844	22.8685	22.8754	100	3	23.7415	23.7327	100	3	19	19	4	35.8	35.8	4.6	0	127.15	730590000	161	22.8003	22.8754	22.9297	23.7667	23.725	23.7327
EHI_039190	EHI_039190;EHI_029620;EHI_107560;EHI_157010	EHI_039190 | organism=Entamoeba_histolytica_HM-1:IMSS | product=aldose reductase, putative | location=DS571355:5222-6139(+) | length=305 | sequence_SO=supercontig | SO=protein_coding;EHI_029620 | organism=Entamoeba_histolytica_HM-1:IMSS | product=aldose re	-0.87288538614909	-1.83132	2.6178	25.1064	25.0916	100	3	25.9793	25.8732	100	3	25	25	25	69.2	69.2	69.2	0	182.39	3449000000	338	25.0916	25.0781	25.1495	25.8344	25.8732	26.2303
EHI_038680	EHI_038680	EHI_038680 | organism=Entamoeba_histolytica_HM-1:IMSS | product=Rab family GTPase | location=DS571190:19449-20110(-) | length=202 | sequence_SO=supercontig | SO=protein_coding	-0.869145075480144	-1.82658	1.81929	20.3801	20.4552	100	3	21.2492	21.1998	100	3	3	3	3	23.3	23.3	23.3	0.00034602	6.3569	34284000	14	20.0096	20.6753	20.4552	21.1338	21.414	21.1998
EHI_096520	EHI_096520	EHI_096520 | organism=Entamoeba_histolytica_HM-1:IMSS | product=vacuolar protein sorting-associated protein 35 , putative | location=DS571163:61126-63219(+) | length=697 | sequence_SO=supercontig | SO=protein_coding	-0.86394437154134	-1.82001	1.73486	20.5235	20.654	100	3	21.3875	21.4444	100	3	5	5	5	8.8	8.8	8.8	0	15.235	42637000	31	20.7386	20.1779	20.654	21.1185	21.4444	21.5995
EHI_070680	EHI_070680	EHI_070680 | organism=Entamoeba_histolytica_HM-1:IMSS | product=hypothetical protein | location=DS571284:13145-14638(+) | length=497 | sequence_SO=supercontig | SO=protein_coding	-0.863714218139648	-1.81972	2.21976	22.2997	22.2451	100	3	23.1634	23.0342	100	3	12	12	12	29.8	29.8	29.8	0	171.88	320920000	71	22.2451	22.228	22.426	22.9942	23.0342	23.4619
EHI_121490	EHI_121490	EHI_121490 | organism=Entamoeba_histolytica_HM-1:IMSS | product=WD repeat protein | location=DS571385:14958-15956(-) | length=332 | sequence_SO=supercontig | SO=protein_coding	-0.863327662150066	-1.81923	2.30858	22.5616	22.6307	100	3	23.4249	23.3388	100	3	13	3	3	50.6	12.3	12.3	0	10.22	211430000	39	22.6307	22.3489	22.7051	23.3388	23.2953	23.6406
EHI_012930	EHI_012930	EHI_012930 | organism=Entamoeba_histolytica_HM-1:IMSS | product=cytidine deaminase, putative | location=DS571168:13128-14066(+) | length=312 | sequence_SO=supercontig | SO=protein_coding	-0.860901514689129	-1.81617	1.97748	21.661	21.7218	100	3	22.5219	22.5344	100	3	6	6	6	29.8	29.8	29.8	0	15.746	86900000	29	21.7218	21.3192	21.9419	22.5344	22.4247	22.6065
EHI_098290	EHI_098290	EHI_098290 | organism=Entamoeba_histolytica_HM-1:IMSS | product=hexokinase 1 | location=DS571169:25010-26347(+) | length=445 | sequence_SO=supercontig | SO=protein_coding	-0.860691706339516	-1.81591	3.06748	24.7698	24.7293	100	3	25.6305	25.5977	100	3	27	13	13	65.4	35.1	35.1	0	216.36	1687300000	186	24.7293	24.6392	24.941	25.7001	25.5937	25.5977
EHI_023360	EHI_023360	EHI_023360 | organism=Entamoeba_histolytica_HM-1:IMSS | product=alpha-amylase family protein | location=DS571153:120281-121771(-) | length=496 | sequence_SO=supercontig | SO=protein_coding	-0.858156840006508	-1.81272	2.3962	23.2694	23.1777	100	3	24.1276	24.1332	100	3	17	17	17	53.4	53.4	53.4	0	79.101	891250000	137	23.1767	23.1777	23.4539	24.317	23.9325	24.1332
EHI_020270	EHI_020270	EHI_020270 | organism=Entamoeba_histolytica_HM-1:IMSS | product=ubiquitin-activating enzyme, putative | location=DS571339:14864-17818(-) | length=984 | sequence_SO=supercontig | SO=protein_coding	-0.854747136433918	-1.80844	3.19064	24.5866	24.5334	100	3	25.4413	25.4583	100	3	45	45	24	59	59	34.1	0	261.7	4690700000	526	24.4859	24.5334	24.7405	25.4583	25.3622	25.5035
EHI_065630	EHI_065630	EHI_065630 | organism=Entamoeba_histolytica_HM-1:IMSS | product=hypothetical protein | location=DS571192:23474-24193(+) | length=239 | sequence_SO=supercontig | SO=protein_coding	-0.854094823201496	-1.80762	1.06266	23.4404	23.5171	100	3	24.2945	24.2945	66.6667	2	5	5	5	19.7	19.7	19.7	0	9.8498	369490000	21	23.5171	23.8282	22.9758	24.4413	24.1477	NaN
EHI_069430	EHI_069430	EHI_069430 | organism=Entamoeba_histolytica_HM-1:IMSS | product=dolichyl-di-phosphooligosaccharide-protein glycotransferase, putative | location=DS571164:90689-91939(-) | length=416 | sequence_SO=supercontig | SO=protein_coding	-0.853641510009766	-1.80706	1.63986	23.0849	23.1749	100	3	23.9385	23.9561	100	3	15	15	1	44.7	44.7	6.2	0	64.991	541270000	125	23.1749	22.6864	23.3934	23.7344	23.9561	24.1251
EHI_049680	EHI_049680	EHI_049680 | organism=Entamoeba_histolytica_HM-1:IMSS | product=hypothetical protein | location=DS571152:90256-92985(+) | length=909 | sequence_SO=supercontig | SO=protein_coding	-0.852900822957356	-1.80613	2.05292	24.0538	23.9598	100	3	24.9067	24.9141	100	3	38	38	38	55	55	55	0	230.42	2115900000	348	23.9598	23.8571	24.3445	24.73	24.9141	25.076
EHI_117620	EHI_117620	EHI_117620 | organism=Entamoeba_histolytica_HM-1:IMSS | product=WD repeat protein | location=DS571293:17290-18264(+) | length=285 | sequence_SO=supercontig | SO=protein_coding	-0.849946975708008	-1.80243	2.01853	20.7611	20.874	100	3	21.6111	21.6435	100	3	5	5	5	27.7	27.7	27.7	0	16.921	66394000	24	20.874	20.8898	20.5195	21.8296	21.36	21.6435
EHI_068500	EHI_068500	EHI_068500 | organism=Entamoeba_histolytica_HM-1:IMSS | product=hypothetical protein | location=DS571150:130574-131215(-) | length=213 | sequence_SO=supercontig | SO=protein_coding	-0.846932729085285	-1.79867	2.51285	23.2385	23.3244	100	3	24.0854	24.131	100	3	5	5	5	23.5	23.5	23.5	0	58.518	413990000	89	23.0001	23.3909	23.3244	24.131	24.1483	23.9769
EHI_169660	EHI_169660	EHI_169660 | organism=Entamoeba_histolytica_HM-1:IMSS | product=lipid phosphate phosphatase, putative | location=DS571377:15050-16165(-) | length=371 | sequence_SO=supercontig | SO=protein_coding	-0.846227010091145	-1.79779	1.56977	20.7159	20.816	100	3	21.5622	21.5622	66.6667	2	3	3	3	11.1	11.1	11.1	0	9.0181	42599000	27	20.816	20.4231	20.9087	NaN	21.4539	21.6704
EHI_138480	EHI_138480	EHI_138480 | organism=Entamoeba_histolytica_HM-1:IMSS | product=iron-sulfur flavoprotein, putative | location=DS571241:38647-39234(+) | length=195 | sequence_SO=supercontig | SO=protein_coding	-0.843434015909828	-1.79432	2.3372	24.0092	24.0739	100	3	24.8527	24.7878	100	3	8	8	5	39.5	39.5	28.7	0	25.693	847890000	80	24.0739	23.7744	24.1793	24.7878	24.7518	25.0184
EHI_125660	EHI_125660	EHI_125660 | organism=Entamoeba_histolytica_HM-1:IMSS | product=acid sphingomyelinase-like phosphodiesterase, putative | location=DS571160:21376-22653(+) | length=425 | sequence_SO=supercontig | SO=protein_coding	-0.840256690979004	-1.79037	0	19.5664	19.5664	66.6667	2	NaN	NaN	33.3333	1	4	4	4	17.4	17.4	17.4	0	21.322	12829000	16	19.5039	NaN	19.6289	20.4067	NaN	NaN
EHI_104740	EHI_104740	EHI_104740 | organism=Entamoeba_histolytica_HM-1:IMSS | product=hypothetical protein | location=DS571185:85446-86030(-) | length=194 | sequence_SO=supercontig | SO=protein_coding	-0.840022404988606	-1.79008	2.84155	22.298	22.2481	100	3	23.138	23.0568	100	3	7	7	7	56.2	56.2	56.2	0	124.25	281160000	61	22.2481	22.2469	22.399	23.3269	23.0568	23.0303
EHI_093710	EHI_093710	EHI_093710 | organism=Entamoeba_histolytica_HM-1:IMSS | product=CXXC-rich protein | location=DS571179:8124-9709(+) | length=466 | sequence_SO=supercontig | SO=protein_coding	-0.835292816162109	-1.78422	2.20896	21.8005	21.8693	100	3	22.6358	22.6191	100	3	7	7	7	17.6	17.6	17.6	0	33.69	155680000	59	21.9653	21.8693	21.5671	22.6191	22.466	22.8224
EHI_111740	EHI_111740	EHI_111740 | organism=Entamoeba_histolytica_HM-1:IMSS | product=Met-10 -like protein | location=DS571273:20701-21849(+) | length=382 | sequence_SO=supercontig | SO=protein_coding	-0.834599177042644	-1.78336	2.2099	21.2485	21.2056	100	3	22.0831	22.0267	100	3	10	10	10	35.1	35.1	35.1	0	28.547	95723000	49	21.1047	21.2056	21.4352	21.9019	22.0267	22.3207
EHI_088020	EHI_088020;EHI_160670	EHI_088020 | organism=Entamoeba_histolytica_HM-1:IMSS | product=alcohol dehydrogenase, putative | location=DS571307:5583-6731(+) | length=382 | sequence_SO=supercontig | SO=protein_coding;EHI_160670 | organism=Entamoeba_histolytica_HM-1:IMSS | product=alco	-0.833589553833008	-1.78211	1.74406	26.2001	26.1335	100	3	27.0337	26.9652	100	3	17	15	13	62.3	59.9	53.4	0	253.41	4749700000	410	25.9706	26.1335	26.4963	26.8162	26.9652	27.3198
EHI_176160	EHI_176160	EHI_176160 | organism=Entamoeba_histolytica_HM-1:IMSS | product=hypothetical protein | location=DS571547:4135-6436(-) | length=748 | sequence_SO=supercontig | SO=protein_coding	-0.828730583190918	-1.77612	1.0907	20.5243	20.6303	100	3	21.353	21.353	66.6667	2	5	5	5	8.7	8.7	8.7	0	11.821	29017000	24	20.2553	20.6871	20.6303	20.9933	21.7127	NaN
EHI_069080	EHI_069080	EHI_069080 | organism=Entamoeba_histolytica_HM-1:IMSS | product=hypothetical protein | location=DS571164:11203-12519(+) | length=438 | sequence_SO=supercontig | SO=protein_coding	-0.826414744059246	-1.77327	2.05776	20.6091	20.6346	100	3	21.4355	21.4589	100	3	8	8	8	25.1	25.1	25.1	0	29.667	76174000	33	20.3447	20.8479	20.6346	21.583	21.2645	21.4589
EHI_044930	EHI_044930	EHI_044930 | organism=Entamoeba_histolytica_HM-1:IMSS | product=eukaryotic translation initiation factor 4 gamma, putative | location=DS571147:65737-67050(-) | length=437 | sequence_SO=supercontig | SO=protein_coding	-0.825176874796551	-1.77175	1.61457	22.6091	22.479	100	3	23.4343	23.3704	100	3	6	6	6	14.4	14.4	14.4	0	14.292	277060000	61	22.479	22.9908	22.3575	23.2468	23.3704	23.6856
EHI_187220	EHI_187220	EHI_187220 | organism=Entamoeba_histolytica_HM-1:IMSS | product=WD domain containing protein | location=DS571159:122905-124233(+) | length=442 | sequence_SO=supercontig | SO=protein_coding	-0.82488505045573	-1.77139	3.91633	22.2432	22.2345	100	3	23.0681	23.0904	100	3	18	18	18	50.5	50.5	50.5	0	139.58	282440000	122	22.3301	22.1649	22.2345	23.0904	23.1023	23.0115
EHI_136200	EHI_136200	EHI_136200 | organism=Entamoeba_histolytica_HM-1:IMSS | product=ser/thr protein phosphatase family protein | location=DS571222:15916-16749(+) | length=277 | sequence_SO=supercontig | SO=protein_coding	-0.824580510457356	-1.77102	2.21551	22.6737	22.7525	100	3	23.4983	23.5039	100	3	7	7	7	37.5	37.5	37.5	0	44.312	330270000	64	22.4031	22.7525	22.8655	23.5039	23.6158	23.3752
EHI_050670	EHI_050670	EHI_050670 | organism=Entamoeba_histolytica_HM-1:IMSS | product=hypothetical protein | location=DS571149:92204-93466(+) | length=397 | sequence_SO=supercontig | SO=protein_coding	-0.823047320048016	-1.76914	1.53368	22.7986	22.6849	100	3	23.6217	23.6217	66.6667	2	11	11	11	32	32	32	0	131.02	200560000	23	22.6372	22.6849	23.0738	NaN	23.7682	23.4752
EHI_158240	EHI_158240;EHI_156710	EHI_158240 | organism=Entamoeba_histolytica_HM-1:IMSS | product=fatty acid elongase, putative | location=DS571223:42781-44268(+) | length=495 | sequence_SO=supercontig | SO=protein_coding	-0.822376887003582	-1.76832	5.17816	25.9814	25.9638	100	3	26.8038	26.8017	100	3	26	26	24	59	59	54.3	0	236.34	5735000000	322	25.9519	26.0286	25.9638	26.7841	26.8257	26.8017
EHI_106670	EHI_106670	EHI_106670 | organism=Entamoeba_histolytica_HM-1:IMSS | product=calcineurin B subunit, putative | location=DS571699:591-1130(-) | length=179 | sequence_SO=supercontig | SO=protein_coding	-0.820585250854492	-1.76612	1.24201	20.9777	20.9734	100	3	21.7983	21.6367	100	3	7	7	7	64.2	64.2	64.2	0	100.58	81523000	61	20.9734	21.1965	20.7632	21.4077	21.6367	22.3505
EHI_151370	EHI_151370	EHI_151370 | organism=Entamoeba_histolytica_HM-1:IMSS | product=WD domain containing protein | location=DS571145:45411-48056(-) | length=881 | sequence_SO=supercontig | SO=protein_coding	-0.820293426513672	-1.76577	2.58284	21.1577	21.1029	100	3	21.978	21.8957	100	3	10	10	10	13.7	13.7	13.7	0	14.968	89063000	42	21.0419	21.3283	21.1029	21.8957	21.8872	22.1511
EHI_049740	EHI_049740	EHI_049740 | organism=Entamoeba_histolytica_HM-1:IMSS | product=ubiquitin-conjugating enzyme family protein | location=DS571152:105915-106949(-) | length=344 | sequence_SO=supercontig | SO=protein_coding	-0.81939188639323	-1.76466	2.76399	22.1159	22.0537	100	3	22.9353	22.9811	100	3	9	9	9	35.8	35.8	35.8	0	23.801	166080000	20	22.0537	22.2602	22.0339	22.9811	22.7751	23.0499
EHI_105770	EHI_105770;EHI_051790	EHI_105770 | organism=Entamoeba_histolytica_HM-1:IMSS | product=hypothetical protein | location=DS571403:1305-1802(-) | length=165 | sequence_SO=supercontig | SO=protein_coding;EHI_051790 | organism=Entamoeba_histolytica_HM-1:IMSS | product=hypothetical pr	-0.819260279337566	-1.7645	2.5872	24.0494	23.9965	100	3	24.8687	24.8404	100	3	5	5	5	20.6	20.6	20.6	0	16.496	773450000	70	24.2718	23.88	23.9965	24.8211	24.8404	24.9445
EHI_107930	EHI_107930	EHI_107930 | organism=Entamoeba_histolytica_HM-1:IMSS | product=hypothetical protein | location=DS571406:19384-19968(-) | length=194 | sequence_SO=supercontig | SO=protein_coding	-0.817885080973308	-1.76282	1.8219	23.5598	23.5161	100	3	24.3776	24.3141	100	3	9	9	9	48.5	48.5	48.5	0	84.982	595930000	35	23.5161	23.3467	23.8166	24.3141	24.1629	24.6559
EHI_029540	EHI_029540	EHI_029540 | organism=Entamoeba_histolytica_HM-1:IMSS | product=dolychil-diphosphooligosaccharide-- protein glycosyltransferase subunit, putative | location=DS571340:8122-9393(-) | length=423 | sequence_SO=supercontig | SO=protein_coding	-0.817403793334961	-1.76223	3.0081	23.0644	23.0973	100	3	23.8818	23.8667	100	3	15	15	15	48.7	48.7	48.7	0	84.77	541610000	135	23.1691	22.9268	23.0973	23.8667	23.7839	23.9948
EHI_024420	EHI_024420	EHI_024420 | organism=Entamoeba_histolytica_HM-1:IMSS | product=D-hydantoinase, putative | location=DS571198:19053-20435(+) | length=460 | sequence_SO=supercontig | SO=protein_coding	-0.815670649210613	-1.76012	3.97701	23.7416	23.7281	100	3	24.5572	24.5648	100	3	16	16	16	48.5	48.5	48.5	0	55.274	1220400000	150	23.7281	23.7121	23.7846	24.6371	24.5648	24.4699
EHI_001170	EHI_001170;EHI_136600	EHI_001170 | organism=Entamoeba_histolytica_HM-1:IMSS | product=hypothetical protein | location=DS571210:59665-61473(+) | length=602 | sequence_SO=supercontig | SO=protein_coding;EHI_136600 | organism=Entamoeba_histolytica_HM-1:IMSS | product=hypothetical	-0.814997355143227	-1.75929	1.71431	20.2579	20.3579	100	3	21.0729	21.2028	100	3	7	7	7	14.3	14.3	14.3	0	13.497	33461000	36	20.3579	19.9577	20.458	20.771	21.2028	21.2449
EHI_022970	EHI_022970	EHI_022970 | organism=Entamoeba_histolytica_HM-1:IMSS | product=hypothetical protein | location=DS571153:43294-43791(+) | length=165 | sequence_SO=supercontig | SO=protein_coding	-0.814056396484375	-1.75815	0	NaN	NaN	33.3333	1	22.0268	22.0268	66.6667	2	2	2	2	18.8	18.8	18.8	0	8.2988	46839000	19	21.2128	NaN	NaN	NaN	22.0587	21.9949
EHI_050540	EHI_050540	EHI_050540 | organism=Entamoeba_histolytica_HM-1:IMSS | product=hypothetical protein, conserved | location=DS571149:58143-60413(-) | length=756 | sequence_SO=supercontig | SO=protein_coding	-0.812340418497719	-1.75606	1.50857	21.985	22.0057	100	3	22.7973	22.6764	100	3	11	11	11	20.1	20.1	20.1	0	33.876	167110000	82	22.0057	21.6759	22.2733	22.5654	22.6764	23.1502
EHI_028550	EHI_028550	EHI_028550 | organism=Entamoeba_histolytica_HM-1:IMSS | product=hypothetical protein | location=DS571588:2526-6365(-) | length=1279 | sequence_SO=supercontig | SO=protein_coding	-0.811511357625324	-1.75505	2.6497	21.5546	21.5379	100	3	22.3661	22.2762	100	3	14	14	14	15.6	15.6	15.6	0	39.651	127930000	55	21.506	21.5379	21.6199	22.2762	22.2342	22.5879
EHI_148890	EHI_148890	EHI_148890 | organism=Entamoeba_histolytica_HM-1:IMSS | product=calmodulin, putative | location=DS571146:178761-179201(+) | length=146 | sequence_SO=supercontig | SO=protein_coding	-0.810088475545246	-1.75332	1.16527	21.7113	21.8771	100	3	22.5214	22.4453	100	3	6	6	1	45.9	45.9	13.7	0	44.395	139270000	48	21.3695	21.8874	21.8771	22.0814	22.4453	23.0376
EHI_016480	EHI_016480	EHI_016480 | organism=Entamoeba_histolytica_HM-1:IMSS | product=Plasma membrane calcium-transporting ATPase, putative | location=DS571247:36959-40177(-) | length=1072 | sequence_SO=supercontig | SO=protein_coding	-0.808195114135742	-1.75102	3.13842	21.9002	21.892	100	3	22.7084	22.7406	100	3	28	10	10	35.4	16.7	16.7	0	21.841	223360000	50	21.892	21.7974	22.0113	22.7406	22.7929	22.5917
EHI_106300	EHI_106300	EHI_106300 | organism=Entamoeba_histolytica_HM-1:IMSS | product=DEAD/DEAH box helicase, putative | location=DS571236:39919-41073(+) | length=384 | sequence_SO=supercontig | SO=protein_coding	-0.806320826212566	-1.74875	1.85946	21.0779	21.0366	100	3	21.8842	21.7233	100	3	8	8	8	28.4	28.4	28.4	0	9.4922	96953000	26	20.9279	21.2691	21.0366	21.7168	21.7233	22.2124
EHI_153240	EHI_153240;EHI_014390	EHI_153240 | organism=Entamoeba_histolytica_HM-1:IMSS | product=adaptor protein (AP) family protein | location=DS571145:411244-413970(-) | length=908 | sequence_SO=supercontig | SO=protein_coding	-0.806212743123371	-1.74862	2.63723	22.9561	22.9086	100	3	23.7623	23.732	100	3	26	26	26	36.5	36.5	36.5	0	124.81	872290000	187	22.8752	22.9086	23.0845	23.6114	23.732	23.9434
EHI_004600	EHI_004600	EHI_004600 | organism=Entamoeba_histolytica_HM-1:IMSS | product=hydroxylamine reductase, putative | location=DS571181:80082-81701(+) | length=539 | sequence_SO=supercontig | SO=protein_coding	-0.803749720255535	-1.74563	2.70317	27.1392	27.1919	100	3	27.943	27.9196	100	3	31	31	31	73.3	73.3	73.3	0	259.55	15093000000	806	27.2726	26.9532	27.1919	27.8573	27.9196	28.052
EHI_003920	EHI_003920	EHI_003920 | organism=Entamoeba_histolytica_HM-1:IMSS | product=hypothetical protein, conserved domain containing | location=DS571397:11874-14035(+) | length=701 | sequence_SO=supercontig | SO=protein_coding	-0.802176157633465	-1.74373	0	NaN	NaN	33.3333	1	21.6697	21.6725	100	3	5	5	5	10.6	10.6	10.6	0.0003406	5.9783	30762000	9	NaN	NaN	20.8676	21.5086	21.6725	21.828
EHI_126300	EHI_126300	EHI_126300 | organism=Entamoeba_histolytica_HM-1:IMSS | product=hypothetical protein | location=DS571160:137417-138295(+) | length=272 | sequence_SO=supercontig | SO=protein_coding	-0.795817693074547	-1.73606	1.64307	21.3306	21.2905	100	3	22.1264	22.1229	100	3	7	7	7	33.1	33.1	33.1	0	18.321	128390000	40	21.2905	20.9795	21.7219	22.0412	22.1229	22.2152
EHI_118070	EHI_118070	EHI_118070 | organism=Entamoeba_histolytica_HM-1:IMSS | product=hypothetical protein | location=DS571183:44155-46458(-) | length=767 | sequence_SO=supercontig | SO=protein_coding	-0.794965108235676	-1.73504	1.98624	21.6526	21.6301	100	3	22.4476	22.4507	100	3	10	10	10	20.1	20.1	20.1	0	62.562	215070000	102	21.6301	21.3941	21.9338	22.3123	22.4507	22.5798
EHI_011880	EHI_050000;EHI_011880	EHI_050000 | organism=Entamoeba_histolytica_HM-1:IMSS | product=hypothetical protein | location=DS571152:164576-165112(+) | length=178 | sequence_SO=supercontig | SO=protein_coding;EHI_011880 | organism=Entamoeba_histolytica_HM-1:IMSS | product=hypothetica	-0.79428164164225	-1.73421	2.12944	20.5684	20.5622	100	3	21.3626	21.2651	100	3	4	4	4	32	32	32	0	15.699	51678000	25	20.5622	20.4032	20.7397	21.2118	21.2651	21.611
EHI_188160	EHI_188160	EHI_188160 | organism=Entamoeba_histolytica_HM-1:IMSS | product=hypothetical protein | location=DS571206:36849-37607(+) | length=252 | sequence_SO=supercontig | SO=protein_coding	-0.792116165161133	-1.73161	1.82963	21.6216	21.5033	100	3	22.4137	22.434	100	3	8	8	8	41.3	41.3	41.3	0	70.208	139150000	69	21.9103	21.4511	21.5033	22.1839	22.434	22.6232
EHI_025820	EHI_025820	EHI_025820 | organism=Entamoeba_histolytica_HM-1:IMSS | product=transport protein particle, Bet3 subunit, putative | location=DS571387:3500-4075(+) | length=191 | sequence_SO=supercontig | SO=protein_coding	-0.791035334269203	-1.73032	1.53322	21.6739	21.4592	100	3	22.4649	22.5085	100	3	9	9	9	58.6	58.6	58.6	0	33.942	129610000	66	21.4592	21.4218	22.1406	22.5085	22.5126	22.3735
EHI_170450	EHI_170450	EHI_170450 | organism=Entamoeba_histolytica_HM-1:IMSS | product=hypothetical protein | location=DS571331:19565-20265(+) | length=209 | sequence_SO=supercontig | SO=protein_coding	-0.788570404052734	-1.72736	2.17608	21.8655	21.7635	100	3	22.6541	22.6795	100	3	6	6	6	45	45	45	0	15.802	101940000	32	21.7569	22.0762	21.7635	22.4514	22.6795	22.8314
EHI_039860	EHI_039860	EHI_039860 | organism=Entamoeba_histolytica_HM-1:IMSS | product=histidine acid phosphatase family protein | location=DS571454:11463-12725(-) | length=420 | sequence_SO=supercontig | SO=protein_coding	-0.787297566731773	-1.72584	2.72824	24.1656	24.2357	100	3	24.9529	24.8859	100	3	11	11	11	37.1	37.1	37.1	0	73.943	1535900000	232	24.2357	24.0236	24.2375	24.8859	24.8585	25.1144
EHI_048420	EHI_048420	EHI_048420 | organism=Entamoeba_histolytica_HM-1:IMSS | product=hypothetical protein | location=DS571607:3460-4347(+) | length=295 | sequence_SO=supercontig | SO=protein_coding	-0.786191304524742	-1.72452	0.595571	18.5222	18.3356	100	3	19.3084	19.194	100	3	1	1	1	5.4	5.4	5.4	0.00034235	6.083	10439000	20	18.1787	18.3356	19.0523	18.4607	19.194	20.2705
EHI_163540	EHI_163540	EHI_163540 | organism=Entamoeba_histolytica_HM-1:IMSS | product=estradiol 17-beta-dehydrogenase, putative | location=DS571246:10317-11276(-) | length=319 | sequence_SO=supercontig | SO=protein_coding	-0.785065333048504	-1.72317	2.17365	25.4105	25.4559	100	3	26.1955	26.0996	100	3	15	15	15	52	52	52	0	145.41	2861300000	209	25.5465	25.229	25.4559	26.0542	26.0996	26.4328
EHI_050380	EHI_050380	EHI_050380 | organism=Entamoeba_histolytica_HM-1:IMSS | product=hypothetical protein | location=DS571149:30380-31912(+) | length=510 | sequence_SO=supercontig | SO=protein_coding	-0.784908930460613	-1.72298	1.76738	21.0238	21.0511	100	3	21.8087	21.7332	100	3	6	6	6	14.1	14.1	14.1	0	22.69	96569000	29	20.8768	21.0511	21.1435	21.7332	21.535	22.1579
EHI_121520	EHI_121520;EHI_025480	EHI_121520 | organism=Entamoeba_histolytica_HM-1:IMSS | product=hypothetical protein, conserved | location=DS571385:23092-24124(+) | length=328 | sequence_SO=supercontig | SO=protein_coding	-0.782031695048016	-1.71955	1.98928	21.8372	21.7553	100	3	22.6192	22.6192	66.6667	2	5	5	5	19.5	19.5	19.5	0	10.947	100410000	27	22.0261	21.7553	21.7302	22.6962	22.5422	NaN
EHI_099810	EHI_099810	EHI_099810 | organism=Entamoeba_histolytica_HM-1:IMSS | product=exocyst complex component sec10, putative | location=DS571299:28108-30342(+) | length=744 | sequence_SO=supercontig | SO=protein_coding	-0.781527201334637	-1.71895	3.60072	22.1875	22.1359	100	3	22.969	22.9747	100	3	10	10	10	17.3	17.3	17.3	0	39.529	152970000	46	22.3125	22.1141	22.1359	22.9817	22.9747	22.9508
EHI_039830	EHI_039830	EHI_039830 | organism=Entamoeba_histolytica_HM-1:IMSS | product=UDP-N-acetylglucosamine pyrophosphorylase, putative | location=DS571454:5224-6429(-) | length=401 | sequence_SO=supercontig | SO=protein_coding	-0.780875841776531	-1.71817	1.20831	22.4353	22.4353	66.6667	2	23.2161	23.0552	100	3	18	1	1	49.6	3.2	3.2	0	62.714	103470000	25	22.5527	22.3179	NaN	23.0552	22.9864	23.6068
EHI_111750	EHI_111750	EHI_111750 | organism=Entamoeba_histolytica_HM-1:IMSS | product=importin alpha re-exporter, putative | location=DS571273:21924-24593(-) | length=889 | sequence_SO=supercontig | SO=protein_coding	-0.777129491170246	-1.71372	2.56598	23.7663	23.7059	100	3	24.5435	24.4855	100	3	14	14	14	21.8	21.8	21.8	0	72.771	613370000	97	23.7059	23.6394	23.9537	24.4651	24.4855	24.6798
EHI_162560	EHI_162560	EHI_162560 | organism=Entamoeba_histolytica_HM-1:IMSS | product=hypothetical protein | location=DS571497:8216-9868(-) | length=550 | sequence_SO=supercontig | SO=protein_coding	-0.772777557373047	-1.70856	2.26471	21.385	21.312	100	3	22.1578	22.2262	100	3	5	5	5	14.2	14.2	14.2	0	7.1711	79845000	25	21.2246	21.312	21.6184	22.2262	22.0069	22.2403
EHI_098190	EHI_098190	EHI_098190 | organism=Entamoeba_histolytica_HM-1:IMSS | product=hypothetical protein | location=DS571169:6370-7287(+) | length=305 | sequence_SO=supercontig | SO=protein_coding	-0.76970100402832	-1.70492	2.21782	22.8142	22.902	100	3	23.5839	23.6623	100	3	10	10	10	46.2	46.2	46.2	0	48.692	348950000	112	22.9048	22.6358	22.902	23.3586	23.6623	23.7307
EHI_158230	EHI_158230	EHI_158230 | organism=Entamoeba_histolytica_HM-1:IMSS | product=hypothetical protein | location=DS571223:40382-42598(+) | length=738 | sequence_SO=supercontig | SO=protein_coding	-0.768173853556316	-1.70311	1.09067	19.3259	19.3804	100	3	20.094	20.1187	100	3	8	8	8	13.7	13.7	13.7	0	12.114	29915000	31	19.3804	18.9231	19.674	19.6512	20.1187	20.5122
EHI_100360	EHI_100360	EHI_100360 | organism=Entamoeba_histolytica_HM-1:IMSS | product=CLL-associated antigen KW-2, putative | location=DS571201:37334-37966(+) | length=210 | sequence_SO=supercontig | SO=protein_coding	-0.767141342163086	-1.70189	2.19397	20.6616	20.7497	100	3	21.4288	21.3724	100	3	3	3	3	22.4	22.4	22.4	0.00032595	4.8923	33748000	17	20.7497	20.7675	20.4677	21.2727	21.6413	21.3724
EHI_198880	EHI_198880	EHI_198880 | organism=Entamoeba_histolytica_HM-1:IMSS | product=Proliferating-cell nucleolar antigen p120, putative | location=DS571165:59189-60676(+) | length=495 | sequence_SO=supercontig | SO=protein_coding	-0.76531664530436	-1.69974	2.64372	23.6002	23.6796	100	3	24.3655	24.38	100	3	16	16	16	45.7	45.7	45.7	0	63.635	863170000	99	23.397	23.6796	23.7239	24.38	24.2879	24.4285
EHI_157020	EHI_157020;EHI_029610;EHI_107550	EHI_157020 | organism=Entamoeba_histolytica_HM-1:IMSS | product=maltose O-acetyltransferase, putative | location=DS571869:673-1271(+) | length=191 | sequence_SO=supercontig | SO=protein_coding;EHI_029610 | organism=Entamoeba_histolytica_HM-1:IMSS | product	-0.765012741088867	-1.69939	1.27291	21.5165	21.5165	66.6667	2	22.2815	22.2815	66.6667	2	7	1	1	58.6	9.9	9.9	0.00061275	3.7666	63753000	23	21.4688	NaN	21.5642	22.1036	NaN	22.4594
EHI_045420	EHI_045420	EHI_045420 | organism=Entamoeba_histolytica_HM-1:IMSS | product=hypothetical protein | location=DS571147:144893-146143(-) | length=416 | sequence_SO=supercontig | SO=protein_coding	-0.764682769775391	-1.699	2.05282	22.6277	22.6495	100	3	23.3924	23.4825	100	3	8	8	8	18	18	18	0	31.748	199610000	38	22.6495	22.493	22.7405	23.4825	23.5827	23.1119
EHI_078290	EHI_078290	EHI_078290 | organism=Entamoeba_histolytica_HM-1:IMSS | product=hypothetical protein | location=DS571271:38166-39668(-) | length=500 | sequence_SO=supercontig | SO=protein_coding	-0.762103398640949	-1.69596	3.02479	23.3076	23.3374	100	3	24.0697	24.0669	100	3	10	10	10	26.6	26.6	26.6	0	44.279	511750000	115	23.4405	23.3374	23.1449	24.0669	24.054	24.0883
EHI_125750	EHI_125750	EHI_125750 | organism=Entamoeba_histolytica_HM-1:IMSS | product=hypothetical protein | location=DS571160:35922-37193(+) | length=423 | sequence_SO=supercontig | SO=protein_coding	-0.754960378011067	-1.68759	1.53456	21.9657	22.0361	100	3	22.7206	22.6944	100	3	10	10	10	36.9	36.9	36.9	0	37.354	130760000	35	22.0361	21.5566	22.3043	22.6312	22.6944	22.8362
EHI_015380	EHI_015380	EHI_015380 | organism=Entamoeba_histolytica_HM-1:IMSS | product=immuno-dominant variable surface antigen | location=DS571202:42921-46262(-) | length=1113 | sequence_SO=supercontig | SO=protein_coding	-0.753340403238933	-1.68569	3.54078	24.1568	24.1483	100	3	24.9101	24.8956	100	3	44	44	44	56.6	56.6	56.6	0	300.72	2674300000	491	24.2296	24.0926	24.1483	24.8956	25.002	24.8327
EHI_121860	EHI_121860	EHI_121860 | organism=Entamoeba_histolytica_HM-1:IMSS | product=microsomal signal peptidase subunit, putative | location=DS571276:33155-33773(-) | length=168 | sequence_SO=supercontig | SO=protein_coding	-0.753272374471031	-1.68561	1.94601	22.1792	22.0794	100	3	22.9325	22.8407	100	3	5	5	5	44	44	44	0	11.77	174080000	76	22.0708	22.3874	22.0794	22.8407	22.7605	23.1962
EHI_199620	EHI_199620	EHI_199620 | organism=Entamoeba_histolytica_HM-1:IMSS | product=tRNA pseudouridine synthase D domain-containing protein | location=DS571319:10548-12452(-) | length=634 | sequence_SO=supercontig | SO=protein_coding	-0.749226252237957	-1.68089	2.03124	22.2469	22.192	100	3	22.9961	22.9645	100	3	20	20	20	41.5	41.5	41.5	0	32.306	309220000	95	22.192	22.0906	22.458	22.8132	22.9645	23.2106
EHI_077640	EHI_077640	EHI_077640 | organism=Entamoeba_histolytica_HM-1:IMSS | product=ATP-dependent helicase, putative | location=DS571369:21642-24371(+) | length=909 | sequence_SO=supercontig | SO=protein_coding	-0.748903910319012	-1.68052	2.11143	20.5147	20.5028	100	3	21.2636	21.279	100	3	13	13	12	20.6	20.6	19.6	0	26.778	99806000	62	20.4421	20.5028	20.5991	21.0067	21.279	21.5051
EHI_008760	EHI_008760	EHI_008760 | organism=Entamoeba_histolytica_HM-1:IMSS | product=hypothetical protein | location=DS571199:62334-64929(+) | length=847 | sequence_SO=supercontig | SO=protein_coding	-0.748647689819336	-1.68022	1.43734	20.9024	20.9342	100	3	21.6511	21.8255	100	3	8	8	8	11.2	11.2	11.2	0	18.524	117020000	41	20.6458	20.9342	21.1274	21.2566	21.8712	21.8255
EHI_126950	EHI_126950	EHI_126950 | organism=Entamoeba_histolytica_HM-1:IMSS | product=hypothetical protein | location=DS571166:14959-16017(+) | length=352 | sequence_SO=supercontig | SO=protein_coding	-0.746374130249023	-1.67757	0	NaN	NaN	33.3333	1	21.2142	21.2142	66.6667	2	4	4	4	13.6	13.6	13.6	0.00031536	4.3251	13794000	7	20.4678	NaN	NaN	21.4459	20.9825	NaN
EHI_031630	EHI_031630	EHI_031630 | organism=Entamoeba_histolytica_HM-1:IMSS | product=hypothetical protein, conserved | location=DS571602:4677-6063(+) | length=404 | sequence_SO=supercontig | SO=protein_coding	-0.744591395060223	-1.6755	1.19964	22.4804	22.546	100	3	23.225	23.3577	100	3	8	8	8	29.7	29.7	29.7	0	15.984	94761000	22	22.546	22.135	22.7601	23.3577	23.5343	22.7829
EHI_067260	EHI_067260	EHI_067260 | organism=Entamoeba_histolytica_HM-1:IMSS | product=hypothetical protein | location=DS571453:11554-12753(+) | length=399 | sequence_SO=supercontig | SO=protein_coding	-0.744300842285156	-1.67516	1.76379	23.5323	23.5963	100	3	24.2766	24.3574	100	3	10	10	10	39.1	39.1	39.1	0	42.275	796870000	151	23.5963	23.2167	23.7839	24.3764	24.3574	24.0959
EHI_092660	EHI_092660	EHI_092660 | organism=Entamoeba_histolytica_HM-1:IMSS | product=hypothetical protein | location=DS571155:140185-143535(-) | length=1116 | sequence_SO=supercontig | SO=protein_coding	-0.742259979248047	-1.67279	1.60978	21.9856	21.9857	100	3	22.7278	22.7773	100	3	26	26	26	26.9	26.9	26.9	0	75.154	317510000	144	21.9857	21.6862	22.2848	22.4973	22.7773	22.9089
EHI_084660	EHI_084660	EHI_084660 | organism=Entamoeba_histolytica_HM-1:IMSS | product=hypothetical protein, conserved | location=DS571211:6773-9955(-) | length=1034 | sequence_SO=supercontig | SO=protein_coding	-0.741427739461262	-1.67183	2.00128	22.103	22.1165	100	3	22.8445	22.9882	100	3	22	22	22	23.2	23.2	23.2	0	38.005	302120000	84	22.1165	22.0543	22.1383	23.0181	22.9882	22.5271
EHI_065850	EHI_065850	EHI_065850 | organism=Entamoeba_histolytica_HM-1:IMSS | product=hypothetical protein | location=DS571192:65341-68619(+) | length=1092 | sequence_SO=supercontig | SO=protein_coding	-0.739799499511719	-1.66994	1.02308	20.3453	20.1088	100	3	21.0851	21.035	100	3	6	6	6	7.5	7.5	7.5	0	12.619	55875000	36	19.9755	20.1088	20.9517	20.8579	21.035	21.3624
EHI_091560	EHI_091560	EHI_091560 | organism=Entamoeba_histolytica_HM-1:IMSS | product=hypothetical protein, conserved domain containing | location=DS571400:17643-18802(+) | length=369 | sequence_SO=supercontig | SO=protein_coding	-0.738591512044273	-1.66855	2.36406	22.4901	22.4445	100	3	23.2287	23.267	100	3	7	7	7	29.5	29.5	29.5	0	44.047	279710000	59	22.4445	22.3188	22.707	23.2982	23.1208	23.267
EHI_136490	EHI_136490	EHI_136490 | organism=Entamoeba_histolytica_HM-1:IMSS | product=hypothetical protein, conserved | location=DS571222:52943-53614(-) | length=223 | sequence_SO=supercontig | SO=protein_coding	-0.737372080485027	-1.66714	1.81073	21.6027	21.6518	100	3	22.3401	22.2543	100	3	10	10	10	50.7	50.7	50.7	0	23.438	170640000	59	21.6518	21.336	21.8205	22.2003	22.2543	22.5657
EHI_035510	EHI_035510	EHI_035510 | organism=Entamoeba_histolytica_HM-1:IMSS | product=hypothetical protein | location=DS571174:31772-32672(+) | length=262 | sequence_SO=supercontig | SO=protein_coding	-0.736439387003578	-1.66606	4.12696	24.2963	24.3207	100	3	25.0328	25.0575	100	3	7	7	7	35.5	35.5	35.5	0	24.964	736210000	133	24.3255	24.2429	24.3207	25.0575	25.077	24.9639
EHI_099690	EHI_099690	EHI_099690 | organism=Entamoeba_histolytica_HM-1:IMSS | product=Rho guanine nucleotide exchange factor, putative | location=DS571299:7027-8607(+) | length=526 | sequence_SO=supercontig | SO=protein_coding	-0.733657836914063	-1.66285	3.55936	22.5555	22.5577	100	3	23.2892	23.3019	100	3	16	16	16	34.6	34.6	34.6	0	57.014	494310000	124	22.5577	22.4534	22.6553	23.253	23.3126	23.3019
EHI_175280	EHI_175280	EHI_175280 | organism=Entamoeba_histolytica_HM-1:IMSS | product=hypothetical protein | location=DS571237:16375-17907(+) | length=510 | sequence_SO=supercontig | SO=protein_coding	-0.732311248779297	-1.6613	1.96835	22.2064	22.3347	100	3	22.9387	22.9274	100	3	21	21	21	49	49	49	0	92.276	533970000	170	22.3347	21.9254	22.3592	22.8042	22.9274	23.0846
EHI_001100	EHI_001100	EHI_001100 | organism=Entamoeba_histolytica_HM-1:IMSS | product=hypothetical protein | location=DS571210:44709-46178(+) | length=489 | sequence_SO=supercontig | SO=protein_coding	-0.727160771687824	-1.65538	3.23601	23.1934	23.2135	100	3	23.9205	23.8889	100	3	13	13	13	34.6	34.6	34.6	0	112.42	863520000	172	23.2135	23.2171	23.1495	24.0544	23.8183	23.8889
EHI_179310	EHI_179310	EHI_179310 | organism=Entamoeba_histolytica_HM-1:IMSS | product=short chain dehydrogenase family protein | location=DS571431:1953-2888(+) | length=311 | sequence_SO=supercontig | SO=protein_coding	-0.726539611816406	-1.65467	3.61789	22.9352	22.918	100	3	23.6617	23.6828	100	3	9	9	9	37	37	37	0	89.811	497220000	98	22.918	23.0121	22.8755	23.7221	23.6828	23.5803
EHI_120280	EHI_120280	EHI_120280 | organism=Entamoeba_histolytica_HM-1:IMSS | product=NAD-dependent deacetylase 1, putative | location=DS571361:9979-11095(+) | length=356 | sequence_SO=supercontig | SO=protein_coding	-0.725021362304688	-1.65293	1.63738	21.2345	21.3135	100	3	21.9595	22.0507	100	3	5	5	5	16.3	16.3	16.3	0	14.458	90997000	40	21.3135	20.9238	21.4663	22.0507	21.7186	22.1094
EHI_126550	EHI_126550	EHI_126550 | organism=Entamoeba_histolytica_HM-1:IMSS | product=AIG1 family protein, putative | location=DS571511:9112-9681(+) | length=189 | sequence_SO=supercontig | SO=protein_coding	-0.723464647928875	-1.65114	2.64412	23.076	23.076	66.6667	2	23.7995	23.8422	100	3	5	4	4	31.2	26.5	26.5	0	89.732	140790000	34	23.0728	NaN	23.0793	23.6861	23.8422	23.8701
EHI_198760	EHI_198760;EHI_030180	EHI_198760 | organism=Entamoeba_histolytica_HM-1:IMSS | product=alcohol dehydrogenase 3, putative | location=DS571165:37298-38452(+) | length=384 | sequence_SO=supercontig | SO=protein_coding	-0.723431905110679	-1.65111	3.26103	29.3681	29.3599	100	3	30.0916	30.1002	100	3	29	29	26	75.5	75.5	72.7	0	296.01	92847000000	2000	29.3599	29.4257	29.3188	30.1992	29.9753	30.1002
EHI_092720	EHI_092720	EHI_092720 | organism=Entamoeba_histolytica_HM-1:IMSS | product=hypothetical protein | location=DS571155:152126-152879(-) | length=232 | sequence_SO=supercontig | SO=protein_coding	-0.723425547281899	-1.6511	0.68644	22.0252	22.3264	100	3	22.7487	22.7051	100	3	3	3	3	24.6	24.6	24.6	0	27.871	98830000	33	22.3264	21.09	22.6593	22.7051	22.7025	22.8384
EHI_158120	EHI_158120	EHI_158120 | organism=Entamoeba_histolytica_HM-1:IMSS | product=hypothetical protein | location=DS571223:24342-25895(-) | length=517 | sequence_SO=supercontig | SO=protein_coding	-0.722383499145508	-1.64991	1.80963	22.8952	22.873	100	3	23.6176	23.6685	100	3	10	10	10	27.7	27.7	27.7	0	101.67	354230000	76	22.7272	22.873	23.0855	23.6685	23.3449	23.8394
EHI_194450	EHI_194450	EHI_194450 | organism=Entamoeba_histolytica_HM-1:IMSS | product=hypothetical protein, conserved | location=DS571191:45927-46829(-) | length=300 | sequence_SO=supercontig | SO=protein_coding	-0.720776875813804	-1.64807	2.02164	23.4671	23.5519	100	3	24.1879	24.1524	100	3	15	15	15	74.3	74.3	74.3	0	56.372	930260000	177	23.6257	23.2237	23.5519	24.0484	24.1524	24.3629
EHI_159790	EHI_159790;EHI_102940	EHI_159790 | organism=Entamoeba_histolytica_HM-1:IMSS | product=60S acidic ribosomal protein PO, putative | location=DS571167:89457-90137(-) | length=226 | sequence_SO=supercontig | SO=protein_coding;EHI_102940 | organism=Entamoeba_histolytica_HM-1:IMSS |	-0.720335642496742	-1.64757	3.80046	22.6792	22.6579	100	3	23.3995	23.4114	100	3	13	13	13	71.2	71.2	71.2	0	23.399	355700000	71	22.6364	22.6579	22.7431	23.3239	23.4631	23.4114
EHI_151650	EHI_151650	EHI_151650 | organism=Entamoeba_histolytica_HM-1:IMSS | product=pseudouridine synthase, putative | location=DS571145:111469-112569(+) | length=366 | sequence_SO=supercontig | SO=protein_coding	-0.719622611999512	-1.64675	0.878415	21.5	21.4643	100	3	22.2196	22.2196	66.6667	2	8	8	8	29	29	29	0	16.31	76756000	26	21.9698	21.066	21.4643	NaN	22.0936	22.3456
EHI_199960	EHI_199960	EHI_199960 | organism=Entamoeba_histolytica_HM-1:IMSS | product=Inosine-uridine preferring nucleoside hydrolase, putative | location=DS571332:5800-6802(+) | length=318 | sequence_SO=supercontig | SO=protein_coding	-0.718627293904621	-1.64562	2.87309	23.1706	23.1733	100	3	23.8892	23.8825	100	3	9	9	9	43.1	43.1	43.1	0	71.174	702250000	98	23.1733	23.1283	23.21	23.742	24.043	23.8825
EHI_152730	EHI_152730	EHI_152730 | organism=Entamoeba_histolytica_HM-1:IMSS | product=RNA polymerase III subunit, putative | location=DS571145:315992-317543(+) | length=499 | sequence_SO=supercontig | SO=protein_coding	-0.717267990112305	-1.64407	0.943537	21.2444	21.1729	100	3	21.9617	22.0507	100	3	11	11	11	29.9	29.9	29.9	0	35.835	100780000	45	21.0636	21.1729	21.4969	21.3492	22.0507	22.4852
EHI_049640	EHI_049640	EHI_049640 | organism=Entamoeba_histolytica_HM-1:IMSS | product=phospholipid-transporting P-type ATPase, putative | location=DS571152:72050-75412(+) | length=1068 | sequence_SO=supercontig | SO=protein_coding	-0.716929753621418	-1.64368	3.67403	21.3911	21.3991	100	3	22.108	22.1191	100	3	12	12	10	17.3	17.3	15	0	30.045	155550000	59	21.3501	21.4239	21.3991	22.0139	22.191	22.1191
EHI_126560	EHI_126560	EHI_126560 | organism=Entamoeba_histolytica_HM-1:IMSS | product=AIG1 family protein, putative | location=DS571511:9722-10072(+) | length=116 | sequence_SO=supercontig | SO=protein_coding	-0.716277440388996	-1.64294	1.09205	22.3526	22.3526	66.6667	2	23.0689	23.0709	100	3	4	4	4	29.3	29.3	29.3	0	10.146	114930000	18	22.3389	NaN	22.3664	23.0709	22.6975	23.4383
EHI_045610	EHI_045610	EHI_045610 | organism=Entamoeba_histolytica_HM-1:IMSS | product=diacylglycerol kinase, putative | location=DS571147:183187-184860(-) | length=557 | sequence_SO=supercontig | SO=protein_coding	-0.714158058166504	-1.64053	0	20.4743	20.4743	66.6667	2	NaN	NaN	33.3333	1	5	5	5	16.5	16.5	16.5	0	13.312	26942000	11	20.4165	NaN	20.5321	NaN	NaN	21.1885
EHI_197160	EHI_197160	EHI_197160 | organism=Entamoeba_histolytica_HM-1:IMSS | product=sulfate adenylyltransferase, putative | location=DS571157:64378-65649(+) | length=423 | sequence_SO=supercontig | SO=protein_coding	-0.713568369547527	-1.63986	0.900199	25.4268	25.4379	100	3	26.1404	26.2636	100	3	28	28	28	66	66	66	0	187.29	4310000000	369	25.4379	25.6295	25.2131	26.6749	26.2636	25.4827
EHI_038570	EHI_038570	EHI_038570 | organism=Entamoeba_histolytica_HM-1:IMSS | product=RNA polymerase subunit Rpb8 | location=DS571190:7573-8063(+) | length=143 | sequence_SO=supercontig | SO=protein_coding	-0.712005615234375	-1.63808	2.15672	23.0627	23.0208	100	3	23.7747	23.7729	100	3	5	5	5	53.1	53.1	53.1	0	25.919	245700000	46	23.0208	22.8711	23.2963	23.6665	23.7729	23.8846
EHI_109960	EHI_109960	EHI_109960 | organism=Entamoeba_histolytica_HM-1:IMSS | product=Rho guanine nucleotide exchange factor, putative | location=DS571242:36553-38319(-) | length=565 | sequence_SO=supercontig | SO=protein_coding	-0.711787541707359	-1.63783	1.95414	21.3005	21.3333	100	3	22.0123	21.9603	100	3	5	5	5	10.8	10.8	10.8	0	14.071	70291000	31	21.1501	21.3333	21.4182	21.9603	21.8029	22.2738
EHI_105860	EHI_105860	EHI_105860 | organism=Entamoeba_histolytica_HM-1:IMSS | product=thioredoxin, putative | location=DS571403:17310-17699(-) | length=112 | sequence_SO=supercontig | SO=protein_coding	-0.709751764933269	-1.63552	3.94874	22.2782	22.2497	100	3	22.988	23.0117	100	3	4	4	4	31.2	31.2	31.2	0	9.7853	176680000	26	22.2336	22.3515	22.2497	23.0117	22.9299	23.0223
EHI_182880	EHI_182880	EHI_182880 | organism=Entamoeba_histolytica_HM-1:IMSS | product=TFIIH basal transcription factor complex subunit, putative | location=DS571156:62872-64029(+) | length=363 | sequence_SO=supercontig | SO=protein_coding	-0.706061045328777	-1.63134	0	NaN	NaN	33.3333	1	22.6473	22.6437	100	3	5	5	5	13.2	13.2	13.2	0	7.2402	44398000	13	21.9413	NaN	NaN	22.6394	22.6437	22.6589
EHI_146150	EHI_146150	EHI_146150 | organism=Entamoeba_histolytica_HM-1:IMSS | product=hypothetical protein | location=DS571244:38055-38743(+) | length=209 | sequence_SO=supercontig | SO=protein_coding	-0.705953598022461	-1.63122	0.502986	19.0182	18.6115	100	3	19.7242	19.9087	100	3	1	1	1	7.2	7.2	7.2	0.00062305	4.0603	13822000	12	18.6115	18.5768	19.8664	18.8807	19.9087	20.3831
EHI_038590	EHI_038590	EHI_038590 | organism=Entamoeba_histolytica_HM-1:IMSS | product=hypothetical protein | location=DS571190:8887-9524(-) | length=193 | sequence_SO=supercontig | SO=protein_coding	-0.705466588338215	-1.63067	3.15388	24.2889	24.2326	100	3	24.9944	24.9684	100	3	8	8	8	55.4	55.4	55.4	0	33.693	652730000	47	24.221	24.4131	24.2326	25.0755	24.9684	24.9393
EHI_178770	EHI_178770	EHI_178770 | organism=Entamoeba_histolytica_HM-1:IMSS | product=GTP-binding protein, putative | location=DS571154:82818-83855(-) | length=308 | sequence_SO=supercontig | SO=protein_coding	-0.704531351725262	-1.62962	1.6514	22.2495	22.3599	100	3	22.9541	22.8428	100	3	5	5	5	23.7	23.7	23.7	0	18.528	82397000	24	22.3599	22.4087	21.98	22.788	22.8428	23.2314
EHI_194860	EHI_194860;EHI_101530	EHI_194860 | organism=Entamoeba_histolytica_HM-1:IMSS | product=DNA damage-binding protein, putative | location=DS571250:5050-8316(-) | length=1088 | sequence_SO=supercontig | SO=protein_coding	-0.703992207845054	-1.62901	2.34238	21.1959	21.1295	100	3	21.8999	21.8135	100	3	15	15	15	18.5	18.5	18.5	0	85.881	188670000	125	21.1295	21.1149	21.3433	21.8135	22.095	21.7911
EHI_031350	EHI_031350;EHI_191530;EHI_135590;EHI_017890;EHI_087680;EHI_038310	EHI_031350 | organism=Entamoeba_histolytica_HM-1:IMSS | product=60S ribosome subunit biogenesis protein NIP7, putative | location=DS571261:36715-37266(+) | length=183 | sequence_SO=supercontig | SO=protein_coding;EHI_191530 | organism=Entamoeba_histolytica	-0.703404108683269	-1.62834	1.84305	23.0677	23.0261	100	3	23.7711	23.8281	100	3	5	5	5	38.3	38.3	38.3	0	46.162	236300000	52	22.9712	23.2058	23.0261	23.4799	23.8281	24.0053
EHI_111990	EHI_111990	EHI_111990 | organism=Entamoeba_histolytica_HM-1:IMSS | product=CXXC-rich protein | location=DS571329:4702-8241(+) | length=1179 | sequence_SO=supercontig | SO=protein_coding	-0.702308654785156	-1.62711	3.30549	23.8275	23.8589	100	3	24.5298	24.5406	100	3	38	38	38	35.6	35.6	35.6	0	320.28	1671300000	338	23.8589	23.7256	23.898	24.5406	24.4496	24.5992
EHI_053850	EHI_053850	EHI_053850 | organism=Entamoeba_histolytica_HM-1:IMSS | product=hypothetical protein | location=DS571641:2793-4751(-) | length=652 | sequence_SO=supercontig | SO=protein_coding	-0.701407114664715	-1.62609	1.19793	20.8469	20.6082	100	3	21.5483	21.4994	100	3	14	14	14	27.3	27.3	27.3	0	50.903	72305000	40	20.5818	20.6082	21.3507	21.7595	21.4994	21.3861
EHI_069130	EHI_069130	EHI_069130 | organism=Entamoeba_histolytica_HM-1:IMSS | product=hypothetical protein | location=DS571164:20835-21407(+) | length=190 | sequence_SO=supercontig | SO=protein_coding	-0.698891321818035	-1.62326	1.70552	22.3817	22.3881	100	3	23.0806	22.9874	100	3	4	4	4	21.1	21.1	21.1	0	13.257	144180000	44	22.3881	22.5672	22.1898	23.3746	22.8796	22.9874
EHI_010710	EHI_010710	EHI_010710 | organism=Entamoeba_histolytica_HM-1:IMSS | product=hypothetical protein | location=DS571182:71995-73266(+) | length=423 | sequence_SO=supercontig | SO=protein_coding	-0.695966084798176	-1.61997	2.0806	22.9964	22.9244	100	3	23.6923	23.6564	100	3	8	8	8	31.7	31.7	31.7	0	72.142	442820000	103	22.9244	22.8639	23.2009	23.5418	23.6564	23.8788
EHI_050360	EHI_050360	EHI_050360 | organism=Entamoeba_histolytica_HM-1:IMSS | product=oxysterol binding protein, putative | location=DS571149:26084-28487(-) | length=719 | sequence_SO=supercontig | SO=protein_coding	-0.693935394287109	-1.61769	2.12265	23.324	23.4139	100	3	24.0179	24.0158	100	3	19	19	15	34.9	34.9	27.5	0	52.318	674780000	90	23.5054	23.0525	23.4139	24.0444	23.9934	24.0158
EHI_108730	EHI_108730	EHI_108730 | organism=Entamoeba_histolytica_HM-1:IMSS | product=hypothetical protein | location=DS571346:22397-24412(+) | length=671 | sequence_SO=supercontig | SO=protein_coding	-0.692550659179688	-1.61614	1.7382	22.1484	22.0871	100	3	22.8409	22.8934	100	3	17	17	17	34.3	34.3	34.3	0	47.089	327130000	93	22.0871	21.909	22.4491	22.6764	22.8934	22.953
EHI_068380	EHI_068380	EHI_068380 | organism=Entamoeba_histolytica_HM-1:IMSS | product=WD domain containing protein | location=DS571150:110668-111177(-) | length=169 | sequence_SO=supercontig | SO=protein_coding	-0.692090352376301	-1.61562	0	NaN	NaN	33.3333	1	20.6515	20.738	100	3	4	1	1	40.8	10.7	10.7	0	9.9815	21508000	22	NaN	NaN	19.9594	20.738	20.2453	20.9713
EHI_044230	EHI_044230	EHI_044230 | organism=Entamoeba_histolytica_HM-1:IMSS | product=elongation factor-1alpha, putative | location=DS571320:22704-24338(-) | length=544 | sequence_SO=supercontig | SO=protein_coding	-0.691010793050133	-1.61441	2.60752	21.5589	21.6113	100	3	22.2499	22.2583	100	3	10	10	10	28.5	28.5	28.5	0	22.307	176420000	39	21.418	21.6474	21.6113	22.1197	22.3717	22.2583
EHI_133950	EHI_133950;EHI_021780	EHI_133950 | organism=Entamoeba_histolytica_HM-1:IMSS | product=heat shock protein 70, putative | location=DS571212:40225-41796(-) | length=523 | sequence_SO=supercontig | SO=protein_coding;EHI_021780 | organism=Entamoeba_histolytica_HM-1:IMSS | product=he	-0.690057754516602	-1.61335	0.707912	21.8479	22.0898	100	3	22.538	22.538	66.6667	2	11	6	6	27.9	18.2	18.2	0	16.152	92863000	35	21.2213	22.2327	22.0898	22.6488	NaN	22.4272
EHI_065620	EHI_065620	EHI_065620 | organism=Entamoeba_histolytica_HM-1:IMSS | product=hypothetical protein | location=DS571192:21284-23089(-) | length=601 | sequence_SO=supercontig | SO=protein_coding	-0.688842137654621	-1.61199	0.674988	20.7144	20.4317	100	3	21.4032	21.4032	66.6667	2	4	4	4	8.8	8.8	8.8	0	18.028	33101000	17	20.4317	20.366	21.3454	21.2016	21.6048	NaN
EHI_135450	EHI_135450	EHI_135450 | organism=Entamoeba_histolytica_HM-1:IMSS | product=Rho family GTPase | location=DS571422:6793-7538(+) | length=199 | sequence_SO=supercontig | SO=protein_coding	-0.688075383504234	-1.61113	3.95084	23.8079	23.819	100	3	24.496	24.5052	100	3	8	8	8	45.7	45.7	45.7	0	63.93	871820000	78	23.819	23.8476	23.7572	24.5052	24.5548	24.4279
EHI_141800	EHI_141800	EHI_141800 | organism=Entamoeba_histolytica_HM-1:IMSS | product=hypothetical protein | location=DS571161:36502-36726(+) | length=74 | sequence_SO=supercontig | SO=protein_coding	-0.68769359588623	-1.61071	1.49036	22.9289	22.9289	66.6667	2	23.6166	23.6209	100	3	2	2	2	24.3	24.3	24.3	0	43.493	117480000	25	NaN	23.021	22.8368	23.3888	23.6209	23.8401
EHI_092290	EHI_092290	EHI_092290 | organism=Entamoeba_histolytica_HM-1:IMSS | product=hypothetical protein, conserved | location=DS571155:54788-58592(+) | length=1231 | sequence_SO=supercontig | SO=protein_coding	-0.686501185099285	-1.60938	1.91694	21.1758	21.2044	100	3	21.8623	21.8191	100	3	13	13	13	12.9	12.9	12.9	0	31.451	129110000	50	21.2044	20.9022	21.4209	21.8191	21.8114	21.9565
EHI_161860	EHI_161860	EHI_161860 | organism=Entamoeba_histolytica_HM-1:IMSS | product=NGG1-interacting factor 3, putative | location=DS571304:10751-11554(+) | length=267 | sequence_SO=supercontig | SO=protein_coding	-0.685749053955078	-1.60854	4.45396	23.3905	23.4176	100	3	24.0763	24.0854	100	3	5	5	5	25.5	25.5	25.5	0	76.626	423180000	42	23.4176	23.328	23.426	24.0925	24.051	24.0854
EHI_098560	EHI_098560	EHI_098560 | organism=Entamoeba_histolytica_HM-1:IMSS | product=hexokinase 2 | location=DS571169:97400-98737(+) | length=445 | sequence_SO=supercontig | SO=protein_coding	-0.684719721476238	-1.60739	4.01579	25.9438	25.9089	100	3	26.6285	26.619	100	3	28	28	14	63.8	63.8	36.6	0	248.21	6929600000	530	25.8965	25.9089	26.0258	26.6095	26.619	26.6569
EHI_137920	EHI_137920	EHI_137920 | organism=Entamoeba_histolytica_HM-1:IMSS | product=hypothetical protein, conserved | location=DS571187:59321-60919(+) | length=496 | sequence_SO=supercontig | SO=protein_coding	-0.684314092000324	-1.60694	4.3483	23.6357	23.6182	100	3	24.32	24.3222	100	3	7	7	7	17.3	17.3	17.3	0	92.508	347130000	46	23.6972	23.6182	23.5917	24.3222	24.3483	24.2896
EHI_022130	EHI_022130	EHI_022130 | organism=Entamoeba_histolytica_HM-1:IMSS | product=hypothetical protein, conserved | location=DS571515:8523-10364(+) | length=613 | sequence_SO=supercontig | SO=protein_coding	-0.68367640177409	-1.60623	1.98969	24.6434	24.6246	100	3	25.3271	25.2478	100	3	22	22	17	29.7	29.7	24.1	0	115.93	2446700000	215	24.4922	24.8134	24.6246	25.5572	25.2478	25.1762
EHI_092390	EHI_092390;EHI_056920	EHI_092390 | organism=Entamoeba_histolytica_HM-1:IMSS | product=threonine dehydratase, putative | location=DS571155:98764-100035(+) | length=423 | sequence_SO=supercontig | SO=protein_coding;EHI_056920 | organism=Entamoeba_histolytica_HM-1:IMSS | product=t	-0.683380126953125	-1.6059	4.02572	25.277	25.3014	100	3	25.9603	25.9309	100	3	22	22	1	68.6	68.6	6.1	0	239.23	3366300000	335	25.2244	25.3014	25.305	26.0289	25.9309	25.9212
EHI_068090	EHI_068090;EHI_037190	EHI_068090 | organism=Entamoeba_histolytica_HM-1:IMSS | product=serine carboxypeptidase (S28) family protein | location=DS571150:60049-61491(-) | length=480 | sequence_SO=supercontig | SO=protein_coding;EHI_037190 | organism=Entamoeba_histolytica_HM-1:IMSS	-0.679920832316082	-1.60205	1.09245	21.9611	22.0041	100	3	22.641	22.6381	100	3	10	10	10	32.9	32.9	32.9	0	60.424	234550000	94	22.0041	21.5643	22.3148	22.6381	22.3037	22.9811
EHI_122900	EHI_122900	EHI_122900 | organism=Entamoeba_histolytica_HM-1:IMSS | product=hypothetical protein, conserved | location=DS571281:29451-31310(+) | length=619 | sequence_SO=supercontig | SO=protein_coding	-0.679812749226887	-1.60193	1.51397	21.6111	21.5719	100	3	22.291	22.2362	100	3	7	7	7	12.4	12.4	12.4	0	15.099	100210000	34	21.5719	21.9369	21.3247	22.4975	22.2362	22.1391
EHI_153160	EHI_153160;EHI_153610	EHI_153160 | organism=Entamoeba_histolytica_HM-1:IMSS | product=hypothetical protein | location=DS571145:399213-400994(+) | length=593 | sequence_SO=supercontig | SO=protein_coding	-0.67932446797689	-1.60139	2.07074	24.8314	24.9523	100	3	25.5108	25.4686	100	3	16	16	16	36.4	36.4	36.4	0	87.631	1097200000	125	24.569	24.9523	24.973	25.6118	25.4686	25.4518
EHI_131510	EHI_131510	EHI_131510 | organism=Entamoeba_histolytica_HM-1:IMSS | product=hypothetical protein | location=DS571432:8539-9213(-) | length=224 | sequence_SO=supercontig | SO=protein_coding	-0.678118069966633	-1.60005	1.57626	20.5516	20.5516	66.6667	2	21.2298	21.1276	100	3	4	4	4	25.9	25.9	25.9	0	24.313	38752000	30	20.6244	NaN	20.4789	21.0897	21.1276	21.4719
EHI_118040	EHI_118040	EHI_118040 | organism=Entamoeba_histolytica_HM-1:IMSS | product=molybdenum cofactor synthesis protein3, putative | location=DS571183:38654-39467(+) | length=250 | sequence_SO=supercontig | SO=protein_coding	-0.677682240804035	-1.59957	3.73766	23.9361	23.9473	100	3	24.6137	24.5979	100	3	11	11	11	62.8	62.8	62.8	0	77.44	608430000	116	23.8825	23.9784	23.9473	24.5497	24.6935	24.5979
EHI_049430	EHI_049430	EHI_049430 | organism=Entamoeba_histolytica_HM-1:IMSS | product=protein tyrosine phosphatase, putative | location=DS571152:29986-31038(-) | length=350 | sequence_SO=supercontig | SO=protein_coding	-0.676929473876953	-1.59873	1.50548	23.3002	23.1695	100	3	23.9772	23.985	100	3	6	6	6	21.7	21.7	21.7	0	32.453	358020000	48	23.1695	23.0617	23.6696	23.8168	23.985	24.1297
EHI_110010	EHI_110010	EHI_110010 | organism=Entamoeba_histolytica_HM-1:IMSS | product=serine/threonine protein kinase, putative | location=DS571242:45500-47293(+) | length=535 | sequence_SO=supercontig | SO=protein_coding	-0.67603365580241	-1.59774	3.11973	22.6366	22.6368	100	3	23.3127	23.3542	100	3	11	11	11	25.6	25.6	25.6	0	45.887	348890000	90	22.6307	22.6368	22.6425	23.1707	23.3542	23.4131
EHI_027700	EHI_027700	EHI_027700 | organism=Entamoeba_histolytica_HM-1:IMSS | product=molybdenum cofactor sulfurase, putative | location=DS571215:39731-41152(+) | length=473 | sequence_SO=supercontig | SO=protein_coding	-0.675504684448242	-1.59716	2.14023	20.9257	20.9484	100	3	21.6012	21.5175	100	3	10	10	10	31.5	31.5	31.5	0	37.816	92108000	60	21.033	20.9484	20.7956	21.4586	21.5175	21.8273
EHI_166900	EHI_166900	EHI_166900 | organism=Entamoeba_histolytica_HM-1:IMSS | product=nuclear transport receptor, putative | location=DS571177:25939-28674(+) | length=911 | sequence_SO=supercontig | SO=protein_coding	-0.674859364827476	-1.59644	2.30377	22.9655	23.0161	100	3	23.6404	23.631	100	3	20	20	20	27.6	27.6	27.6	0	113.89	432830000	103	23.0161	22.7405	23.1399	23.631	23.605	23.6851
EHI_182470	EHI_182470	EHI_182470 | organism=Entamoeba_histolytica_HM-1:IMSS | product=nuclear transport factor 2, putative | location=DS571156:6215-6595(+) | length=126 | sequence_SO=supercontig | SO=protein_coding	-0.674846013387043	-1.59643	1.04136	25.388	25.5137	100	3	26.0629	25.9559	100	3	4	4	4	73.8	73.8	73.8	0	70.027	708040000	60	25.5137	24.9908	25.6595	25.7346	25.9559	26.4981
EHI_151680	EHI_151680	EHI_151680 | organism=Entamoeba_histolytica_HM-1:IMSS | product=hypothetical protein | location=DS571145:119871-122033(-) | length=687 | sequence_SO=supercontig | SO=protein_coding	-0.67317008972168	-1.59457	2.24326	21.8049	21.8134	100	3	22.4781	22.501	100	3	26	26	26	40	40	40	0	57.799	384640000	111	21.8134	21.5909	22.0105	22.501	22.4192	22.514
EHI_148940	EHI_148940	EHI_148940 | organism=Entamoeba_histolytica_HM-1:IMSS | product=hypothetical protein | location=DS571146:188412-190029(+) | length=504 | sequence_SO=supercontig | SO=protein_coding	-0.67241382598877	-1.59374	2.0477	20.8757	20.8757	66.6667	2	21.5482	21.5134	100	3	4	4	4	11.3	11.3	11.3	0	26.708	46869000	23	20.767	NaN	20.9845	21.5134	21.4689	21.6621
EHI_099760	EHI_099760	EHI_099760 | organism=Entamoeba_histolytica_HM-1:IMSS | product=hypothetical protein, conserved | location=DS571299:18817-19599(+) | length=260 | sequence_SO=supercontig | SO=protein_coding	-0.668845494588215	-1.5898	1.14557	22.8525	22.783	100	3	23.5214	23.4837	100	3	6	6	6	32.3	32.3	32.3	0	14.418	231970000	42	22.783	23.0895	22.6851	23.9652	23.4837	23.1152
EHI_192840	EHI_192840	EHI_192840 | organism=Entamoeba_histolytica_HM-1:IMSS | product=hypothetical protein | location=DS571384:18371-20476(+) | length=701 | sequence_SO=supercontig | SO=protein_coding	-0.667755126953125	-1.5886	1.92581	19.9129	19.9145	100	3	20.5806	20.5806	66.6667	2	5	5	5	9.1	9.1	9.1	0	12.503	25880000	16	20.0748	19.9145	19.7492	NaN	20.572	20.5892
EHI_140750	EHI_140750	EHI_140750 | organism=Entamoeba_histolytica_HM-1:IMSS | product=WD domain containing protein | location=DS571243:46745-49072(-) | length=775 | sequence_SO=supercontig | SO=protein_coding	-0.667293548583984	-1.58809	1.37388	21.6308	21.6838	100	3	22.2981	22.2928	100	3	12	12	12	26.3	26.3	26.3	0	58.381	156730000	45	21.4243	21.7844	21.6838	22.2928	21.9547	22.6468
EHI_023330	EHI_023330	EHI_023330 | organism=Entamoeba_histolytica_HM-1:IMSS | product=hypothetical protein | location=DS571153:113553-116735(-) | length=1060 | sequence_SO=supercontig | SO=protein_coding	-0.665212313334148	-1.5858	1.27139	23.6554	23.6554	66.6667	2	24.3206	24.458	100	3	7	7	7	11.7	11.7	11.7	0	14.938	280050000	21	23.8105	NaN	23.5003	24.4641	24.458	24.0398
EHI_048030	EHI_048030	EHI_048030 | organism=Entamoeba_histolytica_HM-1:IMSS | product=hypothetical protein, conserved | location=DS571256:5080-7549(+) | length=823 | sequence_SO=supercontig | SO=protein_coding	-0.664614995320637	-1.58515	1.92523	22.7562	22.7527	100	3	23.4208	23.4208	66.6667	2	5	2	2	7	1.3	1.3	0	8.2736	128100000	21	22.7527	22.8366	22.6792	NaN	23.5628	23.2788
EHI_092450	EHI_092450	EHI_092450 | organism=Entamoeba_histolytica_HM-1:IMSS | product=malate dehydrogenase, putative | location=DS571155:106039-107151(+) | length=370 | sequence_SO=supercontig | SO=protein_coding	-0.663895289103188	-1.58435	2.07528	24.4769	24.4386	100	3	25.1408	25.0655	100	3	14	14	14	54.3	54.3	54.3	0	126.97	1599900000	214	24.4317	24.4386	24.5605	25.3952	24.9617	25.0655
EHI_096410	EHI_096410	EHI_096410 | organism=Entamoeba_histolytica_HM-1:IMSS | product=hypothetical protein | location=DS571163:46126-46536(-) | length=136 | sequence_SO=supercontig | SO=protein_coding	-0.663578669230144	-1.58401	1.11478	22.1106	22.2562	100	3	22.7742	22.9156	100	3	1	1	1	15.4	15.4	15.4	0	37.879	101390000	42	22.3006	22.2562	21.7752	22.9156	23.0712	22.3358
EHI_053840	EHI_053840	EHI_053840 | organism=Entamoeba_histolytica_HM-1:IMSS | product=thioredoxin, putative | location=DS571641:2434-2751(+) | length=105 | sequence_SO=supercontig | SO=protein_coding	-0.663520177205402	-1.58394	1.37258	21.045	21.1174	100	3	21.7086	21.6418	100	3	2	2	2	25.7	25.7	25.7	0.00031606	4.3622	29687000	18	21.1174	20.7995	21.2182	21.6418	21.423	22.0609
EHI_049310	EHI_049310	EHI_049310 | organism=Entamoeba_histolytica_HM-1:IMSS | product=PH domain containing protein | location=DS571152:6177-7904(+) | length=575 | sequence_SO=supercontig | SO=protein_coding	-0.662745793660481	-1.58309	0	19.5503	19.5842	100	3	NaN	NaN	33.3333	1	1	1	1	3.3	3.3	3.3	0.00031348	4.1999	14907000	16	19.5842	19.3293	19.7372	20.213	NaN	NaN
EHI_035130	EHI_035130	EHI_035130 | organism=Entamoeba_histolytica_HM-1:IMSS | product=hypothetical protein | location=DS571268:16399-17799(+) | length=466 | sequence_SO=supercontig | SO=protein_coding	-0.662029902140301	-1.58231	2.04407	21.0806	21.0597	100	3	21.7426	21.7019	100	3	7	7	7	24.7	24.7	24.7	0	9.9895	67673000	41	21.3026	20.8795	21.0597	21.6526	21.8734	21.7019
EHI_109930	EHI_109930	EHI_109930 | organism=Entamoeba_histolytica_HM-1:IMSS | product=hypothetical protein | location=DS571242:29972-30298(+) | length=108 | sequence_SO=supercontig | SO=protein_coding	-0.661212285359699	-1.58141	1.75024	21.4919	21.4643	100	3	22.1531	22.0894	100	3	2	2	2	38.9	38.9	38.9	0	10.974	56351000	30	21.4643	21.2701	21.7413	22.0894	22.0183	22.3517
EHI_141990	EHI_141990	EHI_141990 | organism=Entamoeba_histolytica_HM-1:IMSS | product=60S ribosomal protein L7, putative | location=DS571161:77633-78382(-) | length=249 | sequence_SO=supercontig | SO=protein_coding	-0.661057154337566	-1.58124	2.16906	23.1212	23.0877	100	3	23.7823	23.729	100	3	8	8	8	41.4	41.4	41.4	0	38.247	381580000	104	23.0331	23.0877	23.2429	23.729	23.9976	23.6203
EHI_162540	EHI_162540;EHI_077490	EHI_162540 | organism=Entamoeba_histolytica_HM-1:IMSS | product=vacuolar protein sorting 26 | location=DS571497:4734-6149(+) | length=471 | sequence_SO=supercontig | SO=protein_coding	-0.660237630208332	-1.58034	1.67032	22.816	22.8397	100	3	23.4762	23.4973	100	3	9	9	9	27.2	27.2	27.2	0	53.584	488090000	122	23.0894	22.8397	22.5187	23.4973	23.5875	23.3438
EHI_108700	EHI_108700	EHI_108700 | organism=Entamoeba_histolytica_HM-1:IMSS | product=Rap/Ran GTPase activating protein, putative | location=DS571346:13110-15560(+) | length=796 | sequence_SO=supercontig | SO=protein_coding	-0.658657709757488	-1.57861	1.86711	22.2345	22.1814	100	3	22.8932	23.0318	100	3	26	19	19	40.7	31.8	31.8	0	81.814	382120000	122	22.1814	22.1552	22.367	22.6102	23.0318	23.0376
EHI_025890	EHI_025890	EHI_025890 | organism=Entamoeba_histolytica_HM-1:IMSS | product=hypothetical protein | location=DS571387:20083-20751(-) | length=222 | sequence_SO=supercontig | SO=protein_coding	-0.656842231750488	-1.57663	0	22.3633	22.3633	66.6667	2	NaN	NaN	33.3333	1	4	4	4	23	23	23	0.0017616	3.1092	97441000	7	22.0687	22.6579	NaN	23.0202	NaN	NaN
EHI_155240	EHI_155240	EHI_155240 | organism=Entamoeba_histolytica_HM-1:IMSS | product=casein kinase, putative | location=DS571162:24916-25828(+) | length=286 | sequence_SO=supercontig | SO=protein_coding	-0.656030019124348	-1.57574	1.37074	20.718	20.6021	100	3	21.3741	21.3248	100	3	7	7	7	42.3	42.3	42.3	0	12.662	60174000	22	21.134	20.4179	20.6021	21.3248	21.2999	21.4975
EHI_189900	EHI_189900	EHI_189900 | organism=Entamoeba_histolytica_HM-1:IMSS | product=hypothetical protein | location=DS571315:14221-15750(+) | length=509 | sequence_SO=supercontig | SO=protein_coding	-0.655974706014	-1.57568	2.46961	22.7069	22.6794	100	3	23.3629	23.3685	100	3	19	19	19	58.2	58.2	58.2	0	67.79	549580000	145	22.6794	22.5957	22.8457	23.2293	23.4908	23.3685
EHI_092730	EHI_092730	EHI_092730 | organism=Entamoeba_histolytica_HM-1:IMSS | product=ADP-ribosylation factor 1, putative | location=DS571155:153308-154022(+) | length=183 | sequence_SO=supercontig | SO=protein_coding	-0.655785242716469	-1.57547	1.83148	22.5694	22.4968	100	3	23.2252	23.2078	100	3	10	10	10	66.1	66.1	66.1	0	109.85	337860000	70	22.4968	22.3523	22.859	23.2078	23.3235	23.1442
EHI_103290	EHI_103290	EHI_103290 | organism=Entamoeba_histolytica_HM-1:IMSS | product=protein kinase, putative | location=DS571158:21984-23642(+) | length=552 | sequence_SO=supercontig | SO=protein_coding	-0.655107498168945	-1.57473	1.88511	19.7918	19.9396	100	3	20.4469	20.4481	100	3	7	7	7	18.5	18.5	18.5	0	16.948	50365000	41	19.9396	19.4928	19.9429	20.4481	20.5079	20.3846
EHI_125330	EHI_125330	EHI_125330 | organism=Entamoeba_histolytica_HM-1:IMSS | product=hypothetical protein | location=DS571290:19035-19572(-) | length=158 | sequence_SO=supercontig | SO=protein_coding	-0.654482523600262	-1.57405	1.43644	21.313	21.38	100	3	21.9675	22.1418	100	3	8	8	8	69.6	69.6	69.6	0	15.13	82872000	43	21.1514	21.4075	21.38	21.5768	22.1418	22.1838
EHI_096620	EHI_096620	EHI_096620 | organism=Entamoeba_histolytica_HM-1:IMSS | product=phospholipid-transporting P-type ATPase, putative | location=DS571163:77517-81017(-) | length=1166 | sequence_SO=supercontig | SO=protein_coding	-0.654225667317707	-1.57377	1.95568	21.1676	21.1502	100	3	21.8219	21.8648	100	3	12	12	12	12.5	12.5	12.5	0	26.58	109510000	44	21.3844	20.9683	21.1502	21.9395	21.8648	21.6612
EHI_183470	EHI_183470	EHI_183470 | organism=Entamoeba_histolytica_HM-1:IMSS | product=hypothetical protein | location=DS571316:11893-12393(+) | length=148 | sequence_SO=supercontig | SO=protein_coding	-0.652279218037922	-1.57165	0.709147	23.4947	23.6631	100	3	24.147	24.147	66.6667	2	1	1	1	10.8	10.8	10.8	0.0031792	2.8507	219900000	40	23.9102	23.6631	22.9107	24.0652	NaN	24.2287
EHI_114010	EHI_114010;EHI_201250	EHI_114010 | organism=Entamoeba_histolytica_HM-1:IMSS | product=peroxiredoxin | location=DS571378:23938-24639(-) | length=233 | sequence_SO=supercontig | SO=protein_coding;EHI_201250 | organism=Entamoeba_histolytica_HM-1:IMSS | product=peroxiredoxin | loca	-0.651225407918297	-1.5705	1.3745	25.4617	25.4254	100	3	26.113	26.2251	100	3	25	2	0	78.1	4.3	0	0.0012052	3.4912	732960000	27	25.4254	25.7869	25.1729	26.2251	25.8516	26.2622
EHI_149860	EHI_149860	EHI_149860 | organism=Entamoeba_histolytica_HM-1:IMSS | product=Hypothetical protein T24C12.3, putative | location=DS571399:10114-12189(-) | length=691 | sequence_SO=supercontig | SO=protein_coding	-0.650802612304688	-1.57004	1.95719	22.5181	22.4276	100	3	23.1689	23.082	100	3	23	23	23	46.2	46.2	46.2	0	90.159	585960000	137	22.4276	22.3969	22.7296	23.082	23.0574	23.3672
EHI_099840	EHI_099840	EHI_099840 | organism=Entamoeba_histolytica_HM-1:IMSS | product=hypothetical protein | location=DS571299:32785-33546(-) | length=253 | sequence_SO=supercontig | SO=protein_coding	-0.650629997253418	-1.56985	0	22.5292	22.5292	66.6667	2	NaN	NaN	33.3333	1	6	6	6	26.5	26.5	26.5	0	18.766	177780000	30	22.3309	22.7275	NaN	NaN	NaN	23.1798
EHI_152960	EHI_152960	EHI_152960 | organism=Entamoeba_histolytica_HM-1:IMSS | product=hypothetical protein | location=DS571145:355512-359738(+) | length=1408 | sequence_SO=supercontig | SO=protein_coding	-0.650012969970703	-1.56918	1.24018	20.9267	21.1183	100	3	21.5767	21.5301	100	3	12	12	12	12.6	12.6	12.6	0	31.807	102620000	79	21.1183	20.4593	21.2025	21.4795	21.5301	21.7205
EHI_182650	EHI_182650	EHI_182650 | organism=Entamoeba_histolytica_HM-1:IMSS | product=hypothetical protein | location=DS571156:27919-29130(+) | length=403 | sequence_SO=supercontig | SO=protein_coding	-0.649447758992512	-1.56857	0	21.6959	21.6398	100	3	NaN	NaN	33.3333	1	7	7	7	29.5	29.5	29.5	0	32.263	70280000	24	21.6398	21.4471	22.0008	NaN	NaN	22.3454
EHI_186800	EHI_186800	EHI_186800 | organism=Entamoeba_histolytica_HM-1:IMSS | product=hypothetical protein, conserved | location=DS571159:42051-44831(+) | length=926 | sequence_SO=supercontig | SO=protein_coding	-0.648824691772461	-1.56789	2.59241	22.3971	22.4293	100	3	23.046	23.0803	100	3	21	21	21	22.5	22.5	22.5	0	116.5	415980000	141	22.2951	22.467	22.4293	23.1664	23.0803	22.8912
EHI_050890	EHI_050890;EHI_026490	EHI_050890 | organism=Entamoeba_histolytica_HM-1:IMSS | product=hypothetical protein | location=DS571149:134431-135469(-) | length=326 | sequence_SO=supercontig | SO=protein_coding	-0.646739323933918	-1.56563	1.22117	22.4671	22.5838	100	3	23.1138	23.0348	100	3	5	5	5	19	19	19	0	13.692	160460000	35	22.5838	22.2161	22.6014	23.0348	22.7877	23.5191
EHI_110320	EHI_110320	EHI_110320 | organism=Entamoeba_histolytica_HM-1:IMSS | product=protein phosphatase, putative | location=DS571151:44606-45610(-) | length=334 | sequence_SO=supercontig | SO=protein_coding	-0.645163218180336	-1.56392	1.40548	22.0788	22.0655	100	3	22.7239	22.7001	100	3	9	9	9	46.7	46.7	46.7	0	41.174	287010000	69	22.0655	21.8703	22.3005	22.4352	22.7001	23.0366
EHI_039040	EHI_039040	EHI_039040 | organism=Entamoeba_histolytica_HM-1:IMSS | product=hypothetical protein | location=DS571190:75296-76867(-) | length=523 | sequence_SO=supercontig | SO=protein_coding	-0.644116719563801	-1.56278	0.94355	21.5069	21.4253	100	3	22.151	22.2453	100	3	10	10	10	32.7	32.7	32.7	0	28.182	115710000	52	21.0242	21.4253	22.0712	22.2453	22.246	21.9618
EHI_146330	EHI_146330	EHI_146330 | organism=Entamoeba_histolytica_HM-1:IMSS | product=calpain large subunit domain III containing protein | location=DS571398:6729-8504(-) | length=591 | sequence_SO=supercontig | SO=protein_coding	-0.642874399820961	-1.56144	4.20076	24.7961	24.7943	100	3	25.4389	25.4382	100	3	34	34	34	71.2	71.2	71.2	0	323.31	4052400000	470	24.8155	24.7783	24.7943	25.4382	25.5002	25.3784
EHI_166870	EHI_166870	EHI_166870 | organism=Entamoeba_histolytica_HM-1:IMSS | product=GTP binding protein, putative | location=DS571177:21393-22784(-) | length=463 | sequence_SO=supercontig | SO=protein_coding	-0.642175674438477	-1.56068	2.3585	20.8544	20.8577	100	3	21.4965	21.5954	100	3	10	10	10	22.9	22.9	22.9	0	25.228	84151000	58	20.8976	20.8577	20.8077	21.2817	21.5954	21.6125
EHI_040800	EHI_040800;EHI_020300	EHI_040800 | organism=Entamoeba_histolytica_HM-1:IMSS | product=60S ribosomal protein L15, putative | location=DS571578:190-807(+) | length=205 | sequence_SO=supercontig | SO=protein_coding;EHI_020300 | organism=Entamoeba_histolytica_HM-1:IMSS | product=60	-0.642007827758789	-1.5605	0.581898	25.4852	25.5543	100	3	26.1272	26.1272	66.6667	2	3	3	3	12.2	12.2	12.2	0	6.9603	901370000	76	25.5543	24.9917	25.9096	25.7074	26.547	NaN
EHI_115380	EHI_115380	EHI_115380 | organism=Entamoeba_histolytica_HM-1:IMSS | product=aminopeptidase, putative | location=DS571357:24255-26024(+) | length=589 | sequence_SO=supercontig | SO=protein_coding	-0.640628178914387	-1.55901	1.67181	22.8461	22.7944	100	3	23.4868	23.386	100	3	18	18	18	39.9	39.9	39.9	0	73.459	808400000	195	22.7944	22.6562	23.0879	23.3503	23.386	23.724
EHI_169070	EHI_169070	EHI_169070 | organism=Entamoeba_histolytica_HM-1:IMSS | product=hypothetical protein | location=DS571219:19940-21745(+) | length=601 | sequence_SO=supercontig | SO=protein_coding	-0.640611012776692	-1.55899	0.494201	21.1335	21.0067	100	3	21.7741	21.7741	66.6667	2	9	6	6	17.1	11	11	0	20.368	71262000	30	21.7093	21.0067	20.6845	21.2749	22.2733	NaN
EHI_140290	EHI_140290;EHI_068150	EHI_140290 | organism=Entamoeba_histolytica_HM-1:IMSS | product=hypothetical protein | location=DS571254:28884-30596(-) | length=570 | sequence_SO=supercontig | SO=protein_coding	-0.638911565144856	-1.55715	2.83714	21.4087	21.4161	100	3	22.0476	22.0249	100	3	9	9	9	17.2	17.2	17.2	0	29.609	113360000	42	21.2716	21.4161	21.5384	22.0155	22.0249	22.1023
EHI_031370	EHI_031370	EHI_031370 | organism=Entamoeba_histolytica_HM-1:IMSS | product=hypothetical protein | location=DS571261:39535-42552(+) | length=1005 | sequence_SO=supercontig | SO=protein_coding	-0.637449900309246	-1.55558	1.42962	21.924	21.8325	100	3	22.5615	22.589	100	3	20	20	20	24.4	24.4	24.4	0	100.58	320000000	114	21.7058	21.8325	22.2337	22.3184	22.589	22.7769
EHI_185250	EHI_185250	EHI_185250 | organism=Entamoeba_histolytica_HM-1:IMSS | product=hypothetical protein | location=DS571249:18959-20263(+) | length=434 | sequence_SO=supercontig | SO=protein_coding	-0.636175791422527	-1.5542	0	NaN	NaN	33.3333	1	21.5494	21.5924	100	3	6	6	6	21.4	21.4	21.4	0	10.579	63849000	20	NaN	NaN	20.9132	21.5924	21.9417	21.1141
EHI_136960	EHI_136960	EHI_136960 | organism=Entamoeba_histolytica_HM-1:IMSS | product=poly(ADP-ribose) polymerase, putative | location=DS571287:6487-9162(+) | length=891 | sequence_SO=supercontig | SO=protein_coding	-0.635699590047203	-1.55369	0.915037	21.8931	22.0476	100	3	22.5288	22.6785	100	3	15	15	15	24.6	24.6	24.6	0	43.49	172780000	67	22.2907	21.341	22.0476	22.6785	22.6895	22.2183
EHI_153510	EHI_153510	EHI_153510 | organism=Entamoeba_histolytica_HM-1:IMSS | product=Rho guanine nucleotide exchange factor, putative | location=DS571145:457243-458730(-) | length=495 | sequence_SO=supercontig | SO=protein_coding	-0.633697509765625	-1.55154	1.83011	21.3074	21.3157	100	3	21.9411	21.936	100	3	10	10	10	24.2	24.2	24.2	0	33.571	95810000	50	21.3157	21.5687	21.0376	21.9735	21.936	21.9136
EHI_112870	EHI_112870	EHI_112870 | organism=Entamoeba_histolytica_HM-1:IMSS | product=fatty acid elongase, putative | location=DS571411:11437-12873(+) | length=478 | sequence_SO=supercontig | SO=protein_coding	-0.632496515909832	-1.55025	3.55422	24.072	24.1047	100	3	24.7045	24.6755	100	3	22	22	22	62.6	62.6	62.6	0	159.23	1683300000	240	24.1264	23.9849	24.1047	24.6755	24.6751	24.7629
EHI_050120	EHI_050120	EHI_050120 | organism=Entamoeba_histolytica_HM-1:IMSS | product=hypothetical protein | location=DS571149:4748-6265(+) | length=505 | sequence_SO=supercontig | SO=protein_coding	-0.631750742594399	-1.54944	0.890003	22.0362	21.9232	100	3	22.668	22.5321	100	3	5	5	5	13.7	13.7	13.7	0	46.357	116040000	39	21.9232	21.6661	22.5194	22.3853	22.5321	23.0866
EHI_130930	EHI_130930	EHI_130930 | organism=Entamoeba_histolytica_HM-1:IMSS | product=purine nucleoside phosphorylase, putative | location=DS571170:42093-42800(-) | length=235 | sequence_SO=supercontig | SO=protein_coding	-0.631063461303711	-1.54871	2.00175	26.4223	26.4194	100	3	27.0534	27.0288	100	3	12	12	12	84.3	84.3	84.3	0	162.33	3705100000	413	26.4194	26.6494	26.1981	27.0288	27.1355	26.9959
EHI_119340	EHI_119340;EHI_006530	EHI_119340 | organism=Entamoeba_histolytica_HM-1:IMSS | product=nucleosome assembly protein, putative | location=DS571267:40157-41155(+) | length=332 | sequence_SO=supercontig | SO=protein_coding	-0.630818684895832	-1.54844	0	21.3961	21.449	100	3	NaN	NaN	33.3333	1	4	4	4	16.6	16.6	16.6	0	11.611	77305000	19	21.5823	21.157	21.449	22.0269	NaN	NaN
EHI_098780	EHI_098780;EHI_044810	EHI_098780 | organism=Entamoeba_histolytica_HM-1:IMSS | product=ribosomal protein L10, putative | location=DS571349:10806-11438(+) | length=210 | sequence_SO=supercontig | SO=protein_coding;EHI_044810 | organism=Entamoeba_histolytica_HM-1:IMSS | product=ri	-0.629315058390301	-1.54683	1.41044	26.8191	26.8933	100	3	27.4484	27.6022	100	3	7	7	7	29	29	29	0	31.324	3955700000	132	26.8933	26.9489	26.6151	27.6022	27.6542	27.0889
EHI_104680	EHI_104680	EHI_104680 | organism=Entamoeba_histolytica_HM-1:IMSS | product=hypothetical protein | location=DS571185:72234-73114(-) | length=273 | sequence_SO=supercontig | SO=protein_coding	-0.628156026204426	-1.54559	1.64302	22.333	22.3713	100	3	22.9612	23.032	100	3	6	6	6	27.8	27.8	27.8	0	22.912	178250000	41	22.3713	22.0717	22.5561	22.7591	23.0925	23.032
EHI_155310	EHI_155310	EHI_155310 | organism=Entamoeba_histolytica_HM-1:IMSS | product=hypothetical protein | location=DS571162:34398-35042(+) | length=214 | sequence_SO=supercontig | SO=protein_coding	-0.627844492594402	-1.54525	1.62015	23.2487	23.3077	100	3	23.8766	23.7529	100	3	3	3	3	21	21	21	0	51.571	183510000	37	23.4063	23.0322	23.3077	23.7258	23.7529	24.151
EHI_192280	EHI_192280	EHI_192280 | organism=Entamoeba_histolytica_HM-1:IMSS | product=hypothetical protein | location=DS571209:4718-8251(-) | length=1177 | sequence_SO=supercontig | SO=protein_coding	-0.624024709065754	-1.54117	2.58593	25.005	25.0932	100	3	25.629	25.641	100	3	6	6	6	5.8	5.8	5.8	0	13.241	672070000	23	24.8259	25.0958	25.0932	25.667	25.641	25.579
EHI_177030	EHI_177030;EHI_104910;EHI_193810;EHI_142680;EHI_071360;EHI_011250;EHI_101410;EHI_033890	EHI_177030 | organism=Entamoeba_histolytica_HM-1:IMSS | product=hypothetical protein | location=DS571175:16847-17491(+) | length=214 | sequence_SO=supercontig | SO=protein_coding;EHI_104910 | organism=Entamoeba_histolytica_HM-1:IMSS | product=hypothetical	-0.622805277506508	-1.53987	1.81829	21.296	21.3818	100	3	21.9188	21.8132	100	3	6	6	6	37.9	37.9	37.9	0	15.466	87711000	50	21.3818	21.0839	21.4222	21.8052	22.138	21.8132
EHI_106260	EHI_106260	EHI_106260 | organism=Entamoeba_histolytica_HM-1:IMSS | product=hypothetical protein | location=DS571236:23115-30755(-) | length=2532 | sequence_SO=supercontig | SO=protein_coding	-0.621393521626789	-1.53836	1.35666	20.4105	20.4105	66.6667	2	21.0319	20.9944	100	3	15	15	15	8.4	8.4	8.4	0	24.242	44330000	40	20.4255	NaN	20.3955	20.8045	20.9944	21.2968
EHI_049580	EHI_049580	EHI_049580 | organism=Entamoeba_histolytica_HM-1:IMSS | product=hypothetical protein | location=DS571152:59314-60852(+) | length=512 | sequence_SO=supercontig | SO=protein_coding	-0.621130625406902	-1.53808	1.64511	21.6171	21.669	100	3	22.2383	22.3077	100	3	15	15	15	45.9	45.9	45.9	0	40.641	181580000	66	21.669	21.3483	21.8341	22.0474	22.3077	22.3597
EHI_030450	EHI_030450	EHI_030450 | organism=Entamoeba_histolytica_HM-1:IMSS | product=hypothetical protein | location=DS571253:37379-40171(+) | length=930 | sequence_SO=supercontig | SO=protein_coding	-0.621122360229492	-1.53807	1.78412	23.5708	23.6816	100	3	24.1919	24.1182	100	3	26	26	26	34.7	34.7	34.7	0	142.1	976010000	200	23.6816	23.3187	23.712	24.0831	24.1182	24.3743
EHI_065750	EHI_065750	EHI_065750 | organism=Entamoeba_histolytica_HM-1:IMSS | product=Mob1/phocein family protein | location=DS571192:52163-52807(+) | length=214 | sequence_SO=supercontig | SO=protein_coding	-0.62068303426107	-1.5376	0.839548	22.9828	23.035	100	3	23.6034	23.6168	100	3	5	5	5	25.7	25.7	25.7	0	11.464	275420000	47	23.035	22.6362	23.2771	23.0985	23.6168	24.095
EHI_130880	EHI_130880;EHI_091960	EHI_130880 | organism=Entamoeba_histolytica_HM-1:IMSS | product=hypothetical protein | location=DS571170:27307-28818(+) | length=503 | sequence_SO=supercontig | SO=protein_coding	-0.620554606119789	-1.53747	1.86177	23.4775	23.4269	100	3	24.098	24.0105	100	3	14	14	14	37.2	37.2	37.2	0	71.005	474060000	116	23.3431	23.4269	23.6624	23.9616	24.0105	24.322
EHI_024630	EHI_024630	EHI_024630 | organism=Entamoeba_histolytica_HM-1:IMSS | product=glycoprotein endopeptidase, putative | location=DS571198:64674-65681(+) | length=335 | sequence_SO=supercontig | SO=protein_coding	-0.620007832845051	-1.53688	3.85321	22.018	22.0303	100	3	22.638	22.6458	100	3	5	5	5	20	20	20	0	12.147	127490000	38	22.043	22.0303	21.9808	22.5667	22.7015	22.6458
EHI_166970	EHI_166970	EHI_166970 | organism=Entamoeba_histolytica_HM-1:IMSS | product=hypothetical protein | location=DS571177:53593-54606(-) | length=337 | sequence_SO=supercontig | SO=protein_coding	-0.619911829630531	-1.53678	1.95755	21.3407	21.3102	100	3	21.9606	22.0042	100	3	5	5	5	21.1	21.1	21.1	0	10.431	92319000	34	21.2136	21.3102	21.4983	21.7513	22.1263	22.0042
EHI_083560	EHI_083560;EHI_070750	EHI_083560 | organism=Entamoeba_histolytica_HM-1:IMSS | product=ubiquitin-conjugating enzyme family protein | location=DS571388:424-870(-) | length=148 | sequence_SO=supercontig | SO=protein_coding;EHI_070750 | organism=Entamoeba_histolytica_HM-1:IMSS | pr	-0.619740804036457	-1.5366	1.30862	22.4169	22.4075	100	3	23.0366	23.0273	100	3	5	5	5	43.2	43.2	43.2	0	25.655	200160000	38	22.4075	22.347	22.4961	22.6645	23.0273	23.418
EHI_162180	EHI_162180	EHI_162180 | organism=Entamoeba_histolytica_HM-1:IMSS | product=amino acid transporter, putative | location=DS571362:2094-3652(-) | length=501 | sequence_SO=supercontig | SO=protein_coding	-0.618794123331703	-1.53559	1.8705	20.8786	20.8832	100	3	21.4974	21.3901	100	3	4	4	4	12	12	12	0	9.22	61641000	21	20.8832	20.9168	20.8359	21.3901	21.7839	21.3183
EHI_084680	EHI_084680	EHI_084680 | organism=Entamoeba_histolytica_HM-1:IMSS | product=4-alpha-glucanotransferase, putative | location=DS571211:12291-14768(+) | length=825 | sequence_SO=supercontig | SO=protein_coding	-0.616704940795898	-1.53337	1.36916	23.5283	23.4574	100	3	24.145	24.079	100	3	39	39	39	60.7	60.7	60.7	0	237.52	1684700000	390	23.4375	23.4574	23.6901	23.8467	24.079	24.5093
EHI_000710	EHI_000710	EHI_000710 | organism=Entamoeba_histolytica_HM-1:IMSS | product=hypothetical protein | location=DS571186:68855-71599(+) | length=914 | sequence_SO=supercontig | SO=protein_coding	-0.616548856099445	-1.5332	0.592448	20.583	20.583	66.6667	2	21.1996	21.1231	100	3	5	5	5	9.1	9.1	9.1	0	15.873	39177000	20	20.7633	NaN	20.4028	20.6798	21.1231	21.7959
EHI_153770	EHI_153770	EHI_153770 | organism=Entamoeba_histolytica_HM-1:IMSS | product=phosphatidylinositol-4-phosphate 5-kinase, putative | location=DS571145:498803-500743(-) | length=646 | sequence_SO=supercontig | SO=protein_coding	-0.616334915161133	-1.53298	2.6068	22.4079	22.4332	100	3	23.0243	23.0368	100	3	14	14	14	30.3	30.3	30.3	0	44.54	274070000	93	22.2426	22.548	22.4332	22.9882	23.0368	23.0478
EHI_017620	EHI_017620	EHI_017620 | organism=Entamoeba_histolytica_HM-1:IMSS | product=nitroreductase family protein | location=DS571240:19667-20283(+) | length=185 | sequence_SO=supercontig | SO=protein_coding	-0.615546226501465	-1.53214	1.51249	20.3721	20.3721	66.6667	2	20.9877	20.9877	66.6667	2	3	3	3	23.8	23.8	23.8	0	11.437	31273000	24	NaN	20.4205	20.3238	20.8884	NaN	21.087
EHI_018590	EHI_018590	EHI_018590 | organism=Entamoeba_histolytica_HM-1:IMSS | product=hypothetical protein, conserved | location=DS571451:3543-7571(+) | length=1342 | sequence_SO=supercontig | SO=protein_coding	-0.614904403686523	-1.53146	0	NaN	NaN	33.3333	1	19.6808	19.6808	66.6667	2	3	3	3	2.5	2.5	2.5	0.00061369	3.8151	135650000	12	NaN	19.0659	NaN	19.6012	19.7605	NaN
EHI_189870	EHI_189870;EHI_066520	EHI_189870 | organism=Entamoeba_histolytica_HM-1:IMSS | product=hypothetical protein | location=DS571315:8752-11573(-) | length=898 | sequence_SO=supercontig | SO=protein_coding	-0.614695231119789	-1.53123	1.65144	20.7547	20.6306	100	3	21.3694	21.3215	100	3	7	7	7	11.1	11.1	11.1	0	32.42	68292000	60	20.6306	20.5741	21.0594	21.274	21.3215	21.5127
EHI_047790	EHI_047790	EHI_047790 | organism=Entamoeba_histolytica_HM-1:IMSS | product=hypothetical protein | location=DS571341:21438-21953(+) | length=171 | sequence_SO=supercontig | SO=protein_coding	-0.614070892333984	-1.53057	0.685189	21.6433	22.0254	100	3	22.2574	22.1655	100	3	3	3	3	30.4	30.4	30.4	0	14.352	93737000	21	22.0254	20.8555	22.0489	22.14	22.1655	22.4666
EHI_182870	EHI_182870	EHI_182870 | organism=Entamoeba_histolytica_HM-1:IMSS | product=hypothetical protein | location=DS571156:61222-62761(-) | length=495 | sequence_SO=supercontig | SO=protein_coding	-0.612016042073567	-1.52839	0.26121	24.2309	24.9699	100	3	24.8429	24.835	100	3	8	8	8	18.6	18.6	18.6	0	10.81	506160000	28	25.3278	22.3951	24.9699	25.0846	24.6091	24.835
EHI_142870	EHI_142870	EHI_142870 | organism=Entamoeba_histolytica_HM-1:IMSS | product=hypothetical protein | location=DS571297:18063-20201(-) | length=712 | sequence_SO=supercontig | SO=protein_coding	-0.611548741658527	-1.5279	1.09976	21.229	21.3175	100	3	21.8406	21.7774	100	3	5	5	5	9.4	9.4	9.4	0	14.53	63078000	29	21.4389	21.3175	20.9306	21.7774	21.5093	22.235
EHI_040260	EHI_040260	EHI_040260 | organism=Entamoeba_histolytica_HM-1:IMSS | product=HEAT repeat domain containing protein | location=DS571224:3806-7030(-) | length=1074 | sequence_SO=supercontig | SO=protein_coding	-0.610162099202473	-1.52643	2.78993	21.0312	21.0442	100	3	21.6413	21.6417	100	3	17	17	17	25	25	25	0	48.101	154540000	79	21.0442	21.0746	20.9747	21.5116	21.6417	21.7708
EHI_073440	EHI_073440	EHI_073440 | organism=Entamoeba_histolytica_HM-1:IMSS | product=ADP ribosylation factor, putative | location=DS571171:31110-31661(+) | length=183 | sequence_SO=supercontig | SO=protein_coding	-0.608472188313804	-1.52464	2.08281	23.6294	23.5187	100	3	24.2378	24.2057	100	3	9	6	6	57.9	44.8	44.8	0	13.793	545810000	47	23.5187	23.5003	23.8691	24.199	24.2057	24.3088
EHI_158080	EHI_158080	EHI_158080 | organism=Entamoeba_histolytica_HM-1:IMSS | product=protein kinase, putative | location=DS571223:17634-19182(+) | length=500 | sequence_SO=supercontig | SO=protein_coding	-0.608383814493816	-1.52455	1.7761	21.4989	21.4972	100	3	22.1073	22.0987	100	3	5	5	5	12.8	12.8	12.8	0	8.0336	62997000	28	21.3963	21.6032	21.4972	22.0987	21.8662	22.357
EHI_073570	EHI_073570	EHI_073570 | organism=Entamoeba_histolytica_HM-1:IMSS | product=histone acetyltransferase, putative | location=DS571171:56168-57385(+) | length=405 | sequence_SO=supercontig | SO=protein_coding	-0.607906341552734	-1.52405	0	NaN	NaN	33.3333	1	21.7171	21.7171	66.6667	2	6	6	6	18.3	18.3	18.3	0	16.685	46497000	25	NaN	NaN	21.1092	NaN	21.3754	22.0587
EHI_096320	EHI_096320	EHI_096320 | organism=Entamoeba_histolytica_HM-1:IMSS | product=hypothetical protein | location=DS571163:29015-29674(+) | length=219 | sequence_SO=supercontig | SO=protein_coding	-0.606740315755207	-1.52281	2.69221	23.1477	23.2058	100	3	23.7545	23.7868	100	3	8	8	8	49.8	49.8	49.8	0	83.189	334280000	74	23.2058	23.2229	23.0145	23.7868	23.6518	23.8248
EHI_093920	EHI_093920	EHI_093920 | organism=Entamoeba_histolytica_HM-1:IMSS | product=hypothetical protein | location=DS571179:54205-55638(-) | length=477 | sequence_SO=supercontig | SO=protein_coding	-0.605380058288574	-1.52138	0	21.416	21.416	66.6667	2	NaN	NaN	33.3333	1	5	5	5	13.6	13.6	13.6	0	7.8621	35644000	9	21.4888	21.3432	NaN	NaN	NaN	22.0213
EHI_130920	EHI_130920	EHI_130920 | organism=Entamoeba_histolytica_HM-1:IMSS | product=hypothetical protein, conserved | location=DS571170:34707-42042(+) | length=2401 | sequence_SO=supercontig | SO=protein_coding	-0.60417874654134	-1.52011	1.45309	21.9313	21.9297	100	3	22.5355	22.4668	100	3	11	11	11	7.7	7.7	7.7	0	28.378	139820000	30	21.7537	22.1105	21.9297	22.2933	22.4668	22.8464
EHI_098850	EHI_098850	EHI_098850 | organism=Entamoeba_histolytica_HM-1:IMSS | product=protein phosphatase regulatory subunit, putative | location=DS571349:23544-24579(-) | length=324 | sequence_SO=supercontig | SO=protein_coding	-0.603391647338867	-1.51928	3.21197	24.5614	24.5938	100	3	25.1648	25.1862	100	3	17	17	17	63	63	63	0	103.24	1438500000	265	24.5938	24.4598	24.6305	25.0991	25.1862	25.209
EHI_158350	EHI_158350	EHI_158350 | organism=Entamoeba_histolytica_HM-1:IMSS | product=hypothetical protein | location=DS571223:56974-57924(+) | length=316 | sequence_SO=supercontig | SO=protein_coding	-0.603041330973308	-1.51892	2.49044	22.1451	22.1823	100	3	22.7481	22.7145	100	3	11	11	11	44.6	44.6	44.6	0	37.788	214340000	80	22.197	22.0559	22.1823	22.6215	22.7145	22.9083
EHI_163590	EHI_163590	EHI_163590 | organism=Entamoeba_histolytica_HM-1:IMSS | product=hypothetical protein | location=DS571246:19808-20863(+) | length=351 | sequence_SO=supercontig | SO=protein_coding	-0.60271390279134	-1.51857	1.81369	21.7812	21.7189	100	3	22.3839	22.4349	100	3	8	8	8	30.5	30.5	30.5	0	29.544	179740000	49	21.9128	21.7189	21.7118	22.5846	22.1321	22.4349
EHI_135800	EHI_135800	EHI_135800 | organism=Entamoeba_histolytica_HM-1:IMSS | product=hypothetical protein | location=DS571390:21022-22567(+) | length=483 | sequence_SO=supercontig | SO=protein_coding	-0.600189526875813	-1.51592	1.02398	20.3218	20.3218	66.6667	2	20.922	20.9706	100	3	10	10	10	28	28	28	0	13.63	40716000	26	20.1492	NaN	20.4944	20.6155	21.1799	20.9706
EHI_091540	EHI_091540	EHI_091540 | organism=Entamoeba_histolytica_HM-1:IMSS | product=hypothetical protein, conserved | location=DS571400:16070-16954(-) | length=263 | sequence_SO=supercontig | SO=protein_coding	-0.598442077636719	-1.51408	0	NaN	NaN	33.3333	1	21.2976	21.3788	100	3	3	3	3	15.2	15.2	15.2	0	8.6604	21720000	16	NaN	20.6991	NaN	21.4359	21.3788	21.078
EHI_198690	EHI_198690	EHI_198690 | organism=Entamoeba_histolytica_HM-1:IMSS | product=MAK16 protein, putative | location=DS571165:28883-29763(+) | length=264 | sequence_SO=supercontig | SO=protein_coding	-0.597806930541992	-1.51341	1.32167	21.784	21.7657	100	3	22.3818	22.2655	100	3	4	4	4	24.6	24.6	24.6	0	26.288	87304000	22	21.7657	21.8773	21.7091	22.0978	22.7821	22.2655
EHI_160850	EHI_160850	EHI_160850 | organism=Entamoeba_histolytica_HM-1:IMSS | product=hypothetical protein | location=DS571228:11668-13161(+) | length=497 | sequence_SO=supercontig | SO=protein_coding	-0.597753524780273	-1.51336	0.690543	19.8667	19.8667	66.6667	2	20.4645	20.4645	66.6667	2	3	3	3	9.3	9.3	9.3	0.00032637	4.9325	27750000	15	20.176	19.5575	NaN	20.3772	20.5518	NaN
EHI_020100	EHI_020100	EHI_020100 | organism=Entamoeba_histolytica_HM-1:IMSS | product=hypothetical protein | location=DS571493:8944-10671(-) | length=575 | sequence_SO=supercontig | SO=protein_coding	-0.597740809122723	-1.51334	0.92655	22.963	22.7967	100	3	23.5607	23.523	100	3	18	18	18	35.8	35.8	35.8	0	33.257	309840000	68	22.7967	23.5287	22.5635	23.7135	23.4457	23.523
EHI_044880	EHI_044880	EHI_044880 | organism=Entamoeba_histolytica_HM-1:IMSS | product=nuclear transport factor 2-like export factor 2, putative | location=DS571147:57953-58351(+) | length=132 | sequence_SO=supercontig | SO=protein_coding	-0.597715377807617	-1.51332	2.14436	21.9096	21.8544	100	3	22.5074	22.5315	100	3	5	5	5	46.2	46.2	46.2	0	32.853	88982000	43	21.8544	22.038	21.8366	22.5315	22.3251	22.6655
EHI_081330	EHI_081330	EHI_081330 | organism=Entamoeba_histolytica_HM-1:IMSS | product=Rab family GTPase | location=DS571275:20217-20902(+) | length=207 | sequence_SO=supercontig | SO=protein_coding	-0.597342173258465	-1.51293	5.18726	22.9609	22.9562	100	3	23.5583	23.5557	100	3	8	8	8	51.7	51.7	51.7	0	63.629	474440000	75	22.9562	22.9961	22.9304	23.5636	23.5557	23.5556
EHI_108610	EHI_108610	EHI_108610 | organism=Entamoeba_histolytica_HM-1:IMSS | product=Rab family GTPase | location=DS571346:689-1466(-) | length=205 | sequence_SO=supercontig | SO=protein_coding	-0.595719019571941	-1.51123	1.77492	27.4238	27.5195	100	3	28.0196	28.0657	100	3	12	12	11	69.3	69.3	65.4	0	118.6	11993000000	366	27.5195	27.5966	27.1554	28.1015	28.0657	27.8915
EHI_187040	EHI_187040;EHI_163630	EHI_187040 | organism=Entamoeba_histolytica_HM-1:IMSS | product=phosphofructokinase, putative | location=DS571159:84110-85429(+) | length=439 | sequence_SO=supercontig | SO=protein_coding;EHI_163630 | organism=Entamoeba_histolytica_HM-1:IMSS | product=phos	-0.594899495442711	-1.51037	2.57171	24.0582	24.0111	100	3	24.6531	24.6938	100	3	15	14	14	47.4	45.3	45.3	0	108.48	1147500000	126	23.9943	24.0111	24.1693	24.7493	24.5163	24.6938
EHI_122710	EHI_122710	EHI_122710 | organism=Entamoeba_histolytica_HM-1:IMSS | product=hypothetical protein, conserved | location=DS571281:2827-4884(-) | length=685 | sequence_SO=supercontig | SO=protein_coding	-0.594433784484863	-1.50988	1.18131	21.9367	21.9367	66.6667	2	22.5312	22.5203	100	3	6	6	6	11.2	11.2	11.2	0	12.267	112720000	23	21.9142	NaN	21.9593	22.2564	22.5203	22.8168
EHI_049770	EHI_049770;EHI_181510	EHI_049770 | organism=Entamoeba_histolytica_HM-1:IMSS | product=mitotic chromosome and X-chromosome-associated protein, putative | location=DS571152:111729-115184(-) | length=1151 | sequence_SO=supercontig | SO=protein_coding	-0.593487421671547	-1.50889	0.875271	20.3663	20.311	100	3	20.9598	21.0437	100	3	5	5	5	6	6	6	0.00032268	4.675	42980000	15	20.311	20.9125	19.8755	21.0679	20.7679	21.0437
EHI_178910	EHI_178910	EHI_178910 | organism=Entamoeba_histolytica_HM-1:IMSS | product=uracil-DNA glycosylase, putative | location=DS571154:109284-110072(-) | length=262 | sequence_SO=supercontig | SO=protein_coding	-0.59310022989909	-1.50848	2.04708	22.1017	22.0781	100	3	22.6948	22.7312	100	3	9	9	9	45.8	45.8	45.8	0	49.21	245490000	74	22.0781	21.9088	22.3182	22.6178	22.7312	22.7354
EHI_092140	EHI_092140	EHI_092140 | organism=Entamoeba_histolytica_HM-1:IMSS | product=vesicular transport protein Yip1, putative | location=DS571155:22180-23006(+) | length=231 | sequence_SO=supercontig | SO=protein_coding	-0.592557907104492	-1.50792	1.41446	23.3178	23.4359	100	3	23.9104	23.9023	100	3	2	2	2	17.3	17.3	17.3	0	65.409	278050000	58	23.4886	23.4359	23.0289	23.6889	23.9023	24.1399
EHI_153440	EHI_153440	EHI_153440 | organism=Entamoeba_histolytica_HM-1:IMSS | product=diacylglycerol kinase, putative | location=DS571145:447213-448916(+) | length=567 | sequence_SO=supercontig | SO=protein_coding	-0.591495513916016	-1.50681	2.38324	22.2675	22.1922	100	3	22.859	22.8271	100	3	11	11	11	30	30	30	0	26.759	174820000	52	22.4338	22.1764	22.1922	22.7821	22.9676	22.8271
EHI_158310	EHI_158310	EHI_158310 | organism=Entamoeba_histolytica_HM-1:IMSS | product=hypothetical protein, conserved | location=DS571223:50981-51916(+) | length=311 | sequence_SO=supercontig | SO=protein_coding	-0.591334025065102	-1.50664	2.56456	23.8941	23.8341	100	3	24.4855	24.434	100	3	14	14	14	55.9	55.9	55.9	0	68.132	748860000	125	23.8212	24.0271	23.8341	24.434	24.4175	24.6049
EHI_188850	EHI_188850	EHI_188850 | organism=Entamoeba_histolytica_HM-1:IMSS | product=hypothetical protein | location=DS571230:25771-26448(-) | length=225 | sequence_SO=supercontig | SO=protein_coding	-0.591300964355469	-1.5066	0.835558	20.2272	20.2272	66.6667	2	20.8185	20.8185	66.6667	2	4	4	4	15.6	15.6	15.6	0.00033625	5.6925	19091000	21	20.4634	19.9909	NaN	20.7232	20.9138	NaN
EHI_005020	EHI_005020	EHI_005020 | organism=Entamoeba_histolytica_HM-1:IMSS | product=F-actin capping protein beta subunit, putative | location=DS571195:52206-53036(-) | length=276 | sequence_SO=supercontig | SO=protein_coding	-0.590955098470051	-1.50624	2.26695	26.0851	26.0587	100	3	26.6761	26.6218	100	3	14	14	8	59.4	59.4	34.1	0	166.41	4011000000	343	26.0587	26.0163	26.1803	26.5436	26.6218	26.8628
EHI_112820	EHI_112820	EHI_112820 | organism=Entamoeba_histolytica_HM-1:IMSS | product=hypothetical protein | location=DS571411:6160-6942(-) | length=260 | sequence_SO=supercontig | SO=protein_coding	-0.590631484985352	-1.50591	1.38224	21.8617	21.749	100	3	22.4523	22.3735	100	3	11	11	11	51.9	51.9	51.9	0	36.618	254850000	99	21.6813	21.749	22.1549	22.3735	22.2704	22.7132
EHI_180430	EHI_180430	EHI_180430 | organism=Entamoeba_histolytica_HM-1:IMSS | product=Rho family GTPase | location=DS571221:54749-55450(+) | length=194 | sequence_SO=supercontig | SO=protein_coding	-0.589623769124348	-1.50485	2.36063	23.6703	23.6935	100	3	24.2599	24.3083	100	3	8	8	6	56.7	56.7	37.6	0	60.119	397070000	102	23.6935	23.7521	23.5652	24.377	24.3083	24.0943
EHI_104710	EHI_104710	EHI_104710 | organism=Entamoeba_histolytica_HM-1:IMSS | product=myotubularin, putative | location=DS571185:77921-80605(-) | length=894 | sequence_SO=supercontig | SO=protein_coding	-0.588925043741863	-1.50413	0.554261	19.467	19.3352	100	3	20.0559	20.0559	66.6667	2	6	6	6	11.5	11.5	11.5	0	11.746	12502000	13	19.3352	19.1905	19.8754	19.5774	NaN	20.5345
EHI_050720	EHI_050720	EHI_050720 | organism=Entamoeba_histolytica_HM-1:IMSS | product=paxillin, putative | location=DS571149:99018-99773(+) | length=251 | sequence_SO=supercontig | SO=protein_coding	-0.588645935058594	-1.50383	2.05446	22.9905	22.9905	100	3	23.5791	23.622	100	3	9	9	9	43	43	43	0	89.107	359860000	63	22.9905	22.8107	23.1702	23.622	23.4485	23.667
EHI_010560	EHI_010560	EHI_010560 | organism=Entamoeba_histolytica_HM-1:IMSS | product=acyl-CoA synthetase, putative | location=DS571182:39312-42314(+) | length=1000 | sequence_SO=supercontig | SO=protein_coding	-0.588637034098308	-1.50383	2.91445	24.5909	24.5546	100	3	25.1795	25.2153	100	3	38	38	38	52.6	52.6	52.6	0	288.77	4108500000	447	24.5546	24.5055	24.7125	25.1078	25.2153	25.2154
EHI_048270	EHI_048270	EHI_048270 | organism=Entamoeba_histolytica_HM-1:IMSS | product=Sec7 domain protein | location=DS571256:37556-42681(+) | length=1690 | sequence_SO=supercontig | SO=protein_coding	-0.588543574015301	-1.50373	2.22172	21.0871	21.1375	100	3	21.6756	21.7289	100	3	11	11	11	8.8	8.8	8.8	0	24.226	80445000	43	20.9393	21.1375	21.1844	21.5161	21.7818	21.7289
EHI_103450	EHI_103450	EHI_103450 | organism=Entamoeba_histolytica_HM-1:IMSS | product=actin binding protein, putative | location=DS571158:47241-48392(+) | length=383 | sequence_SO=supercontig | SO=protein_coding	-0.58849271138509	-1.50367	2.51759	23.0188	23.0349	100	3	23.6073	23.58	100	3	9	9	9	33.2	33.2	33.2	0	72.753	508530000	81	23.0598	22.9616	23.0349	23.58	23.4722	23.7695
EHI_035720	EHI_035720	EHI_035720 | organism=Entamoeba_histolytica_HM-1:IMSS | product=hypothetical protein | location=DS571174:73944-76430(+) | length=828 | sequence_SO=supercontig | SO=protein_coding	-0.586973826090496	-1.50209	1.29965	22.4554	22.3782	100	3	23.0424	22.9534	100	3	28	28	28	47.3	47.3	47.3	0	81.769	552460000	194	22.3782	22.237	22.751	22.8462	22.9534	23.3276
EHI_072110	EHI_072110	EHI_072110 | organism=Entamoeba_histolytica_HM-1:IMSS | product=RasGEF domain containing protein | location=DS571289:29845-32529(+) | length=894 | sequence_SO=supercontig | SO=protein_coding	-0.585763931274414	-1.50083	1.84031	22.6825	22.6044	100	3	23.2683	23.3537	100	3	33	33	33	49.7	49.7	49.7	0	229.65	846610000	281	22.6044	22.5844	22.8587	23.0484	23.3537	23.4028
EHI_201820	EHI_201820	EHI_201820 | organism=Entamoeba_histolytica_HM-1:IMSS | product=NF-X1-type Zn finger domain containing protein | location=EH4254:1-1647(-) | length=549 | sequence_SO=supercontig | SO=protein_coding	-0.585592269897461	-1.50065	2.88141	22.7715	22.8237	100	3	23.3571	23.3268	100	3	18	18	15	42.8	42.8	35	0	101.99	600740000	195	22.8237	22.8447	22.6463	23.3137	23.3268	23.431
EHI_134660	EHI_134660	EHI_134660 | organism=Entamoeba_histolytica_HM-1:IMSS | product=hypothetical protein | location=DS571193:40810-41889(+) | length=359 | sequence_SO=supercontig | SO=protein_coding	-0.584957122802734	-1.49999	1.16327	21.9736	22.0002	100	3	22.5586	22.3608	100	3	11	11	11	34.8	34.8	34.8	0	101.01	182810000	53	21.9124	22.0082	22.0002	22.2893	22.3608	23.0257
EHI_058090	EHI_058090	EHI_058090 | organism=Entamoeba_histolytica_HM-1:IMSS | product=Ras family GTPase | location=DS571352:15536-16090(+) | length=184 | sequence_SO=supercontig | SO=protein_coding	-0.584210713704429	-1.49922	3.15447	27.941	27.9896	100	3	28.5252	28.505	100	3	16	16	6	77.7	77.7	22.8	0	194.24	14735000000	540	27.9896	28.0038	27.8295	28.505	28.5777	28.4929
EHI_092680	EHI_092680;EHI_136740	EHI_092680 | organism=Entamoeba_histolytica_HM-1:IMSS | product=hypothetical protein, conserved | location=DS571155:145036-146238(+) | length=400 | sequence_SO=supercontig | SO=protein_coding;EHI_136740 | organism=Entamoeba_histolytica_HM-1:IMSS | product=	-0.583890914916992	-1.49889	1.22448	25.159	24.9929	100	3	25.7429	25.6935	100	3	6	6	6	16.5	16.5	16.5	0	26.1	815980000	84	25.5546	24.9929	24.9295	25.6935	25.5935	25.9417
EHI_051730	EHI_051730;EHI_193300	EHI_051730 | organism=Entamoeba_histolytica_HM-1:IMSS | product=phosphoribulokinase/uridine kinase family protein | location=DS571176:33645-34873(+) | length=393 | sequence_SO=supercontig | SO=protein_coding;EHI_193300 | organism=Entamoeba_histolytica_HM-1	-0.583492279052734	-1.49847	3.201	23.1999	23.1915	100	3	23.7834	23.8171	100	3	14	14	14	37.4	37.4	37.4	0	68.564	551180000	112	23.1915	23.1772	23.2309	23.6706	23.8624	23.8171
EHI_117890	EHI_117890	EHI_117890 | organism=Entamoeba_histolytica_HM-1:IMSS | product=Rab family GTPase | location=DS571183:19532-20203(+) | length=203 | sequence_SO=supercontig | SO=protein_coding	-0.582886377970375	-1.49784	2.40345	23.0737	23.1581	100	3	23.6566	23.6525	100	3	7	7	5	40.9	40.9	32.5	0	54.207	547100000	81	22.8801	23.1829	23.1581	23.6762	23.6411	23.6525
EHI_031270	EHI_031270	EHI_031270 | organism=Entamoeba_histolytica_HM-1:IMSS | product=DNA damage-binding protein, putative | location=DS571261:16533-19520(-) | length=995 | sequence_SO=supercontig | SO=protein_coding	-0.582187016805012	-1.49712	0.829898	21.1249	21.0295	100	3	21.7071	21.7731	100	3	11	11	11	15.5	15.5	15.5	0	20.126	63967000	37	20.9021	21.0295	21.4431	21.1903	21.7731	22.1579
EHI_015270	EHI_015270	EHI_015270 | organism=Entamoeba_histolytica_HM-1:IMSS | product=N-acetylglucosaminyl-phosphatidylinositol de-N-acetylase, putative | location=DS571202:24239-24952(+) | length=237 | sequence_SO=supercontig | SO=protein_coding	-0.582183837890625	-1.49711	2.12808	21.7655	21.7669	100	3	22.3477	22.3519	100	3	5	5	5	27	27	27	0	10.999	105890000	29	21.7669	21.6091	21.9204	22.2179	22.3519	22.4732
EHI_045290	EHI_045290	EHI_045290 | organism=Entamoeba_histolytica_HM-1:IMSS | product=calpain family cysteine protease, putative | location=DS571147:121131-122552(-) | length=473 | sequence_SO=supercontig | SO=protein_coding	-0.579188664754234	-1.49401	2.76403	23.6922	23.6543	100	3	24.2714	24.2751	100	3	16	16	16	44.6	44.6	44.6	0	109.13	981230000	219	23.6051	23.6543	23.8173	24.2751	24.3452	24.194
EHI_017010	EHI_017010	EHI_017010 | organism=Entamoeba_histolytica_HM-1:IMSS | product=hypothetical protein | location=DS571486:4433-5824(-) | length=463 | sequence_SO=supercontig | SO=protein_coding	-0.575731913248699	-1.49043	1.08357	21.8508	21.9177	100	3	22.4265	22.3986	100	3	8	8	8	22.2	22.2	22.2	0	32.539	109550000	30	22.0761	21.5586	21.9177	22.0995	22.3986	22.7815
EHI_023500	EHI_023500	EHI_023500 | organism=Entamoeba_histolytica_HM-1:IMSS | product=calmodulin, putative | location=DS571153:161806-162267(+) | length=153 | sequence_SO=supercontig | SO=protein_coding	-0.575705210367836	-1.49041	0.702108	22.7329	22.7339	100	3	23.3086	23.2155	100	3	9	9	9	68	68	68	0	20.994	267100000	42	22.7339	22.5822	22.8824	22.7301	23.2155	23.9801
EHI_179330	EHI_179330	EHI_179330 | organism=Entamoeba_histolytica_HM-1:IMSS | product=protein phosphatase family protein | location=DS571431:7483-8331(-) | length=282 | sequence_SO=supercontig | SO=protein_coding	-0.574700673421223	-1.48937	3.10424	25.5035	25.5058	100	3	26.0782	26.085	100	3	22	22	4	73	73	16	0	197.09	4644100000	461	25.5967	25.5058	25.408	26.085	26.1282	26.0214
EHI_004880	EHI_004880	EHI_004880 | organism=Entamoeba_histolytica_HM-1:IMSS | product=hypothetical protein | location=DS571195:32689-33426(-) | length=245 | sequence_SO=supercontig | SO=protein_coding	-0.574452718098961	-1.48911	1.66669	23.105	23.0488	100	3	23.6795	23.6484	100	3	7	7	7	45.3	45.3	45.3	0	23.142	326610000	81	23.0488	22.876	23.3902	23.6269	23.6484	23.763
EHI_118820	EHI_118820	EHI_118820 | organism=Entamoeba_histolytica_HM-1:IMSS | product=phospholipase B, putative | location=DS571180:72705-74363(-) | length=552 | sequence_SO=supercontig | SO=protein_coding	-0.572732289632164	-1.48734	3.3415	23.4914	23.5179	100	3	24.0641	24.0436	100	3	20	20	20	52.4	52.4	52.4	0	168.42	1214400000	235	23.5179	23.4196	23.5367	24.0436	24.0068	24.1419
EHI_200720	EHI_200720;EHI_193470	EHI_200720 | organism=Entamoeba_histolytica_HM-1:IMSS | product=signal peptidase complex subunit, putative | location=DS571248:18988-19347(-) | length=93 | sequence_SO=supercontig | SO=protein_coding;EHI_193470 | organism=Entamoeba_histolytica_HM-1:IMSS |	-0.57152493794759	-1.48609	1.03122	21.9946	21.9946	66.6667	2	22.5661	22.6032	100	3	2	2	2	23.7	23.7	23.7	0.0031411	2.7084	101380000	20	NaN	21.6913	22.2978	22.6032	22.4682	22.6268
EHI_050130	EHI_050130;EHI_185580;EHI_184470	EHI_050130 | organism=Entamoeba_histolytica_HM-1:IMSS | product=60S ribosomal protein L14, putative | location=DS571149:6347-6712(-) | length=121 | sequence_SO=supercontig | SO=protein_coding;EHI_185580 | organism=Entamoeba_histolytica_HM-1:IMSS | product=	-0.570669174194336	-1.48521	2.41624	26.2986	26.2805	100	3	26.8692	26.9124	100	3	9	9	9	59.5	59.5	59.5	0	55.491	3081000000	188	26.2161	26.2805	26.3991	26.9124	26.9778	26.7175
EHI_186950	EHI_186950	EHI_186950 | organism=Entamoeba_histolytica_HM-1:IMSS | product=protein phosphatase domain-containing protein | location=DS571159:69952-70960(+) | length=320 | sequence_SO=supercontig | SO=protein_coding	-0.570198059082031	-1.48473	2.12121	23.7815	23.8207	100	3	24.3517	24.2996	100	3	8	8	8	42.2	42.2	42.2	0	104.15	696770000	88	23.8207	23.8364	23.6872	24.5523	24.2996	24.2031
EHI_103510	EHI_103510	EHI_103510 | organism=Entamoeba_histolytica_HM-1:IMSS | product=ubiquitin domain protein, putative | location=DS571158:55474-55707(+) | length=77 | sequence_SO=supercontig | SO=protein_coding	-0.570108413696289	-1.48464	1.06135	24.8314	24.7224	100	3	25.4015	25.2715	100	3	6	6	6	74	74	74	0	85.256	1161200000	113	24.7224	24.6993	25.0725	25.0994	25.2715	25.8336
EHI_109980	EHI_109980	EHI_109980 | organism=Entamoeba_histolytica_HM-1:IMSS | product=hypothetical protein | location=DS571242:41054-43096(+) | length=680 | sequence_SO=supercontig | SO=protein_coding	-0.569824854532879	-1.48434	2.48834	20.8158	20.7815	100	3	21.3857	21.33	100	3	2	2	2	3.2	3.2	3.2	0.00062035	3.9637	31829000	16	20.9233	20.7815	20.7427	21.33	21.5284	21.2986
EHI_050440	EHI_050440	EHI_050440 | organism=Entamoeba_histolytica_HM-1:IMSS | product=hypothetical protein | location=DS571149:40123-41508(+) | length=461 | sequence_SO=supercontig | SO=protein_coding	-0.569264729817707	-1.48377	0.604245	20.4948	20.4948	66.6667	2	21.064	20.8748	100	3	2	2	2	5.9	5.9	5.9	0.00032144	4.6035	27722000	11	20.2636	NaN	20.7259	20.7048	20.8748	21.6125
EHI_104450	EHI_104450;EHI_083100	EHI_104450 | organism=Entamoeba_histolytica_HM-1:IMSS | product=hypothetical protein | location=DS571185:31570-33186(+) | length=538 | sequence_SO=supercontig | SO=protein_coding	-0.56865119934082	-1.48314	2.63503	23.528	23.5065	100	3	24.0967	24.0423	100	3	27	27	27	65.8	65.8	65.8	0	160.52	1014000000	195	23.5065	23.5005	23.577	23.9959	24.0423	24.2518
EHI_114380	EHI_114380	EHI_114380 | organism=Entamoeba_histolytica_HM-1:IMSS | product=hypothetical protein | location=DS571368:15208-16455(+) | length=415 | sequence_SO=supercontig | SO=protein_coding	-0.567083358764648	-1.48153	1.30657	20.911	20.967	100	3	21.4781	21.5271	100	3	8	8	8	34.9	34.9	34.9	0	32.19	71505000	34	20.967	20.7242	21.0419	21.5271	21.7613	21.1459
EHI_099700	EHI_099700;EHI_161010;EHI_054820	EHI_099700 | organism=Entamoeba_histolytica_HM-1:IMSS | product=NAD(FAD)-dependent dehydrogenase, putative | location=DS571299:9973-13173(+) | length=1066 | sequence_SO=supercontig | SO=protein_coding;EHI_161010 | organism=Entamoeba_histolytica_HM-1:IMSS |	-0.566765467325848	-1.4812	2.27478	26.0713	26.0282	100	3	26.6381	26.6227	100	3	48	48	48	61	61	61	0	323.31	14434000000	1112	26.1811	26.0282	26.0047	26.7956	26.6227	26.496
EHI_152660	EHI_152660;EHI_030820	EHI_152660 | organism=Entamoeba_histolytica_HM-1:IMSS | product=ARP2/3 complex 20 kDa subunit, putative | location=DS571145:303401-303976(-) | length=191 | sequence_SO=supercontig | SO=protein_coding;EHI_030820 | organism=Entamoeba_histolytica_HM-1:IMSS |	-0.564977010091145	-1.47936	2.89107	27.1006	27.071	100	3	27.6655	27.6782	100	3	14	14	14	71.7	71.7	71.7	0	119.52	10378000000	323	27.229	27.0016	27.071	27.6913	27.6271	27.6782
EHI_035650	EHI_035650	EHI_035650 | organism=Entamoeba_histolytica_HM-1:IMSS | product=ribose-phosphate pyrophosphokinase, putative | location=DS571174:62092-63090(-) | length=332 | sequence_SO=supercontig | SO=protein_coding	-0.563954671223957	-1.47832	3.8951	22.9837	23.0093	100	3	23.5477	23.5711	100	3	13	13	13	50	50	50	0	47.293	507660000	133	23.0093	22.9247	23.0172	23.5737	23.4983	23.5711
EHI_098350	EHI_098350	EHI_098350 | organism=Entamoeba_histolytica_HM-1:IMSS | product=deoxyhypusine synthase, putative | location=DS571169:35971-36966(-) | length=331 | sequence_SO=supercontig | SO=protein_coding	-0.56278355916341	-1.47712	1.43449	22.1753	22.2704	100	3	22.7381	22.774	100	3	12	12	12	56.2	56.2	56.2	0	54.53	299730000	117	22.2704	21.8758	22.3798	22.551	22.774	22.8893
EHI_035490	EHI_035490	EHI_035490 | organism=Entamoeba_histolytica_HM-1:IMSS | product=hypothetical protein | location=DS571174:25437-27119(-) | length=536 | sequence_SO=supercontig | SO=protein_coding	-0.562149047851563	-1.47647	1.50494	22.3183	22.3659	100	3	22.8804	22.9011	100	3	7	7	7	18.5	18.5	18.5	0	31.117	263020000	57	22.3659	22.5883	22.0007	22.9011	22.8351	22.9051
EHI_054150	EHI_054150	EHI_054150 | organism=Entamoeba_histolytica_HM-1:IMSS | product=mutT/nudix family protein | location=DS571309:11946-12476(-) | length=176 | sequence_SO=supercontig | SO=protein_coding	-0.561765034993488	-1.47607	1.21422	21.6111	21.6111	66.6667	2	22.1728	22.1725	100	3	3	3	3	26.7	26.7	26.7	0	11.903	63525000	21	21.81	21.4121	NaN	22.0098	22.1725	22.3362
EHI_169860	EHI_169860	EHI_169860 | organism=Entamoeba_histolytica_HM-1:IMSS | product=metallo-beta-lactamase family protein | location=DS571207:15966-16751(-) | length=261 | sequence_SO=supercontig | SO=protein_coding	-0.561071077982586	-1.47536	4.16319	23.1026	23.1056	100	3	23.6637	23.6637	66.6667	2	5	5	5	25.3	25.3	25.3	0	18.327	206410000	27	23.0815	23.1207	23.1056	23.6506	NaN	23.6767
EHI_120890	EHI_120890	EHI_120890 | organism=Entamoeba_histolytica_HM-1:IMSS | product=AMP deaminase, putative | location=DS571336:10374-14357(+) | length=1327 | sequence_SO=supercontig | SO=protein_coding	-0.560558319091797	-1.47484	2.1421	21.2753	21.2419	100	3	21.8358	21.8787	100	3	15	15	15	17.6	17.6	17.6	0	42.686	128800000	54	21.1179	21.4661	21.2419	21.7483	21.8805	21.8787
EHI_170470	EHI_170470	EHI_170470 | organism=Entamoeba_histolytica_HM-1:IMSS | product=ER lumen protein retaining receptor | location=DS571331:21425-22133(-) | length=214 | sequence_SO=supercontig | SO=protein_coding	-0.559432029724121	-1.47369	0	NaN	NaN	33.3333	1	20.3196	20.3196	66.6667	2	2	2	2	12.6	12.6	12.6	0	6.7697	11968000	13	NaN	NaN	19.7601	NaN	20.0856	20.5535
EHI_193290	EHI_193290	EHI_193290 | organism=Entamoeba_histolytica_HM-1:IMSS | product=hypothetical protein | location=DS571265:5985-8933(-) | length=982 | sequence_SO=supercontig | SO=protein_coding	-0.558243751525879	-1.47248	0	22.5207	22.5207	66.6667	2	NaN	NaN	33.3333	1	5	5	5	6.1	6.1	6.1	0	7.3353	73010000	18	22.5442	22.4973	NaN	NaN	23.079	NaN
EHI_181240	EHI_181240	EHI_181240 | organism=Entamoeba_histolytica_HM-1:IMSS | product=Rab B GTPase | location=DS571288:34442-35020(+) | length=192 | sequence_SO=supercontig | SO=protein_coding	-0.557818094889324	-1.47204	2.95476	22.7897	22.7761	100	3	23.3475	23.318	100	3	9	9	8	63	63	58.9	0	32.509	293070000	71	22.8292	22.7638	22.7761	23.318	23.4692	23.2554
EHI_199640	EHI_199640	EHI_199640 | organism=Entamoeba_histolytica_HM-1:IMSS | product=hypothetical protein | location=DS571319:14686-16445(-) | length=494 | sequence_SO=supercontig | SO=protein_coding	-0.557309468587242	-1.47152	0.998486	21.6759	21.615	100	3	22.2332	22.1434	100	3	6	6	6	21.7	21.7	21.7	0	23.455	113380000	43	21.954	21.4587	21.615	21.91	22.1434	22.6461
EHI_106090	EHI_106090;EHI_038160	EHI_106090 | organism=Entamoeba_histolytica_HM-1:IMSS | product=1,4-alpha-glucan branching enzyme, putative | location=DS571236:4763-6805(-) | length=680 | sequence_SO=supercontig | SO=protein_coding;EHI_038160 | organism=Entamoeba_histolytica_HM-1:IMSS |	-0.556954701741535	-1.47116	4.08346	25.7442	25.7529	100	3	26.3012	26.2712	100	3	38	38	38	70.9	70.9	70.9	0	323.31	7888800000	543	25.7529	25.7608	25.719	26.2679	26.2712	26.3644
EHI_060420	EHI_060420	EHI_060420 | organism=Entamoeba_histolytica_HM-1:IMSS | product=Rab GTPase activating protein, putative | location=DS571301:27262-28467(+) | length=401 | sequence_SO=supercontig | SO=protein_coding	-0.556894302368164	-1.4711	0	NaN	NaN	33.3333	1	19.8957	19.8957	66.6667	2	2	2	2	9.7	9.7	9.7	0.00031626	4.3773	9767300	11	19.3388	NaN	NaN	19.9365	19.855	NaN
EHI_125880	EHI_125880	EHI_125880 | organism=Entamoeba_histolytica_HM-1:IMSS | product=metallo-beta-lactamase domain-containing protein | location=DS571160:60984-61860(+) | length=257 | sequence_SO=supercontig | SO=protein_coding	-0.556303024291992	-1.4705	0	21.7496	21.9301	100	3	NaN	NaN	33.3333	1	3	3	3	17.1	17.1	17.1	0	9.3663	58568000	12	22.1179	21.2007	21.9301	NaN	22.3059	NaN
EHI_055990	EHI_055990	EHI_055990 | organism=Entamoeba_histolytica_HM-1:IMSS | product=SH2-protein kinase domain containing protein | location=DS571322:28837-30324(+) | length=495 | sequence_SO=supercontig | SO=protein_coding	-0.556073506673176	-1.47026	1.85682	23.767	23.8615	100	3	24.3231	24.3702	100	3	20	20	20	37.4	37.4	37.4	0	83.613	1248100000	201	23.8791	23.5605	23.8615	24.1605	24.3702	24.4385
EHI_182730	EHI_182730	EHI_182730 | organism=Entamoeba_histolytica_HM-1:IMSS | product=hypothetical protein | location=DS571156:39743-40234(+) | length=163 | sequence_SO=supercontig | SO=protein_coding	-0.555530548095703	-1.46971	1.30054	22.7595	22.8357	100	3	23.315	23.4291	100	3	7	7	7	46	46	46	0	32.161	327340000	63	22.9018	22.541	22.8357	23.4291	23.5292	22.9868
EHI_186840	EHI_186840	EHI_186840 | organism=Entamoeba_histolytica_HM-1:IMSS | product=actin-binding protein, cofilin/tropomyosin family | location=DS571159:48660-49100(-) | length=146 | sequence_SO=supercontig | SO=protein_coding	-0.554379145304363	-1.46854	1.85883	27.7823	27.8004	100	3	28.3366	28.2909	100	3	15	15	15	90.4	90.4	90.4	0	93.751	18959000000	530	27.8517	27.8004	27.6946	28.2909	28.1483	28.5707
EHI_068710	EHI_068710	EHI_068710 | organism=Entamoeba_histolytica_HM-1:IMSS | product=hypothetical protein | location=DS571150:168553-169335(+) | length=260 | sequence_SO=supercontig | SO=protein_coding	-0.55368932088216	-1.46783	1.04505	22.4726	22.4677	100	3	23.0263	22.9788	100	3	6	6	6	25.8	25.8	25.8	0	20.509	147210000	28	22.4677	22.0611	22.889	22.9788	22.937	23.1632
EHI_200010	EHI_200010	EHI_200010 | organism=Entamoeba_histolytica_HM-1:IMSS | product=hypothetical protein | location=DS571332:12410-13381(+) | length=323 | sequence_SO=supercontig | SO=protein_coding	-0.553324381510414	-1.46746	1.56776	21.8216	21.8089	100	3	22.3749	22.3372	100	3	7	7	7	33.7	33.7	33.7	0	22.126	134600000	50	21.8089	21.5573	22.0986	22.4616	22.3259	22.3372
EHI_139040	EHI_139040	EHI_139040 | organism=Entamoeba_histolytica_HM-1:IMSS | product=hypothetical protein, conserved | location=DS571260:38417-39956(+) | length=492 | sequence_SO=supercontig | SO=protein_coding	-0.552989959716797	-1.46712	1.22738	23.7574	23.8428	100	3	24.3104	24.4245	100	3	6	6	6	14.4	14.4	14.4	0	20.644	353390000	40	23.8428	23.9547	23.4746	24.5012	24.4245	24.0053
EHI_198790	EHI_198790	EHI_198790 | organism=Entamoeba_histolytica_HM-1:IMSS | product=alanyl-tRNA synthetase, putative | location=DS571165:41808-44750(-) | length=980 | sequence_SO=supercontig | SO=protein_coding	-0.552887598673504	-1.46702	2.91743	26.6472	26.6465	100	3	27.2001	27.2519	100	3	46	46	46	55.1	55.1	55.1	0	255.38	6178900000	570	26.6424	26.6528	26.6465	27.2519	27.2821	27.0664
EHI_060350	EHI_060350	EHI_060350 | organism=Entamoeba_histolytica_HM-1:IMSS | product=splicing factor Prp8, putative | location=DS571301:8179-14991(-) | length=2270 | sequence_SO=supercontig | SO=protein_coding	-0.552839279174805	-1.46697	1.54024	22.1249	22.1707	100	3	22.6778	22.7579	100	3	10	10	10	7.4	7.4	7.4	0	16.533	111290000	39	22.3082	21.8959	22.1707	22.4553	22.8201	22.7579
EHI_152570	EHI_152570	EHI_152570 | organism=Entamoeba_histolytica_HM-1:IMSS | product=60S ribosomal protein L26, putative | location=DS571145:285371-286012(+) | length=213 | sequence_SO=supercontig | SO=protein_coding	-0.550696055094402	-1.46479	1.52772	26.0332	25.9827	100	3	26.5839	26.6446	100	3	11	11	4	40.8	40.8	21.6	0	35.164	2907500000	168	25.9827	26.1899	25.9271	26.8008	26.6446	26.3063
EHI_192630	EHI_192630	EHI_192630 | organism=Entamoeba_histolytica_HM-1:IMSS | product=hypothetical protein | location=DS571209:64537-66171(+) | length=544 | sequence_SO=supercontig | SO=protein_coding	-0.550511042277019	-1.4646	2.04958	20.1612	20.1641	100	3	20.7117	20.799	100	3	5	5	5	13.4	13.4	13.4	0	7.3432	27381000	14	20.2714	20.1641	20.0482	20.5198	20.799	20.8164
EHI_179380	EHI_179380	EHI_179380 | organism=Entamoeba_histolytica_HM-1:IMSS | product=hypothetical protein | location=DS571431:14652-14971(+) | length=78 | sequence_SO=supercontig | SO=protein_coding	-0.547822952270508	-1.46188	1.12295	22.73	22.6954	100	3	23.2778	23.1652	100	3	6	6	6	60.3	60.3	60.3	0	9.0211	245060000	40	22.4653	23.0292	22.6954	23.5949	23.1652	23.0733
EHI_189860	EHI_189860	EHI_189860 | organism=Entamoeba_histolytica_HM-1:IMSS | product=glycerophosphoryl diester phosphodiesterase, putative | location=DS571315:6450-7934(+) | length=494 | sequence_SO=supercontig | SO=protein_coding	-0.547529856363933	-1.46158	2.34699	23.198	23.149	100	3	23.7455	23.7945	100	3	26	26	26	63.2	63.2	63.2	0	101.97	939210000	199	23.149	23.1472	23.2977	23.7945	23.8544	23.5875
EHI_038940	EHI_038940	EHI_038940 | organism=Entamoeba_histolytica_HM-1:IMSS | product=Sec7 domain protein | location=DS571190:56007-61039(-) | length=1660 | sequence_SO=supercontig | SO=protein_coding	-0.547187805175781	-1.46123	0	NaN	NaN	33.3333	1	21.2098	21.2098	66.6667	2	4	4	4	3.4	3.4	3.4	0.00034698	6.4887	34331000	11	NaN	NaN	20.6626	NaN	21.3809	21.0386
EHI_023210	EHI_023210	EHI_023210 | organism=Entamoeba_histolytica_HM-1:IMSS | product=GTP-binding protein, putative | location=DS571153:91843-92760(+) | length=305 | sequence_SO=supercontig | SO=protein_coding	-0.547098159790039	-1.46114	0.867248	20.8451	20.7485	100	3	21.3922	21.4441	100	3	4	4	4	17.7	17.7	17.7	0	10.798	46854000	35	20.7485	20.4426	21.3444	21.1516	21.4441	21.581
EHI_053160	EHI_053160	EHI_053160 | organism=Entamoeba_histolytica_HM-1:IMSS | product=hypothetical protein, conserved | location=DS571238:39349-40866(-) | length=505 | sequence_SO=supercontig | SO=protein_coding	-0.546896934509277	-1.46094	1.21829	20.7689	20.764	100	3	21.3158	21.3158	66.6667	2	6	6	6	18.4	18.4	18.4	0	14.756	40388000	23	20.5492	20.9935	20.764	21.2022	21.4295	NaN
EHI_125680	EHI_125680	EHI_125680 | organism=Entamoeba_histolytica_HM-1:IMSS | product=exocyst complex component sec15, putative | location=DS571160:24320-26527(+) | length=735 | sequence_SO=supercontig | SO=protein_coding	-0.544276555379231	-1.45829	2.02103	21.9028	21.8706	100	3	22.4471	22.3821	100	3	21	21	21	42.2	42.2	42.2	0	148.07	306750000	162	21.8706	21.7565	22.0814	22.3821	22.3776	22.5817
EHI_044650	EHI_044650	EHI_044650 | organism=Entamoeba_histolytica_HM-1:IMSS | product=importin alpha, putative | location=DS571147:26693-28159(-) | length=488 | sequence_SO=supercontig | SO=protein_coding	-0.544117609659832	-1.45813	2.05144	21.9501	21.9498	100	3	22.4942	22.5063	100	3	9	9	9	25.8	25.8	25.8	0	32.044	130620000	43	21.9191	21.9498	21.9815	22.2931	22.5063	22.6833
EHI_159860	EHI_159860	EHI_159860 | organism=Entamoeba_histolytica_HM-1:IMSS | product=type A flavoprotein, putative | location=DS571167:100524-101765(-) | length=413 | sequence_SO=supercontig | SO=protein_coding	-0.543902715047203	-1.45791	2.61719	24.5104	24.5024	100	3	25.0543	24.9973	100	3	25	25	25	77.5	77.5	77.5	0	204.48	2034800000	366	24.5828	24.4459	24.5024	24.9737	24.9973	25.1919
EHI_122800	EHI_122800	EHI_122800 | organism=Entamoeba_histolytica_HM-1:IMSS | product=actin-binding protein, putative | location=DS571281:14461-19269(-) | length=1602 | sequence_SO=supercontig | SO=protein_coding	-0.543782552083336	-1.45779	3.69762	22.7727	22.7603	100	3	23.3165	23.3109	100	3	46	46	46	42.3	42.3	42.3	0	186.87	1100000000	288	22.8308	22.7603	22.727	23.2703	23.3109	23.3683
EHI_055720	EHI_055720	EHI_055720 | organism=Entamoeba_histolytica_HM-1:IMSS | product=hypothetical protein | location=DS571322:15994-17774(+) | length=574 | sequence_SO=supercontig | SO=protein_coding	-0.543603897094727	-1.45761	0.512206	21.3278	21.1004	100	3	21.8714	21.5853	100	3	9	9	9	21.1	21.1	21.1	0	17.416	77487000	32	22.0453	20.8377	21.1004	21.585	21.5853	22.4439
EHI_131080	EHI_131080	EHI_131080 | organism=Entamoeba_histolytica_HM-1:IMSS | product=DEAD/DEAH box helicase, putative | location=DS571170:71436-76850(+) | length=1804 | sequence_SO=supercontig | SO=protein_coding	-0.543134053548179	-1.45713	1.23394	23.2566	23.2495	100	3	23.7997	23.8197	100	3	18	18	18	14	14	14	0	38.699	282470000	56	23.5309	22.9894	23.2495	23.8197	24.0234	23.5561
EHI_199970	EHI_199970;EHI_124300;EHI_040660;EHI_038580	EHI_199970 | organism=Entamoeba_histolytica_HM-1:IMSS | product=ribosomal protein L11, putative | location=DS571332:6853-7377(-) | length=174 | sequence_SO=supercontig | SO=protein_coding;EHI_124300 | organism=Entamoeba_histolytica_HM-1:IMSS | product=ribo	-0.543073018391929	-1.45707	1.9194	26.8004	26.7322	100	3	27.3434	27.3111	100	3	10	10	10	62.6	62.6	62.6	0	65.925	4138000000	264	26.7322	27.0257	26.6432	27.4348	27.3111	27.2845
EHI_087570	EHI_087570	EHI_087570 | organism=Entamoeba_histolytica_HM-1:IMSS | product=endoribonuclease L-PSP, putative | location=DS571173:37118-37501(+) | length=127 | sequence_SO=supercontig | SO=protein_coding	-0.542999903361004	-1.457	0.694546	25.795	25.8484	100	3	26.338	26.0273	100	3	7	7	7	78	78	78	0	51.87	2422800000	137	25.8484	25.4819	26.0546	26.0273	26.02	26.9666
EHI_051720	EHI_051720;EHI_193310;EHI_015010	EHI_051720 | organism=Entamoeba_histolytica_HM-1:IMSS | product=transporter, major facilitator family | location=DS571176:31582-33156(-) | length=524 | sequence_SO=supercontig | SO=protein_coding;EHI_193310 | organism=Entamoeba_histolytica_HM-1:IMSS | prod	-0.542803446451824	-1.4568	1.0894	21.7129	21.5948	100	3	22.2557	22.3231	100	3	4	4	4	13	13	13	0	21.056	81892000	37	22.0527	21.4913	21.5948	21.9538	22.3231	22.4903
EHI_008650	EHI_008650;EHI_148230	EHI_008650 | organism=Entamoeba_histolytica_HM-1:IMSS | product=60S ribosomal protein L37a, putative | location=DS571199:41914-42195(-) | length=93 | sequence_SO=supercontig | SO=protein_coding;EHI_148230 | organism=Entamoeba_histolytica_HM-1:IMSS | produc	-0.542501449584961	-1.4565	1.72753	25.0466	25.0369	100	3	25.5891	25.6311	100	3	5	5	5	40.9	40.9	40.9	0	38.104	1521400000	73	25.0369	25.2404	24.8624	25.7206	25.6311	25.4154
EHI_151640	EHI_151640	EHI_151640 | organism=Entamoeba_histolytica_HM-1:IMSS | product=HEAT repeat domain containing protein | location=DS571145:108136-111360(+) | length=1074 | sequence_SO=supercontig | SO=protein_coding	-0.542114893595375	-1.45611	1.59162	23.8112	23.8406	100	3	24.3534	24.4024	100	3	32	32	32	45.9	45.9	45.9	0	256.81	1247900000	335	23.8406	23.5919	24.0012	24.1587	24.4024	24.499
EHI_143110	EHI_143110	EHI_143110 | organism=Entamoeba_histolytica_HM-1:IMSS | product=acetyltransferase, putative | location=DS571484:13068-13676(-) | length=202 | sequence_SO=supercontig | SO=protein_coding	-0.541757583618164	-1.45574	0.790736	24.1302	24.1335	100	3	24.672	24.4511	100	3	8	8	2	56.9	56.9	23.8	0	47.872	721330000	80	24.1335	23.9789	24.2782	24.2914	24.4511	25.2735
EHI_187110	EHI_187110	EHI_187110 | organism=Entamoeba_histolytica_HM-1:IMSS | product=Rho GTPase activating protein, putative | location=DS571159:101063-103747(-) | length=894 | sequence_SO=supercontig | SO=protein_coding	-0.540629069010418	-1.45461	2.7325	25.5944	25.6376	100	3	26.1351	26.1283	100	3	44	44	44	52.1	52.1	52.1	0	323.31	7159800000	704	25.6376	25.4737	25.6721	26.1283	26.2098	26.0671
EHI_146200	EHI_146200	EHI_146200 | organism=Entamoeba_histolytica_HM-1:IMSS | product=septum formation protein maf, putative | location=DS571244:45056-45804(+) | length=210 | sequence_SO=supercontig | SO=protein_coding	-0.540316263834637	-1.45429	1.87416	22.5322	22.553	100	3	23.0725	22.9994	100	3	12	12	12	68.1	68.1	68.1	0	49.169	425570000	93	22.553	22.6987	22.3449	22.9938	23.2244	22.9994
EHI_120630	EHI_120630	EHI_120630 | organism=Entamoeba_histolytica_HM-1:IMSS | product=hypothetical protein, conserved | location=DS571379:12290-19954(-) | length=2524 | sequence_SO=supercontig | SO=protein_coding	-0.53980827331543	-1.45378	0	NaN	NaN	33.3333	1	22.1889	22.1889	66.6667	2	4	4	4	2	2	2	0.0055804	2.3388	34350000	7	NaN	21.6491	NaN	22.4262	NaN	21.9517
EHI_010290	EHI_010290	EHI_010290 | organism=Entamoeba_histolytica_HM-1:IMSS | product=serine/threonine-protein phosphatase, putative | location=DS571182:6033-6995(-) | length=320 | sequence_SO=supercontig | SO=protein_coding	-0.539630889892578	-1.4536	0	18.9658	18.7825	100	3	NaN	NaN	33.3333	1	2	2	2	10.9	10.9	10.9	0.00034014	5.9563	9138800	18	18.7825	18.7812	19.3336	NaN	NaN	19.5054
EHI_015360	EHI_015360;EHI_048960	EHI_015360 | organism=Entamoeba_histolytica_HM-1:IMSS | product=hypothetical protein, conserved | location=DS571202:36869-38314(+) | length=481 | sequence_SO=supercontig | SO=protein_coding	-0.539200464884441	-1.45317	1.15464	23.0892	23.1381	100	3	23.6284	23.6842	100	3	5	5	5	10	10	10	0	45.18	315580000	72	23.1381	22.73	23.3996	23.4319	23.6842	23.7692
EHI_103850	EHI_103850;EHI_120650	EHI_103850 | organism=Entamoeba_histolytica_HM-1:IMSS | product=proteasome regulatory subunit, putative | location=DS571158:134378-135511(+) | length=377 | sequence_SO=supercontig | SO=protein_coding	-0.539175033569336	-1.45314	1.57033	23.8177	23.7544	100	3	24.3569	24.3965	100	3	17	17	17	53.3	53.3	53.3	0	133.37	1146700000	208	23.7544	23.6168	24.0818	24.2084	24.3965	24.4656
EHI_065810	EHI_065810	EHI_065810 | organism=Entamoeba_histolytica_HM-1:IMSS | product=radical SAM domain protein | location=DS571192:61461-62516(+) | length=351 | sequence_SO=supercontig | SO=protein_coding	-0.538703918457031	-1.45267	1.34962	22.7926	22.8061	100	3	23.3313	23.186	100	3	11	11	11	34.2	34.2	34.2	0	54.267	346400000	52	22.823	22.8061	22.7487	23.186	23.1088	23.6991
EHI_010590	EHI_010590	EHI_010590 | organism=Entamoeba_histolytica_HM-1:IMSS | product=Rho guanine nucleotide exchange factor, putative | location=DS571182:45838-47406(+) | length=522 | sequence_SO=supercontig | SO=protein_coding	-0.538469950358074	-1.45243	0	NaN	NaN	33.3333	1	21.8906	21.8443	100	3	6	6	6	13.8	13.8	13.8	0	8.518	49155000	21	21.3521	NaN	NaN	21.7459	21.8443	22.0817
EHI_021430	EHI_021430	EHI_021430 | organism=Entamoeba_histolytica_HM-1:IMSS | product=hypothetical protein | location=DS571194:51873-52967(-) | length=364 | sequence_SO=supercontig | SO=protein_coding	-0.537588119506836	-1.45154	2.6748	21.7149	21.7397	100	3	22.2525	22.2353	100	3	7	7	7	31.3	31.3	31.3	0	19.817	95027000	35	21.7397	21.7998	21.6052	22.2353	22.1762	22.346
EHI_188110	EHI_188110	EHI_188110 | organism=Entamoeba_histolytica_HM-1:IMSS | product=protein kinase, putative | location=DS571206:28383-31238(-) | length=951 | sequence_SO=supercontig | SO=protein_coding	-0.537438074747723	-1.45139	2.09882	24.2049	24.1363	100	3	24.7423	24.7644	100	3	19	19	19	32	32	32	0	93.875	1369100000	193	24.1363	24.0705	24.4079	24.6718	24.7644	24.7907
EHI_191200	EHI_191200;EHI_031260	EHI_191200 | organism=Entamoeba_histolytica_HM-1:IMSS | product=hypothetical protein | location=DS571576:3003-3722(-) | length=239 | sequence_SO=supercontig | SO=protein_coding;EHI_031260 | organism=Entamoeba_histolytica_HM-1:IMSS | product=hypothetical pr	-0.537399291992188	-1.45135	1.79438	22.2048	22.1905	100	3	22.7422	22.654	100	3	6	6	6	33.9	33.9	33.9	0	49.38	179990000	66	22.1905	22.2415	22.1825	23.0035	22.654	22.5692
EHI_078210	EHI_078210	EHI_078210 | organism=Entamoeba_histolytica_HM-1:IMSS | product=PCI domain containing protein | location=DS571271:20294-21238(+) | length=314 | sequence_SO=supercontig | SO=protein_coding	-0.537169138590496	-1.45112	1.16546	20.8555	20.9018	100	3	21.3926	21.2205	100	3	8	8	8	34.7	34.7	34.7	0	13.4	56335000	33	20.9724	20.6923	20.9018	21.1665	21.2205	21.7909
EHI_124860	EHI_124860	EHI_124860 | organism=Entamoeba_histolytica_HM-1:IMSS | product=protein kinase, putative | location=DS571392:11325-14588(+) | length=1087 | sequence_SO=supercontig | SO=protein_coding	-0.535667419433594	-1.44961	0.898496	23.8439	23.7561	100	3	24.3795	24.5148	100	3	3	3	3	4.1	4.1	4.1	0.00031368	4.2199	353570000	14	24.2887	23.4868	23.7561	24.5392	24.5148	24.0846
EHI_163240	EHI_163240	EHI_163240 | organism=Entamoeba_histolytica_HM-1:IMSS | product=phosphatidate cytidylyltransferase, putative | location=DS571711:1067-1759(+) | length=230 | sequence_SO=supercontig | SO=protein_coding	-0.535327911376953	-1.44927	0.75549	24.0011	24.262	100	3	24.5364	24.4464	100	3	2	2	1	10	10	5.7	0	31.917	325320000	43	24.3236	23.4178	24.262	24.3449	24.4464	24.8181
EHI_153260	EHI_153260	EHI_153260 | organism=Entamoeba_histolytica_HM-1:IMSS | product=hypothetical protein, conserved | location=DS571145:415062-415914(-) | length=265 | sequence_SO=supercontig | SO=protein_coding	-0.53448168436686	-1.44842	1.57001	21.5386	21.6609	100	3	22.073	22.0579	100	3	2	2	2	8.7	8.7	8.7	0	7.8282	106860000	31	21.6609	21.6961	21.2587	22.2001	22.0579	21.9612
EHI_144600	EHI_144600	EHI_144600 | organism=Entamoeba_histolytica_HM-1:IMSS | product=Rho family GTPase | location=DS571508:4870-5677(+) | length=200 | sequence_SO=supercontig | SO=protein_coding	-0.533859888712566	-1.4478	1.40691	22.8912	22.7259	100	3	23.4251	23.4319	100	3	6	4	4	54	35.5	35.5	0	44.198	290070000	62	23.2277	22.7201	22.7259	23.5156	23.4319	23.3279
EHI_198610	EHI_198610	EHI_198610 | organism=Entamoeba_histolytica_HM-1:IMSS | product=hypothetical protein, conserved | location=DS571165:9281-9841(+) | length=186 | sequence_SO=supercontig | SO=protein_coding	-0.532981872558594	-1.44692	1.494	26.6508	26.7693	100	3	27.1838	27.2208	100	3	10	10	10	56.5	56.5	56.5	0	62.273	4546800000	216	26.7961	26.7693	26.3869	27.2208	26.9967	27.3338
EHI_006030	EHI_006030	EHI_006030 | organism=Entamoeba_histolytica_HM-1:IMSS | product=deoxyhypusine synthase, putative | location=DS571227:31838-32848(+) | length=336 | sequence_SO=supercontig | SO=protein_coding	-0.532690048217773	-1.44662	0.756396	21.9988	22.1859	100	3	22.5315	22.5547	100	3	12	12	12	55.7	55.7	55.7	0	59.225	243810000	99	22.1859	21.3909	22.4196	22.3675	22.6722	22.5547
EHI_025350	EHI_025350	EHI_025350 | organism=Entamoeba_histolytica_HM-1:IMSS | product=importin alpha, putative | location=DS571233:24174-25610(+) | length=478 | sequence_SO=supercontig | SO=protein_coding	-0.531989415486652	-1.44592	1.02596	19.7786	19.93	100	3	20.3106	20.3055	100	3	5	5	5	17.8	17.8	17.8	0	18.373	29642000	40	19.93	19.3447	20.0612	20.1336	20.4928	20.3055
EHI_196530	EHI_196530	EHI_196530 | organism=Entamoeba_histolytica_HM-1:IMSS | product=Ras family GTPase | location=DS571482:1542-2180(-) | length=212 | sequence_SO=supercontig | SO=protein_coding	-0.529950459798179	-1.44388	1.14992	22.4287	22.4133	100	3	22.9587	22.9304	100	3	5	5	5	44.3	44.3	44.3	0	70.945	174340000	51	22.4133	22.7818	22.091	23.1171	22.9304	22.8285
EHI_194850	EHI_194850	EHI_194850 | organism=Entamoeba_histolytica_HM-1:IMSS | product=hypothetical protein | location=DS571250:1868-3472(-) | length=534 | sequence_SO=supercontig | SO=protein_coding	-0.529600779215496	-1.44353	2.342	23.247	23.3037	100	3	23.7766	23.8357	100	3	10	10	10	31.8	31.8	31.8	0	67.208	476250000	85	23.3257	23.1118	23.3037	23.8422	23.6521	23.8357
EHI_173440	EHI_173440	EHI_173440 | organism=Entamoeba_histolytica_HM-1:IMSS | product=hypothetical protein | location=DS571300:23791-26781(+) | length=996 | sequence_SO=supercontig | SO=protein_coding	-0.529419581095379	-1.44335	1.72647	22.1882	22.2307	100	3	22.7176	22.7863	100	3	21	21	21	29.8	29.8	29.8	0	83.054	434670000	119	22.2307	22.0402	22.2935	22.4917	22.7863	22.8747
EHI_117690	EHI_117690	EHI_117690 | organism=Entamoeba_histolytica_HM-1:IMSS | product=hypothetical protein | location=DS571293:32383-32842(+) | length=126 | sequence_SO=supercontig | SO=protein_coding	-0.528955459594727	-1.44288	0.511069	21.771	21.7455	100	3	22.3	22.1109	100	3	7	7	7	61.1	61.1	61.1	0	18.573	177530000	48	21.6321	21.7455	21.9355	21.6417	22.1109	23.1473
EHI_069510	EHI_069510	EHI_069510 | organism=Entamoeba_histolytica_HM-1:IMSS | product=hypothetical protein | location=DS571164:105411-105860(-) | length=149 | sequence_SO=supercontig | SO=protein_coding	-0.528305689493816	-1.44223	3.036	25.0522	25.0053	100	3	25.5805	25.6163	100	3	5	5	5	54.4	54.4	54.4	0	53.145	1470300000	116	25.0053	25.0027	25.1485	25.6163	25.6163	25.5088
EHI_147570	EHI_147570	EHI_147570 | organism=Entamoeba_histolytica_HM-1:IMSS | product=Rho GDP exchange inhibitor, putative | location=DS571303:32859-33386(+) | length=175 | sequence_SO=supercontig | SO=protein_coding	-0.524899800618488	-1.43883	1.99803	27.1918	27.1736	100	3	27.7167	27.7387	100	3	20	20	20	78.9	78.9	78.9	0	91.721	15249000000	555	27.1736	27.3215	27.0804	27.8605	27.7387	27.551
EHI_137720	EHI_137720;EHI_073470	EHI_137720 | organism=Entamoeba_histolytica_HM-1:IMSS | product=ADP-ribosylation factor 1, putative | location=DS571187:22095-22619(+) | length=174 | sequence_SO=supercontig | SO=protein_coding;EHI_073470 | organism=Entamoeba_histolytica_HM-1:IMSS | produc	-0.522781372070313	-1.43672	2.73276	27.8407	27.8437	100	3	28.3634	28.3813	100	3	10	10	10	77.6	77.6	77.6	0	119.37	11464000000	294	27.9563	27.722	27.8437	28.3908	28.3182	28.3813
EHI_038560	EHI_038560	EHI_038560 | organism=Entamoeba_histolytica_HM-1:IMSS | product=hypothetical protein | location=DS571190:6171-7241(-) | length=356 | sequence_SO=supercontig | SO=protein_coding	-0.522193590799969	-1.43614	0.988209	21.0807	20.99	100	3	21.6029	21.6029	66.6667	2	4	4	4	17.4	17.4	17.4	0.00034614	6.3636	50979000	27	20.99	21.3903	20.8618	21.4807	21.725	NaN
EHI_096830	EHI_096830;EHI_189300	EHI_096830 | organism=Entamoeba_histolytica_HM-1:IMSS | product=glycogen phosphorylase, putative | location=DS571163:121564-124218(+) | length=884 | sequence_SO=supercontig | SO=protein_coding	-0.521392822265625	-1.43534	2.25575	25.4298	25.4411	100	3	25.9512	25.97	100	3	46	46	44	64.5	64.5	62.3	0	323.31	7026500000	684	25.4411	25.2894	25.5588	25.8465	26.037	25.97
EHI_155530	EHI_155530;EHI_196370	EHI_155530 | organism=Entamoeba_histolytica_HM-1:IMSS | product=chromosome partition protein, putative | location=DS571162:74146-77196(-) | length=1016 | sequence_SO=supercontig | SO=protein_coding;EHI_196370 | organism=Entamoeba_histolytica_HM-1:IMSS | pr	-0.520932515462238	-1.43488	3.00044	22.5617	22.5891	100	3	23.0826	23.0974	100	3	12	12	12	10.4	10.4	10.4	0	22.388	251210000	57	22.6451	22.5891	22.4509	23.104	23.0466	23.0974
EHI_044480	EHI_044480	EHI_044480 | organism=Entamoeba_histolytica_HM-1:IMSS | product=WD domain containing protein | location=DS571147:3888-4950(-) | length=270 | sequence_SO=supercontig | SO=protein_coding	-0.520407994588219	-1.43436	0.888493	21.9488	22.0114	100	3	22.4692	22.5294	100	3	6	6	6	40	40	40	0	34.885	98639000	29	21.625	22.21	22.0114	22.8029	22.0754	22.5294
EHI_031250	EHI_031250	EHI_031250 | organism=Entamoeba_histolytica_HM-1:IMSS | product=signal peptidase, putative | location=DS571261:7292-8314(+) | length=340 | sequence_SO=supercontig | SO=protein_coding	-0.520307540893555	-1.43426	1.83641	24.1111	24.1679	100	3	24.6315	24.573	100	3	2	2	2	6.2	6.2	6.2	0	10.615	451610000	47	24.1679	23.9076	24.258	24.5507	24.7707	24.573
EHI_152650	EHI_152650;EHI_096710	EHI_152650 | organism=Entamoeba_histolytica_HM-1:IMSS | product=type A flavoprotein, putative | location=DS571145:301373-302593(-) | length=406 | sequence_SO=supercontig | SO=protein_coding;EHI_096710 | organism=Entamoeba_histolytica_HM-1:IMSS | product=ty	-0.520240147908527	-1.43419	2.75053	28.6454	28.6403	100	3	29.1656	29.1372	100	3	41	41	40	94.3	94.3	91.6	0	323.31	79205000000	2369	28.6014	28.6403	28.6945	29.0702	29.1372	29.2895
EHI_035550	EHI_035550	EHI_035550 | organism=Entamoeba_histolytica_HM-1:IMSS | product=regulator of nonsense transcripts, putative | location=DS571174:38031-40844(+) | length=937 | sequence_SO=supercontig | SO=protein_coding	-0.520158767700195	-1.43411	2.35694	21.8319	21.8464	100	3	22.3521	22.3568	100	3	26	26	26	38.1	38.1	38.1	0	103.08	392870000	177	21.8464	21.6878	21.9615	22.2773	22.4221	22.3568
EHI_039180	EHI_039180;EHI_122100	EHI_039180 | organism=Entamoeba_histolytica_HM-1:IMSS | product=acetyltransferase, putative | location=DS571355:4320-4934(-) | length=204 | sequence_SO=supercontig | SO=protein_coding;EHI_122100 | organism=Entamoeba_histolytica_HM-1:IMSS | product=acetyltr	-0.519826889038086	-1.43378	0.457746	22.2299	22.2299	66.6667	2	22.7497	22.7497	66.6667	2	7	7	1	57.4	57.4	11.8	0	34.362	81348000	39	22.1222	NaN	22.3376	22.3354	NaN	23.164
EHI_153490	EHI_153490	EHI_153490 | organism=Entamoeba_histolytica_HM-1:IMSS | product=inositol polyphosphate 5-phosphatase, putative | location=DS571145:452997-455291(+) | length=764 | sequence_SO=supercontig | SO=protein_coding	-0.519158681233723	-1.43312	2.64886	22.867	22.9031	100	3	23.3861	23.3972	100	3	23	23	23	40.6	40.6	40.6	0	90.383	464640000	146	22.7503	22.9031	22.9475	23.3037	23.4575	23.3972
EHI_199020	EHI_199020	EHI_199020 | organism=Entamoeba_histolytica_HM-1:IMSS | product=high-affinity potassium uptake transporter, putative | location=DS571165:97230-99431(+) | length=733 | sequence_SO=supercontig | SO=protein_coding	-0.518615086873371	-1.43258	1.19761	20.875	20.9004	100	3	21.3936	21.4104	100	3	3	3	3	6.3	6.3	6.3	0	7.7477	52994000	10	20.5153	20.9004	21.2092	21.3285	21.4104	21.4418
EHI_069630	EHI_069630	EHI_069630 | organism=Entamoeba_histolytica_HM-1:IMSS | product=CDP-diacylglycerol--inositol3-phosphatidyltransferase, putative | location=DS571164:127254-127956(+) | length=214 | sequence_SO=supercontig | SO=protein_coding	-0.518018086751301	-1.43199	1.41863	22.2692	22.2622	100	3	22.7873	22.839	100	3	4	4	4	22.4	22.4	22.4	0	12.78	175190000	20	22.2622	22.0294	22.5161	22.6018	22.921	22.839
EHI_153200	EHI_153200	EHI_153200 | organism=Entamoeba_histolytica_HM-1:IMSS | product=hypothetical protein, conserved | location=DS571145:405540-406487(+) | length=315 | sequence_SO=supercontig | SO=protein_coding	-0.517716725667317	-1.43169	1.71314	21.5842	21.5618	100	3	22.1019	22.2159	100	3	6	6	6	21.6	21.6	21.6	0	12.259	95603000	32	21.4743	21.7164	21.5618	22.222	22.2159	21.8678
EHI_050760	EHI_050760	EHI_050760 | organism=Entamoeba_histolytica_HM-1:IMSS | product=mutT/nudix family protein | location=DS571149:106688-107572(-) | length=294 | sequence_SO=supercontig | SO=protein_coding	-0.517194112141926	-1.43117	2.13773	24.389	24.4347	100	3	24.9062	24.8988	100	3	13	13	13	61.2	61.2	61.2	0	80.592	1237200000	146	24.461	24.4347	24.2711	25.0546	24.8988	24.765
EHI_069620	EHI_069620	EHI_069620 | organism=Entamoeba_histolytica_HM-1:IMSS | product=hypothetical protein | location=DS571164:125015-127058(+) | length=640 | sequence_SO=supercontig | SO=protein_coding	-0.515358606974281	-1.42935	1.56761	22.5174	22.5795	100	3	23.0328	23.1096	100	3	9	9	9	19.1	19.1	19.1	0	29.019	131780000	42	22.5795	22.6272	22.3455	22.7908	23.1979	23.1096
EHI_146790	EHI_146790;EHI_161660	EHI_146790 | organism=Entamoeba_histolytica_HM-1:IMSS | product=hypothetical protein | location=DS571554:846-2219(-) | length=457 | sequence_SO=supercontig | SO=protein_coding	-0.513755162556969	-1.42776	1.9518	22.7887	22.8265	100	3	23.3025	23.329	100	3	15	15	15	43.1	43.1	43.1	0	126.01	525260000	120	22.8926	22.6471	22.8265	23.4415	23.329	23.137
EHI_124360	EHI_124360	EHI_124360 | organism=Entamoeba_histolytica_HM-1:IMSS | product=hypothetical protein | location=DS571188:21692-22387(-) | length=212 | sequence_SO=supercontig | SO=protein_coding	-0.513745625813801	-1.42775	0.657844	22.0369	21.811	100	3	22.5507	22.4172	100	3	6	6	6	41.5	41.5	41.5	0	12.743	158670000	30	21.811	21.6938	22.6061	22.4172	22.2779	22.957
EHI_060980	EHI_060980	EHI_060980 | organism=Entamoeba_histolytica_HM-1:IMSS | product=WD domain containing protein | location=DS571413:8774-9700(-) | length=308 | sequence_SO=supercontig | SO=protein_coding	-0.513744354248047	-1.42775	1.65712	21.389	21.367	100	3	21.9028	21.8268	100	3	7	7	7	30.8	30.8	30.8	0	21.257	68172000	36	21.2902	21.367	21.51	21.8268	21.7332	22.1484
EHI_141850	EHI_141850	EHI_141850 | organism=Entamoeba_histolytica_HM-1:IMSS | product=hypothetical protein | location=DS571161:45935-51805(-) | length=1939 | sequence_SO=supercontig | SO=protein_coding	-0.510007858276367	-1.42406	1.11357	20.9335	20.8083	100	3	21.4435	21.2836	100	3	16	16	16	12.7	12.7	12.7	0	45.481	102480000	75	20.7718	20.8083	21.2204	21.2836	21.2828	21.7641
EHI_050290	EHI_050290	EHI_050290 | organism=Entamoeba_histolytica_HM-1:IMSS | product=SGS domain protein | location=DS571149:15639-16109(-) | length=156 | sequence_SO=supercontig | SO=protein_coding	-0.509847640991211	-1.4239	1.02228	22.2964	22.4204	100	3	22.8062	22.7746	100	3	6	6	6	45.5	45.5	45.5	0	16.016	197210000	21	22.4204	22.5667	21.902	22.6178	23.0262	22.7746
EHI_000280	EHI_000280	EHI_000280 | organism=Entamoeba_histolytica_HM-1:IMSS | product=hypothetical protein | location=DS571186:7480-8672(-) | length=380 | sequence_SO=supercontig | SO=protein_coding	-0.509665807088219	-1.42372	1.03203	21.4768	21.2952	100	3	21.9865	21.9213	100	3	7	7	7	31.3	31.3	31.3	0	30.87	98431000	33	21.2169	21.9182	21.2952	21.9213	22.1214	21.9167
EHI_131480	EHI_131480;EHI_053860	EHI_131480 | organism=Entamoeba_histolytica_HM-1:IMSS | product=hypothetical protein, conserved | location=DS571432:4276-6501(+) | length=741 | sequence_SO=supercontig | SO=protein_coding	-0.509615580240887	-1.42367	1.01844	21.659	21.566	100	3	22.1686	22.1005	100	3	11	11	11	19.8	19.8	19.8	0	40.644	173550000	93	21.566	21.853	21.5579	22.5684	22.1005	21.8369
EHI_069460	EHI_069460;EHI_027130	EHI_069460 | organism=Entamoeba_histolytica_HM-1:IMSS | product=hypothetical protein, conserved | location=DS571164:96049-98181(+) | length=710 | sequence_SO=supercontig | SO=protein_coding;EHI_027130 | organism=Entamoeba_histolytica_HM-1:IMSS | product=hy	-0.509472529093422	-1.42353	2.34231	21.9875	21.982	100	3	22.497	22.5654	100	3	14	14	5	27	27	12	0	44.933	232010000	80	21.982	22.0855	21.8951	22.358	22.5676	22.5654
EHI_159880	EHI_159880;EHI_163460	EHI_159880 | organism=Entamoeba_histolytica_HM-1:IMSS | product=inositol polyphosphate 5-phosphatase, putative | location=DS571167:105007-107091(-) | length=676 | sequence_SO=supercontig | SO=protein_coding	-0.508844375610352	-1.42291	1.66962	21.7605	21.7377	100	3	22.2694	22.3245	100	3	12	12	12	22.2	22.2	22.2	0	33.815	123040000	45	21.5775	21.7377	21.9664	22.3729	22.3245	22.1107
EHI_198560	EHI_198560	EHI_198560 | organism=Entamoeba_histolytica_HM-1:IMSS | product=hypothetical protein, conserved domain containing | location=DS571165:2088-3161(+) | length=324 | sequence_SO=supercontig | SO=protein_coding	-0.508106867472332	-1.42218	1.53785	21.2232	21.3045	100	3	21.7313	21.6234	100	3	3	3	3	10.2	10.2	10.2	0.00034855	6.6137	33854000	18	21.3207	21.3045	21.0442	21.6234	21.5932	21.9772
EHI_163640	EHI_163640	EHI_163640 | organism=Entamoeba_histolytica_HM-1:IMSS | product=hypothetical protein | location=DS571246:27506-28801(+) | length=431 | sequence_SO=supercontig | SO=protein_coding	-0.506396611531578	-1.4205	2.07969	21.823	21.784	100	3	22.3294	22.3346	100	3	11	11	11	32.9	32.9	32.9	0	40.106	126730000	48	21.7724	21.784	21.9126	22.1637	22.4899	22.3346
EHI_151580	EHI_151580	EHI_151580 | organism=Entamoeba_histolytica_HM-1:IMSS | product=hypothetical protein | location=DS571145:91191-92495(-) | length=434 | sequence_SO=supercontig | SO=protein_coding	-0.505839029947918	-1.41995	1.0583	21.4478	21.5029	100	3	21.9536	22.0618	100	3	9	9	9	32.9	32.9	32.9	0	25.298	115870000	44	21.5029	21.0893	21.7511	21.7241	22.0618	22.0749
EHI_058450	EHI_058450;EHI_009030	EHI_058450 | organism=Entamoeba_histolytica_HM-1:IMSS | product=adaptor protein (AP) family protein | location=DS571278:10453-13077(+) | length=874 | sequence_SO=supercontig | SO=protein_coding	-0.50571568806966	-1.41983	1.70312	21.007	20.9101	100	3	21.5127	21.5772	100	3	13	13	13	22.5	22.5	22.5	0	39.751	123600000	74	20.9101	20.9055	21.2053	21.3331	21.5772	21.6278
EHI_138460	EHI_138460	EHI_138460 | organism=Entamoeba_histolytica_HM-1:IMSS | product=papain family cysteine protease domain containing protein | location=DS571241:36066-37832(+) | length=572 | sequence_SO=supercontig | SO=protein_coding	-0.505514144897461	-1.41963	2.42521	23.3177	23.3935	100	3	23.8232	23.8394	100	3	11	11	11	24.1	24.1	24.1	0	27.473	506390000	83	23.3935	23.4042	23.1553	23.7847	23.8394	23.8455
EHI_114640	EHI_114640	EHI_114640 | organism=Entamoeba_histolytica_HM-1:IMSS | product=Rab family GTPase | location=DS571338:3039-3863(-) | length=199 | sequence_SO=supercontig | SO=protein_coding	-0.505092620849609	-1.41921	1.93533	21.8194	21.8532	100	3	22.3244	22.2963	100	3	3	3	3	22.6	22.6	22.6	0	32.759	146500000	50	21.729	21.8758	21.8532	22.1582	22.2963	22.5189
EHI_023610	EHI_023610	EHI_023610 | organism=Entamoeba_histolytica_HM-1:IMSS | product=protein kinase, putative | location=DS571330:10796-13907(-) | length=1003 | sequence_SO=supercontig | SO=protein_coding	-0.505091031392414	-1.41921	1.20243	18.6581	18.6581	66.6667	2	19.1632	19.2894	100	3	6	6	6	8.1	8.1	8.1	0	7.6416	7626300	15	18.6641	NaN	18.6521	19.2894	18.8932	19.3071
EHI_050740	EHI_050740	EHI_050740 | organism=Entamoeba_histolytica_HM-1:IMSS | product=L-asparaginase, putative | location=DS571149:102599-103735(-) | length=378 | sequence_SO=supercontig | SO=protein_coding	-0.504807154337566	-1.41893	1.24249	21.7098	21.5804	100	3	22.2146	22.1534	100	3	12	12	12	51.6	51.6	51.6	0	51.721	109330000	61	21.5129	22.0361	21.5804	22.4045	22.1534	22.0859
EHI_143640	EHI_143640	EHI_143640 | organism=Entamoeba_histolytica_HM-1:IMSS | product=hypothetical protein | location=DS571344:21811-22632(+) | length=273 | sequence_SO=supercontig | SO=protein_coding	-0.504170735677082	-1.41831	2.3126	22.9895	22.9845	100	3	23.4937	23.4462	100	3	6	6	6	29.3	29.3	29.3	0	31.503	281150000	40	22.9845	22.9604	23.0236	23.3716	23.4462	23.6633
EHI_055960	EHI_055960	EHI_055960 | organism=Entamoeba_histolytica_HM-1:IMSS | product=ubiquitin fusion degradation protein, putative | location=DS571322:22516-23859(+) | length=447 | sequence_SO=supercontig | SO=protein_coding	-0.50377368927002	-1.41792	0.400076	22.0032	22.254	100	3	22.507	22.507	66.6667	2	6	6	6	25.7	25.7	25.7	0	14.894	120420000	31	22.254	21.4494	22.3063	22.0151	22.9989	NaN
EHI_135060	EHI_135060	EHI_135060 | organism=Entamoeba_histolytica_HM-1:IMSS | product=ribosomal protein S17, putative | location=DS571203:32205-32558(+) | length=117 | sequence_SO=supercontig | SO=protein_coding	-0.503022511800133	-1.41718	1.40074	26.3205	26.4354	100	3	26.8235	26.9136	100	3	11	11	0	60.7	60.7	0	0	43.152	4417500000	224	26.439	26.4354	26.0872	26.9711	26.9136	26.5858
EHI_137120	EHI_137120;EHI_054090;EHI_014100	EHI_137120 | organism=Entamoeba_histolytica_HM-1:IMSS | product=calcium-dependent protein kinase 2, putative | location=DS571287:32012-33413(-) | length=413 | sequence_SO=supercontig | SO=protein_coding	-0.502292633056641	-1.41646	1.34128	23.1957	23.2525	100	3	23.698	23.6958	100	3	15	15	0	57.1	57.1	0	0	167.26	864120000	115	23.3856	22.9491	23.2525	23.4942	23.6958	23.904
EHI_132880	EHI_132880	EHI_132880 | organism=Entamoeba_histolytica_HM-1:IMSS | product=eukaryotic translation initiation factor 2 gamma subunit, putative | location=DS571519:10597-12009(-) | length=470 | sequence_SO=supercontig | SO=protein_coding	-0.502127329508465	-1.4163	2.50651	24.7641	24.7418	100	3	25.2663	25.248	100	3	17	17	17	50.9	50.9	50.9	0	91.871	1239600000	224	24.7418	24.6868	24.8639	25.248	25.1746	25.3763
EHI_186730	EHI_186730;EHI_001280	EHI_186730 | organism=Entamoeba_histolytica_HM-1:IMSS | product=acetyltransferase, GNAT family | location=DS571159:27979-28780(-) | length=183 | sequence_SO=supercontig | SO=protein_coding	-0.501375198364258	-1.41556	0	NaN	NaN	33.3333	1	22.7605	22.7053	100	3	5	5	5	35.5	35.5	35.5	0.00034165	6.0456	110660000	9	22.2591	NaN	NaN	22.6745	22.7053	22.9015
EHI_011550	EHI_011550	EHI_011550 | organism=Entamoeba_histolytica_HM-1:IMSS | product=hypothetical protein | location=DS571405:10295-12142(+) | length=615 | sequence_SO=supercontig | SO=protein_coding	-0.501215616861977	-1.41541	2.47776	23.4077	23.4579	100	3	23.9089	23.911	100	3	15	15	15	37.4	37.4	37.4	0	62.677	824980000	178	23.4579	23.2522	23.513	23.9266	23.8892	23.911
EHI_096230	EHI_096230	EHI_096230 | organism=Entamoeba_histolytica_HM-1:IMSS | product=helicase, putative | location=DS571163:12335-14362(+) | length=675 | sequence_SO=supercontig | SO=protein_coding	-0.499186833699543	-1.41342	0.975329	20.8273	20.8273	66.6667	2	21.3264	21.1666	100	3	5	5	5	13.3	13.3	13.3	0	9.58	49086000	15	NaN	20.7923	20.8622	21.6614	21.1666	21.1513
EHI_179080	EHI_179080	EHI_179080 | organism=Entamoeba_histolytica_HM-1:IMSS | product=sulfate adenylyltransferase, putative | location=DS571154:141388-142821(+) | length=477 | sequence_SO=supercontig | SO=protein_coding	-0.498741149902344	-1.41298	0.818755	23.0318	23.1723	100	3	23.5305	23.5836	100	3	21	21	21	67.9	67.9	67.9	0	120.36	915190000	203	23.3008	23.1723	22.6223	23.8306	23.5836	23.1773
EHI_194500	EHI_194500	EHI_194500 | organism=Entamoeba_histolytica_HM-1:IMSS | product=ADP-ribosylation factor, putative | location=DS571191:54745-55284(+) | length=179 | sequence_SO=supercontig | SO=protein_coding	-0.497104644775391	-1.41138	2.75533	26.1663	26.1572	100	3	26.6634	26.6607	100	3	11	11	8	63.1	63.1	49.7	0	57.359	3802300000	237	26.262	26.1572	26.0797	26.736	26.5935	26.6607
EHI_009410	EHI_009410	EHI_009410 | organism=Entamoeba_histolytica_HM-1:IMSS | product=hypothetical protein, conserved | location=DS571184:17113-19023(+) | length=601 | sequence_SO=supercontig | SO=protein_coding	-0.496173222859703	-1.41047	2.73507	22.847	22.8412	100	3	23.3431	23.3156	100	3	10	10	10	19.1	19.1	19.1	0	39.223	426000000	75	22.8635	22.8363	22.8412	23.2431	23.3156	23.4707
EHI_160740	EHI_160740;EHI_025230	EHI_160740 | organism=Entamoeba_histolytica_HM-1:IMSS | product=ubiquitin-conjugating enzyme family protein | location=DS571485:11411-11869(-) | length=152 | sequence_SO=supercontig | SO=protein_coding;EHI_025230 | organism=Entamoeba_histolytica_HM-1:IMSS	-0.495993932088219	-1.41029	3.30024	26.9771	26.9884	100	3	27.4731	27.4491	100	3	9	9	9	63.2	63.2	63.2	0	102.18	3782100000	198	27.0125	26.9884	26.9304	27.554	27.4163	27.4491
EHI_004860	EHI_004860	EHI_004860 | organism=Entamoeba_histolytica_HM-1:IMSS | product=Ras family GTPase | location=DS571195:28853-29493(+) | length=183 | sequence_SO=supercontig | SO=protein_coding	-0.495889027913414	-1.41019	2.73894	24.4015	24.454	100	3	24.8974	24.9046	100	3	9	9	9	47	47	47	0	31.395	1002600000	87	24.2769	24.4737	24.454	24.9046	24.937	24.8506
EHI_126970	EHI_126970	EHI_126970 | organism=Entamoeba_histolytica_HM-1:IMSS | product=hypothetical protein | location=DS571166:16674-19427(+) | length=917 | sequence_SO=supercontig | SO=protein_coding	-0.49571100870768	-1.41002	1.80376	21.4837	21.5426	100	3	21.9794	22.0717	100	3	20	20	20	31.2	31.2	31.2	0	62.782	248780000	117	21.3413	21.5426	21.5671	21.7796	22.0869	22.0717
EHI_152850	EHI_152850	EHI_152850 | organism=Entamoeba_histolytica_HM-1:IMSS | product=histidine acid phosphatase family protein | location=DS571145:334176-335237(-) | length=353 | sequence_SO=supercontig | SO=protein_coding	-0.493865331013996	-1.40821	0	NaN	NaN	33.3333	1	20.6388	20.5678	100	3	3	3	3	17.6	17.6	17.6	0.00033234	5.3693	35122000	15	20.1449	NaN	NaN	20.5457	20.5678	20.8029
EHI_179890	EHI_179890	EHI_179890 | organism=Entamoeba_histolytica_HM-1:IMSS | product=protein kinase domain containing protein | location=DS571291:15358-17101(+) | length=562 | sequence_SO=supercontig | SO=protein_coding	-0.493401845296226	-1.40776	0.646165	20.9019	20.7661	100	3	21.3953	21.3956	100	3	13	11	11	30.8	27.6	27.6	0	26.022	99440000	52	20.5121	20.7661	21.4276	21.0297	21.3956	21.7608
EHI_141330	EHI_141330;EHI_085720	EHI_141330 | organism=Entamoeba_histolytica_HM-1:IMSS | product=hypothetical protein | location=DS571161:7041-8432(-) | length=463 | sequence_SO=supercontig | SO=protein_coding;EHI_085720 | organism=Entamoeba_histolytica_HM-1:IMSS | product=hypothetical pr	-0.492853164672852	-1.40723	2.25457	24.9799	25.0656	100	3	25.4727	25.4779	100	3	21	21	21	62	62	62	0	284.37	2860300000	311	25.0745	24.7995	25.0656	25.4546	25.4779	25.4856
EHI_045710	EHI_045710	EHI_045710 | organism=Entamoeba_histolytica_HM-1:IMSS | product=AP-2 complex protein, putative | location=DS571549:4998-7883(-) | length=961 | sequence_SO=supercontig | SO=protein_coding	-0.492049535115559	-1.40644	2.75259	24.2409	24.2077	100	3	24.7329	24.7005	100	3	35	35	35	43.8	43.8	43.8	0	307.23	2856200000	360	24.2077	24.1852	24.3298	24.6693	24.829	24.7005
EHI_030880	EHI_030880	EHI_030880 | organism=Entamoeba_histolytica_HM-1:IMSS | product=cyclin, putative | location=DS571208:53754-54735(+) | length=307 | sequence_SO=supercontig | SO=protein_coding	-0.491260528564453	-1.40567	0.584906	21.5285	21.7144	100	3	22.0198	22.303	100	3	7	7	7	45.3	45.3	45.3	0	44.04	113310000	46	21.7257	21.1454	21.7144	21.3771	22.3791	22.303
EHI_125920	EHI_125920	EHI_125920 | organism=Entamoeba_histolytica_HM-1:IMSS | product=ubiquitin fusion degradation protein 1 homolog, putative | location=DS571160:69318-70129(+) | length=254 | sequence_SO=supercontig | SO=protein_coding	-0.489784240722656	-1.40423	2.5232	21.6873	21.6766	100	3	22.1771	22.1093	100	3	4	4	4	16.9	16.9	16.9	0	28.01	99159000	37	21.7468	21.6766	21.6386	22.1066	22.1093	22.3155
EHI_001150	EHI_001150	EHI_001150 | organism=Entamoeba_histolytica_HM-1:IMSS | product=plasma membrane calcium-transporting ATPase 1, putative | location=DS571210:56279-58336(-) | length=685 | sequence_SO=supercontig | SO=protein_coding	-0.487907409667969	-1.40241	0	20.1083	20.1083	66.6667	2	NaN	NaN	33.3333	1	4	3	3	10.7	8.5	8.5	0.0011845	3.2521	16270000	7	20.3963	NaN	19.8203	20.5962	NaN	NaN
EHI_192480	EHI_192480	EHI_192480 | organism=Entamoeba_histolytica_HM-1:IMSS | product=scavenger mRNA decapping enzyme, putative | location=DS571209:29949-30794(+) | length=281 | sequence_SO=supercontig | SO=protein_coding	-0.48781458536784	-1.40232	0.897817	21.926	21.8379	100	3	22.4138	22.5104	100	3	8	8	8	35.9	35.9	35.9	0	42.256	172290000	79	21.8379	21.6055	22.3345	22.1488	22.5821	22.5104
EHI_151520	EHI_151520	EHI_151520 | organism=Entamoeba_histolytica_HM-1:IMSS | product=DNA polymerase alpha catalytic subunit, putative | location=DS571145:78035-81433(+) | length=1132 | sequence_SO=supercontig | SO=protein_coding	-0.48485819498698	-1.39945	1.21372	20.3164	20.213	100	3	20.8013	20.7498	100	3	9	9	9	9.5	9.5	9.5	0	13.245	29195000	22	20.5905	20.1458	20.213	20.7498	21.0421	20.612
EHI_119270	EHI_119270	EHI_119270 | organism=Entamoeba_histolytica_HM-1:IMSS | product=hypothetical protein | location=DS571267:22200-23555(+) | length=451 | sequence_SO=supercontig | SO=protein_coding	-0.483949025472004	-1.39857	0.686093	20.7722	20.8966	100	3	21.2562	21.3402	100	3	10	10	10	37	37	37	0	25.834	67968000	31	20.8966	21.1	20.32	21.3402	21.5882	20.8401
EHI_010380	EHI_010380	EHI_010380 | organism=Entamoeba_histolytica_HM-1:IMSS | product=hypothetical protein | location=DS571182:22537-23988(+) | length=483 | sequence_SO=supercontig | SO=protein_coding	-0.483652114868164	-1.39828	1.20324	20.537	20.4719	100	3	21.0206	21.0353	100	3	4	4	4	14.9	14.9	14.9	0	14.449	34528000	23	20.4719	20.2822	20.8569	20.8679	21.1588	21.0353
EHI_057700	EHI_057700	EHI_057700 | organism=Entamoeba_histolytica_HM-1:IMSS | product=hypothetical protein, conserved | location=DS571314:18784-19983(-) | length=399 | sequence_SO=supercontig | SO=protein_coding	-0.483591715494793	-1.39822	1.44763	24.1795	24.1926	100	3	24.6631	24.6306	100	3	3	3	3	9.3	9.3	9.3	0	73.023	319290000	38	24.1926	23.9899	24.356	24.4849	24.6306	24.8739
EHI_009510	EHI_009510	EHI_009510 | organism=Entamoeba_histolytica_HM-1:IMSS | product=TBC domain containing protein | location=DS571184:36891-37829(+) | length=312 | sequence_SO=supercontig | SO=protein_coding	-0.482634226481117	-1.39729	2.20039	23.7395	23.81	100	3	24.2222	24.2289	100	3	12	12	12	49.7	49.7	49.7	0	139.69	844870000	143	23.5577	23.81	23.8509	24.2083	24.2289	24.2293
EHI_064710	EHI_064710	EHI_064710 | organism=Entamoeba_histolytica_HM-1:IMSS | product=60S ribosomal protein L4, putative | location=DS571196:71639-72934(+) | length=431 | sequence_SO=supercontig | SO=protein_coding	-0.481802622477211	-1.39649	1.78338	25.2845	25.3228	100	3	25.7663	25.8122	100	3	28	3	2	47.3	9	5.1	0	17.55	1336800000	80	25.3228	25.1102	25.4206	25.8122	25.6118	25.8749
EHI_023080	EHI_023080	EHI_023080 | organism=Entamoeba_histolytica_HM-1:IMSS | product=WD domain containing protein | location=DS571153:65029-66306(+) | length=425 | sequence_SO=supercontig | SO=protein_coding	-0.481163660685219	-1.39587	1.94343	21.8384	21.896	100	3	22.3195	22.3313	100	3	9	9	6	36.7	36.7	24.7	0	88.798	139350000	77	21.6428	21.9763	21.896	22.3313	22.2434	22.3839
EHI_099300	EHI_099300	EHI_099300 | organism=Entamoeba_histolytica_HM-1:IMSS | product=hypothetical protein, conserved | location=DS571296:26418-26792(-) | length=124 | sequence_SO=supercontig | SO=protein_coding	-0.480772018432617	-1.39549	0.779128	23.217	23.2109	100	3	23.6978	23.7436	100	3	4	4	4	33.1	33.1	33.1	0	9.862	255820000	34	23.2109	22.8215	23.6186	23.7436	23.9618	23.388
EHI_148760	EHI_148760	EHI_148760 | organism=Entamoeba_histolytica_HM-1:IMSS | product=N2,N2-dimethylguanosine tRNA methyltransferase, putative | location=DS571146:144128-145597(-) | length=489 | sequence_SO=supercontig | SO=protein_coding	-0.480644226074219	-1.39537	3.02568	21.9659	21.9638	100	3	22.4466	22.4202	100	3	13	13	13	38.4	38.4	38.4	0	56.05	342140000	91	21.9638	21.9501	21.9838	22.3689	22.5506	22.4202
EHI_001130	EHI_001130	EHI_001130 | organism=Entamoeba_histolytica_HM-1:IMSS | product=hypothetical protein | location=DS571210:48828-50300(+) | length=490 | sequence_SO=supercontig | SO=protein_coding	-0.477643330891926	-1.39247	0	NaN	NaN	33.3333	1	21.9221	21.9753	100	3	8	8	8	16.5	16.5	16.5	0	19.83	103890000	31	NaN	NaN	21.4445	21.9753	21.9974	21.7936
EHI_045440	EHI_045440	EHI_045440 | organism=Entamoeba_histolytica_HM-1:IMSS | product=ubiquitin carboxyl-terminal hydrolase domain containing protein | location=DS571147:148507-152940(+) | length=1477 | sequence_SO=supercontig | SO=protein_coding	-0.475933710734051	-1.39082	1.67558	22.5537	22.6549	100	3	23.0296	23.0553	100	3	39	39	39	37.1	37.1	37.1	0	161.6	731060000	227	22.6627	22.3435	22.6549	22.8887	23.0553	23.1449
EHI_102040	EHI_102040	EHI_102040 | organism=Entamoeba_histolytica_HM-1:IMSS | product=IBR domain containing protein | location=DS571574:1357-2175(-) | length=272 | sequence_SO=supercontig | SO=protein_coding	-0.475888252258301	-1.39077	0	NaN	NaN	33.3333	1	20.7498	20.7498	66.6667	2	3	3	3	11.4	11.4	11.4	0.00034072	5.9815	25382000	10	NaN	20.2739	NaN	20.6888	NaN	20.8108
EHI_004960	EHI_004960;EHI_174260	EHI_004960 | organism=Entamoeba_histolytica_HM-1:IMSS | product=bystin, putative | location=DS571195:43457-44752(+) | length=431 | sequence_SO=supercontig | SO=protein_coding;EHI_174260 | organism=Entamoeba_histolytica_HM-1:IMSS | product=hypothetical prot	-0.475133260091148	-1.39005	1.05045	21.8792	21.887	100	3	22.3543	22.4291	100	3	12	12	12	39	39	39	0	51.981	142600000	59	21.887	21.563	22.1876	22.1334	22.5005	22.4291
EHI_183060	EHI_183060	EHI_183060 | organism=Entamoeba_histolytica_HM-1:IMSS | product=pantothenate kinase 1, putative | location=DS571156:94148-95527(-) | length=403 | sequence_SO=supercontig | SO=protein_coding	-0.474308649698894	-1.38925	1.52625	21.8054	21.9218	100	3	22.2798	22.2661	100	3	10	10	10	40.2	40.2	40.2	0	36.575	157130000	81	21.9401	21.5544	21.9218	22.1672	22.2661	22.406
EHI_167700	EHI_167700	EHI_167700 | organism=Entamoeba_histolytica_HM-1:IMSS | product=hypothetical protein | location=DS571343:19288-22356(-) | length=1022 | sequence_SO=supercontig | SO=protein_coding	-0.473646799723308	-1.38862	2.41749	24.1123	24.0697	100	3	24.5859	24.5953	100	3	45	45	45	59.1	59.1	59.1	0	321.84	1947500000	374	24.0697	24.0255	24.2417	24.5076	24.5953	24.655
EHI_156240	EHI_156240;EHI_125130;EHI_169340	EHI_156240 | organism=Entamoeba_histolytica_HM-1:IMSS | product=competence protein ComEC, putative | location=DS571257:10505-11647(+) | length=380 | sequence_SO=supercontig | SO=protein_coding	-0.473185857137047	-1.38817	0.972532	21.6171	21.479	100	3	22.0903	22.0112	100	3	7	7	7	26.8	26.8	26.8	0	68.535	114680000	42	21.479	21.3717	22.0007	21.935	22.0112	22.3248
EHI_167300	EHI_167300	EHI_167300 | organism=Entamoeba_histolytica_HM-1:IMSS | product=grainin 1 | location=DS571473:6824-7471(-) | length=215 | sequence_SO=supercontig | SO=protein_coding	-0.472061157226563	-1.38709	1.6006	29.435	29.4989	100	3	29.9071	29.9607	100	3	17	17	16	68.8	68.8	65.1	0	187.09	34761000000	839	29.4989	29.2473	29.5589	29.7211	29.9607	30.0394
EHI_069570	EHI_069570	EHI_069570 | organism=Entamoeba_histolytica_HM-1:IMSS | product=methyltransferase-like protein 2, putative | location=DS571164:120671-121357(+) | length=228 | sequence_SO=supercontig | SO=protein_coding	-0.471872647603352	-1.38691	0.419841	21.9355	21.9355	66.6667	2	22.4073	22.4415	100	3	4	4	4	23.7	23.7	23.7	0	7.843	68121000	23	21.5316	NaN	22.3393	21.9248	22.8558	22.4415
EHI_146950	EHI_146950	EHI_146950 | organism=Entamoeba_histolytica_HM-1:IMSS | product=histidine acid phosphatase family protein | location=DS571374:8659-9915(-) | length=418 | sequence_SO=supercontig | SO=protein_coding	-0.471017837524414	-1.38609	2.01444	24.2397	24.2021	100	3	24.7107	24.7724	100	3	21	21	21	54.3	54.3	54.3	0	149.03	1453000000	212	24.2021	24.1573	24.3597	24.8089	24.7724	24.5509
EHI_186750	EHI_186750	EHI_186750 | organism=Entamoeba_histolytica_HM-1:IMSS | product=protein kinase, putative | location=DS571159:30627-31983(+) | length=422 | sequence_SO=supercontig | SO=protein_coding	-0.469404220581055	-1.38454	2.46852	22.4965	22.5065	100	3	22.9659	22.9803	100	3	10	10	10	24.2	24.2	24.2	0	17.32	147300000	27	22.366	22.5065	22.6171	22.9257	22.9803	22.9917
EHI_189940	EHI_189940;EHI_167050;EHI_164870	EHI_189940 | organism=Entamoeba_histolytica_HM-1:IMSS | product=60S ribosomal protein L34 | location=DS571315:21027-21440(-) | length=137 | sequence_SO=supercontig | SO=protein_coding;EHI_167050 | organism=Entamoeba_histolytica_HM-1:IMSS | product=60S ribo	-0.468350728352867	-1.38353	1.66163	27.1283	27.1391	100	3	27.5967	27.6691	100	3	4	4	4	25.5	25.5	25.5	0	14.632	3163400000	88	27.1391	27.2847	26.9612	27.6992	27.6691	27.4217
EHI_194590	EHI_194590	EHI_194590 | organism=Entamoeba_histolytica_HM-1:IMSS | product=hypothetical protein | location=DS571191:67589-70943(-) | length=1090 | sequence_SO=supercontig | SO=protein_coding	-0.467120488484699	-1.38235	0.865217	21.022	21.022	66.6667	2	21.4891	21.4522	100	3	4	4	4	6.1	6.1	6.1	0.00031908	4.4774	43807000	16	NaN	20.9698	21.0742	21.4522	21.8114	21.2037
EHI_051810	EHI_051810	EHI_051810 | organism=Entamoeba_histolytica_HM-1:IMSS | product=hypothetical protein, conserved | location=DS571176:51713-53152(-) | length=479 | sequence_SO=supercontig | SO=protein_coding	-0.466615676879883	-1.38186	1.35884	22.1254	22.1375	100	3	22.592	22.5856	100	3	9	9	9	20	20	20	0	22.873	173630000	58	22.1375	21.9031	22.3354	22.4209	22.5856	22.7695
EHI_141930	EHI_141930	EHI_141930 | organism=Entamoeba_histolytica_HM-1:IMSS | product=protein kinase, putative | location=DS571161:63904-65540(+) | length=511 | sequence_SO=supercontig | SO=protein_coding	-0.465740203857422	-1.38103	1.91773	24.2377	24.1896	100	3	24.7034	24.7019	100	3	21	21	21	47	47	47	0	98.829	1878500000	242	24.1896	24.0855	24.438	24.6659	24.7019	24.7425
EHI_199690	EHI_199690;EHI_091250	EHI_199690 | organism=Entamoeba_histolytica_HM-1:IMSS | product=ARP2/3 complex 34 kda subunit, putative | location=DS571319:24670-25551(+) | length=293 | sequence_SO=supercontig | SO=protein_coding;EHI_091250 | organism=Entamoeba_histolytica_HM-1:IMSS | pr	-0.465220133463543	-1.38053	1.7906	27.0197	27.0339	100	3	27.4849	27.4867	100	3	21	21	21	73.7	73.7	73.7	0	172	11868000000	564	27.1556	27.0339	26.8696	27.6258	27.4867	27.3423
EHI_098270	EHI_098270	EHI_098270 | organism=Entamoeba_histolytica_HM-1:IMSS | product=RhoGAP domain containing protein | location=DS571169:21890-23002(+) | length=370 | sequence_SO=supercontig | SO=protein_coding	-0.464956919352215	-1.38028	0.803979	21.2434	21.1438	100	3	21.7083	21.7083	66.6667	2	7	7	7	25.1	25.1	25.1	0	16.747	76750000	27	21.5681	21.0183	21.1438	NaN	21.5429	21.8737
EHI_152970	EHI_152970	EHI_152970 | organism=Entamoeba_histolytica_HM-1:IMSS | product=hypothetical protein | location=DS571145:360196-360905(-) | length=220 | sequence_SO=supercontig | SO=protein_coding	-0.46289571126302	-1.37831	1.59311	22.1432	22.1473	100	3	22.6061	22.6725	100	3	5	5	5	30.5	30.5	30.5	0	12.384	163290000	28	22.1473	21.9523	22.3301	22.4534	22.6925	22.6725
EHI_161980	EHI_161980	EHI_161980 | organism=Entamoeba_histolytica_HM-1:IMSS | product=hypothetical protein | location=DS571304:30955-31648(-) | length=213 | sequence_SO=supercontig | SO=protein_coding	-0.462777455647789	-1.37819	1.64392	22.8597	22.8678	100	3	23.3224	23.3525	100	3	4	4	4	28.2	28.2	28.2	0	17.681	179490000	49	22.9274	22.8678	22.7838	23.3525	23.5163	23.0986
EHI_138380	EHI_138380;EHI_129000;EHI_043240	EHI_138380 | organism=Entamoeba_histolytica_HM-1:IMSS | product=glycogen phosphorylase, putative | location=DS571241:22023-24626(+) | length=867 | sequence_SO=supercontig | SO=protein_coding	-0.46245002746582	-1.37788	2.96246	26.0348	26.0559	100	3	26.4972	26.4966	100	3	44	42	42	70.6	68.4	68.4	0	323.31	9854600000	967	26.0559	25.9509	26.0976	26.4398	26.5553	26.4966
EHI_153350	EHI_153350;EHI_153620;EHI_096730	EHI_153350 | organism=Entamoeba_histolytica_HM-1:IMSS | product=prolyl oligopeptidase family protein | location=DS571145:428395-430437(+) | length=680 | sequence_SO=supercontig | SO=protein_coding	-0.462193171183269	-1.37763	1.71065	21.9662	21.9083	100	3	22.4284	22.53	100	3	11	11	11	25.6	25.6	25.6	0	27.276	150990000	27	21.9083	22.0865	21.9039	22.2155	22.53	22.5398
EHI_152460	EHI_152460	EHI_152460 | organism=Entamoeba_histolytica_HM-1:IMSS | product=hypothetical protein | location=DS571145:272550-273536(-) | length=328 | sequence_SO=supercontig | SO=protein_coding	-0.461962381998699	-1.37741	2.11091	20.217	20.1755	100	3	20.6789	20.6268	100	3	10	10	10	42.1	42.1	42.1	0	15.84	56608000	49	20.1549	20.1755	20.3206	20.6268	20.5789	20.8311
EHI_150130	EHI_150130	EHI_150130 | organism=Entamoeba_histolytica_HM-1:IMSS | product=hypothetical protein | location=DS571218:11290-15321(+) | length=1322 | sequence_SO=supercontig | SO=protein_coding	-0.460695902506512	-1.37621	0.531206	20.5333	20.5422	100	3	20.994	20.994	66.6667	2	7	7	7	8.5	8.5	8.5	0	17.927	38186000	15	20.8405	20.2171	20.5422	20.6192	NaN	21.3687
EHI_181600	EHI_181600	EHI_181600 | organism=Entamoeba_histolytica_HM-1:IMSS | product=hypothetical protein | location=DS571373:23519-25240(+) | length=573 | sequence_SO=supercontig | SO=protein_coding	-0.460321426391602	-1.37585	0	20.5789	20.5789	66.6667	2	NaN	NaN	33.3333	1	5	5	5	12.2	12.2	12.2	0	10.463	37638000	21	20.696	NaN	20.4617	NaN	NaN	21.0392
EHI_140360	EHI_140360	EHI_140360 | organism=Entamoeba_histolytica_HM-1:IMSS | product=hypothetical protein | location=DS571254:42763-46041(-) | length=1092 | sequence_SO=supercontig | SO=protein_coding	-0.460222880045574	-1.37575	1.90287	23.7366	23.7676	100	3	24.1969	24.2637	100	3	31	31	31	44.1	44.1	44.1	0	157.16	1546900000	303	23.839	23.6033	23.7676	24.0362	24.2907	24.2637
EHI_036600	EHI_036600	EHI_036600 | organism=Entamoeba_histolytica_HM-1:IMSS | product=hypothetical protein | location=DS571358:19539-20060(+) | length=173 | sequence_SO=supercontig | SO=protein_coding	-0.459587097167969	-1.37515	1.3903	22.2469	22.2546	100	3	22.7065	22.7898	100	3	5	5	5	40.5	40.5	40.5	0	84.855	164980000	53	22.2546	22.0684	22.4177	22.4763	22.7898	22.8534
EHI_044370	EHI_044370	EHI_044370 | organism=Entamoeba_histolytica_HM-1:IMSS | product=hypothetical protein, conserved | location=DS571320:29679-31724(+) | length=681 | sequence_SO=supercontig | SO=protein_coding	-0.458806991577148	-1.3744	2.40931	23.2926	23.2429	100	3	23.7514	23.7551	100	3	15	15	15	26.6	26.6	26.6	0	73.158	707570000	115	23.218	23.417	23.2429	23.7551	23.6734	23.8258
EHI_012400	EHI_012400	EHI_012400 | organism=Entamoeba_histolytica_HM-1:IMSS | product=hypothetical protein, conserved | location=DS571148:127775-128347(+) | length=167 | sequence_SO=supercontig | SO=protein_coding	-0.45753288269043	-1.37319	0.869291	21.494	21.4542	100	3	21.9515	22.0711	100	3	3	3	3	42.5	42.5	42.5	0	49.455	104410000	58	21.4542	21.2216	21.8061	21.6042	22.0711	22.1792
EHI_186480	EHI_186480	EHI_186480 | organism=Entamoeba_histolytica_HM-1:IMSS | product=translation initiation factor eIF-5A, putative | location=DS571159:22291-22764(-) | length=157 | sequence_SO=supercontig | SO=protein_coding	-0.457508087158203	-1.37317	1.20281	26.9506	26.9537	100	3	27.4081	27.4748	100	3	10	10	5	76.4	76.4	49.7	0	81.327	5717100000	345	26.9537	27.0312	26.867	27.6678	27.4748	27.0819
EHI_107050	EHI_107050	EHI_107050 | organism=Entamoeba_histolytica_HM-1:IMSS | product=hypothetical protein | location=DS571205:18616-18993(-) | length=125 | sequence_SO=supercontig | SO=protein_coding	-0.457417805989582	-1.37308	2.23688	26.3803	26.383	100	3	26.8377	26.8323	100	3	6	6	6	64	64	64	0	147.04	2870000000	186	26.4958	26.383	26.2622	26.9303	26.8323	26.7506
EHI_001080	EHI_001080	EHI_001080 | organism=Entamoeba_histolytica_HM-1:IMSS | product=hypothetical protein | location=DS571210:41139-43166(+) | length=675 | sequence_SO=supercontig | SO=protein_coding	-0.456500371297199	-1.37221	3.15624	24.071	24.1058	100	3	24.5275	24.5396	100	3	19	19	19	30.8	30.8	30.8	0	43.203	684470000	142	24.1148	23.9924	24.1058	24.5396	24.4743	24.5687
EHI_068250	EHI_068250	EHI_068250 | organism=Entamoeba_histolytica_HM-1:IMSS | product=adenosylhomocysteinase, putative | location=DS571150:86021-87421(-) | length=466 | sequence_SO=supercontig | SO=protein_coding	-0.455408096313477	-1.37117	3.08197	26.2943	26.3167	100	3	26.7497	26.7589	100	3	29	29	29	79.8	79.8	79.8	0	252.85	10615000000	616	26.3167	26.3515	26.2146	26.7949	26.7589	26.6952
EHI_011530	EHI_011530	EHI_011530 | organism=Entamoeba_histolytica_HM-1:IMSS | product=ubiquitin-protein ligase, putative | location=DS571405:3314-5299(-) | length=661 | sequence_SO=supercontig | SO=protein_coding	-0.455068588256836	-1.37085	1.09901	21.7358	21.742	100	3	22.1909	22.1071	100	3	19	19	19	39.9	39.9	39.9	0	111.57	245760000	121	21.742	21.463	22.0025	22.0439	22.1071	22.4216
EHI_078740	EHI_078740	EHI_078740 | organism=Entamoeba_histolytica_HM-1:IMSS | product=Rho guanine nucleotide exchange factor, putative | location=DS571258:35588-38218(+) | length=876 | sequence_SO=supercontig | SO=protein_coding	-0.453653335571289	-1.3695	1.24705	21.9583	21.9642	100	3	22.412	22.4284	100	3	13	13	13	20.3	20.3	20.3	0	35.738	219340000	67	21.9642	21.6653	22.2455	22.4284	22.4596	22.3479
EHI_049380	EHI_049380	EHI_049380 | organism=Entamoeba_histolytica_HM-1:IMSS | product=hypothetical protein, conserved | location=DS571152:16717-17982(+) | length=421 | sequence_SO=supercontig | SO=protein_coding	-0.453198115030926	-1.36907	0.645722	20.793	20.793	66.6667	2	21.2462	21.3121	100	3	6	6	6	18.1	18.1	18.1	0	8.8363	47784000	17	NaN	20.564	21.022	20.8899	21.3121	21.5366
EHI_095810	EHI_095810	EHI_095810 | organism=Entamoeba_histolytica_HM-1:IMSS | product=hypothetical protein, conserved | location=DS571239:2503-3758(+) | length=323 | sequence_SO=supercontig | SO=protein_coding	-0.453116099039715	-1.36899	0.599858	22.9813	23.0685	100	3	23.4344	23.4563	100	3	12	12	12	51.7	51.7	51.7	0	147.6	481000000	89	23.0685	22.7066	23.1689	22.8911	23.4563	23.956
EHI_162340	EHI_162340	EHI_162340 | organism=Entamoeba_histolytica_HM-1:IMSS | product=serine/threonine protein kinase, putative | location=DS571362:16630-18506(+) | length=607 | sequence_SO=supercontig | SO=protein_coding	-0.452808380126953	-1.3687	1.59201	21.2245	21.2295	100	3	21.6773	21.6085	100	3	10	10	10	20.4	20.4	20.4	0	16.023	101030000	47	21.1757	21.2295	21.2684	21.4988	21.6085	21.9247
EHI_022850	EHI_022850	EHI_022850 | organism=Entamoeba_histolytica_HM-1:IMSS | product=hypothetical protein | location=DS571153:24930-26459(+) | length=509 | sequence_SO=supercontig | SO=protein_coding	-0.451953252156574	-1.36789	0.571502	20.4309	20.4664	100	3	20.8829	20.8842	100	3	4	4	4	13.6	13.6	13.6	0	10.392	29287000	20	20.7344	20.092	20.4664	20.3654	21.3991	20.8842
EHI_134630	EHI_134630	EHI_134630 | organism=Entamoeba_histolytica_HM-1:IMSS | product=DnaJ domain containing protein | location=DS571193:36053-38266(+) | length=719 | sequence_SO=supercontig | SO=protein_coding	-0.451623916625977	-1.36758	2.30048	22.441	22.4296	100	3	22.8926	22.913	100	3	11	11	8	22.4	22.4	14.3	0	27.714	358670000	97	22.5733	22.32	22.4296	22.8267	22.913	22.938
EHI_081250	EHI_081250	EHI_081250 | organism=Entamoeba_histolytica_HM-1:IMSS | product=importin beta-3 family protein | location=DS571275:6437-9701(+) | length=1071 | sequence_SO=supercontig | SO=protein_coding	-0.451243082682293	-1.36722	0.971505	20.6191	20.669	100	3	21.0703	21.1377	100	3	8	8	8	10.6	10.6	10.6	0	16.007	69423000	29	20.669	20.2438	20.9444	20.9181	21.1551	21.1377
EHI_049950	EHI_049950	EHI_049950 | organism=Entamoeba_histolytica_HM-1:IMSS | product=hypothetical protein | location=DS571152:145513-147144(-) | length=543 | sequence_SO=supercontig | SO=protein_coding	-0.448710123697914	-1.36482	3.51534	23.6949	23.6957	100	3	24.1436	24.1227	100	3	18	18	18	37.8	37.8	37.8	0	166.44	1506900000	186	23.6511	23.6957	23.7378	24.201	24.1227	24.107
EHI_146380	EHI_146380	EHI_146380 | organism=Entamoeba_histolytica_HM-1:IMSS | product=oxidoreductase, short chain dehydrogenase/reductase family | location=DS571398:19439-20257(+) | length=272 | sequence_SO=supercontig | SO=protein_coding	-0.448706944783531	-1.36482	1.00891	20.9996	21.0597	100	3	21.4483	21.4147	100	3	8	8	8	36	36	36	0	25.011	74365000	49	21.0597	20.6576	21.2816	21.2926	21.4147	21.6377
EHI_133960	EHI_133960	EHI_133960 | organism=Entamoeba_histolytica_HM-1:IMSS | product=hypothetical protein | location=DS571212:42334-46974(+) | length=1546 | sequence_SO=supercontig | SO=protein_coding	-0.448378880818684	-1.36451	0	20.2277	20.0931	100	3	NaN	NaN	33.3333	1	6	6	6	5.8	5.8	5.8	0	20.799	39301000	19	19.9243	20.0931	20.6656	NaN	NaN	20.6761
EHI_155350	EHI_155350	EHI_155350 | organism=Entamoeba_histolytica_HM-1:IMSS | product=transport protein particle component Bet3 domain-containing protein | location=DS571162:37922-38467(-) | length=164 | sequence_SO=supercontig | SO=protein_coding	-0.448258082071941	-1.36439	1.33253	21.9199	21.9609	100	3	22.3682	22.3964	100	3	3	3	3	29.3	29.3	29.3	0	10.963	58474000	28	21.9609	21.6754	22.1234	22.3964	22.2048	22.5033
EHI_102280	EHI_102280;EHI_001850	EHI_102280 | organism=Entamoeba_histolytica_HM-1:IMSS | product=H/ACA ribonucleoprotein complex subunit 2-like protein, putative | location=DS571814:3090-3509(-) | length=139 | sequence_SO=supercontig | SO=protein_coding;EHI_001850 | organism=Entamoeba_his	-0.447500228881836	-1.36368	0.624444	24.8031	24.7047	100	3	25.2506	25.345	100	3	5	5	5	64	64	64	0	88.997	747340000	107	24.3719	24.7047	25.3328	24.9445	25.345	25.4625
EHI_179320	EHI_179320	EHI_179320 | organism=Entamoeba_histolytica_HM-1:IMSS | product=hypothetical protein | location=DS571431:5054-6589(-) | length=492 | sequence_SO=supercontig | SO=protein_coding	-0.447297414143879	-1.36348	1.10161	23.427	23.3923	100	3	23.8743	23.8604	100	3	8	8	8	17.1	17.1	17.1	0	33.181	402610000	91	23.4987	23.3923	23.3898	24.2058	23.8604	23.5566
EHI_157140	EHI_157140	EHI_157140 | organism=Entamoeba_histolytica_HM-1:IMSS | product=protein phosphatase domain-containing protein | location=DS571500:7514-10438(-) | length=959 | sequence_SO=supercontig | SO=protein_coding	-0.446884155273438	-1.36309	0	19.9802	19.8622	100	3	NaN	NaN	33.3333	1	8	8	8	7.9	7.9	7.9	0	11.818	25901000	15	20.2812	19.8622	19.7972	NaN	NaN	20.4271
EHI_187060	EHI_187060	EHI_187060 | organism=Entamoeba_histolytica_HM-1:IMSS | product=Rab GTPase activating protein, putative | location=DS571159:89440-90783(+) | length=447 | sequence_SO=supercontig | SO=protein_coding	-0.44638951619466	-1.36263	0.659396	22.3039	22.1006	100	3	22.7503	22.7049	100	3	7	7	7	20.8	20.8	20.8	0	22.472	170570000	48	22.1006	21.9175	22.8935	22.7049	22.879	22.6669
EHI_146370	EHI_146370	EHI_146370 | organism=Entamoeba_histolytica_HM-1:IMSS | product=60S ribosomal protein L27, putative | location=DS571398:16591-17010(+) | length=139 | sequence_SO=supercontig | SO=protein_coding	-0.446385065714519	-1.36262	1.34894	26.3252	26.3598	100	3	26.7716	26.9164	100	3	12	12	2	55.4	55.4	14.4	0	82.527	5596100000	197	26.3598	26.388	26.2278	26.9164	26.92	26.4784
EHI_087840	EHI_087840	EHI_087840 | organism=Entamoeba_histolytica_HM-1:IMSS | product=hypothetical protein | location=DS571173:86481-89609(+) | length=1042 | sequence_SO=supercontig | SO=protein_coding	-0.445876439412434	-1.36214	0.985852	22.0048	22.052	100	3	22.4507	22.5497	100	3	27	27	27	37.2	37.2	37.2	0	108.64	358890000	206	22.052	21.7401	22.2224	22.141	22.5497	22.6614
EHI_048310	EHI_048310	EHI_048310 | organism=Entamoeba_histolytica_HM-1:IMSS | product=protein transport protein Sec24, putative | location=DS571256:45370-48000(+) | length=876 | sequence_SO=supercontig | SO=protein_coding	-0.445290247599281	-1.36159	2.7093	25.0098	25.0456	100	3	25.455	25.4574	100	3	38	38	38	57	57	57	0	323.31	5055800000	558	25.0939	24.8898	25.0456	25.4477	25.4574	25.4601
EHI_106110	EHI_106110	EHI_106110 | organism=Entamoeba_histolytica_HM-1:IMSS | product=CPSF A subunit region protein, putative | location=DS571236:8623-12205(+) | length=1150 | sequence_SO=supercontig | SO=protein_coding	-0.44406795501709	-1.36043	1.01306	20.4981	20.4981	66.6667	2	20.9422	21.029	100	3	3	3	3	4.3	4.3	4.3	0	14.547	28743000	20	20.385	NaN	20.6113	21.1083	21.029	20.6894
EHI_118810	EHI_118810;EHI_114160;EHI_103640;EHI_012220;EHI_197350;EHI_057680	EHI_118810 | organism=Entamoeba_histolytica_HM-1:IMSS | product=protein kinase domain containing protein | location=DS571180:69034-72246(+) | length=1070 | sequence_SO=supercontig | SO=protein_coding	-0.442958831787109	-1.35939	1.57238	23.6301	23.6996	100	3	24.073	24.0035	100	3	30	30	28	37.1	37.1	35.6	0	265	931820000	188	23.6996	23.4511	23.7394	23.9585	24.0035	24.257
EHI_189410	EHI_189410;EHI_051690;EHI_051580	EHI_189410 | organism=Entamoeba_histolytica_HM-1:IMSS | product=hypothetical protein, conserved | location=DS571262:8416-10410(+) | length=664 | sequence_SO=supercontig | SO=protein_coding	-0.442897160847981	-1.35933	3.24301	24.6232	24.6451	100	3	25.0661	25.0866	100	3	26	26	26	57.7	57.7	57.7	0	323.31	2353800000	299	24.6451	24.5572	24.6672	25.0866	25.0085	25.1031
EHI_062980	EHI_062980	EHI_062980 | organism=Entamoeba_histolytica_HM-1:IMSS | product=replication factor A protein 1, putative | location=DS571359:6388-8154(-) | length=588 | sequence_SO=supercontig | SO=protein_coding	-0.442059199015297	-1.35854	1.53597	23.7073	23.7118	100	3	24.1493	24.1516	100	3	22	22	22	50.9	50.9	50.9	0	137.18	997450000	223	23.7118	23.5406	23.8694	23.9875	24.1516	24.3089
EHI_042980	EHI_042980	EHI_042980 | organism=Entamoeba_histolytica_HM-1:IMSS | product=Initiation factor eIF-2B delta subunit, putative | location=DS571292:23800-25614(+) | length=510 | sequence_SO=supercontig | SO=protein_coding	-0.441650390625	-1.35816	2.16158	24.4439	24.4774	100	3	24.8856	24.9539	100	3	12	12	12	36.7	36.7	36.7	0	103.76	606640000	102	24.4827	24.3718	24.4774	24.7293	24.9539	24.9736
EHI_151280	EHI_151280	EHI_151280 | organism=Entamoeba_histolytica_HM-1:IMSS | product=hypothetical protein | location=DS571145:29365-31164(+) | length=599 | sequence_SO=supercontig | SO=protein_coding	-0.441164016723633	-1.3577	3.4943	22.5436	22.5436	100	3	22.9848	22.9992	100	3	18	18	18	39.4	39.4	39.4	0	209.74	480050000	168	22.5466	22.5436	22.5408	23.0424	22.9992	22.9127
EHI_096670	EHI_096670	EHI_096670 | organism=Entamoeba_histolytica_HM-1:IMSS | product=hypothetical protein | location=DS571163:87614-96226(-) | length=2870 | sequence_SO=supercontig | SO=protein_coding	-0.440679550170898	-1.35724	1.47116	21.6893	21.6294	100	3	22.1299	22.225	100	3	47	47	47	23.3	23.3	23.3	0	126.34	489920000	201	21.6294	21.5687	21.8697	21.9218	22.243	22.225
EHI_027710	EHI_027710	EHI_027710 | organism=Entamoeba_histolytica_HM-1:IMSS | product=calcium-transporting P-type ATPase, putative | location=DS571215:41275-44688(-) | length=1137 | sequence_SO=supercontig | SO=protein_coding	-0.43976147969564	-1.35638	0.929545	21.0099	20.9541	100	3	21.4497	21.6303	100	3	12	12	12	17	17	17	0	48.985	89908000	46	21.178	20.9541	20.8976	21.6303	21.6759	21.0428
EHI_146530	EHI_146530	EHI_146530 | organism=Entamoeba_histolytica_HM-1:IMSS | product=60S ribosomal protein L7, putative | location=DS571438:9188-9880(+) | length=230 | sequence_SO=supercontig | SO=protein_coding	-0.439091364542644	-1.35575	0.754831	25.55	25.6976	100	3	25.9891	25.9972	100	3	9	2	2	43.5	10	10	0	16.135	1273600000	83	25.7984	25.1539	25.6976	25.6781	25.9972	26.2919
EHI_042920	EHI_042920	EHI_042920 | organism=Entamoeba_histolytica_HM-1:IMSS | product=60S acidic riboomal protein P1, putative | location=DS571292:16322-16642(+) | length=106 | sequence_SO=supercontig | SO=protein_coding	-0.437592824300129	-1.35434	0.279378	23.1917	23.2684	100	3	23.6293	23.3003	100	3	7	5	5	87.7	72.6	72.6	0	43.042	318380000	35	23.2684	22.6536	23.6532	22.8689	23.3003	24.7187
EHI_054170	EHI_054170	EHI_054170 | organism=Entamoeba_histolytica_HM-1:IMSS | product=hypothetical protein | location=DS571309:14751-16418(+) | length=555 | sequence_SO=supercontig | SO=protein_coding	-0.437058130900066	-1.35384	0.508979	21.0295	20.7196	100	3	21.4666	21.3444	100	3	12	12	12	30.6	30.6	30.6	0	32.714	119140000	49	20.7196	20.6486	21.7203	21.3444	21.2956	21.7597
EHI_180020	EHI_180020	EHI_180020 | organism=Entamoeba_histolytica_HM-1:IMSS | product=histidyl-tRNA synthetase, putative | location=DS571291:36470-37990(+) | length=506 | sequence_SO=supercontig | SO=protein_coding	-0.435677846272785	-1.35255	1.95678	23.774	23.7622	100	3	24.2097	24.2269	100	3	23	23	23	41.9	41.9	41.9	0	150.94	1198700000	195	23.8214	23.7384	23.7622	24.0386	24.2269	24.3636
EHI_112800	EHI_112800	EHI_112800 | organism=Entamoeba_histolytica_HM-1:IMSS | product=Mov34/MPN/PAD-1 family protein | location=DS571411:4958-5510(-) | length=164 | sequence_SO=supercontig | SO=protein_coding	-0.435134887695313	-1.35204	1.11458	22.917	23.0122	100	3	23.3521	23.3203	100	3	7	7	7	64.6	64.6	64.6	0	39.505	461330000	61	23.0122	22.6606	23.0782	23.1445	23.3203	23.5916
EHI_182930	EHI_182930	EHI_182930 | organism=Entamoeba_histolytica_HM-1:IMSS | product=RhoGAP domain containing protein | location=DS571156:69396-72200(+) | length=934 | sequence_SO=supercontig | SO=protein_coding	-0.434956868489582	-1.35187	2.90043	23.4195	23.4129	100	3	23.8545	23.865	100	3	31	31	31	42.9	42.9	42.9	0	251.22	891600000	217	23.3964	23.4129	23.4493	23.7608	23.865	23.9376
EHI_118780	EHI_118780	EHI_118780 | organism=Entamoeba_histolytica_HM-1:IMSS | product=WD domain containing protein | location=DS571180:61237-62262(-) | length=341 | sequence_SO=supercontig | SO=protein_coding	-0.434386571248375	-1.35134	2.59864	23.0553	23.0475	100	3	23.4897	23.4986	100	3	12	12	12	47.5	47.5	47.5	0	131.4	636520000	154	23.0313	23.0475	23.0871	23.5927	23.3777	23.4986
EHI_010690	EHI_010690	EHI_010690 | organism=Entamoeba_histolytica_HM-1:IMSS | product=Rab GTPase activating protein, putative | location=DS571182:68191-70144(-) | length=624 | sequence_SO=supercontig | SO=protein_coding	-0.43232758839925	-1.34941	0.874096	24.1018	24.1754	100	3	24.5342	24.5342	66.6667	2	8	8	8	19.1	19.1	19.1	0	7.655	237730000	17	24.1754	23.8985	24.2317	24.755	24.3133	NaN
EHI_108750	EHI_108750	EHI_108750 | organism=Entamoeba_histolytica_HM-1:IMSS | product=Rap/Ran GTPase activating protein, putative | location=DS571346:26275-28253(+) | length=642 | sequence_SO=supercontig | SO=protein_coding	-0.431543350219727	-1.34868	0.350171	20.5856	20.5856	66.6667	2	21.0171	21.0171	66.6667	2	5	5	5	12.9	12.9	12.9	0	10.837	37369000	19	20.7001	20.4711	NaN	20.5725	21.4618	NaN
EHI_124350	EHI_124350	EHI_124350 | organism=Entamoeba_histolytica_HM-1:IMSS | product=hypothetical protein | location=DS571188:20492-21175(-) | length=227 | sequence_SO=supercontig | SO=protein_coding	-0.431526819864906	-1.34866	1.43519	22.5173	22.5241	100	3	22.9488	22.9767	100	3	1	1	1	5.3	5.3	5.3	0.00033167	5.3141	100920000	21	22.6499	22.3779	22.5241	22.7361	22.9767	23.1338
EHI_182720	EHI_182720	EHI_182720 | organism=Entamoeba_histolytica_HM-1:IMSS | product=dipeptidyl-peptidase, putative | location=DS571156:37596-39605(+) | length=669 | sequence_SO=supercontig | SO=protein_coding	-0.431294759114586	-1.34844	1.69261	24.3028	24.337	100	3	24.7341	24.7643	100	3	22	22	22	59.5	59.5	59.5	0	246.37	2040400000	339	24.337	24.1406	24.4309	24.8512	24.5869	24.7643
EHI_153730	EHI_153730	EHI_153730 | organism=Entamoeba_histolytica_HM-1:IMSS | product=hypothetical protein | location=DS571145:494845-495915(-) | length=356 | sequence_SO=supercontig | SO=protein_coding	-0.431281407674156	-1.34843	0.355474	21.2158	20.7675	100	3	21.6471	21.6728	100	3	2	2	2	8.7	8.7	8.7	0	19.643	43822000	21	20.6891	20.7675	22.1908	21.4116	21.6728	21.8569
EHI_064530	EHI_064530	EHI_064530 | organism=Entamoeba_histolytica_HM-1:IMSS | product=type A flavoprotein, putative | location=DS571196:39344-40591(-) | length=415 | sequence_SO=supercontig | SO=protein_coding	-0.431277592976887	-1.34843	1.96137	23.1357	23.0854	100	3	23.567	23.5023	100	3	15	14	14	51.6	48.9	48.9	0	52.187	474510000	144	23.0854	23.0532	23.2686	23.5023	23.4941	23.7046
EHI_148700	EHI_148700	EHI_148700 | organism=Entamoeba_histolytica_HM-1:IMSS | product=phosphatidylinositol 4-kinase, putative | location=DS571146:132805-137820(-) | length=1656 | sequence_SO=supercontig | SO=protein_coding	-0.430704752604164	-1.34789	2.9455	22.2695	22.2595	100	3	22.7002	22.7268	100	3	34	34	34	27	27	27	0	96.571	538160000	178	22.327	22.2221	22.2595	22.6187	22.7553	22.7268
EHI_003000	EHI_168190;EHI_003000	EHI_168190 | organism=Entamoeba_histolytica_HM-1:IMSS | product=hypothetical protein | location=DS571263:5040-5702(+) | length=220 | sequence_SO=supercontig | SO=protein_coding;EHI_003000 | organism=Entamoeba_histolytica_HM-1:IMSS | product=hypothetical pr	-0.429702758789063	-1.34696	1.0561	21.661	21.5292	100	3	22.0907	22.0461	100	3	5	5	5	27.7	27.7	27.7	0	23.396	76507000	40	21.5292	21.4367	22.017	22.0082	22.0461	22.2177
EHI_091460	EHI_091460	EHI_091460 | organism=Entamoeba_histolytica_HM-1:IMSS | product=TFIID subunit, putative | location=DS571400:3047-4412(-) | length=433 | sequence_SO=supercontig | SO=protein_coding	-0.42923863728841	-1.34652	1.43045	20.9958	20.9611	100	3	21.425	21.425	66.6667	2	5	5	5	16.6	16.6	16.6	0	16.182	59636000	23	20.9611	21.111	20.9152	21.5487	21.3013	NaN
EHI_136980	EHI_136980	EHI_136980 | organism=Entamoeba_histolytica_HM-1:IMSS | product=lipid phosphate phosphatase, putative | location=DS571287:11126-11905(-) | length=259 | sequence_SO=supercontig | SO=protein_coding	-0.428595860799152	-1.34592	0	22.3609	22.3472	100	3	NaN	NaN	33.3333	1	2	2	2	11.2	11.2	11.2	0	6.729	90768000	11	22.1862	22.3472	22.5493	NaN	22.7895	NaN
EHI_140320	EHI_140320	EHI_140320 | organism=Entamoeba_histolytica_HM-1:IMSS | product=protein kinase, putative | location=DS571254:34743-36938(-) | length=731 | sequence_SO=supercontig | SO=protein_coding	-0.428431828816734	-1.34577	1.10875	22.6175	22.6467	100	3	23.046	23.1058	100	3	21	21	20	39.7	39.7	38	0	68.483	326640000	87	22.372	22.6467	22.8339	23.1058	23.2219	22.8102
EHI_103560	EHI_103560	EHI_103560 | organism=Entamoeba_histolytica_HM-1:IMSS | product=COP9 signalosome complex subunit 3, putative | location=DS571158:65568-66737(-) | length=389 | sequence_SO=supercontig | SO=protein_coding	-0.427506764729817	-1.34491	1.33333	23.8332	23.9087	100	3	24.2607	24.3327	100	3	17	17	17	45.2	45.2	45.2	0	51.264	730070000	147	23.9087	23.6251	23.9657	24.0504	24.3327	24.3989
EHI_105120	EHI_105120	EHI_105120 | organism=Entamoeba_histolytica_HM-1:IMSS | product=hypothetical protein, conserved | location=DS571204:22922-23902(+) | length=326 | sequence_SO=supercontig | SO=protein_coding	-0.426781336466473	-1.34423	2.55664	23.1926	23.1892	100	3	23.6194	23.6026	100	3	7	7	7	34	34	34	0	32.929	230380000	53	23.1585	23.2302	23.1892	23.6026	23.5222	23.7333
EHI_095200	EHI_095200;EHI_045930	EHI_095200 | organism=Entamoeba_histolytica_HM-1:IMSS | product=hypothetical protein | location=DS571264:43590-45527(+) | length=645 | sequence_SO=supercontig | SO=protein_coding	-0.426015853881836	-1.34352	1.16035	23.0357	22.9715	100	3	23.4617	23.416	100	3	21	21	21	32.4	32.4	32.4	0	114.68	449100000	115	22.9715	23.2471	22.8885	23.714	23.416	23.2552
EHI_164800	EHI_164800	EHI_164800 | organism=Entamoeba_histolytica_HM-1:IMSS | product=hypothetical protein | location=DS571216:18496-21210(-) | length=904 | sequence_SO=supercontig | SO=protein_coding	-0.423766454060871	-1.34143	2.23814	25.6232	25.6008	100	3	26.047	26.0712	100	3	33	33	33	55.6	55.6	55.6	0	323.31	7337700000	584	25.5822	25.6008	25.6866	25.912	26.0712	26.1577
EHI_023870	EHI_023870	EHI_023870 | organism=Entamoeba_histolytica_HM-1:IMSS | product=WD domain containing protein | location=DS571330:27216-29306(+) | length=696 | sequence_SO=supercontig | SO=protein_coding	-0.423653920491535	-1.34132	1.30386	21.5565	21.5205	100	3	21.9802	21.9201	100	3	12	12	12	24	24	24	0	31.047	138000000	55	21.5205	21.7966	21.3524	22.1387	21.9201	21.8817
EHI_073460	EHI_073460	EHI_073460 | organism=Entamoeba_histolytica_HM-1:IMSS | product=glycyl-tRNA synthetase, putative | location=DS571171:33724-35607(+) | length=627 | sequence_SO=supercontig | SO=protein_coding	-0.423192977905273	-1.34089	2.22316	25.4652	25.4605	100	3	25.8884	25.8943	100	3	37	37	37	70.3	70.3	70.3	0	319.12	6640100000	651	25.4605	25.3337	25.6014	25.8943	25.9168	25.8541
EHI_015260	EHI_015260	EHI_015260 | organism=Entamoeba_histolytica_HM-1:IMSS | product=Rab GTPase activating protein, putative | location=DS571202:23158-24066(-) | length=302 | sequence_SO=supercontig | SO=protein_coding	-0.422936121622723	-1.34065	0.852645	21.2228	21.201	100	3	21.6457	21.7135	100	3	4	4	4	13.9	13.9	13.9	0	8.1185	46024000	22	20.8849	21.201	21.5824	21.4276	21.796	21.7135
EHI_118880	EHI_118880	EHI_118880 | organism=Entamoeba_histolytica_HM-1:IMSS | product=Oligosaccharyl transferase, putative | location=DS571180:83639-85771(-) | length=710 | sequence_SO=supercontig | SO=protein_coding	-0.422891616821289	-1.34061	0.942696	23.418	23.3187	100	3	23.8409	23.8387	100	3	10	10	10	18.6	18.6	18.6	0	56.738	435330000	46	23.3187	23.1181	23.8171	23.7916	23.8387	23.8922
EHI_130960	EHI_130960;EHI_136220	EHI_130960 | organism=Entamoeba_histolytica_HM-1:IMSS | product=purine nucleoside phosphorylase, putative | location=DS571170:45231-45947(-) | length=238 | sequence_SO=supercontig | SO=protein_coding	-0.422845840454102	-1.34057	3.19812	27.2787	27.2836	100	3	27.7016	27.7292	100	3	15	15	15	78.2	78.2	78.2	0	231.8	11865000000	770	27.3249	27.2278	27.2836	27.6353	27.7403	27.7292
EHI_081680	EHI_081680	EHI_081680 | organism=Entamoeba_histolytica_HM-1:IMSS | product=hypothetical protein | location=DS571294:10290-10838(+) | length=182 | sequence_SO=supercontig | SO=protein_coding	-0.422703425089519	-1.34044	1.23711	22.465	22.4973	100	3	22.8877	22.8652	100	3	5	5	5	45.1	45.1	45.1	0	33.174	297190000	71	22.4973	22.1916	22.706	22.7993	22.8652	22.9985
EHI_140240	EHI_140240	EHI_140240 | organism=Entamoeba_histolytica_HM-1:IMSS | product=deoxycytidine triphosphate deaminase, putative | location=DS571254:22718-23289(-) | length=171 | sequence_SO=supercontig | SO=protein_coding	-0.421229680379234	-1.33907	2.46173	26.0088	25.9563	100	3	26.43	26.4504	100	3	7	7	7	60.8	60.8	60.8	0	145.41	2542400000	99	25.9328	25.9563	26.1372	26.3874	26.4504	26.4522
EHI_110830	EHI_110830;EHI_120940	EHI_110830 | organism=Entamoeba_histolytica_HM-1:IMSS | product=hypothetical protein | location=DS571151:161255-162661(+) | length=468 | sequence_SO=supercontig | SO=protein_coding	-0.419967015584312	-1.3379	2.15734	23.7934	23.8462	100	3	24.2134	24.2231	100	3	14	14	10	34.8	34.8	22.9	0	99.427	687710000	111	23.8462	23.8941	23.64	24.1638	24.2231	24.2533
EHI_049030	EHI_049030	EHI_049030 | organism=Entamoeba_histolytica_HM-1:IMSS | product=ras-like protein 3 precursor, putative | location=DS571507:6902-7457(-) | length=170 | sequence_SO=supercontig | SO=protein_coding	-0.418582916259766	-1.33661	1.49718	23.3238	23.3312	100	3	23.7424	23.7424	66.6667	2	12	2	2	69.4	9.4	9.4	0.00032895	5.1235	182440000	10	23.3881	23.3312	23.2521	23.8731	23.6117	NaN
EHI_095150	EHI_095150	EHI_095150 | organism=Entamoeba_histolytica_HM-1:IMSS | product=mitochondrial carrier protein, putative | location=DS571264:30857-31687(+) | length=276 | sequence_SO=supercontig | SO=protein_coding	-0.418533325195313	-1.33657	1.52477	22.3627	22.3106	100	3	22.7812	22.7589	100	3	5	5	5	25	25	25	0	16.071	77806000	19	22.5987	22.1787	22.3106	22.8334	22.7589	22.7513
EHI_182770	EHI_182770	EHI_182770 | organism=Entamoeba_histolytica_HM-1:IMSS | product=hypothetical protein | location=DS571156:47055-48938(+) | length=627 | sequence_SO=supercontig | SO=protein_coding	-0.417003631591797	-1.33515	1.8588	23.3384	23.3864	100	3	23.7554	23.6831	100	3	19	19	19	47	47	47	0	123.56	629620000	153	23.3911	23.2377	23.3864	23.9266	23.6565	23.6831
EHI_073390	EHI_073390;EHI_134850	EHI_073390 | organism=Entamoeba_histolytica_HM-1:IMSS | product=Fe-hydrogenase, putative | location=DS571171:18805-20211(+) | length=468 | sequence_SO=supercontig | SO=protein_coding	-0.416781743367512	-1.33495	0.757843	25.0978	25.1013	100	3	25.5146	25.6303	100	3	27	27	27	75.6	75.6	75.6	0	243.3	3928600000	352	25.068	25.1241	25.1013	25.8822	25.6303	25.0313
EHI_073680	EHI_073680	EHI_073680 | organism=Entamoeba_histolytica_HM-1:IMSS | product=leucine-rich repeat containing protein | location=DS571171:105279-107675(+) | length=798 | sequence_SO=supercontig | SO=protein_coding	-0.416247685750328	-1.33445	1.54408	22.4451	22.464	100	3	22.8614	22.8467	100	3	14	14	14	26.3	26.3	26.3	0	44.804	156870000	55	22.231	22.6405	22.464	22.8467	22.8058	22.9317
EHI_083440	EHI_083440	EHI_083440 | organism=Entamoeba_histolytica_HM-1:IMSS | product=tyrosine kinase, putative | location=DS571318:26121-29807(+) | length=1228 | sequence_SO=supercontig | SO=protein_coding	-0.415699640909832	-1.33395	1.17515	20.8847	20.9328	100	3	21.3004	21.3635	100	3	11	11	11	13.5	13.5	13.5	0	42.348	108190000	51	20.9328	20.638	21.0833	21.0994	21.4383	21.3635
EHI_148820	EHI_148820;EHI_146560;EHI_078300	EHI_148820 | organism=Entamoeba_histolytica_HM-1:IMSS | product=ribosomal protein S24, putative | location=DS571146:167120-167542(-) | length=140 | sequence_SO=supercontig | SO=protein_coding;EHI_146560 | organism=Entamoeba_histolytica_HM-1:IMSS | product=	-0.414878845214844	-1.33319	0.910295	26.054	26.1516	100	3	26.4689	26.4741	100	3	8	8	8	45.7	45.7	45.7	0	134.55	4278300000	218	26.3635	25.647	26.1516	26.4741	26.4496	26.4829
EHI_194600	EHI_194600	EHI_194600 | organism=Entamoeba_histolytica_HM-1:IMSS | product=molybdenum cofactor sulfurase, putative | location=DS571191:71225-72823(-) | length=532 | sequence_SO=supercontig | SO=protein_coding	-0.41205342610677	-1.33058	1.7001	24.2133	24.2055	100	3	24.6253	24.611	100	3	20	20	20	53.6	53.6	53.6	0	275.8	1432900000	228	24.3518	24.2055	24.0825	24.7662	24.611	24.4987
EHI_035630	EHI_035630	EHI_035630 | organism=Entamoeba_histolytica_HM-1:IMSS | product=hypothetical protein | location=DS571174:60314-60739(-) | length=141 | sequence_SO=supercontig | SO=protein_coding	-0.411195755004883	-1.32979	0.457467	23.1224	23.0816	100	3	23.5336	23.5054	100	3	5	5	5	66.7	66.7	66.7	0	32.34	176770000	37	23.0816	22.7556	23.5299	23.0005	23.5054	24.0948
EHI_093340	EHI_093340	EHI_093340 | organism=Entamoeba_histolytica_HM-1:IMSS | product=WD repeat protein | location=DS571594:1242-2264(-) | length=340 | sequence_SO=supercontig | SO=protein_coding	-0.410687128702801	-1.32932	1.13181	22.3671	22.3779	100	3	22.7778	22.7894	100	3	9	9	9	32.1	32.1	32.1	0	30.191	162600000	44	22.3779	22.1837	22.5399	22.7894	23.0075	22.5366
EHI_127030	EHI_127030	EHI_127030 | organism=Entamoeba_histolytica_HM-1:IMSS | product=hypothetical protein | location=DS571166:28566-30077(+) | length=503 | sequence_SO=supercontig | SO=protein_coding	-0.410457611083984	-1.32911	2.62709	24.8281	24.8277	100	3	25.2386	25.2686	100	3	21	21	21	52.1	52.1	52.1	0	297.09	2277700000	274	24.8504	24.8277	24.8062	25.2686	25.1258	25.3214
EHI_070730	EHI_070730	EHI_070730 | organism=Entamoeba_histolytica_HM-1:IMSS | product=Rho family GTPase | location=DS571284:24665-25249(+) | length=194 | sequence_SO=supercontig | SO=protein_coding	-0.40998140970866	-1.32867	2.42726	25.1405	25.125	100	3	25.5504	25.5261	100	3	10	10	9	61.3	61.3	55.7	0	28.734	1430700000	101	25.2286	25.125	25.0677	25.644	25.5261	25.4812
EHI_023620	EHI_023620	EHI_023620 | organism=Entamoeba_histolytica_HM-1:IMSS | product=hypothetical protein | location=DS571330:14602-16194(+) | length=530 | sequence_SO=supercontig | SO=protein_coding	-0.408649444580078	-1.32744	0	NaN	NaN	33.3333	1	21.0767	21.1604	100	3	5	5	5	14.5	14.5	14.5	0	43.13	25713000	30	20.668	NaN	NaN	21.1604	21.2202	20.8495
EHI_155780	EHI_155780	EHI_155780 | organism=Entamoeba_histolytica_HM-1:IMSS | product=dephospho-CoA kinase, putative | location=DS571162:128330-128944(+) | length=204 | sequence_SO=supercontig | SO=protein_coding	-0.408040364583332	-1.32688	0.857492	21.7045	21.6552	100	3	22.1125	22.2235	100	3	6	6	6	42.2	42.2	42.2	0	22.961	100960000	69	21.6552	21.45	22.0083	21.8167	22.2975	22.2235
EHI_122780	EHI_122780	EHI_122780 | organism=Entamoeba_histolytica_HM-1:IMSS | product=DNA-directed RNA polymerase subunit N, putative | location=DS571281:11546-11767(+) | length=73 | sequence_SO=supercontig | SO=protein_coding	-0.407121340433758	-1.32604	0.826893	23.2042	23.2784	100	3	23.6113	23.6113	66.6667	2	3	3	3	63	63	63	0	7.062	152390000	28	23.3949	23.2784	22.9394	23.7662	23.4565	NaN
EHI_126310	EHI_126310	EHI_126310 | organism=Entamoeba_histolytica_HM-1:IMSS | product=Rho family GTPase | location=DS571160:138374-139012(-) | length=212 | sequence_SO=supercontig | SO=protein_coding	-0.406894683837891	-1.32583	2.28158	24.0068	24.0089	100	3	24.4137	24.3872	100	3	9	9	9	62.3	62.3	62.3	0	64.567	945600000	136	24.0008	24.0109	24.0089	24.3872	24.3017	24.5523
EHI_001960	EHI_001960	EHI_001960 | organism=Entamoeba_histolytica_HM-1:IMSS | product=WD domain containing protein | location=DS571280:34967-37621(+) | length=884 | sequence_SO=supercontig | SO=protein_coding	-0.406711896260578	-1.32566	0.495352	21.581	21.372	100	3	21.9877	21.9877	66.6667	2	10	10	10	19.1	19.1	19.1	0	29.627	73908000	24	22.0699	21.301	21.372	21.8154	NaN	22.16
EHI_045500	EHI_045500	EHI_045500 | organism=Entamoeba_histolytica_HM-1:IMSS | product=hypothetical protein, conserved | location=DS571147:160432-163785(+) | length=1117 | sequence_SO=supercontig | SO=protein_coding	-0.406711578369141	-1.32566	1.23491	21.2646	21.292	100	3	21.6713	21.8148	100	3	16	16	16	17.5	17.5	17.5	0	32.274	199880000	78	21.3337	21.168	21.292	21.3784	21.8148	21.8207
EHI_135790	EHI_135790;EHI_012480	EHI_135790 | organism=Entamoeba_histolytica_HM-1:IMSS | product=60S ribosomal protein L10a, putative | location=DS571390:19590-20234(-) | length=214 | sequence_SO=supercontig | SO=protein_coding;EHI_012480 | organism=Entamoeba_histolytica_HM-1:IMSS | produ	-0.406679789225258	-1.32563	1.31883	27.4688	27.5079	100	3	27.8755	27.9237	100	3	16	16	16	53.7	53.7	53.7	0	126.61	9029700000	273	27.5079	27.5653	27.3333	28.0664	27.9237	27.6365
EHI_074060	EHI_074060	EHI_074060 | organism=Entamoeba_histolytica_HM-1:IMSS | product=Rap/Ran GTPase-activating protein, putative | location=DS571232:20474-22225(+) | length=583 | sequence_SO=supercontig | SO=protein_coding	-0.405764261881508	-1.32479	0.78782	22.1878	22.1452	100	3	22.5936	22.5999	100	3	15	15	15	36.2	36.2	36.2	0	50.353	220160000	80	22.1452	22.0762	22.3421	22.2026	22.9783	22.5999
EHI_136410	EHI_136410	EHI_136410 | organism=Entamoeba_histolytica_HM-1:IMSS | product=hypothetical protein | location=DS571222:36150-37164(-) | length=305 | sequence_SO=supercontig | SO=protein_coding	-0.40568733215332	-1.32472	2.64878	21.3036	21.2542	100	3	21.7093	21.7049	100	3	5	5	5	26.6	26.6	26.6	0	38.32	104700000	54	21.2542	21.2452	21.4114	21.7049	21.7496	21.6734
EHI_009830	EHI_009830	EHI_009830 | organism=Entamoeba_histolytica_HM-1:IMSS | product=hypothetical protein | location=DS571200:7101-12011(+) | length=1636 | sequence_SO=supercontig | SO=protein_coding	-0.40535608927409	-1.32442	1.96337	21.1226	21.1343	100	3	21.528	21.5601	100	3	15	15	15	15.2	15.2	15.2	0	24.929	130310000	48	21.1343	20.9715	21.262	21.4624	21.5614	21.5601
EHI_131930	EHI_131930	EHI_131930 | organism=Entamoeba_histolytica_HM-1:IMSS | product=Rho GTPase activating protein, putative | location=DS571277:20010-21914(-) | length=634 | sequence_SO=supercontig | SO=protein_coding	-0.404755910237633	-1.32386	1.2584	21.7739	21.7216	100	3	22.1786	22.2814	100	3	7	7	6	19.2	19.2	18.1	0	10.656	108600000	37	21.6943	21.7216	21.9056	21.9099	22.3446	22.2814
EHI_120360	EHI_120360	EHI_120360 | organism=Entamoeba_histolytica_HM-1:IMSS | product=grainin, putative | location=DS571361:20907-21554(+) | length=215 | sequence_SO=supercontig | SO=protein_coding	-0.404700597127277	-1.32381	3.2762	26.0315	26.0267	100	3	26.4362	26.4431	100	3	13	12	12	68.4	64.7	64.7	0	69.804	3753100000	200	26.0267	26.0105	26.0573	26.4431	26.3682	26.4973
EHI_012190	EHI_012190	EHI_012190 | organism=Entamoeba_histolytica_HM-1:IMSS | product=brix domain containing protein | location=DS571148:73114-74175(-) | length=353 | sequence_SO=supercontig | SO=protein_coding	-0.404091517130531	-1.32326	1.32595	21.6891	21.7766	100	3	22.0932	22.0552	100	3	5	5	5	19.3	19.3	19.3	0	12.154	74749000	24	21.8454	21.4454	21.7766	21.9929	22.2315	22.0552
EHI_010720	EHI_010720	EHI_010720 | organism=Entamoeba_histolytica_HM-1:IMSS | product=Ras GTPase-activating protein, putative | location=DS571182:73377-74796(+) | length=439 | sequence_SO=supercontig | SO=protein_coding	-0.40382194519043	-1.32301	0.929884	22.8352	22.9235	100	3	23.2391	23.2199	100	3	20	20	20	57.4	57.4	57.4	0	97.661	725090000	124	22.9235	22.4553	23.1269	23.18	23.2199	23.3173
EHI_015420	EHI_015420	EHI_015420 | organism=Entamoeba_histolytica_HM-1:IMSS | product=hypothetical protein | location=DS571202:58816-61143(+) | length=757 | sequence_SO=supercontig | SO=protein_coding	-0.403762817382813	-1.32295	1.0945	22.7236	22.8024	100	3	23.1274	23.1514	100	3	17	17	17	28.9	28.9	28.9	0	62.856	553970000	111	22.8024	22.4936	22.8749	22.8944	23.1514	23.3363
EHI_140680	EHI_140680	EHI_140680 | organism=Entamoeba_histolytica_HM-1:IMSS | product=hypothetical protein | location=DS571243:34477-36488(+) | length=650 | sequence_SO=supercontig | SO=protein_coding	-0.40349515279134	-1.32271	1.26668	22.9069	22.8355	100	3	23.3104	23.4112	100	3	17	17	17	41.2	41.2	41.2	0	69.145	486670000	107	22.8178	22.8355	23.0675	23.0601	23.4112	23.46
EHI_177340	EHI_177340	EHI_177340 | organism=Entamoeba_histolytica_HM-1:IMSS | product=hypothetical protein | location=DS571175:42455-43483(-) | length=342 | sequence_SO=supercontig | SO=protein_coding	-0.403469721476238	-1.32269	2.8045	22.1635	22.1508	100	3	22.567	22.5269	100	3	8	8	8	27.8	27.8	27.8	0	15.45	151630000	31	22.1126	22.2272	22.1508	22.5259	22.6481	22.5269
EHI_035980	EHI_035980	EHI_035980 | organism=Entamoeba_histolytica_HM-1:IMSS | product=hypothetical protein | location=DS571327:22031-24658(+) | length=875 | sequence_SO=supercontig | SO=protein_coding	-0.403287251790367	-1.32252	1.39831	23.6866	23.67	100	3	24.0899	23.9832	100	3	29	29	29	40.7	40.7	40.7	0	323.31	1230000000	294	23.67	23.5567	23.8332	23.9809	23.9832	24.3057
EHI_012280	EHI_012280	EHI_012280 | organism=Entamoeba_histolytica_HM-1:IMSS | product=hypothetical protein, conserved | location=DS571148:91401-94280(-) | length=959 | sequence_SO=supercontig | SO=protein_coding	-0.40276273091634	-1.32204	3.40386	23.9185	23.9125	100	3	24.3213	24.3475	100	3	46	46	46	55	55	55	0	279.19	2208500000	433	23.9307	23.9123	23.9125	24.2496	24.3475	24.3667
EHI_174640	EHI_174640	EHI_174640 | organism=Entamoeba_histolytica_HM-1:IMSS | product=glucosamine-6-phosphate isomerase, putative | location=DS571189:20264-22282(-) | length=672 | sequence_SO=supercontig | SO=protein_coding	-0.402756373087566	-1.32203	1.96242	23.8173	23.8028	100	3	24.2201	24.1658	100	3	34	34	34	66.1	66.1	66.1	0	181	2671800000	394	23.8028	23.8962	23.753	24.3762	24.1658	24.1183
EHI_066300	EHI_066300	EHI_066300 | organism=Entamoeba_histolytica_HM-1:IMSS | product=hypothetical protein | location=DS571627:1187-2902(+) | length=571 | sequence_SO=supercontig | SO=protein_coding	-0.402669270833332	-1.32195	1.43305	22.3977	22.4107	100	3	22.8004	22.7338	100	3	9	9	9	17.3	17.3	17.3	0	26.038	240220000	74	22.2243	22.4107	22.5581	22.7338	22.6925	22.9749
EHI_148950	EHI_148950;EHI_121360;EHI_111030	EHI_148950 | organism=Entamoeba_histolytica_HM-1:IMSS | product=hypothetical protein | location=DS571146:192597-192977(-) | length=126 | sequence_SO=supercontig | SO=protein_coding;EHI_121360 | organism=Entamoeba_histolytica_HM-1:IMSS | product=hypothetica	-0.401924133300781	-1.32127	0	21.264	21.173	100	3	NaN	NaN	33.3333	1	4	4	4	24.6	24.6	24.6	0	14.907	46513000	25	21.4548	21.1642	21.173	21.6659	NaN	NaN
EHI_199700	EHI_199700	EHI_199700 | organism=Entamoeba_histolytica_HM-1:IMSS | product=SMC4 protein, putative | location=DS571319:25997-29677(+) | length=1226 | sequence_SO=supercontig | SO=protein_coding	-0.401754379272461	-1.32111	0.740542	21.8988	21.9718	100	3	22.3006	22.2927	100	3	5	5	5	5.1	5.1	5.1	0	9.8185	65266000	28	22.2882	21.9718	21.4364	22.2927	22.3237	22.2853
EHI_008730	EHI_008730	EHI_008730 | organism=Entamoeba_histolytica_HM-1:IMSS | product=Sec23 protein, putative | location=DS571199:55265-57430(-) | length=721 | sequence_SO=supercontig | SO=protein_coding	-0.401713053385414	-1.32108	1.79954	24.8862	24.9643	100	3	25.2879	25.2918	100	3	42	42	42	71	71	71	0	323.31	4269100000	571	24.9643	24.688	25.0063	25.2799	25.292	25.2918
EHI_126220	EHI_126220	EHI_126220 | organism=Entamoeba_histolytica_HM-1:IMSS | product=zinc finger protein, putative | location=DS571160:123078-124460(+) | length=460 | sequence_SO=supercontig | SO=protein_coding	-0.401573181152344	-1.32095	1.8843	22.7587	22.7703	100	3	23.1603	23.1078	100	3	10	10	10	43	43	43	0	62.748	256410000	83	22.7703	22.6292	22.8767	23.0908	23.1078	23.2823
EHI_178440	EHI_178440	EHI_178440 | organism=Entamoeba_histolytica_HM-1:IMSS | product=hypothetical protein | location=DS571154:740-8410(-) | length=2533 | sequence_SO=supercontig | SO=protein_coding	-0.401470820109051	-1.32085	0.76451	22.0449	22.0448	100	3	22.4464	22.2836	100	3	6	6	6	2.8	2.8	2.8	0	8.839	79591000	30	21.9825	22.0448	22.1076	22.1387	22.2836	22.9169
EHI_058540	EHI_058540;EHI_036640	EHI_058540 | organism=Entamoeba_histolytica_HM-1:IMSS | product=zinc finger domain containing protein | location=DS571278:23612-24394(-) | length=260 | sequence_SO=supercontig | SO=protein_coding;EHI_036640 | organism=Entamoeba_histolytica_HM-1:IMSS | prod	-0.401387532552082	-1.32078	0.999716	22.4324	22.4429	100	3	22.8338	22.7497	100	3	10	10	10	48.5	48.5	48.5	0	65.128	223100000	82	22.4429	22.3782	22.4761	22.5617	22.7497	23.1899
EHI_140260	EHI_140260	EHI_140260 | organism=Entamoeba_histolytica_HM-1:IMSS | product=copine, putative | location=DS571254:24527-25360(+) | length=277 | sequence_SO=supercontig | SO=protein_coding	-0.401017506917317	-1.32044	0.464392	23.6528	23.5341	100	3	24.0538	23.8519	100	3	10	10	10	65.7	65.7	65.7	0	101.79	844620000	186	23.434	23.5341	23.9901	23.6073	23.8519	24.7022
EHI_185270	EHI_185270	EHI_185270 | organism=Entamoeba_histolytica_HM-1:IMSS | product=Dedicator of cytokinesis domain containing protein | location=DS571249:28029-35201(-) | length=2371 | sequence_SO=supercontig | SO=protein_coding	-0.39933967590332	-1.3189	0.817222	21.43	21.5434	100	3	21.8293	21.9131	100	3	16	16	16	11.6	11.6	11.6	0	24.071	114260000	31	21.5434	21.1158	21.6307	21.5184	22.0565	21.9131
EHI_125930	EHI_125930	EHI_125930 | organism=Entamoeba_histolytica_HM-1:IMSS | product=protein kinase, putative | location=DS571160:70298-72587(+) | length=731 | sequence_SO=supercontig | SO=protein_coding	-0.398741404215496	-1.31836	1.66018	22.9627	23.0051	100	3	23.3614	23.3852	100	3	20	20	20	35.4	35.4	35.4	0	74.804	349880000	82	23.0507	23.0051	22.8322	23.2005	23.4985	23.3852
EHI_062460	EHI_062460	EHI_062460 | organism=Entamoeba_histolytica_HM-1:IMSS | product=RER1 protein, putative | location=DS571213:7792-8389(+) | length=174 | sequence_SO=supercontig | SO=protein_coding	-0.398474375406899	-1.31811	1.18127	23.0856	23.1883	100	3	23.4841	23.5153	100	3	2	2	2	10.3	10.3	10.3	0	53.525	185250000	25	23.1883	22.7803	23.2883	23.5153	23.5165	23.4205
EHI_110260	EHI_110260	EHI_110260 | organism=Entamoeba_histolytica_HM-1:IMSS | product=pumilio family RNA-binding protein | location=DS571151:33944-35428(+) | length=494 | sequence_SO=supercontig | SO=protein_coding	-0.397602081298828	-1.31732	0.950989	20.3814	20.3814	66.6667	2	20.779	20.779	66.6667	2	4	4	4	12.6	12.6	12.6	0	29.15	26007000	19	20.2383	20.5246	NaN	20.8054	20.7527	NaN
EHI_064700	EHI_064700	EHI_064700 | organism=Entamoeba_histolytica_HM-1:IMSS | product=autophagy protein apg7, putative | location=DS571196:69674-71419(-) | length=581 | sequence_SO=supercontig | SO=protein_coding	-0.39666239420573	-1.31646	1.04565	22.2584	22.1665	100	3	22.655	22.7769	100	3	16	16	16	30.8	30.8	30.8	0	62.949	324080000	93	22.1665	22.457	22.1516	22.8275	22.7769	22.3607
EHI_095130	EHI_095130	EHI_095130 | organism=Entamoeba_histolytica_HM-1:IMSS | product=phosphatidylinositol 3-kinase, putative | location=DS571264:26166-29540(+) | length=1124 | sequence_SO=supercontig | SO=protein_coding	-0.396398544311523	-1.31622	2.03474	24.0682	24.0613	100	3	24.4646	24.4743	100	3	54	54	54	61.6	61.6	61.6	0	323.31	3155800000	615	24.0613	23.9639	24.1794	24.3622	24.4743	24.5574
EHI_024610	EHI_024610	EHI_024610 | organism=Entamoeba_histolytica_HM-1:IMSS | product=hypothetical protein, conserved | location=DS571198:58997-63589(-) | length=1513 | sequence_SO=supercontig | SO=protein_coding	-0.394447962443035	-1.31444	1.94026	20.9026	20.8551	100	3	21.297	21.3047	100	3	11	11	11	11.6	11.6	11.6	0	25.45	81501000	50	20.8551	21.0118	20.8408	21.4149	21.3047	21.1715
EHI_023470	EHI_023470	EHI_023470 | organism=Entamoeba_histolytica_HM-1:IMSS | product=Oxysterol binding protein, putative | location=DS571153:153175-154407(-) | length=410 | sequence_SO=supercontig | SO=protein_coding	-0.393281936645508	-1.31338	2.23033	25.002	24.9837	100	3	25.3953	25.4561	100	3	25	25	25	65.1	65.1	65.1	0	135.02	3417900000	374	24.9604	25.0618	24.9837	25.4679	25.4561	25.2618
EHI_136180	EHI_136180	EHI_136180 | organism=Entamoeba_histolytica_HM-1:IMSS | product=proteasome regulatory subunit, putative | location=DS571222:11296-12642(-) | length=448 | sequence_SO=supercontig | SO=protein_coding	-0.393164316813152	-1.31327	0.759707	23.5595	23.6403	100	3	23.9527	23.9863	100	3	22	22	22	66.7	66.7	66.7	0	103.29	978910000	165	23.6403	23.2224	23.8159	23.6599	23.9863	24.2119
EHI_075850	EHI_075850	EHI_075850 | organism=Entamoeba_histolytica_HM-1:IMSS | product=hypothetical protein | location=DS571350:1643-4312(-) | length=889 | sequence_SO=supercontig | SO=protein_coding	-0.392153422037758	-1.31235	0.980126	21.6453	21.5195	100	3	22.0374	21.9586	100	3	19	19	19	24.9	24.9	24.9	0	49.65	184540000	114	21.4883	21.5195	21.9281	21.8753	21.9586	22.2784
EHI_087370	EHI_087370	EHI_087370 | organism=Entamoeba_histolytica_HM-1:IMSS | product=protein kinase domain containing protein | location=DS571173:14847-15629(+) | length=260 | sequence_SO=supercontig | SO=protein_coding	-0.392014821370445	-1.31222	1.22234	22.2942	22.3115	100	3	22.6862	22.5772	100	3	6	6	6	28.1	28.1	28.1	0	12.822	163570000	34	22.1783	22.3928	22.3115	22.5228	22.5772	22.9586
EHI_148130	EHI_148130;EHI_110500	EHI_148130 | organism=Entamoeba_histolytica_HM-1:IMSS | product=beta-N-acetylhexosaminidase, alpha subunit | location=DS571146:21522-23138(+) | length=538 | sequence_SO=supercontig | SO=protein_coding;EHI_110500 | organism=Entamoeba_histolytica_HM-1:IMSS |	-0.391942342122395	-1.31216	0	NaN	NaN	33.3333	1	21.3038	21.1439	100	3	8	8	8	24.9	24.9	24.9	0	24.517	33833000	21	NaN	20.9119	NaN	22.0171	20.7505	21.1439
EHI_093950	EHI_093950	EHI_093950 | organism=Entamoeba_histolytica_HM-1:IMSS | product=alpha-1,2-mannosyltransferase alg11, putative | location=DS571179:60374-61711(+) | length=445 | sequence_SO=supercontig | SO=protein_coding	-0.391822814941406	-1.31205	1.45943	23.1083	23.0177	100	3	23.5002	23.5047	100	3	12	12	12	35.7	35.7	35.7	0	89.885	625990000	118	22.9819	23.0177	23.3254	23.3934	23.5047	23.6024
EHI_067900	EHI_067900	EHI_067900 | organism=Entamoeba_histolytica_HM-1:IMSS | product=serine/threonine protein phosphatase PP1, putative | location=DS571150:20232-21163(+) | length=294 | sequence_SO=supercontig | SO=protein_coding	-0.391698837280273	-1.31194	0	NaN	NaN	33.3333	1	21.6749	21.6946	100	3	4	4	4	19	19	19	0	12.52	29114000	16	NaN	NaN	21.2832	21.2728	21.6946	22.0573
EHI_142900	EHI_142900	EHI_142900 | organism=Entamoeba_histolytica_HM-1:IMSS | product=hypothetical protein | location=DS571297:23217-23654(+) | length=145 | sequence_SO=supercontig | SO=protein_coding	-0.391510963439941	-1.31177	0.699458	21.6687	21.6687	66.6667	2	22.0603	22.0603	66.6667	2	4	4	4	28.3	28.3	28.3	0.00032938	5.1794	34212000	8	21.5434	21.794	NaN	21.8949	22.2256	NaN
EHI_052150	EHI_052150	EHI_052150 | organism=Entamoeba_histolytica_HM-1:IMSS | product=Rho family GTPase | location=DS571347:16029-16752(-) | length=189 | sequence_SO=supercontig | SO=protein_coding	-0.39124870300293	-1.31153	1.51401	23.5646	23.5935	100	3	23.9558	24.0367	100	3	9	8	8	58.2	52.4	52.4	0	88.137	588820000	145	23.4716	23.5935	23.6286	24.0917	24.0367	23.739
EHI_168390	EHI_168390	EHI_168390 | organism=Entamoeba_histolytica_HM-1:IMSS | product=EF-hand calcium-binding domain containing protein | location=DS571263:35935-36888(+) | length=317 | sequence_SO=supercontig | SO=protein_coding	-0.390598297119141	-1.31094	0.582095	21.5508	21.7274	100	3	21.9414	21.9694	100	3	9	9	9	31.2	31.2	31.2	0	38.034	151370000	53	21.0219	21.9033	21.7274	21.9694	21.7029	22.1519
EHI_045550	EHI_045550	EHI_045550 | organism=Entamoeba_histolytica_HM-1:IMSS | product=Rab family GTPase | location=DS571147:170901-171521(-) | length=206 | sequence_SO=supercontig | SO=protein_coding	-0.389892578125	-1.3103	1.11405	26.8756	26.8491	100	3	27.2655	27.2987	100	3	8	8	7	64.1	64.1	58.7	0	42.743	1861400000	70	26.6585	26.8491	27.1192	27.0851	27.4128	27.2987
EHI_023430	EHI_023430	EHI_023430 | organism=Entamoeba_histolytica_HM-1:IMSS | product=glycosyl hydrolase, family 31 protein | location=DS571153:141655-144270(+) | length=871 | sequence_SO=supercontig | SO=protein_coding	-0.38988431294759	-1.31029	0.907565	23.0239	23.1152	100	3	23.4138	23.3782	100	3	23	23	23	36.2	36.2	36.2	0	151.43	786370000	188	23.1152	22.7152	23.2413	23.2213	23.3782	23.6419
EHI_163570	EHI_163570	EHI_163570 | organism=Entamoeba_histolytica_HM-1:IMSS | product=hypothetical protein | location=DS571246:16637-17999(-) | length=380 | sequence_SO=supercontig | SO=protein_coding	-0.389541625976563	-1.30998	1.98748	23.9138	23.9271	100	3	24.3033	24.3153	100	3	10	10	10	42.1	42.1	42.1	0	59.108	629010000	88	23.9271	23.9331	23.8812	24.1527	24.3153	24.442
EHI_192750	EHI_192750	EHI_192750 | organism=Entamoeba_histolytica_HM-1:IMSS | product=hypothetical protein, conserved | location=DS571384:4346-5875(-) | length=509 | sequence_SO=supercontig | SO=protein_coding	-0.38817024230957	-1.30873	1.69263	21.8615	21.8382	100	3	22.2497	22.2082	100	3	12	12	12	38.5	38.5	38.5	0	36.985	157380000	49	21.8261	21.8382	21.9202	22.1013	22.2082	22.4394
EHI_109860	EHI_109860	EHI_109860 | organism=Entamoeba_histolytica_HM-1:IMSS | product=chromatin-specific transcription elongation factor, putative | location=DS571242:18721-21141(+) | length=806 | sequence_SO=supercontig | SO=protein_coding	-0.388081232706707	-1.30865	2.11064	21.5428	21.5462	100	3	21.9309	21.9301	100	3	11	11	11	19.1	19.1	19.1	0	28.657	121720000	64	21.5462	21.6196	21.4627	21.9301	21.8206	22.042
EHI_054250	EHI_054250	EHI_054250 | organism=Entamoeba_histolytica_HM-1:IMSS | product=hypothetical protein, conserved | location=DS571309:27939-29904(+) | length=637 | sequence_SO=supercontig | SO=protein_coding	-0.387903213500977	-1.30849	0.655004	21.2732	21.3795	100	3	21.6611	21.4816	100	3	15	15	15	30.1	30.1	30.1	0	51.842	159590000	58	21.3795	20.8926	21.5476	21.4816	21.4761	22.0257
EHI_098230	EHI_098230	EHI_098230 | organism=Entamoeba_histolytica_HM-1:IMSS | product=hypothetical protein, conserved | location=DS571169:15336-15818(-) | length=160 | sequence_SO=supercontig | SO=protein_coding	-0.387686411539711	-1.30829	1.12936	22.1671	22.2451	100	3	22.5548	22.5186	100	3	4	4	4	42.5	42.5	42.5	0	42.351	157080000	48	22.3264	22.2451	21.9297	22.3903	22.5186	22.7553
EHI_098380	EHI_098380	EHI_098380 | organism=Entamoeba_histolytica_HM-1:IMSS | product=Orn/Arg/Lys decarboxylase, putative | location=DS571169:53451-56297(+) | length=925 | sequence_SO=supercontig | SO=protein_coding	-0.387275060017906	-1.30792	3.29569	24.5792	24.5767	100	3	24.9665	24.9412	100	3	44	44	44	60.1	60.1	60.1	0	323.31	3325600000	550	24.5945	24.5665	24.5767	24.9193	25.039	24.9412
EHI_155710	EHI_155710	EHI_155710 | organism=Entamoeba_histolytica_HM-1:IMSS | product=Rap/Ran GTPase-activating protein, putative | location=DS571162:111436-115520(+) | length=1340 | sequence_SO=supercontig | SO=protein_coding	-0.385657628377277	-1.30646	1.18438	22.5171	22.4166	100	3	22.9027	22.9514	100	3	30	30	30	34.6	34.6	34.6	0	100.86	451740000	192	22.3549	22.4166	22.7797	22.7526	22.9514	23.0042
EHI_013020	EHI_013020	EHI_013020 | organism=Entamoeba_histolytica_HM-1:IMSS | product=hypothetical protein | location=DS571168:39633-41651(-) | length=672 | sequence_SO=supercontig | SO=protein_coding	-0.384819030761719	-1.3057	0.51835	20.2726	20.1107	100	3	20.6574	20.7051	100	3	5	5	5	9.7	9.7	9.7	0	17.759	33796000	24	20.0593	20.1107	20.6476	20.1744	20.7051	21.0927
EHI_105970	EHI_105970;EHI_080720	EHI_105970 | organism=Entamoeba_histolytica_HM-1:IMSS | product=diacylglycerol cholinephosphotransferase, putative | location=DS572273:25-439(-) | length=130 | sequence_SO=supercontig | SO=protein_coding;EHI_080720 | organism=Entamoeba_histolytica_HM-1:IMS	-0.383551915486652	-1.30455	1.6175	23.7281	23.718	100	3	24.1117	24.0445	100	3	2	2	2	22.3	22.3	22.3	0	9.6677	369940000	55	23.718	23.6751	23.7913	24.0445	24.314	23.9765
EHI_152770	EHI_152770	EHI_152770 | organism=Entamoeba_histolytica_HM-1:IMSS | product=WD domain containing protein | location=DS571145:323515-324832(-) | length=406 | sequence_SO=supercontig | SO=protein_coding	-0.383014678955078	-1.30406	0.81792	22.3547	22.3869	100	3	22.7377	22.7768	100	3	6	6	6	22.7	22.7	22.7	0	16.621	90943000	19	22.7004	21.9767	22.3869	22.6277	22.7768	22.8086
EHI_174900	EHI_174900	EHI_174900 | organism=Entamoeba_histolytica_HM-1:IMSS | product=hypothetical protein, conserved | location=DS571189:34445-35253(-) | length=250 | sequence_SO=supercontig | SO=protein_coding	-0.382198333740234	-1.30333	0.917783	20.7252	20.7252	66.6667	2	21.1074	21.1074	66.6667	2	5	5	5	29.6	29.6	29.6	0	11.398	58195000	16	20.7539	NaN	20.6964	20.9637	21.251	NaN
EHI_103500	EHI_103500;EHI_004540;EHI_128590	EHI_103500 | organism=Entamoeba_histolytica_HM-1:IMSS | product=hypothetical protein | location=DS571158:52974-54665(-) | length=563 | sequence_SO=supercontig | SO=protein_coding;EHI_004540 | organism=Entamoeba_histolytica_HM-1:IMSS | product=hypothetical	-0.382110595703125	-1.30325	0.681586	21.4288	21.275	100	3	21.8109	21.8058	100	3	11	11	11	30	30	30	0	32.173	90196000	39	21.2024	21.275	21.8089	21.5217	21.8058	22.1052
EHI_024560	EHI_024560	EHI_024560 | organism=Entamoeba_histolytica_HM-1:IMSS | product=hypothetical protein | location=DS571198:47994-49019(+) | length=341 | sequence_SO=supercontig | SO=protein_coding	-0.381778717041016	-1.30295	1.15393	21.2098	21.1406	100	3	21.5916	21.548	100	3	3	3	3	11.4	11.4	11.4	0	25.813	76213000	44	21.1406	20.9974	21.4914	21.5322	21.6946	21.548
EHI_095820	EHI_095820;EHI_178050;EHI_131560	EHI_095820 | organism=Entamoeba_histolytica_HM-1:IMSS | product=ATP-binding cassette protein, putative | location=DS571239:4925-8938(+) | length=1337 | sequence_SO=supercontig | SO=protein_coding;EHI_178050 | organism=Entamoeba_histolytica_HM-1:IMSS | prod	-0.380483627319336	-1.30178	0.450471	21.9359	21.961	100	3	22.3164	22.578	100	3	22	22	21	23	23	21.8	0	55.227	383480000	99	21.961	22.0245	21.8221	22.7639	22.578	21.6071
EHI_001050	EHI_001050	EHI_001050 | organism=Entamoeba_histolytica_HM-1:IMSS | product=sec 13 protein, putative | location=DS571210:37661-38549(-) | length=261 | sequence_SO=supercontig | SO=protein_coding	-0.378847757975258	-1.3003	2.52168	25.3114	25.3428	100	3	25.6902	25.7216	100	3	11	11	11	63.2	63.2	63.2	0	140.09	2927300000	199	25.2401	25.3513	25.3428	25.5981	25.751	25.7216
EHI_035940	EHI_035940	EHI_035940 | organism=Entamoeba_histolytica_HM-1:IMSS | product=Rho GTPase activating protein, putative | location=DS571327:13768-15473(+) | length=541 | sequence_SO=supercontig | SO=protein_coding	-0.378320693969727	-1.29983	0.488909	21.1281	20.9432	100	3	21.5064	21.5064	66.6667	2	7	7	7	23.1	23.1	23.1	0	18.964	52919000	38	20.9432	20.8321	21.6088	NaN	21.4072	21.6055
EHI_146810	EHI_184010;EHI_146810;EHI_035160	EHI_184010 | organism=Entamoeba_histolytica_HM-1:IMSS | product=hypothetical protein | location=DS571843:1552-3177(-) | length=541 | sequence_SO=supercontig | SO=protein_coding;EHI_146810 | organism=Entamoeba_histolytica_HM-1:IMSS | product=hypothetical pr	-0.377040227254234	-1.29867	0.403671	21.0886	21.3226	100	3	21.4656	21.3337	100	3	12	12	12	27	27	27	0	21.469	54550000	47	21.5542	21.3226	20.389	21.8082	21.2551	21.3337
EHI_201830	EHI_201830	EHI_201830 | organism=Entamoeba_histolytica_HM-1:IMSS | product=hypothetical protein, conserved | location=EH4254:1835-2761(+) | length=289 | sequence_SO=supercontig | SO=protein_coding	-0.376468022664387	-1.29816	2.39055	23.4309	23.4247	100	3	23.8073	23.7876	100	3	9	9	9	40.5	40.5	40.5	0	24.861	602100000	73	23.4586	23.4247	23.4092	23.7115	23.7876	23.923
EHI_176170	EHI_176170;EHI_097970;EHI_056650	EHI_176170 | organism=Entamoeba_histolytica_HM-1:IMSS | product=serine/threonine protein phosphatase PP1-2, putative | location=DS571547:6703-7680(+) | length=302 | sequence_SO=supercontig | SO=protein_coding	-0.376396814982094	-1.2981	0.529951	22.3157	22.4701	100	3	22.6921	22.8979	100	3	4	4	4	18.5	18.5	18.5	0	10.221	136370000	32	22.4701	21.8834	22.5936	22.8979	22.2461	22.9323
EHI_026380	EHI_026380	EHI_026380 | organism=Entamoeba_histolytica_HM-1:IMSS | product=Sec7 domain containing protein | location=DS571286:22021-26211(+) | length=1396 | sequence_SO=supercontig | SO=protein_coding	-0.375747044881184	-1.29751	0.617949	20.6532	20.7086	100	3	21.0289	20.8896	100	3	11	11	11	12.2	12.2	12.2	0	31.217	81902000	48	20.7086	20.2929	20.9581	20.8896	20.7881	21.4091
EHI_126040	EHI_126040	EHI_126040 | organism=Entamoeba_histolytica_HM-1:IMSS | product=hypothetical protein, conserved | location=DS571160:88358-90469(+) | length=703 | sequence_SO=supercontig | SO=protein_coding	-0.375307083129883	-1.29712	1.02563	23.3685	23.3416	100	3	23.7438	23.6918	100	3	15	15	15	35	35	35	0	85.053	716920000	117	23.3416	23.1696	23.5942	23.5676	23.6918	23.972
EHI_140640	EHI_140640;EHI_033740	EHI_140640 | organism=Entamoeba_histolytica_HM-1:IMSS | product=F-actin capping protein subunit alpha, putative | location=DS571243:26347-27159(+) | length=270 | sequence_SO=supercontig | SO=protein_coding;EHI_033740 | organism=Entamoeba_histolytica_HM-1:I	-0.374862035115562	-1.29672	2.15648	24.8511	24.847	100	3	25.226	25.1686	100	3	15	15	15	66.3	66.3	66.3	0	323.31	3007100000	281	24.9206	24.7858	24.847	25.3504	25.1686	25.1589
EHI_134480	EHI_134480	EHI_134480 | organism=Entamoeba_histolytica_HM-1:IMSS | product=hypothetical protein, conserved | location=DS571193:23066-23886(-) | length=241 | sequence_SO=supercontig | SO=protein_coding	-0.374825795491535	-1.29668	1.10532	20.8104	20.7423	100	3	21.1853	21.1675	100	3	6	6	6	42.3	42.3	42.3	0	30.054	78167000	55	21.0897	20.5993	20.7423	21.1675	21.3057	21.0826
EHI_098340	EHI_098340	EHI_098340 | organism=Entamoeba_histolytica_HM-1:IMSS | product=importin beta-3 family protein | location=DS571169:32487-35780(-) | length=1097 | sequence_SO=supercontig | SO=protein_coding	-0.374745686848957	-1.29661	1.60528	23.7245	23.775	100	3	24.0993	24.1189	100	3	33	33	33	37.5	37.5	37.5	0	204.03	1608100000	395	23.775	23.5699	23.8287	23.9655	24.1189	24.2135
EHI_198620	EHI_198620	EHI_198620 | organism=Entamoeba_histolytica_HM-1:IMSS | product=hypothetical protein | location=DS571165:10360-13821(+) | length=1153 | sequence_SO=supercontig | SO=protein_coding	-0.374252955118816	-1.29617	0	NaN	NaN	33.3333	1	23.1538	23.0858	100	3	75	5	5	74.2	6.4	6.4	0	92.711	100240000	32	22.7796	NaN	NaN	23.0858	23.5301	22.8456
EHI_110740	EHI_110740	EHI_110740 | organism=Entamoeba_histolytica_HM-1:IMSS | product=hypothetical protein | location=DS571151:140538-143129(+) | length=863 | sequence_SO=supercontig | SO=protein_coding	-0.373965581258137	-1.29591	2.45562	24.2267	24.1993	100	3	24.6007	24.6185	100	3	10	10	10	10.9	10.9	10.9	0	45.387	1338500000	137	24.3378	24.143	24.1993	24.6185	24.6189	24.5646
EHI_182600	EHI_182600	EHI_182600 | organism=Entamoeba_histolytica_HM-1:IMSS | product=proteasome regulatory subunit, putative | location=DS571156:22306-23509(-) | length=385 | sequence_SO=supercontig | SO=protein_coding	-0.373880386352539	-1.29583	0.663999	23.9966	23.9881	100	3	24.3704	24.3014	100	3	18	18	18	42.1	42.1	42.1	0	69.433	996620000	179	23.9881	23.7809	24.2207	24.0263	24.3014	24.7836
EHI_189510	EHI_189510;EHI_159720	EHI_189510 | organism=Entamoeba_histolytica_HM-1:IMSS | product=RhoGAP domain containing protein | location=DS571262:34474-36063(+) | length=529 | sequence_SO=supercontig | SO=protein_coding;EHI_159720 | organism=Entamoeba_histolytica_HM-1:IMSS | product=R	-0.373816808064781	-1.29578	2.33639	22.5956	22.5881	100	3	22.9694	22.9724	100	3	4	4	4	14.2	14.2	14.2	0	6.9648	105810000	13	22.6335	22.5651	22.5881	23.0754	22.9724	22.8603
EHI_011660	EHI_011660	EHI_011660 | organism=Entamoeba_histolytica_HM-1:IMSS | product=hypothetical protein | location=DS571148:2317-4809(+) | length=811 | sequence_SO=supercontig | SO=protein_coding	-0.372371037801106	-1.29448	0.638007	21.7741	21.9399	100	3	22.1464	22.2432	100	3	10	10	10	14.7	14.7	14.7	0	32.855	109830000	42	22.079	21.9399	21.3032	22.2432	21.9254	22.2708
EHI_179920	EHI_179920	EHI_179920 | organism=Entamoeba_histolytica_HM-1:IMSS | product=hypothetical protein, conserved | location=DS571291:19635-24605(-) | length=1656 | sequence_SO=supercontig | SO=protein_coding	-0.371706008911133	-1.29388	0.591043	21.3818	21.5716	100	3	21.7535	21.813	100	3	23	23	22	16.4	16.4	15.8	0	44.961	153680000	87	21.5716	20.957	21.6169	22.0374	21.813	21.4102
EHI_202050	EHI_202050;EHI_077510	EHI_202050 | organism=Entamoeba_histolytica_HM-1:IMSS | product=hypothetical protein, conserved | location=EH4256:1898-4120(+) | length=741 | sequence_SO=supercontig | SO=protein_coding	-0.369590123494465	-1.29199	2.07251	22.2793	22.239	100	3	22.6488	22.6675	100	3	15	15	10	26.5	26.5	19.7	0	38.96	240300000	81	22.4149	22.1839	22.239	22.5871	22.6675	22.692
EHI_169090	EHI_169090	EHI_169090 | organism=Entamoeba_histolytica_HM-1:IMSS | product=Rab family GTPase | location=DS571219:25432-26096(-) | length=206 | sequence_SO=supercontig | SO=protein_coding	-0.369485855102539	-1.29189	0	22.0723	22.0723	66.6667	2	NaN	NaN	33.3333	1	4	4	1	21.4	21.4	5.3	0	7.7955	55506000	13	22.1104	22.0341	NaN	NaN	22.4418	NaN
EHI_062830	EHI_062830	EHI_062830 | organism=Entamoeba_histolytica_HM-1:IMSS | product=hypothetical protein | location=DS571213:56237-58507(+) | length=657 | sequence_SO=supercontig | SO=protein_coding	-0.369473139444988	-1.29188	0.618968	22.7018	22.7018	66.6667	2	23.0713	23.1131	100	3	5	5	5	9.1	9.1	9.1	0	8.1226	123190000	31	22.4047	NaN	22.9989	22.8899	23.1131	23.2108
EHI_096660	EHI_096660	EHI_096660 | organism=Entamoeba_histolytica_HM-1:IMSS | product=GTP-binding protein, Ras family | location=DS571163:86812-87444(-) | length=210 | sequence_SO=supercontig | SO=protein_coding	-0.369031270345051	-1.29149	0	18.5801	18.5811	100	3	NaN	NaN	33.3333	1	3	3	3	22.4	22.4	22.4	0.00034795	6.5638	7161900	12	18.3344	18.8248	18.5811	NaN	18.9491	NaN
EHI_186770	EHI_186770	EHI_186770 | organism=Entamoeba_histolytica_HM-1:IMSS | product=actin-binding protein, cofilin/tropomyosin family | location=DS571159:37105-38136(+) | length=343 | sequence_SO=supercontig | SO=protein_coding	-0.368202209472656	-1.29074	2.39833	25.0787	25.1323	100	3	25.4469	25.4349	100	3	12	12	12	51.6	51.6	51.6	0	118.32	1789700000	211	25.1323	24.9687	25.135	25.5008	25.4349	25.4049
EHI_138010	EHI_138010	EHI_138010 | organism=Entamoeba_histolytica_HM-1:IMSS | product=hypothetical protein | location=DS571187:76415-77712(-) | length=417 | sequence_SO=supercontig | SO=protein_coding	-0.368093490600586	-1.29065	0	NaN	NaN	33.3333	1	21.2788	21.2788	66.6667	2	6	6	6	20.4	20.4	20.4	0	10.093	40065000	16	20.9107	NaN	NaN	NaN	21.2462	21.3114
EHI_120870	EHI_120870	EHI_120870 | organism=Entamoeba_histolytica_HM-1:IMSS | product=hypothetical protein | location=DS571336:6806-8826(-) | length=646 | sequence_SO=supercontig | SO=protein_coding	-0.365900675455727	-1.28869	1.74551	21.6558	21.6721	100	3	22.0217	22.0541	100	3	15	15	15	33.3	33.3	33.3	0	49.276	227610000	81	21.6765	21.6188	21.6721	21.8474	22.0541	22.1635
EHI_127420	EHI_127420	EHI_127420 | organism=Entamoeba_histolytica_HM-1:IMSS | product=cell division control protein CDC24, putative | location=DS571166:102469-104883(+) | length=749 | sequence_SO=supercontig | SO=protein_coding	-0.365705490112305	-1.28851	0.898905	20.7277	20.8321	100	3	21.0934	21.2207	100	3	11	11	11	19	19	19	0	9.0271	61457000	17	20.8936	20.4575	20.8321	20.8294	21.2207	21.2302
EHI_096210	EHI_096210	EHI_096210 | organism=Entamoeba_histolytica_HM-1:IMSS | product=Coated vesicle membrane protein, putative | location=DS571163:10624-11265(+) | length=194 | sequence_SO=supercontig | SO=protein_coding	-0.365530014038086	-1.28835	2.07869	23.5814	23.5117	100	3	23.9469	23.9283	100	3	3	3	3	16.5	16.5	16.5	0	13.333	307760000	49	23.7258	23.5066	23.5117	23.9283	23.9224	23.99
EHI_035730	EHI_035730	EHI_035730 | organism=Entamoeba_histolytica_HM-1:IMSS | product=hypothetical protein | location=DS571174:76714-78753(+) | length=679 | sequence_SO=supercontig | SO=protein_coding	-0.365274429321289	-1.28813	2.18495	23.8547	23.9123	100	3	24.2199	24.2032	100	3	26	26	26	44	44	44	0	180.45	1410400000	268	23.9138	23.7379	23.9123	24.1621	24.2945	24.2032
EHI_163600	EHI_163600	EHI_163600 | organism=Entamoeba_histolytica_HM-1:IMSS | product=hypothetical protein | location=DS571246:21000-22886(+) | length=628 | sequence_SO=supercontig | SO=protein_coding	-0.364707946777344	-1.28762	1.02931	22.1672	22.1305	100	3	22.5319	22.5581	100	3	24	24	24	50.2	50.2	50.2	0	115.98	532210000	152	22.1305	22.0984	22.2726	22.2469	22.5581	22.7907
EHI_035410	EHI_035410	EHI_035410 | organism=Entamoeba_histolytica_HM-1:IMSS | product=hypothetical protein | location=DS571174:9705-10502(-) | length=265 | sequence_SO=supercontig | SO=protein_coding	-0.364523569742836	-1.28746	1.20658	22.2391	22.2354	100	3	22.6037	22.4695	100	3	9	9	9	41.9	41.9	41.9	0	42.91	205850000	45	22.2354	22.1743	22.3077	22.4646	22.4695	22.877
EHI_008370	EHI_008370	EHI_008370 | organism=Entamoeba_histolytica_HM-1:IMSS | product=hypothetical protein | location=DS571199:8633-9790(+) | length=385 | sequence_SO=supercontig | SO=protein_coding	-0.364238739013672	-1.2872	1.54376	22.2184	22.2115	100	3	22.5827	22.6421	100	3	8	8	8	28.6	28.6	28.6	0	38.311	159030000	87	22.3291	22.1147	22.2115	22.6421	22.6989	22.407
EHI_181400	EHI_181400;EHI_049760;EHI_093230;EHI_017780;EHI_017770	EHI_181400 | organism=Entamoeba_histolytica_HM-1:IMSS | product=hypothetical protein | location=DS571373:3129-4625(+) | length=498 | sequence_SO=supercontig | SO=protein_coding;EHI_049760 | organism=Entamoeba_histolytica_HM-1:IMSS | product=hypothetical pr	-0.364212036132813	-1.28718	1.05938	24.3904	24.3269	100	3	24.7546	24.7388	100	3	6	6	6	21.1	21.1	21.1	0	16.69	455970000	27	24.3269	24.5534	24.2909	24.522	24.7388	25.0031
EHI_040280	EHI_040280	EHI_040280 | organism=Entamoeba_histolytica_HM-1:IMSS | product=eukaryotic translation initiation factor 4E, putative | location=DS571224:16766-17383(+) | length=182 | sequence_SO=supercontig | SO=protein_coding	-0.363264719645183	-1.28633	1.10585	23.9679	24.0585	100	3	24.3311	24.2716	100	3	6	6	6	34.1	34.1	34.1	0	14.73	535620000	51	24.0585	23.7683	24.0768	24.1635	24.2716	24.5583
EHI_025250	EHI_025250	EHI_025250 | organism=Entamoeba_histolytica_HM-1:IMSS | product=cation transporter, putative | location=DS571233:9372-10362(-) | length=314 | sequence_SO=supercontig | SO=protein_coding	-0.362785975138348	-1.28591	1.65489	21.6289	21.614	100	3	21.9917	22.0245	100	3	3	3	3	10.8	10.8	10.8	0	16.069	58582000	24	21.7929	21.4798	21.614	22.0421	21.9085	22.0245
EHI_178650	EHI_178650	EHI_178650 | organism=Entamoeba_histolytica_HM-1:IMSS | product=hypothetical protein | location=DS571154:58172-59710(-) | length=512 | sequence_SO=supercontig | SO=protein_coding	-0.360616683959961	-1.28397	1.03903	21.9325	21.9553	100	3	22.2931	22.3043	100	3	6	6	6	18.8	18.8	18.8	0	51.867	83970000	18	21.9553	22.0412	21.801	22.5421	22.3043	22.0329
EHI_119540	EHI_119540	EHI_119540 | organism=Entamoeba_histolytica_HM-1:IMSS | product=eukaryotic translation elongation factor 1 gamma, putative | location=DS571342:13779-14249(+) | length=156 | sequence_SO=supercontig | SO=protein_coding	-0.358434677124023	-1.28203	1.65919	27.5652	27.5896	100	3	27.9237	27.9591	100	3	12	12	12	80.8	80.8	80.8	0	221.23	8764600000	936	27.5054	27.6007	27.5896	27.7466	27.9591	28.0653
EHI_150370	EHI_150370;EHI_082280	EHI_150370 | organism=Entamoeba_histolytica_HM-1:IMSS | product=ubiquitin-conjugating enzyme family protein | location=DS571218:24331-24810(-) | length=159 | sequence_SO=supercontig | SO=protein_coding;EHI_082280 | organism=Entamoeba_histolytica_HM-1:IMSS	-0.358360926310223	-1.28197	2.57314	22.7401	22.7513	100	3	23.0985	23.0722	100	3	4	4	4	38.4	38.4	38.4	0	9.6207	184930000	34	22.6912	22.7779	22.7513	23.1907	23.0722	23.0326
EHI_118030	EHI_118030	EHI_118030 | organism=Entamoeba_histolytica_HM-1:IMSS | product=WD repeat protein | location=DS571183:37306-38526(+) | length=406 | sequence_SO=supercontig | SO=protein_coding	-0.357648849487305	-1.28134	1.75997	22.8286	22.7784	100	3	23.1863	23.1531	100	3	8	8	8	30.5	30.5	30.5	0	35.104	306550000	94	22.9475	22.7599	22.7784	23.1531	23.0864	23.3193
EHI_146320	EHI_146320	EHI_146320 | organism=Entamoeba_histolytica_HM-1:IMSS | product=protein kinase, putative | location=DS571398:3909-6602(-) | length=784 | sequence_SO=supercontig | SO=protein_coding	-0.357597351074219	-1.28129	2.74314	20.3725	20.3605	100	3	20.7301	20.6991	100	3	2	2	2	2.8	2.8	2.8	0.00061181	3.7382	29735000	9	20.3281	20.4289	20.3605	20.6847	20.8063	20.6991
EHI_008100	EHI_008100	EHI_008100 | organism=Entamoeba_histolytica_HM-1:IMSS | product=ATP/GTP-binding protein, putative | location=DS571178:67511-68926(+) | length=429 | sequence_SO=supercontig | SO=protein_coding	-0.357558886210125	-1.28126	0.726617	22.2121	22.2121	66.6667	2	22.5696	22.434	100	3	4	4	4	16.6	16.6	16.6	0	9.5635	62970000	18	22.1664	22.2577	NaN	22.434	22.3849	22.8899
EHI_009850	EHI_009850	EHI_009850 | organism=Entamoeba_histolytica_HM-1:IMSS | product=hypothetical protein | location=DS571200:13353-13949(+) | length=198 | sequence_SO=supercontig | SO=protein_coding	-0.357502937316895	-1.28121	0	20.3756	20.3756	66.6667	2	NaN	NaN	33.3333	1	3	3	3	18.2	18.2	18.2	0.00031616	4.3683	27424000	17	20.3036	20.4475	NaN	20.7331	NaN	NaN
EHI_040630	EHI_040630	EHI_040630 | organism=Entamoeba_histolytica_HM-1:IMSS | product=hypothetical protein | location=DS571282:17592-20384(-) | length=930 | sequence_SO=supercontig | SO=protein_coding	-0.357273101806641	-1.281	2.36186	20.8068	20.8165	100	3	21.1641	21.1496	100	3	12	12	12	15.9	15.9	15.9	0	48.937	97151000	73	20.7196	20.8165	20.8844	21.2369	21.1496	21.1058
EHI_115390	EHI_115390	EHI_115390 | organism=Entamoeba_histolytica_HM-1:IMSS | product=hypothetical protein | location=DS571357:26026-26688(-) | length=220 | sequence_SO=supercontig | SO=protein_coding	-0.356985727945961	-1.28075	0.654507	20.9488	20.99	100	3	21.3057	21.1883	100	3	6	6	6	40	40	40	0	13.015	83855000	37	20.99	20.6009	21.2555	21.1115	21.1883	21.6174
EHI_185410	EHI_185410;EHI_187600;EHI_160570	EHI_185410 | organism=Entamoeba_histolytica_HM-1:IMSS | product=26S protease regulatory subunit, putative | location=DS571356:3166-4362(-) | length=398 | sequence_SO=supercontig | SO=protein_coding;EHI_187600 | organism=Entamoeba_histolytica_HM-1:IMSS | pr	-0.356036504109703	-1.2799	1.72761	24.1815	24.1363	100	3	24.5375	24.5112	100	3	20	19	19	60.3	57.3	57.3	0	146.56	1617300000	235	24.1363	24.1016	24.3067	24.4348	24.5112	24.6667
EHI_086040	EHI_086040	EHI_086040 | organism=Entamoeba_histolytica_HM-1:IMSS | product=protein phosphatase, putative | location=DS571235:20087-20935(+) | length=282 | sequence_SO=supercontig | SO=protein_coding	-0.355862299601238	-1.27975	1.73012	23.1656	23.1458	100	3	23.5214	23.5337	100	3	21	3	3	68.1	11	11	0	21.762	249530000	44	23.325	23.0259	23.1458	23.5711	23.5337	23.4594
EHI_094090	EHI_094090	EHI_094090 | organism=Entamoeba_histolytica_HM-1:IMSS | product=aldose 1-epimerase | location=DS571179:83844-84869(-) | length=341 | sequence_SO=supercontig | SO=protein_coding	-0.35558255513509	-1.2795	1.2702	24.7936	24.8597	100	3	25.1492	25.1076	100	3	13	13	13	51.3	51.3	51.3	0	154.63	2291800000	183	24.8597	24.6014	24.9197	25.3178	25.1076	25.0222
EHI_133530	EHI_133530	EHI_133530 | organism=Entamoeba_histolytica_HM-1:IMSS | product=hypothetical protein, conserved | location=DS571212:4831-6681(-) | length=616 | sequence_SO=supercontig | SO=protein_coding	-0.355426788330078	-1.27936	0.744259	22.536	22.5521	100	3	22.8915	22.9101	100	3	15	10	10	19.3	13.8	13.8	0	27.787	233080000	59	22.3746	22.6814	22.5521	23.2288	22.9101	22.5356
EHI_033250	EHI_033250	EHI_033250 | organism=Entamoeba_histolytica_HM-1:IMSS | product=polyadenylate-binding protein, putative | location=DS571312:18729-20273(+) | length=514 | sequence_SO=supercontig | SO=protein_coding	-0.354795455932617	-1.2788	1.67951	26.1818	26.1975	100	3	26.5366	26.5852	100	3	28	27	27	59.5	58	58	0	222.43	7349600000	450	26.1975	26.3036	26.0444	26.6067	26.5852	26.418
EHI_038880	EHI_038880;EHI_048300	EHI_038880 | organism=Entamoeba_histolytica_HM-1:IMSS | product=WD repeat protein | location=DS571190:39414-40437(+) | length=322 | sequence_SO=supercontig | SO=protein_coding;EHI_048300 | organism=Entamoeba_histolytica_HM-1:IMSS | product=WD repeat protei	-0.354653040568035	-1.27868	1.39753	25.585	25.5467	100	3	25.9397	25.9871	100	3	16	16	15	80.7	80.7	74.8	0	298.71	2586800000	269	25.5467	25.4236	25.7847	25.9871	25.9973	25.8347
EHI_050950	EHI_050950;EHI_160010	EHI_050950 | organism=Entamoeba_histolytica_HM-1:IMSS | product=hypothetical protein, conserved | location=DS571149:149471-150508(+) | length=345 | sequence_SO=supercontig | SO=protein_coding;EHI_160010 | organism=Entamoeba_histolytica_HM-1:IMSS | product=	-0.353616714477539	-1.27776	0.684861	22.4925	22.5288	100	3	22.8461	22.886	100	3	6	6	6	12.8	12.8	12.8	0	28.181	176670000	33	22.5288	22.86	22.0888	22.947	22.886	22.7053
EHI_005010	EHI_005010	EHI_005010 | organism=Entamoeba_histolytica_HM-1:IMSS | product=Rab family GTPase | location=DS571195:50555-51472(-) | length=211 | sequence_SO=supercontig | SO=protein_coding	-0.352570215861004	-1.27683	1.34715	23.0045	22.9982	100	3	23.3571	23.4013	100	3	11	11	11	68.2	68.2	68.2	0	90.126	401050000	68	22.8468	22.9982	23.1686	23.2025	23.4013	23.4674
EHI_138180	EHI_138180	EHI_138180 | organism=Entamoeba_histolytica_HM-1:IMSS | product=hypothetical protein | location=DS571241:3497-6376(-) | length=959 | sequence_SO=supercontig | SO=protein_coding	-0.352341334025063	-1.27663	1.26949	21.059	21.0437	100	3	21.4114	21.4502	100	3	10	10	10	14	14	14	0	27.348	86647000	28	21.0437	20.9125	21.2208	21.2313	21.4502	21.5526
EHI_055420	EHI_055420	EHI_055420 | organism=Entamoeba_histolytica_HM-1:IMSS | product=GTP-binding protein, Ras family | location=DS571416:15861-16896(-) | length=324 | sequence_SO=supercontig | SO=protein_coding	-0.351922353108723	-1.27626	0.635463	20.7781	20.7781	66.6667	2	21.1301	21.2275	100	3	7	7	7	21.6	21.6	21.6	0	12.723	40364000	19	NaN	20.5526	21.0037	20.8774	21.2275	21.2853
EHI_165350	EHI_165350;EHI_014410	EHI_165350 | organism=Entamoeba_histolytica_HM-1:IMSS | product=malate dehydrogenase, putative | location=DS571217:56172-57269(-) | length=365 | sequence_SO=supercontig | SO=protein_coding;EHI_014410 | organism=Entamoeba_histolytica_HM-1:IMSS | product=mal	-0.351777394612629	-1.27613	1.316	29.6608	29.6962	100	3	30.0126	29.997	100	3	29	29	29	87.4	87.4	87.4	0	323.31	76613000000	1336	29.6962	29.7208	29.5653	30.22	29.997	29.8208
EHI_127240	EHI_127240	EHI_127240 | organism=Entamoeba_histolytica_HM-1:IMSS | product=diphthine synthase, putative | location=DS571166:68641-69456(+) | length=271 | sequence_SO=supercontig | SO=protein_coding	-0.351439793904621	-1.27583	1.29651	24.285	24.2345	100	3	24.6364	24.5703	100	3	14	14	14	72	72	72	0	82.866	759450000	138	24.2345	24.1497	24.4709	24.5703	24.8015	24.5375
EHI_004610	EHI_004610	EHI_004610 | organism=Entamoeba_histolytica_HM-1:IMSS | product=phosphoribulokinase /uridine kinase family protein | location=DS571181:82273-84012(-) | length=579 | sequence_SO=supercontig | SO=protein_coding	-0.350539525349934	-1.27504	1.48668	23.9698	23.9326	100	3	24.3204	24.2759	100	3	21	21	21	46.8	46.8	46.8	0	139.52	1544200000	236	23.9326	24.1216	23.8552	24.4672	24.2759	24.218
EHI_087770	EHI_087770;EHI_078750	EHI_087770 | organism=Entamoeba_histolytica_HM-1:IMSS | product=hypothetical protein | location=DS571173:71532-72518(-) | length=328 | sequence_SO=supercontig | SO=protein_coding	-0.350441614786781	-1.27495	1.23721	22.0219	22.0735	100	3	22.3723	22.3279	100	3	9	9	9	34.1	34.1	34.1	0	18.138	179630000	44	21.8416	22.0735	22.1505	22.3279	22.555	22.234
EHI_105170	EHI_105170	EHI_105170 | organism=Entamoeba_histolytica_HM-1:IMSS | product=hypothetical protein | location=DS571204:28231-29991(-) | length=586 | sequence_SO=supercontig | SO=protein_coding	-0.350229899088543	-1.27476	1.92831	23.2827	23.3171	100	3	23.6329	23.6682	100	3	20	20	20	43	43	43	0	150.77	822950000	221	23.3171	23.2042	23.3268	23.499	23.7316	23.6682
EHI_200730	EHI_200730	EHI_200730 | organism=Entamoeba_histolytica_HM-1:IMSS | product=serine/threonine protein phosphatase PP2A catalytic subunit, putative | location=DS571248:19433-20407(-) | length=324 | sequence_SO=supercontig | SO=protein_coding	-0.349343617757164	-1.27398	0.903396	23.9171	23.9753	100	3	24.2665	24.3266	100	3	9	9	1	46	46	5.2	0	87.91	873660000	174	23.9753	23.5999	24.1762	24.1395	24.3266	24.3333
EHI_069560	EHI_069560	EHI_069560 | organism=Entamoeba_histolytica_HM-1:IMSS | product=hypothetical protein | location=DS571164:119554-120177(+) | length=207 | sequence_SO=supercontig | SO=protein_coding	-0.348382949829102	-1.27313	1.25902	27.0175	27.0386	100	3	27.3659	27.3597	100	3	8	8	8	47.8	47.8	47.8	0	44.449	5607600000	160	27.2238	27.0386	26.7902	27.3597	27.4258	27.3122
EHI_008010	EHI_008010;EHI_131190;EHI_038620	EHI_008010 | organism=Entamoeba_histolytica_HM-1:IMSS | product=40S ribosomal protein S16, putative | location=DS571178:46515-46988(+) | length=157 | sequence_SO=supercontig | SO=protein_coding;EHI_131190 | organism=Entamoeba_histolytica_HM-1:IMSS | produc	-0.347384134928387	-1.27225	1.41493	26.3831	26.4689	100	3	26.7305	26.7645	100	3	11	11	2	53.5	53.5	5.7	0	32.96	3429600000	168	26.513	26.4689	26.1673	26.7645	26.7677	26.6592
EHI_000620	EHI_000620	EHI_000620 | organism=Entamoeba_histolytica_HM-1:IMSS | product=PP-loop family protein | location=DS571186:50034-50786(-) | length=250 | sequence_SO=supercontig | SO=protein_coding	-0.346892674763996	-1.27182	0.558025	21.0215	20.9476	100	3	21.3684	21.515	100	3	5	5	5	34.8	34.8	34.8	0	12.89	63719000	26	20.9476	20.7051	21.4117	21.0071	21.583	21.515
EHI_143610	EHI_143610	EHI_143610 | organism=Entamoeba_histolytica_HM-1:IMSS | product=hypothetical protein | location=DS571344:15374-17338(-) | length=654 | sequence_SO=supercontig | SO=protein_coding	-0.346373875935871	-1.27136	0.687565	22.7208	22.8447	100	3	23.0672	23.0265	100	3	18	18	18	35.8	35.8	35.8	0	59.738	374450000	106	22.9028	22.415	22.8447	22.7953	23.0265	23.3798
EHI_189170	EHI_189170	EHI_189170 | organism=Entamoeba_histolytica_HM-1:IMSS | product=hypothetical protein | location=DS571408:13568-15811(-) | length=747 | sequence_SO=supercontig | SO=protein_coding	-0.346273104349773	-1.27127	0.982163	22.123	22.123	66.6667	2	22.4692	22.4655	100	3	4	4	4	9	9	9	0	15.817	75847000	17	22.0732	22.1728	NaN	22.4655	22.2761	22.6661
EHI_163510	EHI_163510	EHI_163510 | organism=Entamoeba_histolytica_HM-1:IMSS | product=exosome complex exonuclease RRP4, putative | location=DS571246:7609-8400(+) | length=263 | sequence_SO=supercontig | SO=protein_coding	-0.345767974853516	-1.27083	1.02601	20.9436	20.9303	100	3	21.2894	21.18	100	3	5	5	5	23.6	23.6	23.6	0	22.906	60227000	19	20.8672	21.0334	20.9303	21.1009	21.18	21.5871
EHI_147000	EHI_147000	EHI_147000 | organism=Entamoeba_histolytica_HM-1:IMSS | product=hypothetical protein | location=DS571374:17732-18243(+) | length=149 | sequence_SO=supercontig | SO=protein_coding	-0.345748265584309	-1.27081	1.02109	21.8718	21.9304	100	3	22.2176	22.0803	100	3	5	5	5	44.3	44.3	44.3	0	16.977	91966000	22	21.9619	21.7231	21.9304	22.4979	22.0744	22.0803
EHI_009630	EHI_009630	EHI_009630 | organism=Entamoeba_histolytica_HM-1:IMSS | product=Ran-binding protein, putative | location=DS571184:72672-75856(-) | length=1042 | sequence_SO=supercontig | SO=protein_coding	-0.345738093058269	-1.2708	1.15721	22.9302	22.8833	100	3	23.2759	23.2505	100	3	22	22	22	27.9	27.9	27.9	0	123.48	726780000	197	22.8833	22.7178	23.1893	23.2505	23.3275	23.2498
EHI_000510	EHI_000510;EHI_194270	EHI_000510 | organism=Entamoeba_histolytica_HM-1:IMSS | product=60S ribosomal protein L4, putative | location=DS571186:34641-35936(-) | length=431 | sequence_SO=supercontig | SO=protein_coding;EHI_194270 | organism=Entamoeba_histolytica_HM-1:IMSS | product	-0.345525741577148	-1.27061	3.69905	27.7843	27.7794	100	3	28.1299	28.1411	100	3	28	28	2	47.3	47.3	9	0	117.56	11787000000	462	27.8257	27.7794	27.748	28.1463	28.1411	28.1022
EHI_140490	EHI_140490	EHI_140490 | organism=Entamoeba_histolytica_HM-1:IMSS | product=WD domain containing protein | location=DS571243:4113-5119(-) | length=281 | sequence_SO=supercontig | SO=protein_coding	-0.344544728597004	-1.26975	1.53197	21.5408	21.5606	100	3	21.8854	21.9133	100	3	5	5	5	18.5	18.5	18.5	0	8.3004	111300000	17	21.4204	21.6415	21.5606	22.01	21.7329	21.9133
EHI_098830	EHI_098830	EHI_098830 | organism=Entamoeba_histolytica_HM-1:IMSS | product=hypothetical protein | location=DS571349:18018-22268(-) | length=1416 | sequence_SO=supercontig | SO=protein_coding	-0.344334284464519	-1.26957	0.912763	21.078	21.0608	100	3	21.4223	21.5628	100	3	13	13	13	12.5	12.5	12.5	0	25.718	107910000	54	21.0608	20.937	21.2362	21.1162	21.5628	21.588
EHI_185290	EHI_185290	EHI_185290 | organism=Entamoeba_histolytica_HM-1:IMSS | product=Ran GTPase-activating protein, putative | location=DS571249:38630-39139(+) | length=169 | sequence_SO=supercontig | SO=protein_coding	-0.343151728312176	-1.26852	0.651895	23.9187	23.9579	100	3	24.2618	24.3319	100	3	5	5	5	47.9	47.9	47.9	0	67.495	656480000	116	23.9579	24.2773	23.5207	24.3753	24.3319	24.0782
EHI_103810	EHI_103810;EHI_153640	EHI_103810 | organism=Entamoeba_histolytica_HM-1:IMSS | product=protein kinase, putative | location=DS571158:123468-124756(-) | length=402 | sequence_SO=supercontig | SO=protein_coding	-0.342463811238606	-1.26792	2.05969	24.8804	24.849	100	3	25.2229	25.2366	100	3	20	20	8	69.4	69.4	35.3	0	173.9	2817000000	261	24.849	24.7866	25.0058	25.1666	25.2366	25.2655
EHI_010650	EHI_010650	EHI_010650 | organism=Entamoeba_histolytica_HM-1:IMSS | product=60S ribosomal protein L7, putative | location=DS571182:62758-63450(+) | length=230 | sequence_SO=supercontig | SO=protein_coding	-0.34223238627116	-1.26772	0.492658	25.0207	25.2456	100	3	25.363	25.3567	100	3	11	3	3	37.8	10	10	0	37.879	921950000	70	25.2456	24.4246	25.392	25.4227	25.3567	25.3095
EHI_127700	EHI_127700;EHI_007150;EHI_092830;EHI_101120;EHI_013760;EHI_071800;EHI_166050;EHI_086790	EHI_127700 | organism=Entamoeba_histolytica_HM-1:IMSS | product=heat shock protein 70, mitochondrial, putative | location=DS571518:7376-9172(+) | length=598 | sequence_SO=supercontig | SO=protein_coding;EHI_007150 | organism=Entamoeba_histolytica_HM-1:IMSS	-0.341409683227539	-1.26699	0.203488	20.3592	20.3592	66.6667	2	20.7006	20.7006	66.6667	2	5	5	5	12.5	12.5	12.5	0	12.996	25481000	18	NaN	20.5044	20.2139	20.12	21.2812	NaN
EHI_053620	EHI_053620	EHI_053620 | organism=Entamoeba_histolytica_HM-1:IMSS | product=hypothetical protein | location=DS571370:23090-24310(+) | length=406 | sequence_SO=supercontig | SO=protein_coding	-0.340847651163738	-1.2665	1.42041	21.5824	21.6217	100	3	21.9233	21.9233	66.6667	2	5	5	5	11.8	11.8	11.8	0	10.676	59400000	26	21.6856	21.4399	21.6217	21.9058	21.9407	NaN
EHI_064590	EHI_064590	EHI_064590 | organism=Entamoeba_histolytica_HM-1:IMSS | product=hypothetical protein | location=DS571196:47676-48095(+) | length=139 | sequence_SO=supercontig | SO=protein_coding	-0.34056282043457	-1.26625	1.02366	21.9424	21.966	100	3	22.2829	22.1782	100	3	3	3	3	30.9	30.9	30.9	0	29.727	71912000	32	21.966	21.8108	22.0503	22.1112	22.1782	22.5594
EHI_125170	EHI_125170	EHI_125170 | organism=Entamoeba_histolytica_HM-1:IMSS | product=DEAD/DEAH box helicase, putative | location=DS571290:6979-10167(+) | length=1062 | sequence_SO=supercontig | SO=protein_coding	-0.340473175048828	-1.26617	1.37798	21.8795	21.918	100	3	22.2199	22.1457	100	3	17	17	17	21.1	21.1	21.1	0	63.979	271290000	80	21.918	21.9825	21.7379	22.3974	22.1457	22.1167
EHI_011270	EHI_011270	EHI_011270 | organism=Entamoeba_histolytica_HM-1:IMSS | product=hypothetical protein, conserved | location=DS571324:26317-28734(+) | length=805 | sequence_SO=supercontig | SO=protein_coding	-0.33985710144043	-1.26563	1.15084	24.2717	24.3932	100	3	24.6116	24.62	100	3	31	28	23	51.1	47.3	41.2	0	323.31	1520600000	256	24.4179	24.3932	24.0042	24.62	24.5445	24.6703
EHI_006940	EHI_006940	EHI_006940 | organism=Entamoeba_histolytica_HM-1:IMSS | product=hypothetical protein, conserved | location=DS571197:52270-53522(-) | length=368 | sequence_SO=supercontig | SO=protein_coding	-0.339625676472981	-1.26543	1.54101	23.8107	23.8735	100	3	24.1503	24.1301	100	3	7	7	7	13.9	13.9	13.9	0	30.098	461600000	66	23.8735	23.6177	23.9407	24.1301	24.2007	24.12
EHI_125900	EHI_125900	EHI_125900 | organism=Entamoeba_histolytica_HM-1:IMSS | product=hypothetical protein | location=DS571160:63726-67315(-) | length=1179 | sequence_SO=supercontig | SO=protein_coding	-0.339489618937176	-1.26531	0	20.8859	21.0807	100	3	NaN	NaN	33.3333	1	8	8	8	8.2	8.2	8.2	0	9.6785	61777000	16	21.0807	21.1326	20.4443	NaN	21.2254	NaN
EHI_090250	EHI_090250	EHI_090250 | organism=Entamoeba_histolytica_HM-1:IMSS | product=formin homology 2 family protein | location=DS571360:21341-23920(+) | length=859 | sequence_SO=supercontig | SO=protein_coding	-0.337980906168617	-1.26399	2.31132	21.8502	21.8653	100	3	22.1882	22.2375	100	3	13	13	13	17.8	17.8	17.8	0	94.604	125790000	74	21.8935	21.8653	21.792	22.2425	22.0847	22.2375
EHI_147440	EHI_147440	EHI_147440 | organism=Entamoeba_histolytica_HM-1:IMSS | product=hypothetical protein, conserved | location=DS571303:6397-13644(-) | length=2415 | sequence_SO=supercontig | SO=protein_coding	-0.33686860402425	-1.26301	0.431733	20.4961	20.4961	66.6667	2	20.833	20.848	100	3	12	12	12	6.5	6.5	6.5	0	14.021	30010000	33	20.8936	NaN	20.0985	20.9878	20.6631	20.848
EHI_183170	EHI_183170	EHI_183170 | organism=Entamoeba_histolytica_HM-1:IMSS | product=hypothetical protein, conserved | location=DS571156:116873-119800(+) | length=955 | sequence_SO=supercontig | SO=protein_coding	-0.336465835571289	-1.26266	0	19.7873	19.9286	100	3	NaN	NaN	33.3333	1	5	5	5	7	7	7	0	11.535	19012000	18	19.3959	19.9286	20.0374	20.1238	NaN	NaN
EHI_000900	EHI_000900	EHI_000900 | organism=Entamoeba_histolytica_HM-1:IMSS | product=ThiF family protein | location=DS571210:14147-15691(-) | length=514 | sequence_SO=supercontig | SO=protein_coding	-0.335817337036133	-1.26209	1.59696	22.8618	22.7944	100	3	23.1976	23.2077	100	3	14	14	14	40.3	40.3	40.3	0	75.285	529800000	110	22.7944	22.7506	23.0405	23.251	23.1343	23.2077
EHI_088220	EHI_088220;EHI_173180;EHI_173390;REV__EHI_093890	EHI_088220 | organism=Entamoeba_histolytica_HM-1:IMSS | product=coatomer beta subunit, putative | location=DS571307:32444-35220(-) | length=910 | sequence_SO=supercontig | SO=protein_coding	-0.335586547851563	-1.26189	2.73991	24.2287	24.2531	100	3	24.5643	24.5753	100	3	35	35	35	43.4	43.4	43.4	0	282.71	2233900000	444	24.2833	24.1498	24.2531	24.5234	24.5942	24.5753
EHI_200220	EHI_200220	EHI_200220 | organism=Entamoeba_histolytica_HM-1:IMSS | product=proteasome regulatory subunit, putative | location=DS571332:28530-29099(+) | length=170 | sequence_SO=supercontig | SO=protein_coding	-0.335418701171875	-1.26174	0.288461	21.6476	21.7621	100	3	21.983	21.8489	100	3	4	4	4	35.3	35.3	35.3	0	15.979	81225000	21	21.2319	21.7621	21.9488	21.3358	21.8489	22.7644
EHI_135780	EHI_135780	EHI_135780 | organism=Entamoeba_histolytica_HM-1:IMSS | product=hypothetical protein | location=DS571390:17207-18928(+) | length=573 | sequence_SO=supercontig | SO=protein_coding	-0.335039774576824	-1.26141	0	21.0697	20.8727	100	3	NaN	NaN	33.3333	1	4	4	4	9.2	9.2	9.2	0	10.967	39889000	18	20.8272	20.8727	21.5093	NaN	21.4048	NaN
EHI_188800	EHI_188800	EHI_188800 | organism=Entamoeba_histolytica_HM-1:IMSS | product=hypothetical protein | location=DS571230:14889-15452(+) | length=187 | sequence_SO=supercontig | SO=protein_coding	-0.334949493408203	-1.26133	0	20.702	20.6016	100	3	NaN	NaN	33.3333	1	3	3	3	23	23	23	0	8.5246	35203000	14	20.5837	20.6016	20.9208	21.037	NaN	NaN
EHI_053050	EHI_053050	EHI_053050 | organism=Entamoeba_histolytica_HM-1:IMSS | product=ADP-ribosylation factor, putative | location=DS571238:16765-17405(+) | length=177 | sequence_SO=supercontig | SO=protein_coding	-0.334828694661461	-1.26123	1.67721	22.4262	22.4543	100	3	22.7611	22.7302	100	3	8	8	8	64.4	64.4	64.4	0	89.789	251810000	69	22.527	22.2975	22.4543	22.7302	22.6753	22.8777
EHI_067930	EHI_067930	EHI_067930 | organism=Entamoeba_histolytica_HM-1:IMSS | product=replication factor A, putative | location=DS571150:24307-26069(+) | length=569 | sequence_SO=supercontig | SO=protein_coding	-0.334805170694988	-1.26121	0.697306	21.3684	21.3167	100	3	21.7032	21.842	100	3	8	8	8	19.3	19.3	19.3	0	28.711	74626000	47	21.3167	21.2253	21.5633	21.842	21.3198	21.948
EHI_155290	EHI_155290;EHI_034010	EHI_155290 | organism=Entamoeba_histolytica_HM-1:IMSS | product=actinin-like protein, putative | location=DS571162:31256-32758(+) | length=500 | sequence_SO=supercontig | SO=protein_coding	-0.334744771321613	-1.26115	1.20983	22.7757	22.7738	100	3	23.1105	23.0977	100	3	10	10	10	28.2	28.2	28.2	0	124.02	243630000	67	22.9916	22.5618	22.7738	23.0504	23.1833	23.0977
EHI_126240	EHI_126240;EHI_055670;EHI_005890;EHI_167520	EHI_126240 | organism=Entamoeba_histolytica_HM-1:IMSS | product=60S ribosomal protein L3, putative | location=DS571160:129667-130875(-) | length=402 | sequence_SO=supercontig | SO=protein_coding;EHI_055670 | organism=Entamoeba_histolytica_HM-1:IMSS | produ	-0.333187739054363	-1.25979	1.68462	27.236	27.2931	100	3	27.5692	27.6163	100	3	26	26	26	57.7	57.7	57.7	0	134.41	10366000000	422	27.3204	27.2931	27.0945	27.6312	27.6163	27.46
EHI_124560	EHI_124560;EHI_135430	EHI_124560 | organism=Entamoeba_histolytica_HM-1:IMSS | product=AP-2 complex subunit mu, putative | location=DS571188:66961-68205(-) | length=414 | sequence_SO=supercontig | SO=protein_coding;EHI_135430 | organism=Entamoeba_histolytica_HM-1:IMSS | product=	-0.33296839396159	-1.2596	1.62641	25.406	25.3852	100	3	25.739	25.7198	100	3	19	19	19	57.7	57.7	57.7	0	118.3	2694500000	288	25.3546	25.3852	25.4783	25.6008	25.7198	25.8964
EHI_042170	EHI_042170	EHI_042170 | organism=Entamoeba_histolytica_HM-1:IMSS | product=aminoacyl-histidine dipeptidase, putative | location=DS571259:29783-31333(+) | length=516 | sequence_SO=supercontig | SO=protein_coding	-0.332398732503254	-1.25911	1.84684	28.1806	28.224	100	3	28.513	28.4715	100	3	36	36	36	82.4	82.4	82.4	0	323.31	32505000000	1840	28.224	28.061	28.257	28.6169	28.4715	28.4507
EHI_053010	EHI_053010	EHI_053010 | organism=Entamoeba_histolytica_HM-1:IMSS | product=hypothetical protein, conserved | location=DS571238:8160-9575(-) | length=471 | sequence_SO=supercontig | SO=protein_coding	-0.332361221313477	-1.25907	0.576568	20.3263	20.1461	100	3	20.6587	20.5098	100	3	5	5	5	15.5	15.5	15.5	0	13.51	28274000	32	20.1097	20.1461	20.7232	20.4829	20.5098	20.9834
EHI_187280	EHI_187280	EHI_187280 | organism=Entamoeba_histolytica_HM-1:IMSS | product=transcription initiation factor SPT5, putative | location=DS571159:133318-135642(+) | length=774 | sequence_SO=supercontig | SO=protein_coding	-0.331934611002602	-1.2587	1.86736	22.4318	22.3905	100	3	22.7637	22.7805	100	3	19	19	19	35.3	35.3	35.3	0	97.379	422790000	161	22.5438	22.361	22.3905	22.8491	22.6615	22.7805
EHI_068190	EHI_068190	EHI_068190 | organism=Entamoeba_histolytica_HM-1:IMSS | product=leucine-rich repeat containing protein | location=DS571150:80384-81628(+) | length=414 | sequence_SO=supercontig | SO=protein_coding	-0.331266403198242	-1.25812	1.17525	22.4147	22.3783	100	3	22.7459	22.7687	100	3	11	11	11	36.7	36.7	36.7	0	68.003	254410000	76	22.3783	22.2223	22.6434	22.7687	22.6509	22.8182
EHI_161650	EHI_161650	EHI_161650 | organism=Entamoeba_histolytica_HM-1:IMSS | product=hypothetical protein | location=DS571655:1985-4564(-) | length=859 | sequence_SO=supercontig | SO=protein_coding	-0.32971700032552	-1.25677	2.67112	25.6345	25.6767	100	3	25.9642	25.9653	100	3	19	15	15	27.9	23.4	23.4	0	93.552	946340000	140	25.6849	25.6767	25.5418	25.9653	25.9537	25.9737
EHI_111040	EHI_111040	EHI_111040 | organism=Entamoeba_histolytica_HM-1:IMSS | product=DEAD/DEAH box helicase, putative | location=DS571279:13748-15046(-) | length=432 | sequence_SO=supercontig | SO=protein_coding	-0.3292236328125	-1.25634	0.618199	21.4514	21.5624	100	3	21.7806	21.7375	100	3	10	10	10	31.2	31.2	31.2	0	40.603	171690000	87	21.5624	21.1353	21.6564	21.4968	21.7375	22.1075
EHI_048620	EHI_048620;EHI_030490	EHI_048620 | organism=Entamoeba_histolytica_HM-1:IMSS | product=hypothetical protein | location=DS571231:30733-32802(-) | length=689 | sequence_SO=supercontig | SO=protein_coding	-0.329187393188477	-1.25631	0.53808	20.5049	20.3457	100	3	20.8341	20.9948	100	3	6	6	6	14.7	14.7	14.7	0	28.013	60150000	39	20.2362	20.3457	20.9328	20.5109	20.9948	20.9965
EHI_087540	EHI_087540	EHI_087540 | organism=Entamoeba_histolytica_HM-1:IMSS | product=phosphoribulokinase /uridine kinase family protein | location=DS571173:30230-31861(-) | length=543 | sequence_SO=supercontig | SO=protein_coding	-0.329145431518555	-1.25627	1.96316	24.1019	24.1216	100	3	24.431	24.4405	100	3	19	19	19	47.3	47.3	47.3	0	106.77	1772400000	249	24.1962	23.9878	24.1216	24.4405	24.4962	24.3564
EHI_073310	EHI_073310	EHI_073310 | organism=Entamoeba_histolytica_HM-1:IMSS | product=hypothetical protein | location=DS571171:6492-8339(+) | length=615 | sequence_SO=supercontig | SO=protein_coding	-0.328521092732746	-1.25573	0.985978	22.212	22.1522	100	3	22.5405	22.5805	100	3	11	11	11	26.7	26.7	26.7	0	42.577	228580000	81	22.1296	22.1522	22.3541	22.2823	22.5805	22.7586
EHI_161890	EHI_161890	EHI_161890 | organism=Entamoeba_histolytica_HM-1:IMSS | product=SPRY domain protein | location=DS571304:13618-16722(+) | length=1034 | sequence_SO=supercontig | SO=protein_coding	-0.328362147013344	-1.25559	1.10206	21.766	21.6918	100	3	22.0943	22.0907	100	3	16	16	16	16.9	16.9	16.9	0	82.008	236680000	99	21.6918	21.5786	22.0275	22.0301	22.0907	22.1622
EHI_008030	EHI_008030	EHI_008030 | organism=Entamoeba_histolytica_HM-1:IMSS | product=phosphate transporter, putative | location=DS571178:51619-52917(+) | length=432 | sequence_SO=supercontig | SO=protein_coding	-0.32728385925293	-1.25465	0.599449	21.0934	21.0934	66.6667	2	21.4207	21.4207	66.6667	2	1	1	1	4.9	4.9	4.9	0.00033727	5.744	26662000	14	21.0639	21.1229	NaN	21.2178	21.6236	NaN
EHI_126090	EHI_126090	EHI_126090 | organism=Entamoeba_histolytica_HM-1:IMSS | product=pyridoxal kinase, putative | location=DS571160:98406-99245(+) | length=279 | sequence_SO=supercontig | SO=protein_coding	-0.326780319213867	-1.25421	0.687122	23.7718	23.8884	100	3	24.0986	24.0761	100	3	8	8	8	43.7	43.7	43.7	0	45.478	404550000	66	23.9952	23.4317	23.8884	23.885	24.0761	24.3346
EHI_178660	EHI_178660	EHI_178660 | organism=Entamoeba_histolytica_HM-1:IMSS | product=HAD hydrolase, family IA, variant 3 | location=DS571154:59794-60483(+) | length=229 | sequence_SO=supercontig | SO=protein_coding	-0.326340357462566	-1.25383	0.382163	21.9796	21.7692	100	3	22.3059	22.2045	100	3	9	9	8	57.2	57.2	47.6	0	27.827	101480000	37	21.7692	21.6531	22.5166	22.2045	21.9574	22.7559
EHI_135190	EHI_135190	EHI_135190 | organism=Entamoeba_histolytica_HM-1:IMSS | product=protein kinase, putative | location=DS571203:52413-55100(+) | length=895 | sequence_SO=supercontig | SO=protein_coding	-0.326257705688477	-1.25376	1.73012	23.0167	22.9411	100	3	23.343	23.3195	100	3	17	17	17	29.5	29.5	29.5	0	116.46	531050000	127	22.9291	22.9411	23.18	23.3184	23.3195	23.3911
EHI_008090	EHI_008090;EHI_097490;EHI_168500	EHI_008090 | organism=Entamoeba_histolytica_HM-1:IMSS | product=hypothetical protein, conserved domain containing | location=DS571178:65771-67269(+) | length=482 | sequence_SO=supercontig | SO=protein_coding;EHI_097490 | organism=Entamoeba_histolytica_HM-1	-0.325675964355469	-1.25325	0.993876	24.7914	24.8332	100	3	25.1171	25.1536	100	3	15	15	15	39.2	39.2	39.2	0	79.139	1192900000	187	24.8332	24.5768	24.9644	24.9229	25.2748	25.1536
EHI_004580	EHI_004580	EHI_004580 | organism=Entamoeba_histolytica_HM-1:IMSS | product=hypothetical protein | location=DS571181:75422-76049(+) | length=187 | sequence_SO=supercontig | SO=protein_coding	-0.325034459431965	-1.25269	1.00469	22.7737	22.7737	66.6667	2	23.0988	23.0278	100	3	5	5	5	25.7	25.7	25.7	0	9.0451	133030000	29	22.7169	NaN	22.8305	23.2985	23.0278	22.97
EHI_098550	EHI_098550	EHI_098550 | organism=Entamoeba_histolytica_HM-1:IMSS | product=ubiquitin-activating enzyme, putative | location=DS571169:95727-96995(-) | length=422 | sequence_SO=supercontig | SO=protein_coding	-0.324616114298504	-1.25233	1.39781	23.2899	23.2507	100	3	23.6145	23.6515	100	3	16	16	16	62.6	62.6	62.6	0	100.16	628550000	129	23.2507	23.1692	23.4499	23.4807	23.6515	23.7114
EHI_068560	EHI_068560	EHI_068560 | organism=Entamoeba_histolytica_HM-1:IMSS | product=metallo-beta-lactamase family protein | location=DS571150:149027-149680(+) | length=217 | sequence_SO=supercontig | SO=protein_coding	-0.324590682983398	-1.25231	2.1328	23.2161	23.1776	100	3	23.5407	23.5181	100	3	6	6	6	41	41	41	0	31.772	464780000	93	23.1399	23.3307	23.1776	23.5958	23.5081	23.5181
EHI_101250	EHI_101250;EHI_067380	EHI_101250 | organism=Entamoeba_histolytica_HM-1:IMSS | product=serine/threonine-protein kinase, putative | location=DS571353:10049-11898(+) | length=593 | sequence_SO=supercontig | SO=protein_coding	-0.324121475219727	-1.2519	1.44688	22.3256	22.2988	100	3	22.6497	22.6841	100	3	17	17	16	32.2	32.2	30.7	0	50.068	334670000	99	22.2988	22.1883	22.4897	22.541	22.6841	22.724
EHI_062490	EHI_062490;EHI_008470	EHI_062490 | organism=Entamoeba_histolytica_HM-1:IMSS | product=vacuolar sorting protein 26, putative | location=DS571213:11701-12942(-) | length=413 | sequence_SO=supercontig | SO=protein_coding;EHI_008470 | organism=Entamoeba_histolytica_HM-1:IMSS | prod	-0.323273340861	-1.25117	2.26001	25.4884	25.4564	100	3	25.8117	25.8208	100	3	19	19	19	56.2	56.2	56.2	0	177.64	3053600000	415	25.4564	25.5582	25.4507	25.7246	25.8898	25.8208
EHI_178010	EHI_178010	EHI_178010 | organism=Entamoeba_histolytica_HM-1:IMSS | product=DNA-directed RNA polymerase II subunit, putative | location=DS571272:15317-16215(+) | length=283 | sequence_SO=supercontig | SO=protein_coding	-0.323109944661457	-1.25102	0.988424	22.3983	22.5021	100	3	22.7214	22.7023	100	3	9	9	9	38.5	38.5	38.5	0	23.215	210290000	52	22.5481	22.1446	22.5021	22.5846	22.7023	22.8773
EHI_053000	EHI_053000	EHI_053000 | organism=Entamoeba_histolytica_HM-1:IMSS | product=myb-like DNA-binding domain containing protein | location=DS571238:7581-8060(+) | length=159 | sequence_SO=supercontig | SO=protein_coding	-0.321762084960938	-1.24986	1.96591	21.8902	21.8999	100	3	22.2119	22.2059	100	3	5	5	5	42.1	42.1	42.1	0	17.864	130870000	48	21.7678	21.8999	22.0028	22.2527	22.2059	22.1772
EHI_060390	EHI_060390	EHI_060390 | organism=Entamoeba_histolytica_HM-1:IMSS | product=hypothetical protein | location=DS571301:22961-24728(+) | length=546 | sequence_SO=supercontig | SO=protein_coding	-0.321570078531902	-1.24969	0	20.8189	20.7203	100	3	NaN	NaN	33.3333	1	8	8	8	19.8	19.8	19.8	0	16.344	28538000	18	20.7203	20.5257	21.2107	NaN	NaN	21.1405
EHI_024530	EHI_024530	EHI_024530 | organism=Entamoeba_histolytica_HM-1:IMSS | product=hypothetical protein | location=DS571198:40972-41964(-) | length=330 | sequence_SO=supercontig | SO=protein_coding	-0.321182886759441	-1.24935	1.30862	26.1129	26.184	100	3	26.434	26.4284	100	3	13	13	13	47.6	47.6	47.6	0	158.62	2888500000	241	26.2284	25.9261	26.184	26.4284	26.5508	26.323
EHI_009940	EHI_009940	EHI_009940 | organism=Entamoeba_histolytica_HM-1:IMSS | product=clathrin adaptor complex small chain, putative | location=DS571200:30912-31584(+) | length=146 | sequence_SO=supercontig | SO=protein_coding	-0.321051279703777	-1.24924	1.16214	24.1466	24.1884	100	3	24.4676	24.4485	100	3	6	6	6	41.8	41.8	41.8	0	20.253	666740000	81	23.9859	24.2655	24.1884	24.3054	24.4485	24.6489
EHI_105790	EHI_105790	EHI_105790 | organism=Entamoeba_histolytica_HM-1:IMSS | product=nucleolar complex protein 2 homolog, putative | location=DS571403:3201-4727(-) | length=508 | sequence_SO=supercontig | SO=protein_coding	-0.320603688557942	-1.24885	0.745893	22.3304	22.3033	100	3	22.651	22.6042	100	3	13	13	13	31.3	31.3	31.3	0	50.277	327240000	91	22.1929	22.3033	22.495	22.3714	22.6042	22.9773
EHI_041950	EHI_041950	EHI_041950 | organism=Entamoeba_histolytica_HM-1:IMSS | product=vacuolar protein sorting-associated protein 35 , putative | location=DS571259:7661-9901(+) | length=746 | sequence_SO=supercontig | SO=protein_coding	-0.320505777994793	-1.24877	2.85085	24.9419	24.9608	100	3	25.2624	25.2524	100	3	28	28	28	49.1	49.1	49.1	0	279.29	2315600000	346	24.9608	24.8846	24.9803	25.2189	25.3159	25.2524
EHI_155280	EHI_155280	EHI_155280 | organism=Entamoeba_histolytica_HM-1:IMSS | product=serine/threonine- protein kinase DCAMKL3, putative | location=DS571162:29756-31043(-) | length=411 | sequence_SO=supercontig | SO=protein_coding	-0.320469538370769	-1.24874	0.430636	20.6626	20.6626	66.6667	2	20.9831	20.8761	100	3	4	4	4	13.1	13.1	13.1	0	7.5308	47148000	12	20.5232	NaN	20.8021	20.6628	20.8761	21.4104
EHI_161970	EHI_161970	EHI_161970 | organism=Entamoeba_histolytica_HM-1:IMSS | product=leucyl-tRNA synthetase, putative | location=DS571304:27589-30807(-) | length=1072 | sequence_SO=supercontig | SO=protein_coding	-0.320390701293945	-1.24867	1.68069	24.9261	24.923	100	3	25.2465	25.323	100	3	55	55	55	64	64	64	0	323.31	5533500000	731	24.9134	24.9419	24.923	25.3421	25.323	25.0744
EHI_023110	EHI_023110	EHI_023110 | organism=Entamoeba_histolytica_HM-1:IMSS | product=NADP-dependent alcohol dehydrogenase | location=DS571153:71349-72449(-) | length=366 | sequence_SO=supercontig | SO=protein_coding	-0.319948196411133	-1.24829	1.80882	29.5961	29.5897	100	3	29.9161	29.8848	100	3	29	29	29	86.3	86.3	86.3	0	323.31	79586000000	1650	29.589	29.6097	29.5897	29.8848	29.798	30.0655
EHI_141060	EHI_141060	EHI_141060 | organism=Entamoeba_histolytica_HM-1:IMSS | product=histidine acid phosphatase family protein | location=DS571269:18647-19870(+) | length=407 | sequence_SO=supercontig | SO=protein_coding	-0.319846153259277	-1.2482	0	NaN	NaN	33.3333	1	20.809	20.809	66.6667	2	3	3	3	8.6	8.6	8.6	0.00033135	5.2896	24588000	11	NaN	20.4892	NaN	20.811	20.807	NaN
EHI_140650	EHI_140650	EHI_140650 | organism=Entamoeba_histolytica_HM-1:IMSS | product=putative transcription enhancer protein | location=DS571243:27440-30967(+) | length=1175 | sequence_SO=supercontig | SO=protein_coding	-0.318678538004555	-1.24719	0.704779	23.3645	23.4978	100	3	23.6832	23.6488	100	3	40	40	40	43.4	43.4	43.4	0	180.92	1231100000	386	23.4978	22.9857	23.6101	23.5738	23.6488	23.827
EHI_153660	EHI_153660	EHI_153660 | organism=Entamoeba_histolytica_HM-1:IMSS | product=tetratricopeptide repeat domain containing protein | location=DS571145:483285-483824(+) | length=179 | sequence_SO=supercontig | SO=protein_coding	-0.318377812703449	-1.24693	0.944347	23.3454	23.3708	100	3	23.6638	23.7346	100	3	4	4	4	30.7	30.7	30.7	0	42.619	303150000	40	23.1724	23.3708	23.493	23.7346	23.417	23.8398
EHI_138990	EHI_138990	EHI_138990 | organism=Entamoeba_histolytica_HM-1:IMSS | product=hypothetical protein | location=DS571260:29932-34205(-) | length=1386 | sequence_SO=supercontig | SO=protein_coding	-0.318257649739582	-1.24682	1.01912	23.7598	23.8071	100	3	24.0781	24.0717	100	3	43	43	43	42.5	42.5	42.5	0	271.36	1777200000	401	23.8071	23.5188	23.9537	23.9569	24.2058	24.0717
EHI_122840	EHI_122840	EHI_122840 | organism=Entamoeba_histolytica_HM-1:IMSS | product=hypothetical protein | location=DS571281:22914-23966(-) | length=350 | sequence_SO=supercontig | SO=protein_coding	-0.317872047424316	-1.24649	1.21424	20.9689	21.0022	100	3	21.2868	21.2868	66.6667	2	6	6	6	24.3	24.3	24.3	0	28.4	41507000	21	21.066	20.8386	21.0022	21.3731	NaN	21.2005
EHI_050790	EHI_050790	EHI_050790 | organism=Entamoeba_histolytica_HM-1:IMSS | product=structural maintenance of chromosomes protein | location=DS571149:110174-113767(-) | length=1197 | sequence_SO=supercontig | SO=protein_coding	-0.317789077758789	-1.24642	0.501997	22.4937	22.3387	100	3	22.8115	22.7372	100	3	26	26	26	24.8	24.8	24.8	0	72.181	308130000	120	22.1492	22.3387	22.9931	22.6768	22.7372	23.0204
EHI_200560	EHI_200560;EHI_041980	EHI_200560 | organism=Entamoeba_histolytica_HM-1:IMSS | product=hypothetical protein, conserved | location=DS571248:3593-9887(-) | length=2044 | sequence_SO=supercontig | SO=protein_coding	-0.317693710327148	-1.24634	1.3348	24.2573	24.2418	100	3	24.575	24.571	100	3	69	69	35	44.9	44.9	23.9	0	323.31	3617100000	596	24.2418	24.121	24.4092	24.4495	24.571	24.7045
EHI_014200	EHI_014200	EHI_014200 | organism=Entamoeba_histolytica_HM-1:IMSS | product=hypothetical protein | location=DS571172:75320-76765(+) | length=481 | sequence_SO=supercontig | SO=protein_coding	-0.317265828450523	-1.24597	0.571133	21.6345	21.4493	100	3	21.9518	21.911	100	3	6	6	6	21	21	21	0	12.364	80290000	39	21.384	21.4493	22.0702	21.776	21.911	22.1682
EHI_010750	EHI_010750;EHI_113440	EHI_010750 | organism=Entamoeba_histolytica_HM-1:IMSS | product=hypothetical protein | location=DS571182:83073-85253(+) | length=726 | sequence_SO=supercontig | SO=protein_coding	-0.316797256469727	-1.24556	1.90106	24.3407	24.344	100	3	24.6575	24.6485	100	3	12	12	12	21.6	21.6	21.6	0	16.947	355520000	21	24.465	24.213	24.344	24.6453	24.6786	24.6485
EHI_144390	EHI_144390	EHI_144390 | organism=Entamoeba_histolytica_HM-1:IMSS | product=hypothetical protein | location=DS571575:5662-6609(-) | length=315 | sequence_SO=supercontig | SO=protein_coding	-0.315533955891926	-1.24447	0.933753	24.8243	24.7586	100	3	25.1398	25.1217	100	3	17	17	16	65.4	65.4	62.5	0	72.204	1002300000	125	24.7586	24.6049	25.1094	25.0609	25.2369	25.1217
EHI_024470	EHI_024470	EHI_024470 | organism=Entamoeba_histolytica_HM-1:IMSS | product=proteasome subunit beta type 6 precursor, putative | location=DS571198:26513-27154(-) | length=213 | sequence_SO=supercontig | SO=protein_coding	-0.31463114420573	-1.24369	1.44039	24.6728	24.6127	100	3	24.9874	24.98	100	3	8	8	8	59.2	59.2	59.2	0	100.21	873380000	107	24.6127	24.5776	24.8279	24.8792	24.98	25.103
EHI_158100	EHI_158100	EHI_158100 | organism=Entamoeba_histolytica_HM-1:IMSS | product=hypothetical protein | location=DS571223:20826-21611(+) | length=261 | sequence_SO=supercontig | SO=protein_coding	-0.314319610595703	-1.24343	1.1675	23.9296	23.9322	100	3	24.2439	24.2785	100	3	11	11	11	41.8	41.8	41.8	0	24.523	1096400000	91	23.7204	23.9322	24.1362	24.2785	24.2895	24.1638
EHI_068070	EHI_068070	EHI_068070 | organism=Entamoeba_histolytica_HM-1:IMSS | product=cyclin-dependent kinase protein, putative | location=DS571150:58634-59566(+) | length=310 | sequence_SO=supercontig | SO=protein_coding	-0.314287185668945	-1.2434	0.345643	21.5195	21.5195	66.6667	2	21.8337	21.8337	66.6667	2	5	5	5	18.4	18.4	18.4	0	10.453	51022000	24	21.6582	NaN	21.3807	22.1425	21.525	NaN
EHI_104470	EHI_104470	EHI_104470 | organism=Entamoeba_histolytica_HM-1:IMSS | product=phosducin-like protein | location=DS571185:34794-35546(+) | length=250 | sequence_SO=supercontig | SO=protein_coding	-0.313831011454266	-1.243	1.76395	23.1772	23.1634	100	3	23.491	23.491	66.6667	2	7	7	7	36.4	36.4	36.4	0	24.361	216830000	32	23.1526	23.1634	23.2156	NaN	23.5721	23.41
EHI_197040	EHI_197040	EHI_197040 | organism=Entamoeba_histolytica_HM-1:IMSS | product=hypothetical protein | location=DS571157:42313-45019(-) | length=882 | sequence_SO=supercontig | SO=protein_coding	-0.313095092773438	-1.24237	1.12363	20.8662	20.8106	100	3	21.1793	21.1438	100	3	12	12	12	15	15	15	0	23.356	77891000	43	20.8106	20.9909	20.797	20.9999	21.3941	21.1438
EHI_004780	EHI_004780	EHI_004780 | organism=Entamoeba_histolytica_HM-1:IMSS | product=protein kinase, putative | location=DS571195:14371-16253(+) | length=608 | sequence_SO=supercontig | SO=protein_coding	-0.313050270080566	-1.24233	1.40596	20.4948	20.5435	100	3	20.8079	20.8079	66.6667	2	6	6	6	14	14	14	0	11.641	28369000	15	20.5435	20.5811	20.3598	20.8256	20.7901	NaN
EHI_035080	EHI_035080	EHI_035080 | organism=Entamoeba_histolytica_HM-1:IMSS | product=WD domain containing protein | location=DS571268:6280-7497(-) | length=405 | sequence_SO=supercontig | SO=protein_coding	-0.313046773274738	-1.24233	2.2583	22.469	22.4787	100	3	22.782	22.7756	100	3	7	7	7	20.5	20.5	20.5	0	27.077	204960000	63	22.3664	22.4787	22.5618	22.7756	22.7691	22.8013
EHI_012390	EHI_012390	EHI_012390 | organism=Entamoeba_histolytica_HM-1:IMSS | product=peptidyl-prolyl cis-trans isomerase, putative | location=DS571148:127185-127706(-) | length=158 | sequence_SO=supercontig | SO=protein_coding	-0.312829335530598	-1.24214	0.812885	21.9174	21.8189	100	3	22.2302	22.1385	100	3	4	4	4	29.7	29.7	29.7	0	7.6365	122970000	20	21.7216	21.8189	22.2117	22.1385	22.1294	22.4228
EHI_194520	EHI_194520	EHI_194520 | organism=Entamoeba_histolytica_HM-1:IMSS | product=LIM zinc finger domain containing protein | location=DS571191:56800-57246(+) | length=148 | sequence_SO=supercontig | SO=protein_coding	-0.312561670939129	-1.24191	0.607506	27.1697	27.0888	100	3	27.4823	27.4199	100	3	8	8	8	61.5	61.5	61.5	0	66.144	5619800000	162	27.0888	27.5874	26.8329	27.6108	27.4161	27.4199
EHI_027340	EHI_027340	EHI_027340 | organism=Entamoeba_histolytica_HM-1:IMSS | product=hypothetical protein, conserved | location=DS571215:799-1404(-) | length=201 | sequence_SO=supercontig | SO=protein_coding	-0.312466939290363	-1.24183	0.771665	20.945	20.945	66.6667	2	21.2575	21.204	100	3	2	2	2	10.4	10.4	10.4	0.00031387	4.2413	41700000	15	20.8719	NaN	21.0181	21.5	21.0684	21.204
EHI_093930	EHI_093930	EHI_093930 | organism=Entamoeba_histolytica_HM-1:IMSS | product=Guanylate-binding protein, putative | location=DS571179:57141-59449(-) | length=752 | sequence_SO=supercontig | SO=protein_coding	-0.312341690063477	-1.24172	1.09805	20.5468	20.5468	66.6667	2	20.8591	20.8156	100	3	7	7	7	12.1	12.1	12.1	0	22.628	28633000	29	20.4331	NaN	20.6605	20.9879	20.7739	20.8156
EHI_119260	EHI_119260	EHI_119260 | organism=Entamoeba_histolytica_HM-1:IMSS | product=hypothetical protein | location=DS571267:20320-20853(-) | length=177 | sequence_SO=supercontig | SO=protein_coding	-0.312262217203777	-1.24165	2.41572	22.9821	23.0014	100	3	23.2943	23.2987	100	3	7	7	7	42.4	42.4	42.4	0	26.175	325260000	57	23.0188	23.0014	22.926	23.2987	23.2171	23.3672
EHI_179000	EHI_179000;EHI_152610;EHI_152080;EHI_125780	EHI_179000 | organism=Entamoeba_histolytica_HM-1:IMSS | product=40S ribosomal protein S9 | location=DS571154:125651-126208(+) | length=185 | sequence_SO=supercontig | SO=protein_coding;EHI_152610 | organism=Entamoeba_histolytica_HM-1:IMSS | product=40S rib	-0.309862772623699	-1.23959	3.86109	26.1071	26.1079	100	3	26.417	26.406	100	3	11	11	11	46.5	46.5	46.5	0	48.656	3630800000	202	26.0937	26.1197	26.1079	26.406	26.4562	26.3887
EHI_104410	EHI_104410	EHI_104410 | organism=Entamoeba_histolytica_HM-1:IMSS | product=pumilio family RNA-binding protein | location=DS571185:22524-24179(+) | length=551 | sequence_SO=supercontig | SO=protein_coding	-0.308708826700844	-1.2386	1.42639	21.8085	21.7242	100	3	22.1172	22.1325	100	3	16	16	16	27.2	27.2	27.2	0	47.86	218460000	75	21.7242	21.7022	21.999	22.0555	22.1325	22.1635
EHI_148630	EHI_148630	EHI_148630 | organism=Entamoeba_histolytica_HM-1:IMSS | product=SEC-24 protein, putative | location=DS571146:120994-122937(-) | length=647 | sequence_SO=supercontig | SO=protein_coding	-0.307749430338539	-1.23778	0.771411	23.073	23.1234	100	3	23.3808	23.3966	100	3	13	13	12	34.9	34.9	33.1	0	70.58	510680000	124	23.1234	22.7891	23.3065	23.1932	23.3966	23.5525
EHI_193390	EHI_193390	EHI_193390 | organism=Entamoeba_histolytica_HM-1:IMSS | product=heat shock protein, Hsp20 family, putative | location=DS571265:24628-25122(+) | length=164 | sequence_SO=supercontig | SO=protein_coding	-0.307144165039063	-1.23726	0.618812	23.4618	23.506	100	3	23.7689	23.6317	100	3	8	8	5	84.8	84.8	63.4	0	47.136	392080000	107	23.506	23.7045	23.1747	23.5855	23.6317	24.0895
EHI_178870	EHI_178870	EHI_178870 | organism=Entamoeba_histolytica_HM-1:IMSS | product=hypothetical protein | location=DS571154:103343-105442(+) | length=699 | sequence_SO=supercontig | SO=protein_coding	-0.306755701700848	-1.23692	0.889273	22.9588	22.8733	100	3	23.2655	23.2473	100	3	15	15	15	29.3	29.3	29.3	0	93.501	527680000	113	23.2163	22.8733	22.7866	23.2473	23.4348	23.1145
EHI_125720	EHI_125720	EHI_125720 | organism=Entamoeba_histolytica_HM-1:IMSS | product=hypothetical protein | location=DS571160:30605-31126(-) | length=173 | sequence_SO=supercontig | SO=protein_coding	-0.30616569519043	-1.23642	1.29747	22.355	22.372	100	3	22.6612	22.6319	100	3	5	5	5	34.7	34.7	34.7	0	24.477	121260000	34	22.372	22.4756	22.2175	22.8143	22.5374	22.6319
EHI_202600	EHI_202600	EHI_202600 | organism=Entamoeba_histolytica_HM-1:IMSS | product=hypothetical protein, conserved | location=EH4261:2037-2816(+) | length=259 | sequence_SO=supercontig | SO=protein_coding	-0.30567741394043	-1.236	1.56543	25.1272	25.141	100	3	25.4328	25.4516	100	3	5	5	5	19.3	19.3	19.3	0	31.413	930490000	55	24.9882	25.141	25.2524	25.5031	25.4516	25.3438
EHI_029050	EHI_029050	EHI_029050 | organism=Entamoeba_histolytica_HM-1:IMSS | product=long-chain-fatty-acid--CoA ligase, putative | location=DS571266:34416-36257(-) | length=613 | sequence_SO=supercontig | SO=protein_coding	-0.305513381958008	-1.23586	2.03815	25.2047	25.2183	100	3	25.5102	25.4667	100	3	30	30	30	76.8	76.8	76.8	0	290.04	4197200000	489	25.2183	25.1267	25.2691	25.4549	25.4667	25.609
EHI_064660	EHI_064660	EHI_064660 | organism=Entamoeba_histolytica_HM-1:IMSS | product=Sec24 protein, putative | location=DS571196:60499-62513(+) | length=655 | sequence_SO=supercontig | SO=protein_coding	-0.305430730183918	-1.23579	0.919442	21.2139	21.2361	100	3	21.5193	21.5079	100	3	11	11	11	25	25	25	0	21.648	122300000	61	21.2361	20.9409	21.4646	21.5079	21.4685	21.5815
EHI_093860	EHI_093860	EHI_093860 | organism=Entamoeba_histolytica_HM-1:IMSS | product=MIT domain protein | location=DS571179:38772-40787(+) | length=671 | sequence_SO=supercontig | SO=protein_coding	-0.305070877075195	-1.23548	2.15992	23.7743	23.7644	100	3	24.0794	24.0679	100	3	15	15	15	32.6	32.6	32.6	0	56.135	640430000	110	23.7471	23.8115	23.7644	24.1825	24.0679	23.9878
EHI_098420	EHI_098420	EHI_098420 | organism=Entamoeba_histolytica_HM-1:IMSS | product=pyruvate kinase, putative | location=DS571169:67787-68752(+) | length=321 | sequence_SO=supercontig | SO=protein_coding	-0.304781595865887	-1.23523	1.42918	24.0153	23.9874	100	3	24.3201	24.3119	100	3	16	16	16	61.1	61.1	61.1	0	82.629	1125600000	174	23.9874	23.8708	24.1877	24.2626	24.3857	24.3119
EHI_140550	EHI_140550;EHI_045300	EHI_140550 | organism=Entamoeba_histolytica_HM-1:IMSS | product=60S ribosomal protein L6, putative | location=DS571243:11608-12222(-) | length=204 | sequence_SO=supercontig | SO=protein_coding;EHI_045300 | organism=Entamoeba_histolytica_HM-1:IMSS | product	-0.303579330444336	-1.2342	1.1988	27.4147	27.4556	100	3	27.7183	27.7702	100	3	18	18	0	67.2	67.2	0	0	150.34	8556600000	299	27.4556	27.5002	27.2884	27.7702	27.8598	27.525
EHI_010600	EHI_010600	EHI_010600 | organism=Entamoeba_histolytica_HM-1:IMSS | product=BAR/SH3 domain containing protein | location=DS571182:47435-48635(-) | length=383 | sequence_SO=supercontig | SO=protein_coding	-0.303198496500649	-1.23388	0.326838	21.9864	21.7221	100	3	22.2896	22.185	100	3	8	8	8	24	24	24	0	17.991	148440000	54	21.5275	22.7097	21.7221	22.1794	22.5044	22.185
EHI_040700	EHI_040700	EHI_040700 | organism=Entamoeba_histolytica_HM-1:IMSS | product=coatomer protein gamma subunit, putative | location=DS571282:38586-41120(-) | length=844 | sequence_SO=supercontig | SO=protein_coding	-0.302848815917969	-1.23358	2.0043	25.0406	25.0054	100	3	25.3434	25.3181	100	3	41	41	41	59.2	59.2	59.2	0	218.13	2908000000	470	25.0054	24.9602	25.1561	25.3181	25.3998	25.3124
EHI_202590	EHI_202590	EHI_202590 | organism=Entamoeba_histolytica_HM-1:IMSS | product=WD repeat-containing protein | location=EH4261:998-1921(-) | length=307 | sequence_SO=supercontig | SO=protein_coding	-0.302084604899086	-1.23292	2.48603	22.8859	22.8519	100	3	23.188	23.2135	100	3	11	11	11	46.6	46.6	46.6	0	76.711	418400000	117	22.8519	22.8434	22.9623	23.2203	23.2135	23.1301
EHI_088460	EHI_088460	EHI_088460 | organism=Entamoeba_histolytica_HM-1:IMSS | product=HAD hydrolase, family IA, variant 3 | location=DS571439:12158-12847(+) | length=229 | sequence_SO=supercontig | SO=protein_coding	-0.301478385925293	-1.23241	0	NaN	NaN	33.3333	1	21.9845	21.9845	66.6667	2	3	2	2	24	14.4	14.4	0.00034294	6.1032	57748000	17	21.683	NaN	NaN	22.1014	21.8676	NaN
EHI_198890	EHI_198890	EHI_198890 | organism=Entamoeba_histolytica_HM-1:IMSS | product=hypothetical protein, conserved | location=DS571165:60761-66865(-) | length=2005 | sequence_SO=supercontig | SO=protein_coding	-0.300566991170246	-1.23163	1.15702	22.1238	22.1734	100	3	22.4244	22.4601	100	3	25	25	25	18.5	18.5	18.5	0	67.228	364030000	157	22.273	21.925	22.1734	22.2984	22.4601	22.5147
EHI_096800	EHI_096800	EHI_096800 | organism=Entamoeba_histolytica_HM-1:IMSS | product=hypothetical protein | location=DS571163:117948-118814(-) | length=288 | sequence_SO=supercontig | SO=protein_coding	-0.300189336140953	-1.23131	0.69813	21.9562	21.9548	100	3	22.2564	22.1559	100	3	6	6	6	26.7	26.7	26.7	0	13.167	88771000	18	22.0255	21.9548	21.8882	22.6275	22.1559	21.9857
EHI_025830	EHI_025830	EHI_025830 | organism=Entamoeba_histolytica_HM-1:IMSS | product=60S ribosomal protein L7, putative | location=DS571387:4140-4832(-) | length=230 | sequence_SO=supercontig | SO=protein_coding	-0.29985237121582	-1.23102	0.667091	26.1807	26.1987	100	3	26.4806	26.4233	100	3	11	11	2	44.3	44.3	10	0	64.675	4143500000	236	26.1987	26.406	25.9374	26.7681	26.4233	26.2502
EHI_068630	EHI_068630;EHI_110640	EHI_068630 | organism=Entamoeba_histolytica_HM-1:IMSS | product=HEAT repeat domain containing protein | location=DS571150:157490-159206(+) | length=551 | sequence_SO=supercontig | SO=protein_coding	-0.299675623575848	-1.23087	0.506041	21.3422	21.3054	100	3	21.6418	21.5006	100	3	11	11	11	25	25	25	0	34.59	135020000	74	21.2969	21.3054	21.4242	21.2865	21.5006	22.1384
EHI_140170	EHI_140170	EHI_140170 | organism=Entamoeba_histolytica_HM-1:IMSS | product=40S ribosomal protein S20, putative | location=DS571254:13265-13675(-) | length=118 | sequence_SO=supercontig | SO=protein_coding	-0.299464543660484	-1.23069	0.888038	24.7286	24.7642	100	3	25.028	25.0701	100	3	5	5	4	36.4	36.4	28	0	8.5468	669250000	62	24.7642	24.797	24.6246	25.0701	25.2607	24.7533
EHI_004840	EHI_004840	EHI_004840 | organism=Entamoeba_histolytica_HM-1:IMSS | product=bacterial transferase hexapeptide family protein | location=DS571195:25410-25943(-) | length=177 | sequence_SO=supercontig | SO=protein_coding	-0.298903783162437	-1.23021	1.20419	25.0565	25.0719	100	3	25.3554	25.2755	100	3	10	10	10	89.8	89.8	89.8	0	60.765	1462700000	127	25.1081	25.0719	24.9895	25.5752	25.2755	25.2155
EHI_147550	EHI_147550	EHI_147550 | organism=Entamoeba_histolytica_HM-1:IMSS | product=hypothetical protein | location=DS571303:30891-31703(+) | length=270 | sequence_SO=supercontig | SO=protein_coding	-0.298885981241863	-1.23019	0.57649	23.0629	23.0956	100	3	23.3618	23.4364	100	3	6	6	6	25.6	25.6	25.6	0	24.471	290260000	60	23.0956	22.7679	23.3253	23.0465	23.4364	23.6025
EHI_176580	EHI_176580	EHI_176580 | organism=Entamoeba_histolytica_HM-1:IMSS | product=AIG1 family protein, putative | location=DS571581:500-1414(-) | length=304 | sequence_SO=supercontig | SO=protein_coding	-0.298598607381187	-1.22995	2.10816	23.6983	23.694	100	3	23.9969	23.9837	100	3	11	7	7	49.7	35.5	35.5	0	48.906	284420000	53	23.6328	23.7681	23.694	23.9246	24.0824	23.9837
EHI_151490	EHI_151490	EHI_151490 | organism=Entamoeba_histolytica_HM-1:IMSS | product=acetyltransferase, GNAT family | location=DS571145:73291-73815(+) | length=174 | sequence_SO=supercontig | SO=protein_coding	-0.297677993774414	-1.22916	0.977265	20.3366	20.3357	100	3	20.6343	20.6193	100	3	5	5	5	46	46	46	0	26.062	47480000	53	20.3357	20.1702	20.5039	20.4597	20.6193	20.8238
EHI_092370	EHI_092370	EHI_092370 | organism=Entamoeba_histolytica_HM-1:IMSS | product=macrophage migration inhibitory factor-like protein | location=DS571155:80315-80656(+) | length=113 | sequence_SO=supercontig | SO=protein_coding	-0.29741096496582	-1.22894	1.24047	25.2476	25.2371	100	3	25.5451	25.5642	100	3	4	4	4	62.8	62.8	62.8	0	138.28	1071800000	133	25.4374	25.0684	25.2371	25.5957	25.4753	25.5642
EHI_121850	EHI_121850	EHI_121850 | organism=Entamoeba_histolytica_HM-1:IMSS | product=TBC/Rab GTPase activating domain containing protein | location=DS571276:30970-32688(-) | length=547 | sequence_SO=supercontig | SO=protein_coding	-0.297068277994793	-1.22865	0.703714	21.148	21.1162	100	3	21.4451	21.3179	100	3	12	12	12	26.3	26.3	26.3	0	32.45	118700000	64	21.1162	20.9363	21.3915	21.2928	21.3179	21.7245
EHI_064690	EHI_064690	EHI_064690 | organism=Entamoeba_histolytica_HM-1:IMSS | product=hypothetical protein | location=DS571196:64550-68017(+) | length=1155 | sequence_SO=supercontig | SO=protein_coding	-0.296616236368816	-1.22826	2.70659	20.0216	20.0129	100	3	20.3182	20.3028	100	3	6	6	6	7.9	7.9	7.9	0	8.152	31071000	10	20.0129	19.9624	20.0895	20.3543	20.2975	20.3028
EHI_104580	EHI_104580	EHI_104580 | organism=Entamoeba_histolytica_HM-1:IMSS | product=hypothetical protein | location=DS571185:58752-59507(+) | length=251 | sequence_SO=supercontig | SO=protein_coding	-0.294317881266274	-1.22631	0.286093	22.3307	22.3848	100	3	22.625	23.0258	100	3	5	5	5	22.7	22.7	22.7	0	124.94	108260000	34	22.3848	22.4572	22.1501	23.0336	23.0258	21.8157
EHI_044540	EHI_044540	EHI_044540 | organism=Entamoeba_histolytica_HM-1:IMSS | product=hypothetical protein | location=DS571147:14010-15842(+) | length=582 | sequence_SO=supercontig | SO=protein_coding	-0.29334004720052	-1.22547	0.41299	21.1791	21.0819	100	3	21.4724	21.3047	100	3	9	9	9	22	22	22	0	18.272	69507000	36	20.9666	21.4887	21.0819	21.1351	21.3047	21.9773
EHI_110240	EHI_110240	EHI_110240 | organism=Entamoeba_histolytica_HM-1:IMSS | product=hypothetical protein | location=DS571151:30292-31884(+) | length=530 | sequence_SO=supercontig | SO=protein_coding	-0.292774200439453	-1.22499	0.501245	21.1074	20.9744	100	3	21.4002	21.5039	100	3	5	5	5	15.8	15.8	15.8	0	8.1965	44447000	26	20.9744	20.8942	21.4536	21.0387	21.5039	21.6579
EHI_011900	EHI_011900	EHI_011900 | organism=Entamoeba_histolytica_HM-1:IMSS | product=hypothetical protein | location=DS571148:27496-27948(+) | length=150 | sequence_SO=supercontig | SO=protein_coding	-0.292599995930988	-1.22485	1.38507	24.7818	24.7727	100	3	25.0744	25.0842	100	3	2	2	2	13.3	13.3	13.3	0.0055617	2.297	400080000	13	24.7103	24.8624	24.7727	25.0842	25.2219	24.9171
EHI_011190	EHI_011190	EHI_011190 | organism=Entamoeba_histolytica_HM-1:IMSS | product=hypothetical protein | location=DS571324:10578-12011(+) | length=477 | sequence_SO=supercontig | SO=protein_coding	-0.291123072306316	-1.22359	0.527269	20.7989	20.6667	100	3	21.0901	21.102	100	3	5	5	2	21.8	21.8	7.1	0	10.616	52014000	29	20.6667	20.5485	21.1817	20.8318	21.102	21.3364
EHI_050150	EHI_050150;EHI_019620	EHI_050150 | organism=Entamoeba_histolytica_HM-1:IMSS | product=HEAT repeat domain containing protein | location=DS571149:8575-10626(-) | length=683 | sequence_SO=supercontig | SO=protein_coding	-0.291083653767902	-1.22356	1.86595	24.7697	24.8057	100	3	25.0608	25.0701	100	3	24	24	11	38.7	38.7	18.9	0	134.56	2109400000	403	24.8306	24.6728	24.8057	24.9718	25.0701	25.1404
EHI_174140	EHI_174140	EHI_174140 | organism=Entamoeba_histolytica_HM-1:IMSS | product=hypothetical protein | location=DS571220:25026-28721(+) | length=1231 | sequence_SO=supercontig | SO=protein_coding	-0.290875752766929	-1.22338	1.20833	22.228	22.3016	100	3	22.5189	22.4723	100	3	32	32	32	40.6	40.6	40.6	0	135.8	604200000	228	22.3016	22.0259	22.3566	22.4723	22.4689	22.6155
EHI_157360	EHI_157360	EHI_157360 | organism=Entamoeba_histolytica_HM-1:IMSS | product=AIG1 family protein, putative | location=DS572478:226-1124(-) | length=285 | sequence_SO=supercontig | SO=protein_coding	-0.290867487589516	-1.22338	0.399011	23.7363	23.8699	100	3	24.0271	23.966	100	3	8	3	2	37.5	15.8	10.9	0	45.052	303960000	41	23.8699	24.0656	23.2733	23.966	23.7228	24.3926
EHI_050800	EHI_050800	EHI_050800 | organism=Entamoeba_histolytica_HM-1:IMSS | product=hypothetical protein | location=DS571149:115626-117329(+) | length=567 | sequence_SO=supercontig | SO=protein_coding	-0.290348688761394	-1.22294	1.5914	23.3341	23.3248	100	3	23.6244	23.6545	100	3	19	19	19	51	51	51	0	106.35	733120000	136	23.2863	23.3248	23.391	23.7418	23.4769	23.6545
EHI_111540	EHI_111540	EHI_111540 | organism=Entamoeba_histolytica_HM-1:IMSS | product=leucine-rich repeat containing protein | location=DS571273:4161-5936(+) | length=591 | sequence_SO=supercontig | SO=protein_coding	-0.289566040039063	-1.22227	0	20.4374	20.4374	66.6667	2	NaN	NaN	33.3333	1	5	5	5	14.4	14.4	14.4	0	19.131	22303000	17	20.3841	NaN	20.4908	NaN	20.727	NaN
EHI_175400	EHI_175400	EHI_175400 | organism=Entamoeba_histolytica_HM-1:IMSS | product=hypothetical protein, conserved | location=DS571237:21538-24365(+) | length=919 | sequence_SO=supercontig | SO=protein_coding	-0.288763682047524	-1.22159	1.84148	23.6815	23.6558	100	3	23.9703	23.9507	100	3	21	21	21	23.8	23.8	23.8	0	87.796	774770000	162	23.6558	23.593	23.7958	23.9205	24.0396	23.9507
EHI_010730	EHI_010730	EHI_010730 | organism=Entamoeba_histolytica_HM-1:IMSS | product=vacuolar sorting protein 26, putative | location=DS571182:74988-76316(+) | length=398 | sequence_SO=supercontig | SO=protein_coding	-0.288328170776367	-1.22122	2.85946	24.626	24.605	100	3	24.9144	24.9188	100	3	10	10	10	30.7	30.7	30.7	0	34.258	836190000	94	24.6877	24.605	24.5854	24.9188	24.9441	24.8802
EHI_125690	EHI_125690	EHI_125690 | organism=Entamoeba_histolytica_HM-1:IMSS | product=hypothetical protein | location=DS571160:26660-27995(+) | length=363 | sequence_SO=supercontig | SO=protein_coding	-0.288300196329754	-1.2212	0.659952	22.1434	22.1005	100	3	22.4317	22.4383	100	3	7	7	7	24.2	24.2	24.2	0	15.882	177210000	37	22.4477	21.882	22.1005	22.4383	22.6182	22.2386
EHI_097870	EHI_097870	EHI_097870 | organism=Entamoeba_histolytica_HM-1:IMSS | product=hypothetical protein, conserved | location=DS571255:10272-10940(-) | length=222 | sequence_SO=supercontig | SO=protein_coding	-0.287620544433594	-1.22063	1.46444	23.8789	23.8538	100	3	24.1665	24.137	100	3	8	8	8	45.5	45.5	45.5	0	58.551	577290000	84	24.0288	23.7542	23.8538	24.2516	24.137	24.111
EHI_101240	EHI_101240	EHI_101240 | organism=Entamoeba_histolytica_HM-1:IMSS | product=hypothetical protein, conserved | location=DS571353:6335-8866(-) | length=843 | sequence_SO=supercontig | SO=protein_coding	-0.287169138590496	-1.22024	0.784951	27.0951	27.1699	100	3	27.3823	27.4891	100	3	56	56	56	57.2	57.2	57.2	0	323.31	20921000000	1251	27.1699	27.1848	26.9307	27.5667	27.4891	27.091
EHI_115300	EHI_115300	EHI_115300 | organism=Entamoeba_histolytica_HM-1:IMSS | product=centromere/microtubule binding protein cbf5, putative | location=DS571357:6450-7904(+) | length=484 | sequence_SO=supercontig | SO=protein_coding	-0.286886215209961	-1.22	1.55065	25.8005	25.8	100	3	26.0874	26.131	100	3	30	30	30	72.3	72.3	72.3	0	227.74	6905300000	567	25.8	25.6834	25.9181	25.9844	26.1468	26.131
EHI_054830	EHI_054830	EHI_054830 | organism=Entamoeba_histolytica_HM-1:IMSS | product=Plasma membrane calcium-transporting ATPase, putative | location=DS571225:45357-48620(-) | length=1087 | sequence_SO=supercontig | SO=protein_coding	-0.286862055460613	-1.21998	1.5207	24.249	24.262	100	3	24.5358	24.607	100	3	39	39	21	42.1	42.1	23.6	0	312.87	2873000000	434	24.262	24.1907	24.2942	24.6273	24.607	24.3731
EHI_196890	EHI_196890	EHI_196890 | organism=Entamoeba_histolytica_HM-1:IMSS | product=gamma-adaptin, putative | location=DS571157:12418-14931(-) | length=837 | sequence_SO=supercontig | SO=protein_coding	-0.286428451538086	-1.21962	2.62272	24.3406	24.3471	100	3	24.627	24.5967	100	3	23	23	23	36.1	36.1	36.1	0	127.4	1800600000	197	24.3548	24.3198	24.3471	24.5772	24.5967	24.7071
EHI_199060	EHI_199060	EHI_199060 | organism=Entamoeba_histolytica_HM-1:IMSS | product=hypothetical protein | location=DS571165:103776-104087(-) | length=103 | sequence_SO=supercontig | SO=protein_coding	-0.285624821980793	-1.21894	0.966059	21.9066	21.898	100	3	22.1922	22.1888	100	3	4	4	4	35.9	35.9	35.9	0	30.354	116700000	32	22.0644	21.7574	21.898	22.0098	22.3781	22.1888
EHI_160220	EHI_160220	EHI_160220 | organism=Entamoeba_histolytica_HM-1:IMSS | product=hypothetical protein, conserved | location=DS571731:2425-3843(+) | length=472 | sequence_SO=supercontig | SO=protein_coding	-0.285096168518066	-1.21849	0.796782	20.5688	20.6326	100	3	20.8539	20.8539	66.6667	2	4	4	4	11	11	11	0.00034364	6.1279	40547000	21	20.7222	20.6326	20.3515	20.7843	20.9235	NaN
EHI_035200	EHI_035200	EHI_035200 | organism=Entamoeba_histolytica_HM-1:IMSS | product=hypothetical protein, conserved | location=DS571268:27883-28860(-) | length=325 | sequence_SO=supercontig | SO=protein_coding	-0.28400166829427	-1.21757	0.87643	23.1307	23.0556	100	3	23.4147	23.4012	100	3	11	11	11	42.8	42.8	42.8	0	55.036	547830000	116	23.0556	23.0165	23.3199	23.2191	23.4012	23.6237
EHI_118080	EHI_118080	EHI_118080 | organism=Entamoeba_histolytica_HM-1:IMSS | product=protein kinase, putative | location=DS571183:46634-48661(-) | length=675 | sequence_SO=supercontig | SO=protein_coding	-0.283559163411457	-1.21719	2.17414	23.116	23.1097	100	3	23.3996	23.4057	100	3	18	18	18	47.7	47.7	47.7	0	173.31	556040000	155	23.2093	23.029	23.1097	23.4261	23.3668	23.4057
EHI_127830	EHI_127830	EHI_127830 | organism=Entamoeba_histolytica_HM-1:IMSS | product=long-chain-fatty-acid--CoA ligase, putative | location=DS571270:8762-10828(-) | length=688 | sequence_SO=supercontig | SO=protein_coding	-0.283074696858723	-1.21679	0.972504	23.7981	23.8068	100	3	24.0812	24.029	100	3	21	21	20	40.7	40.7	40.7	0	99.976	1175500000	230	23.8068	23.7323	23.8552	23.8838	24.029	24.3307
EHI_118160	EHI_118160;EHI_142190;EHI_016010	EHI_118160 | organism=Entamoeba_histolytica_HM-1:IMSS | product=WD repeat protein | location=DS571183:60903-62690(-) | length=595 | sequence_SO=supercontig | SO=protein_coding;EHI_142190 | organism=Entamoeba_histolytica_HM-1:IMSS | product=WD repeat protei	-0.282972971598308	-1.2167	2.83046	26.6446	26.6649	100	3	26.9276	26.9439	100	3	32	32	32	71.9	71.9	71.9	0	323.31	12728000000	784	26.6649	26.6866	26.5823	26.9468	26.9439	26.892
EHI_197010	EHI_197010;EHI_197000	EHI_197010 | organism=Entamoeba_histolytica_HM-1:IMSS | product=hypothetical protein | location=DS571157:38468-40813(+) | length=781 | sequence_SO=supercontig | SO=protein_coding	-0.282630284627281	-1.21641	1.78678	25.0035	25.0575	100	3	25.2861	25.2758	100	3	36	36	35	59.3	59.3	58	0	228.85	4628300000	532	25.0827	24.8702	25.0575	25.2521	25.3304	25.2758
EHI_175420	EHI_175420	EHI_175420 | organism=Entamoeba_histolytica_HM-1:IMSS | product=hypothetical protein | location=DS571237:26541-29144(-) | length=867 | sequence_SO=supercontig | SO=protein_coding	-0.281382242838543	-1.21536	1.10231	20.521	20.5048	100	3	20.8024	20.7931	100	3	8	8	8	14.4	14.4	14.4	0	31.443	57925000	48	20.3457	20.5048	20.7124	20.7103	20.9037	20.7931
EHI_187140	EHI_187140	EHI_187140 | organism=Entamoeba_histolytica_HM-1:IMSS | product=hypothetical protein, conserved domain containing | location=DS571159:109580-110563(+) | length=327 | sequence_SO=supercontig | SO=protein_coding	-0.280734380086265	-1.21481	0.547822	21.1531	21.2427	100	3	21.4339	21.3242	100	3	7	7	7	39.8	39.8	39.8	0	19.913	80084000	32	20.8113	21.2427	21.4054	21.2632	21.7142	21.3242
EHI_012980	EHI_012980	EHI_012980 | organism=Entamoeba_histolytica_HM-1:IMSS | product=dihydropyrimidine dehydrogenase, putative | location=DS571168:22533-25238(-) | length=901 | sequence_SO=supercontig | SO=protein_coding	-0.280338923136394	-1.21448	1.00317	25.3283	25.3371	100	3	25.6086	25.6421	100	3	47	47	47	73.1	73.1	73.1	0	323.31	6606600000	667	25.3371	25.18	25.4677	25.6421	25.765	25.4188
EHI_068340	EHI_068340	EHI_068340 | organism=Entamoeba_histolytica_HM-1:IMSS | product=hypothetical protein | location=DS571150:101351-103753(+) | length=800 | sequence_SO=supercontig | SO=protein_coding	-0.280162175496418	-1.21433	0.535655	22.7439	22.7128	100	3	23.0241	23.0867	100	3	13	13	13	29	29	29	0	89.387	398940000	122	22.7128	22.4706	23.0483	22.7235	23.0867	23.262
EHI_156270	EHI_156270	EHI_156270 | organism=Entamoeba_histolytica_HM-1:IMSS | product=RNA recognition motif domain containing protein | location=DS571257:13485-14039(-) | length=184 | sequence_SO=supercontig | SO=protein_coding	-0.279728571573891	-1.21397	1.39095	21.1939	21.2043	100	3	21.4736	21.3823	100	3	7	7	7	54.9	54.9	54.9	0	19.581	89425000	40	21.1727	21.2047	21.2043	21.3823	21.66	21.3786
EHI_023600	EHI_023600	EHI_023600 | organism=Entamoeba_histolytica_HM-1:IMSS | product=adaptor protein (AP) family protein | location=DS571330:8538-10712(+) | length=724 | sequence_SO=supercontig | SO=protein_coding	-0.278352101643879	-1.21281	1.87917	25.314	25.3426	100	3	25.5924	25.623	100	3	34	34	34	55.9	55.9	55.9	0	302.63	5169400000	507	25.3666	25.2328	25.3426	25.4927	25.623	25.6613
EHI_127360	EHI_127360	EHI_127360 | organism=Entamoeba_histolytica_HM-1:IMSS | product=anti-silencing protein, putative | location=DS571166:89916-90620(-) | length=234 | sequence_SO=supercontig | SO=protein_coding	-0.27764670054118	-1.21222	0.155598	21.2729	21.1642	100	3	21.5505	21.5505	66.6667	2	6	6	6	39.3	39.3	39.3	0	11.855	104640000	19	21.0851	21.1642	21.5693	20.7154	NaN	22.3857
EHI_179970	EHI_179970	EHI_179970 | organism=Entamoeba_histolytica_HM-1:IMSS | product=proteasome regulatory subunit, putative | location=DS571291:30274-31695(-) | length=473 | sequence_SO=supercontig | SO=protein_coding	-0.277630488077801	-1.2122	1.56228	23.8774	23.8333	100	3	24.155	24.1433	100	3	22	22	22	50.3	50.3	50.3	0	323.31	1003600000	168	23.7873	23.8333	24.0116	24.1433	24.2378	24.084
EHI_152630	EHI_152630	EHI_152630 | organism=Entamoeba_histolytica_HM-1:IMSS | product=hypothetical protein | location=DS571145:297868-299572(+) | length=533 | sequence_SO=supercontig | SO=protein_coding	-0.277586619059242	-1.21217	0.91289	22.749	22.8157	100	3	23.0266	23.0328	100	3	9	9	9	23.5	23.5	23.5	0	54.634	310950000	72	22.8157	22.5222	22.9092	22.8833	23.0328	23.1637
EHI_023130	EHI_023130	EHI_023130 | organism=Entamoeba_histolytica_HM-1:IMSS | product=hypothetical protein, conserved | location=DS571153:75878-77191(+) | length=437 | sequence_SO=supercontig | SO=protein_coding	-0.277400970458984	-1.21201	0.414025	22.2607	22.1548	100	3	22.5381	22.6638	100	3	8	8	8	22	22	22	0	22.75	160050000	38	22.0093	22.1548	22.6178	22.1136	22.6638	22.8369
EHI_141340	EHI_141340	EHI_141340 | organism=Entamoeba_histolytica_HM-1:IMSS | product=hypothetical protein | location=DS571161:8639-11241(-) | length=851 | sequence_SO=supercontig | SO=protein_coding	-0.277186711629231	-1.21183	0.67699	20.1777	20.0817	100	3	20.4549	20.3744	100	3	6	6	6	8.7	8.7	8.7	0	12.523	28410000	26	20.0817	20.3915	20.0597	20.749	20.3744	20.2411
EHI_130730	EHI_130730	EHI_130730 | organism=Entamoeba_histolytica_HM-1:IMSS | product=phosphatidylcholine transfer protein, putative | location=DS571170:20201-20890(-) | length=229 | sequence_SO=supercontig | SO=protein_coding	-0.276688257853188	-1.21141	1.51244	22.0707	22.0543	100	3	22.3474	22.4159	100	3	7	7	7	38.9	38.9	38.9	0	14.841	121750000	34	22.1099	22.0543	22.048	22.1837	22.4427	22.4159
EHI_060860	EHI_060860;EHI_116830	EHI_060860 | organism=Entamoeba_histolytica_HM-1:IMSS | product=D-3-phosphoglycerate dehydrogenase, putative | location=DS571413:4601-5500(-) | length=299 | sequence_SO=supercontig | SO=protein_coding;EHI_116830 | organism=Entamoeba_histolytica_HM-1:IMSS |	-0.273108800252277	-1.20841	0.74254	26.6275	26.7345	100	3	26.9006	26.9446	100	3	20	20	20	67.6	67.6	67.6	0	130.44	7855000000	339	26.7345	26.7705	26.3775	27.0704	26.9446	26.6869
EHI_016460	EHI_016460	EHI_016460 | organism=Entamoeba_histolytica_HM-1:IMSS | product=hypothetical protein | location=DS571247:32618-33257(+) | length=179 | sequence_SO=supercontig | SO=protein_coding	-0.273038864135742	-1.20835	2.34585	22.8792	22.9184	100	3	23.1522	23.132	100	3	7	7	7	72.6	72.6	72.6	0	112.94	315650000	92	22.9184	22.9213	22.7978	23.2006	23.132	23.124
EHI_084970	EHI_084970	EHI_084970 | organism=Entamoeba_histolytica_HM-1:IMSS | product=nucleosome assembly protein, putative | location=DS571211:41381-42322(+) | length=313 | sequence_SO=supercontig | SO=protein_coding	-0.272922515869141	-1.20825	0.610926	21.1574	21.1585	100	3	21.4304	21.4621	100	3	7	7	7	37.1	37.1	37.1	0	40.379	69822000	28	21.1636	21.1502	21.1585	21.0685	21.4621	21.7605
EHI_167720	EHI_167720;EHI_166850	EHI_167720 | organism=Entamoeba_histolytica_HM-1:IMSS | product=proteasome subunit alpha type 4, putative | location=DS571343:27060-27809(-) | length=249 | sequence_SO=supercontig | SO=protein_coding;EHI_166850 | organism=Entamoeba_histolytica_HM-1:IMSS |	-0.272666295369469	-1.20804	2.28211	24.7022	24.7121	100	3	24.9749	24.9825	100	3	13	13	13	68.3	68.3	68.3	0	101.58	1490600000	167	24.6134	24.7121	24.7811	24.9828	24.9593	24.9825
EHI_151250	EHI_151250;EHI_108780	EHI_151250 | organism=Entamoeba_histolytica_HM-1:IMSS | product=hypothetical protein, conserved | location=DS571145:16316-24043(-) | length=2537 | sequence_SO=supercontig | SO=protein_coding	-0.271336873372395	-1.20693	1.72374	22.9065	22.9007	100	3	23.1778	23.209	100	3	42	42	42	22.2	22.2	22.2	0	138.93	477200000	187	22.8635	22.9007	22.9552	23.0512	23.2733	23.209
EHI_098760	EHI_098760	EHI_098760 | organism=Entamoeba_histolytica_HM-1:IMSS | product=hypothetical protein | location=DS571349:5629-9223(-) | length=1139 | sequence_SO=supercontig | SO=protein_coding	-0.271180470784504	-1.20679	0	NaN	NaN	33.3333	1	23.4124	23.514	100	3	4	4	4	6.5	6.5	6.5	0.0097693	1.9397	161560000	27	NaN	NaN	23.1412	22.7887	23.514	23.9345
EHI_142940	EHI_142940	EHI_142940 | organism=Entamoeba_histolytica_HM-1:IMSS | product=TPR repeat protein | location=DS571297:29923-32691(+) | length=922 | sequence_SO=supercontig | SO=protein_coding	-0.271007537841797	-1.20665	0.695973	21.1684	21.2511	100	3	21.4394	21.3151	100	3	14	14	14	19.7	19.7	19.7	0	26.028	97243000	66	21.3337	20.9203	21.2511	21.3144	21.3151	21.6886
EHI_061870	EHI_061870	EHI_061870 | organism=Entamoeba_histolytica_HM-1:IMSS | product=hypothetical protein, conserved | location=DS571448:8160-14635(+) | length=2089 | sequence_SO=supercontig | SO=protein_coding	-0.270717620849609	-1.20641	0.708639	21.5382	21.5475	100	3	21.809	21.8044	100	3	22	22	22	14.6	14.6	14.6	0	53.279	182420000	80	21.5475	21.8266	21.2407	21.8846	21.7379	21.8044
EHI_197490	EHI_197490	EHI_197490 | organism=Entamoeba_histolytica_HM-1:IMSS | product=cysteine protease, putative | location=DS571157:136475-137449(+) | length=324 | sequence_SO=supercontig | SO=protein_coding	-0.270523071289063	-1.20625	1.62331	21.09	21.1083	100	3	21.3605	21.3365	100	3	5	5	5	24.7	24.7	24.7	0	14.957	63185000	22	21.1526	21.1083	21.009	21.2649	21.3365	21.4802
EHI_044360	EHI_044360	EHI_044360 | organism=Entamoeba_histolytica_HM-1:IMSS | product=hypothetical protein | location=DS571320:27697-28542(+) | length=262 | sequence_SO=supercontig | SO=protein_coding	-0.270521799723308	-1.20624	0.353559	23.9267	23.7507	100	3	24.1972	24.2181	100	3	6	6	6	34.4	34.4	34.4	0	31.953	364370000	48	23.5465	23.7507	24.4829	23.9401	24.2181	24.4335
EHI_118840	EHI_118840	EHI_118840 | organism=Entamoeba_histolytica_HM-1:IMSS | product=fibrillarin, putative | location=DS571180:76652-77569(-) | length=305 | sequence_SO=supercontig | SO=protein_coding	-0.270069758097332	-1.20587	1.85878	26.2058	26.2216	100	3	26.4758	26.4241	100	3	24	24	24	61.6	61.6	61.6	0	220.67	6409400000	348	26.2317	26.2216	26.164	26.5973	26.4241	26.4061
EHI_096780	EHI_096780	EHI_096780 | organism=Entamoeba_histolytica_HM-1:IMSS | product=zinc finger protein, putative | location=DS571163:115307-116632(-) | length=441 | sequence_SO=supercontig | SO=protein_coding	-0.269309997558594	-1.20523	1.94212	23.1958	23.2037	100	3	23.4651	23.4628	100	3	18	18	18	64.4	64.4	64.4	0	158.51	551900000	137	23.2252	23.2037	23.1585	23.5659	23.4628	23.3667
EHI_128170	EHI_128170	EHI_128170 | organism=Entamoeba_histolytica_HM-1:IMSS | product=hypothetical protein | location=DS571270:33355-34941(+) | length=528 | sequence_SO=supercontig | SO=protein_coding	-0.26637077331543	-1.20278	1.04191	21.47	21.367	100	3	21.7364	21.7617	100	3	8	8	8	18.6	18.6	18.6	0	25.901	135260000	60	21.367	21.7019	21.3413	21.6758	21.7718	21.7617
EHI_108710	EHI_108710	EHI_108710 | organism=Entamoeba_histolytica_HM-1:IMSS | product=hypothetical protein | location=DS571346:15652-16065(+) | length=137 | sequence_SO=supercontig | SO=protein_coding	-0.26591682434082	-1.2024	0.470255	22.4159	22.248	100	3	22.6818	22.6492	100	3	5	5	5	24.8	24.8	24.8	0	10.835	102160000	14	22.248	22.8932	22.1064	22.7552	22.6492	22.641
EHI_065740	EHI_065740	EHI_065740 | organism=Entamoeba_histolytica_HM-1:IMSS | product=60S ribosomal protein L30, putative | location=DS571192:51413-51742(-) | length=109 | sequence_SO=supercontig | SO=protein_coding	-0.265522003173828	-1.20207	0.512873	25.9705	25.8911	100	3	26.236	26.319	100	3	5	5	3	58.7	58.7	45	0	55.917	1674000000	167	25.8911	26.3592	25.6611	26.3455	26.319	26.0435
EHI_167070	EHI_167070	EHI_167070 | organism=Entamoeba_histolytica_HM-1:IMSS | product=tRNA nucleotidyltransferase, putative | location=DS571177:71167-72621(+) | length=484 | sequence_SO=supercontig | SO=protein_coding	-0.264230728149414	-1.201	0.486521	20.4361	20.5433	100	3	20.7003	20.7003	66.6667	2	3	3	3	9.9	9.9	9.9	0	10.478	29969000	19	20.5433	20.1298	20.6351	NaN	20.5617	20.8389
EHI_117960	EHI_117960	EHI_117960 | organism=Entamoeba_histolytica_HM-1:IMSS | product=Rab family GTPase | location=DS571183:27743-28407(-) | length=196 | sequence_SO=supercontig | SO=protein_coding	-0.264022827148438	-1.20082	2.24956	24.475	24.4882	100	3	24.739	24.7356	100	3	11	11	10	68.9	68.9	63.3	0	97.079	1633900000	163	24.4882	24.5297	24.407	24.7975	24.7356	24.6839
EHI_110350	EHI_110350	EHI_110350 | organism=Entamoeba_histolytica_HM-1:IMSS | product=thioredoxin, putative | location=DS571151:48761-50275(-) | length=504 | sequence_SO=supercontig | SO=protein_coding	-0.263374964396156	-1.20028	1.21099	24.4947	24.4728	100	3	24.7581	24.7483	100	3	26	26	26	56.9	56.9	56.9	0	172.01	2568800000	400	24.4728	24.4065	24.6048	24.9082	24.7483	24.6178
EHI_045370	EHI_045370	EHI_045370 | organism=Entamoeba_histolytica_HM-1:IMSS | product=hypothetical protein | location=DS571147:136998-137819(-) | length=273 | sequence_SO=supercontig | SO=protein_coding	-0.263189315795898	-1.20013	1.51773	20.7009	20.6814	100	3	20.9641	20.9414	100	3	5	5	5	24.9	24.9	24.9	0	10.272	62466000	25	20.6814	20.841	20.5804	20.9414	20.9354	21.0156
EHI_023900	EHI_023900	EHI_023900 | organism=Entamoeba_histolytica_HM-1:IMSS | product=hypothetical protein, conserved | location=DS571330:31190-31981(-) | length=263 | sequence_SO=supercontig | SO=protein_coding	-0.263055801391602	-1.20002	0.610394	20.0308	20.0308	66.6667	2	20.2938	20.2938	66.6667	2	6	6	6	23.2	23.2	23.2	0.00033875	5.8387	21416000	20	20.1904	19.8712	NaN	20.2681	20.3196	NaN
EHI_104390	EHI_104390;EHI_094030	EHI_104390 | organism=Entamoeba_histolytica_HM-1:IMSS | product=actin binding protein, putative | location=DS571185:18343-20115(+) | length=590 | sequence_SO=supercontig | SO=protein_coding	-0.262680689493816	-1.19971	1.17201	25.1561	25.1242	100	3	25.4188	25.4023	100	3	20	20	20	57.3	57.3	57.3	0	247.35	2711900000	294	25.2238	25.1242	25.1205	25.5993	25.4023	25.2548
EHI_008610	EHI_008610	EHI_008610 | organism=Entamoeba_histolytica_HM-1:IMSS | product=hypothetical protein, conserved | location=DS571199:33049-34158(-) | length=369 | sequence_SO=supercontig | SO=protein_coding	-0.262505213419598	-1.19956	0.798864	20.4618	20.4618	66.6667	2	20.7243	20.7726	100	3	4	4	4	12.7	12.7	12.7	0	7.4918	51604000	29	20.5675	NaN	20.3561	20.8508	20.7726	20.5494
EHI_151270	EHI_151270	EHI_151270 | organism=Entamoeba_histolytica_HM-1:IMSS | product=Rap/Ran GTPase activating protein, putative | location=DS571145:26878-29274(+) | length=798 | sequence_SO=supercontig | SO=protein_coding	-0.262470245361328	-1.19953	1.25097	24.8669	24.7864	100	3	25.1293	25.1802	100	3	34	34	27	56.4	56.4	49.1	0	134.8	1848000000	279	24.7864	24.7798	25.0344	25.0258	25.1802	25.182
EHI_171760	EHI_171760;EHI_160920;EHI_024220	EHI_171760 | organism=Entamoeba_histolytica_HM-1:IMSS | product=hypothetical protein | location=DS571477:4148-6631(-) | length=827 | sequence_SO=supercontig | SO=protein_coding	-0.262432734171551	-1.1995	0.794339	21.9222	21.9556	100	3	22.1847	22.2773	100	3	14	14	14	26.5	26.5	26.5	0	95.776	296930000	128	21.9556	21.7184	22.0927	21.9724	22.2773	22.3043
EHI_109820	EHI_109820	EHI_109820 | organism=Entamoeba_histolytica_HM-1:IMSS | product=hypothetical protein | location=DS571242:12059-13201(+) | length=359 | sequence_SO=supercontig | SO=protein_coding	-0.262352307637531	-1.19943	0.277407	20.5704	20.5635	100	3	20.8327	20.8327	66.6667	2	2	2	2	7.5	7.5	7.5	0.00034892	6.6311	22498000	20	20.5635	20.1715	20.9762	20.5454	21.1201	NaN
EHI_125150	EHI_125150	EHI_125150 | organism=Entamoeba_histolytica_HM-1:IMSS | product=hypothetical protein | location=DS571290:3874-5316(+) | length=480 | sequence_SO=supercontig | SO=protein_coding	-0.261590003967285	-1.1988	0	NaN	NaN	33.3333	1	21.0861	21.0861	66.6667	2	7	7	7	14.4	14.4	14.4	0	27.723	48963000	14	NaN	NaN	20.8245	21.2592	20.9129	NaN
EHI_022890	EHI_022890	EHI_022890 | organism=Entamoeba_histolytica_HM-1:IMSS | product=hypothetical protein | location=DS571153:30437-31057(+) | length=206 | sequence_SO=supercontig | SO=protein_coding	-0.261256535847981	-1.19852	1.10407	24.8521	24.889	100	3	25.1133	25.0928	100	3	3	3	3	22.3	22.3	22.3	0	32.244	684910000	40	25.0109	24.889	24.6563	25.0576	25.0928	25.1896
EHI_182480	EHI_182480	EHI_182480 | organism=Entamoeba_histolytica_HM-1:IMSS | product=hypothetical protein | location=DS571156:6745-8340(-) | length=531 | sequence_SO=supercontig | SO=protein_coding	-0.260149002075195	-1.1976	0.492895	22.7399	22.5701	100	3	23.0001	23.0259	100	3	7	7	7	17.3	17.3	17.3	0	19.66	251110000	56	22.5657	22.5701	23.084	22.7234	23.0259	23.2509
EHI_075160	EHI_075160	EHI_075160 | organism=Entamoeba_histolytica_HM-1:IMSS | product=protein kinase domain containing protein | location=DS571452:5406-6621(-) | length=386 | sequence_SO=supercontig | SO=protein_coding	-0.259684244791668	-1.19722	0.26631	22.6962	22.9073	100	3	22.9559	22.8292	100	3	3	3	3	9.8	9.8	9.8	0.0028986	2.879	158970000	19	22.9073	22.9654	22.2159	22.5	22.8292	23.5385
EHI_096450	EHI_096450	EHI_096450 | organism=Entamoeba_histolytica_HM-1:IMSS | product=hypothetical protein | location=DS571163:49824-50459(-) | length=211 | sequence_SO=supercontig | SO=protein_coding	-0.259662310282391	-1.1972	0.369576	21.0205	20.9201	100	3	21.2802	21.2802	66.6667	2	3	3	3	24.2	24.2	24.2	0	15.065	23042000	13	20.9201	20.8286	21.3128	21.0003	NaN	21.56
EHI_003930	EHI_003930	EHI_003930 | organism=Entamoeba_histolytica_HM-1:IMSS | product=I/LWEQ domain protein | location=DS571397:14302-17289(+) | length=995 | sequence_SO=supercontig | SO=protein_coding	-0.259301503499351	-1.1969	0.825628	24.2389	24.1266	100	3	24.4982	24.5261	100	3	50	50	50	50.7	50.7	50.7	0	233.37	1946800000	293	24.1052	24.4848	24.1266	24.6164	24.5261	24.352
EHI_050280	EHI_050280	EHI_050280 | organism=Entamoeba_histolytica_HM-1:IMSS | product=40S ribosomal protein S3a, putative | location=DS571149:14782-15552(+) | length=256 | sequence_SO=supercontig | SO=protein_coding	-0.259080251057945	-1.19672	1.59956	27.7213	27.6976	100	3	27.9804	27.9146	100	3	13	13	2	48.8	48.8	10.5	0	93.252	7622900000	171	27.7696	27.6976	27.6968	27.9146	28.1208	27.9059
EHI_153690	EHI_153690	EHI_153690 | organism=Entamoeba_histolytica_HM-1:IMSS | product=Rab family GTPase | location=DS571145:487679-488293(+) | length=204 | sequence_SO=supercontig | SO=protein_coding	-0.258755366007485	-1.19645	1.40205	25.5913	25.5514	100	3	25.85	25.8152	100	3	9	8	8	61.8	57.8	57.8	0	101.86	1960600000	139	25.6995	25.5229	25.5514	25.9784	25.8152	25.7565
EHI_127220	EHI_127220	EHI_127220 | organism=Entamoeba_histolytica_HM-1:IMSS | product=synapsin, putative | location=DS571166:60050-60994(-) | length=314 | sequence_SO=supercontig | SO=protein_coding	-0.258665084838867	-1.19637	0.957537	22.3118	22.3352	100	3	22.5705	22.5536	100	3	14	14	14	52.2	52.2	52.2	0	78.715	361050000	138	22.4933	22.1071	22.3352	22.4786	22.5536	22.6793
EHI_078270	EHI_078270	EHI_078270 | organism=Entamoeba_histolytica_HM-1:IMSS | product=hypothetical protein | location=DS571271:33773-36088(-) | length=771 | sequence_SO=supercontig | SO=protein_coding	-0.258556365966797	-1.19628	0.586267	20.0458	20.0364	100	3	20.3044	20.3033	100	3	8	8	8	14.9	14.9	14.9	0	32.805	35193000	43	20.0364	19.799	20.3021	20.075	20.3033	20.5349
[truncated: 1,812 more rows]
