# Supplementary material for: Entamoeba histolytica extracellular vesicles drive pro-inflammatory monocyte signaling
Source: PLoS Negl Trop Dis. 2025 Apr 10;19(4):e0012997. doi: 10.1371/journal.pntd.0012997 (PMC12052212; doi:10.1371/journal.pntd.0012997)
Supplement: S5 Table — ESCRT proteins and tetraspanins were identified according to López-Reyes et al. [24] and Tomii et al. [25], respectively. (XLSX) [file pntd.0012997.s011.xlsx]

## Sheet: ESCRT proteins
								Expression values
Protein ID	Predicted protein*	Putative ESCRT complex*	Description	Fold change	-log p-value	Mean expression value EhA1	Mean expression value EhB2	EhA1-1	EhA1-2	EhA1-3	EhB2-1	EhB2-2	EhB2-3
EHI_091530	EhHse1	ESCRT-0	EHI_091530A-p1 | transcript=EHI_091530A | gene=EHI_091530 | organism=Entamoeba_histolytica_HM-1:IMSS | gene_product=BAR/SH3 domain containing protein | transcript_product=BAR/SH3 domain containing protein | location=DS571400:14360-15364(-) | protein_length	1.23893	0.136609	21.5205	21.2114	22.1879	21.6331	20.7405	20.3955	NaN	22.0274
EHI_135460	EhVps23	ESCRT-I	EHI_135460A-p1 | transcript=EHI_135460A | gene=EHI_135460 | organism=Entamoeba_histolytica_HM-1:IMSS | gene_product=hypothetical protein | transcript_product=hypothetical protein | location=DS571422:7721-9205(-) | protein_length=494 | sequence_SO=supercont	-3.86743	0.761044	24.0958	26.0472	26.4442	23.0622	22.781	26.1973	25.9617	25.9825
EHI_137860	EhVps25	ESCRT-II	EHI_137860A-p1 | transcript=EHI_137860A | gene=EHI_137860 | organism=Entamoeba_histolytica_HM-1:IMSS | gene_product=hypothetical protein | transcript_product=hypothetical protein | location=DS571187:50105-50744(+) | protein_length=171 | sequence_SO=superco	1.68404	0	NaN	22.2684	23.0203	NaN	NaN	22.0756	NaN	22.4612
*according to López-Reyes et al. (2010)

## Sheet: Tetraspanins
							Expression values
Protein ID	Name*	Description	Fold change	-log p-value	Mean expression value EhA1	Mean expression value EhB2	EhA1-1	EhA1-2	EhA1-3	EhB2-1	EhB2-2	EhB2-3
EHI_022890	TSPAN1	EHI_022890A-p1 | transcript=EHI_022890A | gene=EHI_022890 | organism=Entamoeba_histolytica_HM-1:IMSS | gene_product=hypothetical protein | transcript_product=hypothetical protein | location=DS571153:30437-31057(+) | protein_length=206 | sequence_SO=superco	-1.36199	0.733775	24.2138	24.6595	24.2716	24.5062	23.8635	24.2614	24.7703	24.9469
EHI_075690	TSPAN4	EHI_075690A-p1 | transcript=EHI_075690A | gene=EHI_075690 | organism=Entamoeba_histolytica_HM-1:IMSS | gene_product=hypothetical protein | transcript_product=hypothetical protein | location=DS571394:15452-16108(-) | protein_length=218 | sequence_SO=superco	2.05973	0	22.8081	NaN	NaN	23.159	22.4573	NaN	NaN	21.7657
EHI_091490	TSPAN12	EHI_091490A-p1 | transcript=EHI_091490A | gene=EHI_091490 | organism=Entamoeba_histolytica_HM-1:IMSS | gene_product=hypothetical protein | transcript_product=hypothetical protein | location=DS571400:7227-8007(+) | protein_length=225 | sequence_SO=supercont	-1.85107	1.50998	23.5399	24.4282	23.9125	23.4835	23.2237	24.2866	24.2059	24.7922
*according to Tomii et al. (2019)
