# Supplementary material for: Entamoeba histolytica extracellular vesicles drive pro-inflammatory monocyte signaling
Source: PLoS Negl Trop Dis. 2025 Apr 10;19(4):e0012997. doi: 10.1371/journal.pntd.0012997 (PMC12052212; doi:10.1371/journal.pntd.0012997)
Supplement: S6 Table — Top 100 most commonly described EV proteins were accessed from Vesiclepedia [26] (http://www.microvesicles.org/, version 5.1). Human protein sequences were retrieved from UniProtKB (https://www.uniprot.org/) and orthologs identified through protein BLAST (blastp) against E. histolytica. (XLSX) [file pntd.0012997.s012.xlsx]

## Sheet: Tabelle1
Top 100 EV proteins			Presence in EV proteome
Gene name (human)	UniProt ID	Orthologs found	EhA1	EhB2
PDCD6IP	Q8WUM4	no significant similarity found	-	-
GAPDH	P04406	EHI_008200	yes	yes
HSPA8	P11142	EHI_052860;EHI_113410;EHI_188610;EHI_104330;EHI_192440 (and others)	yes	yes
ACTB	P60709	EHI_182900 (Actin)	yes	yes
ANXA2	P07355	no significant similarity found	-	-
CD9	P21926	no significant similarity found	-	-
PKM	P14618	no significant similarity found	-	-
HSP90AA1	P07900	EHI_102270;EHI_196940;EHI_163480	yes	yes
ENO1	P06733	EHI_130700	yes	yes
ANXA5	P08758	no significant similarity found	-	-
HSP90AB1	P08238	EHI_102270;EHI_196940;EHI_163480	yes	yes
CD63	P08962	no significant similarity found	-	-
YWHAZ	P63104	EHI_025360;EHI_006810;EHI_098280	yes	yes
YWHAE	P62258	EHI_025360;EHI_006810;EHI_098280	yes	yes
EEF1A1	P68104	EHI_011210;EHI_102170;EHI_004230;EHI_044230	yes	yes
PGK1	P00558	EHI_188180	yes	yes
CLTC	Q00160	no significant similarity found	-	-
PPIA	P62937	EHI_125840;EHI_128100;EHI_083580;EHI_020340	yes	yes
SDCBP	O00560	no significant similarity found	-	-
ALDOA	P04075	no significant similarity found	-	-
EEF2	P13639	EHI_189490;EHI_164510;EHI_166810;EHI_155660	yes	yes
ALB	P43652	no significant similarity found	-	-
TPI1	P60174	EHI_054680	no	no
VCP	P55072	EHI_045120;EHI_176970	yes	no (1/3)
CFL1	P23528	EHI_197480	yes	yes
MSN	P26038	no significant similarity found	-	-
ATP1A1	P05023	EHI_027710;EHI_016480;EHI_030830;EHI_054830;EHI_001150 (and others)	yes	yes
PRDX1	Q06830	EHI_123390;EHI_201250;EHI_001420;EHI_114010;EHI_122310;EHI_061980;EHI_139570;EHI_145840;EHI_084260 (and others)	yes	yes
MYH9	P35579	EHI_110180	yes	yes
EZR	P15311	no significant similarity found	-	-
CD81	P60033	no significant similarity found	-	-
ANXA6	P08133	no significant similarity found	-	-
FLOT1	O75955	no significant similarity found	-	-
YWHAB	P31946	EHI_025360;EHI_006810;EHI_098280	yes	yes
LDHB	P07195	EHI_152670;EHI_030810	no	no
SLC3A2	P08195	no true hits found	-	-
GNB1	P62873	EHI_000240;EHI_130870 (and others)	yes	yes
PFN1	P07737	no significant similarity found	-	-
TSG101	Q99816	EHI_178530;EHI_135460;EHI_131530	yes	yes
YWHAQ	P27348	EHI_025360;EHI_006810;EHI_098280	yes	yes
GNAI2	P04899	EHI_140350	yes	yes
CLIC1	O00299	no significant similarity found	-	-
ANXA1	P04083	no significant similarity found	-	-
ITGB1	P05556	no true hits found	-	-
LDHA	P00338	EHI_152670;EHI_030810	no	no
FASN	A0A0U1RQF0	no significant similarity found	-	-
CDC42	P60953	EHI_181250 (and others)	yes	yes
RAP1B	P61224	EHI_058090;EHI_049030;EHI_137700;EHI_124610;EHI_004860;EHI_154240;EHI_074750;EHI_198330;EHI_068120;EHI_124520 (and others)	yes	yes
CCT2	P78371	EHI_044940;EHI_155450;EHI_155220;EHI_114120;EHI_140600;EHI_005760;EHI_071600;EHI_103270	no	no
YWHAG	P61981	EHI_025360;EHI_006810;EHI_098280	yes	yes
GNB2	P62879	EHI_040300;EHI_130870;EHI_092070;EHI_050550 (and others)	yes	yes
ACTN4	O43707	EHI_199000;EHI_146140;EHI_094060 (and others)	yes	yes
RAB5C	P51148	EHI_026420;EHI_108610;EHI_107250;EHI_005460;EHI_129740 (and others)	yes	yes
C3	P01024	no significant similarity found	-	-
RAB10	P61026	EHI_146510;EHI_199820;EHI_056100;EHI_021210;EHI_143650 (and others)	yes	yes
HIST1H4A	P62805	EHI_023230	no	no
FN1	P02751	no significant similarity found	-	-
AHCY	P23526	EHI_068250	no	no
A2M	P01023	no significant similarity found	-	-
BSG	P35613	no significant similarity found	-	-
ACTN1	P12814	EHI_199000;EHI_146140;EHI_094060 (and others)	yes	yes
ANXA7	P20073	no significant similarity found	-	-
ACLY	P53396	no significant similarity found	-	-
GDI2	P50395	EHI_167060;EHI_164890;EHI_074100	yes	yes
FLNA	P21333	EHI_104630 (and others)	yes	yes
UBA1	P22314	EHI_020270;EHI_038690;EHI_035540;EHI_098550	no	no
GNAS	O95467	no significant similarity found	-	-
GSN	P06396	EHI_021270;EHI_150430	no	no
CCT4	P50991	EHI_114120;EHI_155450;EHI_155220;EHI_083260;EHI_044940;EHI_091130 (and others)	no	no
RAN	P62826	EHI_148190;EHI_164900;EHI_117960;EHI_143650;EHI_187090 (and others)	yes	yes
PRDX2	P32119	EHI_201250;EHI_001420;EHI_114010;EHI_139570;EHI_061980;EHI_145840;EHI_123390;EHI_122310;EHI_084260;EHI_121620	yes	yes
RHOA	P61586	EHI_013260;EHI_129750;EHI_140190;EHI_181250;EHI_012240 (and others)	yes	yes
CCT3	P49368	EHI_155450;EHI_155220;EHI_114120;EHI_044940;EHI_103270;EHI_140600	no	no
RAC1	P63000	EHI_181250;EHI_197840;EHI_140190;EHI_129750;EHI_067220 (and others)	yes	yes
LGALS3BP	Q08380	no significant similarity found	-	-
TCP1	P17987	EHI_155450;EHI_155220;EHI_114120;EHI_044940;EHI_103270;EHI_140600	no	no
CAP1	Q01518	EHI_136150;EHI_081430	yes	yes
RAB7A	P51149	EHI_192810;EHI_189990;EHI_081330;EHI_169280;EHI_082070 (and others)	yes	yes
TUBB4B	P68371	EHI_008240;EHI_049920	no	no
HSPA5	P11021	EHI_199590;EHI_052860;EHI_104330;EHI_192440;EHI_188610 (and others)	yes	yes
IQGAP1	P46940	EHI_035800	no (1/3)	no (1/3)
GPI	P06744	EHI_072240;EHI_047730	no	no
RALA	P11233	EHI_137700;EHI_124610;EHI_154240;EHI_124520;EHI_015350 (and others)	yes	yes
KPNB1	Q14974	EHI_171760	no	no
TFRC	P02786	no significant similarity found	-	-
EIF4A1	P60842	EHI_093900;EHI_106300;EHI_151600;EHI_036900;EHI_069410;EHI_013960;EHI_096390;EHI_175030;EHI_021440;EHI_111040 (and others)	yes	no
CCT8	P50990	EHI_140600;EHI_071600;EHI_155220;EHI_114120;EHI_155450;EHI_044940;EHI_103270	no	no
TLN1	Q9Y490	no true hits found	-	-
CCT6A	P40227	EHI_125800;EHI_178980;EHI_158250;EHI_155450;EHI_155220;EHI_083260;EHI_114120;EHI_044940;EHI_103270;EHI_140600	no	no
ANXA11	P50995	no significant similarity found	-	-
FLOT2	Q14254	no significant similarity found	-	-
HSPA1A	P0DMV8	EHI_052860;EHI_113410;EHI_188610;EHI_104330;EHI_192440 (and others)	yes	yes
HLA-A	P04439	no significant similarity found	-	-
MFGE8	Q08431	no significant similarity found	-	-
Cct5	P48643	EHI_155450;EHI_114120;EHI_158250;EHI_155220;EHI_103270;EHI_083260;EHI_140600 (and others)	no	no
EHD1	Q9H4M9	EHI_152680;EHI_105270;EHI_052870	yes	yes
PGAM1	P18669	EHI_129820	no	no
VCL	P18206	no significant similarity found	-	-
EEF1G	P26641	EHI_119540	yes	yes
ADAM10	O14672	no significant similarity found	-	-
		Orthologs detected for 63/100	44/63	42/63
