# Supplementary material for: Entamoeba histolytica extracellular vesicles drive pro-inflammatory monocyte signaling
Source: PLoS Negl Trop Dis. 2025 Apr 10;19(4):e0012997. doi: 10.1371/journal.pntd.0012997 (PMC12052212; doi:10.1371/journal.pntd.0012997)
Supplement: S7 Table — Results according to statistical overrepresentation test in Panther knowledgebase version 17.0 [27,28]. (XLSX) [file pntd.0012997.s013.xlsx]

## Sheet: GO Molecular function
	EhA1				EhB2
GO term	Hits trophozoite proteome	Hits EV proteome	Fold enrichment	FDR p-value	Hits trophozoite proteome	Hits EV proteome	Fold enrichment	FDR p-value
GTPase activity (GO:0003924)	127	91	2.25	3.79E-06	125	74	2.08	0.000311
guanyl nucleotide binding (GO:0019001)	148	96	2.04	2.16E-05	147	80	1.91	0.000573
GTP binding (GO:0005525)	147	95	2.03	1.99E-05	146	79	1.9	0.000658
guanyl ribonucleotide binding (GO:0032561)	147	95	2.03	1.49E-05	146	79	1.9	0.000564
ribonucleoside triphosphate phosphatase activity (GO:0017111)	191	107	1.76	3.16E-04	184	87	1.66	0.00796
pyrophosphatase activity (GO:0016462)	204	110	1.69	7.91E-04	194	89	1.61	0.0127
hydrolase activity, acting on acid anhydrides, in phosphorus-containing anhydrides (GO:0016818)	205	110	1.69	7.38E-04	195	89	1.6	0.0123
hydrolase activity, acting on acid anhydrides (GO:0016817)	205	110	1.69	6.64E-04	195	89	1.6	0.0115
nucleic acid binding (GO:0003676)	328	59	.57	6.72E-04
catalytic activity, acting on RNA (GO:0140098)	97	10	.32	1.05E-02	85	6	0.25	0.00762
catalytic activity, acting on a nucleic acid (GO:0140640)	126	10	.25	6.81E-05	109	6	0.19	0.000549
DNA binding (GO:0003677)	64	2	.10	5.22E-04	58	2	0.12	0.00609
molecular function regulator activity (GO:0098772)	158	24	.48	1.75E-02	156	14	0.31	0.000329
enzyme regulator activity (GO:0030234)	154	22	.45	1.01E-02	152	13	0.3	0.000253
GTPase regulator activity (GO:0030695)					123	11	0.31	0.00214
nucleoside-triphosphatase regulator activity (GO:0060589)					123	11	0.31	0.0019
guanyl-nucleotide exchange factor activity (GO:0005085)					67	4	0.21	0.0144
	enriched
	depleted

## Sheet: GO Cellular component
	EhA1				EhB2
GO term	Hits trophozoite proteome	Hits EV proteome	Fold enrichment	FDR p-value	Hits trophozoite proteome	Hits EV proteome	Fold enrichment	FDR p-value
integral component of endoplasmic reticulum membrane (GO:0030176)	14	14	3.14	4.09E-02
intrinsic component of endoplasmic reticulum membrane (GO:0031227)	14	14	3.14	3.99E-02
endoplasmic reticulum subcompartment (GO:0098827)	53	42	2.49	5.02E-04	49	37	2.65	0.000799
endoplasmic reticulum membrane (GO:0005789)	53	42	2.49	4.70E-04	49	37	2.65	0.000727
nuclear outer membrane-endoplasmic reticulum membrane network (GO:0042175)	53	42	2.49	5.38E-04
endoplasmic reticulum protein-containing complex (GO:0140534)	37	27	2.29	2.43E-02	49	37	2.65	0.000666
organelle subcompartment (GO:0031984)	70	50	2.24	5.02E-04	65	43	2.32	0.00109
intrinsic component of membrane (GO:0031224)	355	252	2.23	1.75E-23	322	225	2.45	1.05e-25
integral component of membrane (GO:0016021)	355	252	2.23	1.31E-23	322	225	2.45	5.26e-26
endoplasmic reticulum (GO:0005783)	118	75	2.00	1.41E-04	115	68	2.07	0.000127
membrane (GO:0016020)	597	352	1.85	2.09E-23	547	303	1.94	2.86e-24
plasma membrane (GO:0005886)	127	71	1.76	3.78E-03
ribosomal subunit (GO:0044391)	91	51	1.76	2.40E-02
cytosolic ribosome (GO:0022626)	88	49	1.75	2.94E-02
ribosome (GO:0005840)	101	55	1.71	2.50E-02
cell periphery (GO:0071944)	145	77	1.67	5.70E-03
organelle membrane (GO:0031090)	122	64	1.65	2.49E-02	110	60	1.91	0.00215
endomembrane system (GO:0012505)	275	142	1.62	5.67E-05	258	122	1.66	0.000122
cellular anatomical entity (GO:0110165)	1689	587	1.09	3.02E-02	1563	491	1.1	0.0385
cellular_component (GO:0005575)	1712	591	1.08	4.95E-02
intracellular anatomical structure (GO:0005622)	1386	381	.86	6.95E-03	1286	317	0.86	0.0242
protein-containing complex (GO:0032991)	608	144	.74	5.64E-03	560	120	0.75	0.0286
catalytic complex (GO:1902494)	174	24	.43	5.25E-04	166	23	0.49	0.0102
transferase complex (GO:1990234)	78	9	.36	2.50E-02
membrane-enclosed lumen (GO:0031974)	146	12	.26	3.71E-06	126	13	0.36	0.00316
intracellular organelle lumen (GO:0070013)	146	12	.26	3.29E-06	126	13	0.36	0.00296
organelle lumen (GO:0043233)	146	12	.26	2.97E-06	126	13	0.36	0.00279
nucleus (GO:0005634)	464	36	.24	1.46E-23	408	32	0.27	5.58e-17
nucleolus (GO:0005730)	90	5	.17	5.63E-05	75	5	0.23	0.00481
preribosome (GO:0030684)	49	2	.13	4.52E-03	39	0	< 0.01	0.00315
intracellular protein-containing complex (GO:0140535)	127	5	.12	1.04E-08	121	7	0.2	1.69e-05
nuclear lumen (GO:0031981)	133	5	.12	3.24E-09	112	6	0.19	2.68e-05
chromosome (GO:0005694)	38	1	.08	9.11E-03
transferase complex, transferring phosphorus-containing groups (GO:0061695)	39	1	.08	6.20E-03
nuclear protein-containing complex (GO:0140513)	114	2	.06	9.96E-10	104	1	0.03	1.64e-08
nucleoplasm (GO:0005654)	37	0	< 0.01	1.47E-03
proteasome complex (GO:0000502)	33	0	< 0.01	3.68E-03
nuclear DNA-directed RNA polymerase complex (GO:0055029)	25	0	< 0.01	2.55E-02
RNA polymerase complex (GO:0030880)	25	0	< 0.01	2.47E-02
DNA-directed RNA polymerase complex (GO:0000428)	25	0	< 0.01	2.40E-02
small-subunit processome (GO:0032040)
intracellular membrane-bounded organelle (GO:0043231)
endopeptidase complex (GO:1905369)
	enriched
	depleted

## Sheet: GO Biological process
	EhA1				EhB2
GO term	Hits trophozoite proteome	Hits EV proteome	Fold enrichment	FDR p-value	Hits trophozoite proteome	Hits EV proteome	Fold enrichment	FDR p-value
lipid metabolic process (GO:0006629)	86	53	1.94	0.00934	83	44	1.86	0.0448
localization (GO:0051179)	378	169	1.4	0.00672	341	138	1.42	0.0184
transport (GO:0006810)	362	161	1.4	0.00945	328	134	1.43	0.0165
establishment of localization (GO:0051234)	363	161	1.39	0.0111	328	134	1.43	0.0172
transmembrane transport (GO:0055085)	50	34	2.14	0.0294
organelle membrane fusion (GO:0090174)					13	14	3.78	0.0391
vesicle-mediated transport (GO:0016192)					199	86	1.52	0.0448
DNA-templated transcription (GO:0006351)	34	0	< 0.01	0.00877	31	0	< 0,01	0.0385
nucleic acid-templated transcription (GO:0097659)	34	0	< 0.01	0.00903	31	0	< 0,01	0.0396
RNA biosynthetic process (GO:0032774)	36	0	< 0.01	0.00676	31	0	< 0,01	0.0376
cellular nitrogen compound metabolic process (GO:0034641)	503	108	0.67	0.00272	466	92	0.69	0.0216
regulation of molecular function (GO:0065009)	187	28	0.47	0.00416	179	15	0.29	1.64e-05
regulation of catalytic activity (GO:0050790)	185	27	0.46	0.00281	177	15	0.3	2.07e-05
heterocycle metabolic process (GO:0046483)	369	50	0.43	2.16e-08	334	43	0.45	6.45e-06
organic cyclic compound metabolic process (GO:1901360)	369	50	0.43	1.8e-08	334	43	0.45	5.38e-06
cellular aromatic compound metabolic process (GO:0006725)	367	48	0.41	8.6e-09	332	41	0.43	4.25e-06
nucleobase-containing compound metabolic process (GO:0006139)	365	48	0.41	9.06e-09	330	41	0.44	3.9e-06
ncRNA metabolic process (GO:0034660)	165	18	0.34	0.000115	146	14	0.34	0.00101
positive regulation of catalytic activity (GO:0043085)	74	8	0.34	0.0498	66	5	0.27	0.0415
positive regulation of molecular function (GO:0044093)	75	8	0.34	0.038	67	5	0.26	0.0425
tRNA metabolic process (GO:0006399)	74	7	0.3	0.0233	73	5	0.24	0.019
RNA metabolic process (GO:0016070)	249	23	0.29	6.02e-09	220	20	0.32	3.1e-06
ncRNA processing (GO:0034470)	138	12	0.27	5.48e-05	119	11	0.32	0.00458
nucleic acid metabolic process (GO:0090304)	290	25	0.27	2.32e-11	258	21	0.29	3.07e-08
regulation of gene expression (GO:0010468)	92	7	0.24	0.00138	86	6	0.24	0.00566
regulation of macromolecule metabolic process (GO:0060255)	129	9	0.22	9.94e-06	121	9	0.26	0.000499
RNA processing (GO:0006396)	171	12	0.22	6.76e-08	147	12	0.29	0.000157
regulation of cellular metabolic process (GO:0031323)	106	7	0.21	8.45e-05	99	6	0.21	0.00101
regulation of metabolic process (GO:0019222)	137	9	0.21	2.22e-06	128	9	0.25	0.000176
regulation of nitrogen compound metabolic process (GO:0051171)	106	7	0.21	9.15e-05	100	7	0.25	0.00207
regulation of primary metabolic process (GO:0080090)	108	7	0.2	6.68e-05	102	7	0.24	0.00151
regulation of biosynthetic process (GO:0009889)	70	4	0.18	0.00262	66	3	0.16	0.00653
regulation of cellular biosynthetic process (GO:0031326)	70	4	0.18	0.0025	66	3	0.16	0.00619
regulation of macromolecule biosynthetic process (GO:0010556)	70	4	0.18	0.00275	66	3	0.16	0.00691
regulation of RNA metabolic process (GO:0051252)	53	3	0.18	0.0183	49	2	0.14	0.0308
regulation of nucleobase-containing compound metabolic process (GO:0019219)	58	3	0.16	0.00749	53	2	0.13	0.0166
regulation of DNA-templated transcription (GO:0006355)	41	2	0.15	0.0375	39	1	0.09	0.0421
regulation of nucleic acid-templated transcription (GO:1903506)	41	2	0.15	0.0369	39	1	0.09	0.0411
regulation of RNA biosynthetic process (GO:2001141)	41	2	0.15	0.0363	39	1	0.09	0.0402
DNA metabolic process (GO:0006259)	44	2	0.14	0.029	40	1	0.09	0.0417
nucleobase-containing compound biosynthetic process (GO:0034654)	74	3	0.13	0.000278	65	3	0.16	0.00746
aromatic compound biosynthetic process (GO:0019438)	76	3	0.12	0.000206	67	3	0.16	0.00566
heterocycle biosynthetic process (GO:0018130)	76	3	0.12	0.000219	67	3	0.16	0.00594
organic cyclic compound biosynthetic process (GO:1901362)	76	3	0.12	0.000194	67	3	0.16	0.0054
macromolecule methylation (GO:0043414)	26	0	< 0.01	0.0365
methylation (GO:0032259)	28	0	< 0.01	0.0259
mRNA processing (GO:0006397)	33	0	< 0.01	0.00912
positive regulation of nucleobase-containing compound metabolic process (GO:0045935)	28	0	< 0.01	0.0254
regulation of catabolic process (GO:0009894)	31	0	< 0.01	0.0185
tRNA modification (GO:0006400)	35	0	< 0.01	0.00682
gene expression (GO:0010467)	368	78	0.67	0.0183
cellular macromolecule catabolic process (GO:0044265)	121	18	0.47	0.0389
ubiquitin-dependent protein catabolic process (GO:0006511)	88	11	0.39	0.0416
modification-dependent protein catabolic process (GO:0019941)	90	11	0.38	0.0338
rRNA processing (GO:0006364)	93	11	0.37	0.027
modification-dependent macromolecule catabolic process (GO:0043632)	95	11	0.36	0.0212
rRNA metabolic process (GO:0016072)	97	11	0.36	0.0171
positive regulation of biological process (GO:0048518)	62	5	0.25	0.0289
regulation of protein metabolic process (GO:0051246)	62	4	0.2	0.0109
positive regulation of cellular metabolic process (GO:0031325)	49	3	0.19	0.0331
positive regulation of nitrogen compound metabolic process (GO:0051173)	53	3	0.18	0.0187
mRNA metabolic process (GO:0016071)	57	3	0.17	0.00767
positive regulation of macromolecule metabolic process (GO:0010604)	54	3	0.17	0.0128
positive regulation of metabolic process (GO:0009893)	56	3	0.17	0.0097
RNA modification (GO:0009451)	50	2	0.13	0.00808
tRNA processing (GO:0008033)	45	1	0.07	0.00631
biological regulation (GO:0065007)					475	95	0.7	0.0239
protein modification by small protein conjugation or removal (GO:0070647)					58	3	0.18	0.0282
regulation of GTPase activity (GO:0043087)					71	5	0.25	0.0244
regulation of hydrolase activity (GO:0051336)					80	6	0.26	0.0162
	enriched
	depleted
