# Supplementary material for: Entamoeba histolytica extracellular vesicles drive pro-inflammatory monocyte signaling
Source: PLoS Negl Trop Dis. 2025 Apr 10;19(4):e0012997. doi: 10.1371/journal.pntd.0012997 (PMC12052212; doi:10.1371/journal.pntd.0012997)
Supplement: S8 Table — (XLSX) [file pntd.0012997.s014.xlsx]

## Sheet: Zhang reference
Name	Max group means	Fold change	Log fold change	p-value	FDR p-value	Bonferroni	EhA1-1 (grouped on mature) - Total counts	EhA1-1 (grouped on mature) - RPKM	EhA1-1 (grouped on mature) - TPM	EhA1-1 (grouped on mature) - CPM	EhA1-2 (grouped on mature) - Total counts	EhA1-2 (grouped on mature) - RPKM	EhA1-2 (grouped on mature) - TPM	EhA1-2 (grouped on mature) - CPM	EhA1-3 (grouped on mature) - Total counts	EhA1-3 (grouped on mature) - RPKM	EhA1-3 (grouped on mature) - TPM	EhA1-3 (grouped on mature) - CPM	EhB2-1 (grouped on mature) - Total counts	EhB2-1 (grouped on mature) - RPKM	EhB2-1 (grouped on mature) - TPM	EhB2-1 (grouped on mature) - CPM	EhB2-2 (grouped on mature) - Total counts	EhB2-2 (grouped on mature) - RPKM	EhB2-2 (grouped on mature) - TPM	EhB2-2 (grouped on mature) - CPM	EhB2-3 (grouped on mature) - Total counts	EhB2-3 (grouped on mature) - RPKM	EhB2-3 (grouped on mature) - TPM	EhB2-3 (grouped on mature) - CPM
HM1_Pyro_I-5	0	#N/A	#N/A	#N/A	#N/A	#N/A	0	#N/A	#N/A	0	0	#N/A	#N/A	0	0	#N/A	#N/A	0	0	#N/A	#N/A	0	0	#N/A	#N/A	0	0	#N/A	#N/A	0
HM1_Pyro_VI-2	0	#N/A	#N/A	#N/A	#N/A	#N/A	0	#N/A	#N/A	0	0	#N/A	#N/A	0	0	#N/A	#N/A	0	0	#N/A	#N/A	0	0	#N/A	#N/A	0	0	#N/A	#N/A	0
HM1_Pyro_I-23	0	#N/A	#N/A	#N/A	#N/A	#N/A	0	#N/A	#N/A	0	0	#N/A	#N/A	0	0	#N/A	#N/A	0	0	#N/A	#N/A	0	0	#N/A	#N/A	0	0	#N/A	#N/A	0
HM1_Pyro_I-39	0	#N/A	#N/A	#N/A	#N/A	#N/A	0	#N/A	#N/A	0	0	#N/A	#N/A	0	0	#N/A	#N/A	0	0	#N/A	#N/A	0	0	#N/A	#N/A	0	0	#N/A	#N/A	0
HM1_Pyro_I-43	0	#N/A	#N/A	#N/A	#N/A	#N/A	0	#N/A	#N/A	0	0	#N/A	#N/A	0	0	#N/A	#N/A	0	0	#N/A	#N/A	0	0	#N/A	#N/A	0	0	#N/A	#N/A	0
HM1_Pyro_I-46	0	#N/A	#N/A	#N/A	#N/A	#N/A	0	#N/A	#N/A	0	0	#N/A	#N/A	0	0	#N/A	#N/A	0	0	#N/A	#N/A	0	0	#N/A	#N/A	0	0	#N/A	#N/A	0
HM1_Pyro_I-57	0	#N/A	#N/A	#N/A	#N/A	#N/A	0	#N/A	#N/A	0	0	#N/A	#N/A	0	0	#N/A	#N/A	0	0	#N/A	#N/A	0	0	#N/A	#N/A	0	0	#N/A	#N/A	0
HM1_Pyro_VI-7	0	#N/A	#N/A	#N/A	#N/A	#N/A	0	#N/A	#N/A	0	0	#N/A	#N/A	0	0	#N/A	#N/A	0	0	#N/A	#N/A	0	0	#N/A	#N/A	0	0	#N/A	#N/A	0
HM1_Pyro_VI-8	0	#N/A	#N/A	#N/A	#N/A	#N/A	0	#N/A	#N/A	0	0	#N/A	#N/A	0	0	#N/A	#N/A	0	0	#N/A	#N/A	0	0	#N/A	#N/A	0	0	#N/A	#N/A	0
HM1_Pyro_I-62	0	#N/A	#N/A	#N/A	#N/A	#N/A	0	#N/A	#N/A	0	0	#N/A	#N/A	0	0	#N/A	#N/A	0	0	#N/A	#N/A	0	0	#N/A	#N/A	0	0	#N/A	#N/A	0
HM1_Pyro_I-63	0	#N/A	#N/A	#N/A	#N/A	#N/A	0	#N/A	#N/A	0	0	#N/A	#N/A	0	0	#N/A	#N/A	0	0	#N/A	#N/A	0	0	#N/A	#N/A	0	0	#N/A	#N/A	0
HM1_Pyro_I-69	0	#N/A	#N/A	#N/A	#N/A	#N/A	0	#N/A	#N/A	0	0	#N/A	#N/A	0	0	#N/A	#N/A	0	0	#N/A	#N/A	0	0	#N/A	#N/A	0	0	#N/A	#N/A	0
HM1_Pyro_I-76	0	#N/A	#N/A	#N/A	#N/A	#N/A	0	#N/A	#N/A	0	0	#N/A	#N/A	0	0	#N/A	#N/A	0	0	#N/A	#N/A	0	0	#N/A	#N/A	0	0	#N/A	#N/A	0
HM1_Pyro_I-78	0	#N/A	#N/A	#N/A	#N/A	#N/A	0	#N/A	#N/A	0	0	#N/A	#N/A	0	0	#N/A	#N/A	0	0	#N/A	#N/A	0	0	#N/A	#N/A	0	0	#N/A	#N/A	0
HM1_Pyro_I-79	0	#N/A	#N/A	#N/A	#N/A	#N/A	0	#N/A	#N/A	0	0	#N/A	#N/A	0	0	#N/A	#N/A	0	0	#N/A	#N/A	0	0	#N/A	#N/A	0	0	#N/A	#N/A	0
HM1_Pyro_I-82	0	#N/A	#N/A	#N/A	#N/A	#N/A	0	#N/A	#N/A	0	0	#N/A	#N/A	0	0	#N/A	#N/A	0	0	#N/A	#N/A	0	0	#N/A	#N/A	0	0	#N/A	#N/A	0
HM1_Pyro_I-83	0	#N/A	#N/A	#N/A	#N/A	#N/A	0	#N/A	#N/A	0	0	#N/A	#N/A	0	0	#N/A	#N/A	0	0	#N/A	#N/A	0	0	#N/A	#N/A	0	0	#N/A	#N/A	0
HM1_Pyro_I-85	0	#N/A	#N/A	#N/A	#N/A	#N/A	0	#N/A	#N/A	0	0	#N/A	#N/A	0	0	#N/A	#N/A	0	0	#N/A	#N/A	0	0	#N/A	#N/A	0	0	#N/A	#N/A	0
HM1_Pyro_I-94	0	#N/A	#N/A	#N/A	#N/A	#N/A	0	#N/A	#N/A	0	0	#N/A	#N/A	0	0	#N/A	#N/A	0	0	#N/A	#N/A	0	0	#N/A	#N/A	0	0	#N/A	#N/A	0
HM1_Pyro_I-96	0	#N/A	#N/A	#N/A	#N/A	#N/A	0	#N/A	#N/A	0	0	#N/A	#N/A	0	0	#N/A	#N/A	0	0	#N/A	#N/A	0	0	#N/A	#N/A	0	0	#N/A	#N/A	0
HM1_Pyro_I-98	0	#N/A	#N/A	#N/A	#N/A	#N/A	0	#N/A	#N/A	0	0	#N/A	#N/A	0	0	#N/A	#N/A	0	0	#N/A	#N/A	0	0	#N/A	#N/A	0	0	#N/A	#N/A	0
HM1_Pyro_I-99	0	#N/A	#N/A	#N/A	#N/A	#N/A	0	#N/A	#N/A	0	0	#N/A	#N/A	0	0	#N/A	#N/A	0	0	#N/A	#N/A	0	0	#N/A	#N/A	0	0	#N/A	#N/A	0
HM1_Pyro_I-100	0	#N/A	#N/A	#N/A	#N/A	#N/A	0	#N/A	#N/A	0	0	#N/A	#N/A	0	0	#N/A	#N/A	0	0	#N/A	#N/A	0	0	#N/A	#N/A	0	0	#N/A	#N/A	0
HM1_Pyro_I-102	0	#N/A	#N/A	#N/A	#N/A	#N/A	0	#N/A	#N/A	0	0	#N/A	#N/A	0	0	#N/A	#N/A	0	0	#N/A	#N/A	0	0	#N/A	#N/A	0	0	#N/A	#N/A	0
HM1_Pyro_I-103	0	#N/A	#N/A	#N/A	#N/A	#N/A	0	#N/A	#N/A	0	0	#N/A	#N/A	0	0	#N/A	#N/A	0	0	#N/A	#N/A	0	0	#N/A	#N/A	0	0	#N/A	#N/A	0
HM1_Pyro_I-104	0	#N/A	#N/A	#N/A	#N/A	#N/A	0	#N/A	#N/A	0	0	#N/A	#N/A	0	0	#N/A	#N/A	0	0	#N/A	#N/A	0	0	#N/A	#N/A	0	0	#N/A	#N/A	0
HM1_Pyro_I-105	0	#N/A	#N/A	#N/A	#N/A	#N/A	0	#N/A	#N/A	0	0	#N/A	#N/A	0	0	#N/A	#N/A	0	0	#N/A	#N/A	0	0	#N/A	#N/A	0	0	#N/A	#N/A	0
HM1_Pyro_I-107	0	#N/A	#N/A	#N/A	#N/A	#N/A	0	#N/A	#N/A	0	0	#N/A	#N/A	0	0	#N/A	#N/A	0	0	#N/A	#N/A	0	0	#N/A	#N/A	0	0	#N/A	#N/A	0
HM1_Pyro_I-108	0	#N/A	#N/A	#N/A	#N/A	#N/A	0	#N/A	#N/A	0	0	#N/A	#N/A	0	0	#N/A	#N/A	0	0	#N/A	#N/A	0	0	#N/A	#N/A	0	0	#N/A	#N/A	0
HM1_Pyro_I-109	0	#N/A	#N/A	#N/A	#N/A	#N/A	0	#N/A	#N/A	0	0	#N/A	#N/A	0	0	#N/A	#N/A	0	0	#N/A	#N/A	0	0	#N/A	#N/A	0	0	#N/A	#N/A	0
HM1_Pyro_I-111	0	#N/A	#N/A	#N/A	#N/A	#N/A	0	#N/A	#N/A	0	0	#N/A	#N/A	0	0	#N/A	#N/A	0	0	#N/A	#N/A	0	0	#N/A	#N/A	0	0	#N/A	#N/A	0
HM1_Pyro_I-112	0	#N/A	#N/A	#N/A	#N/A	#N/A	0	#N/A	#N/A	0	0	#N/A	#N/A	0	0	#N/A	#N/A	0	0	#N/A	#N/A	0	0	#N/A	#N/A	0	0	#N/A	#N/A	0
HM1_Pyro_I-113	0	#N/A	#N/A	#N/A	#N/A	#N/A	0	#N/A	#N/A	0	0	#N/A	#N/A	0	0	#N/A	#N/A	0	0	#N/A	#N/A	0	0	#N/A	#N/A	0	0	#N/A	#N/A	0
HM1_Pyro_VI-11	0	#N/A	#N/A	#N/A	#N/A	#N/A	0	#N/A	#N/A	0	0	#N/A	#N/A	0	0	#N/A	#N/A	0	0	#N/A	#N/A	0	0	#N/A	#N/A	0	0	#N/A	#N/A	0
HM1_Pyro_I-115	0	#N/A	#N/A	#N/A	#N/A	#N/A	0	#N/A	#N/A	0	0	#N/A	#N/A	0	0	#N/A	#N/A	0	0	#N/A	#N/A	0	0	#N/A	#N/A	0	0	#N/A	#N/A	0
HM1_Pyro_I-116	0	#N/A	#N/A	#N/A	#N/A	#N/A	0	#N/A	#N/A	0	0	#N/A	#N/A	0	0	#N/A	#N/A	0	0	#N/A	#N/A	0	0	#N/A	#N/A	0	0	#N/A	#N/A	0
HM1_Pyro_I-118	0	#N/A	#N/A	#N/A	#N/A	#N/A	0	#N/A	#N/A	0	0	#N/A	#N/A	0	0	#N/A	#N/A	0	0	#N/A	#N/A	0	0	#N/A	#N/A	0	0	#N/A	#N/A	0
HM1_Pyro_I-119	0	#N/A	#N/A	#N/A	#N/A	#N/A	0	#N/A	#N/A	0	0	#N/A	#N/A	0	0	#N/A	#N/A	0	0	#N/A	#N/A	0	0	#N/A	#N/A	0	0	#N/A	#N/A	0
HM1_Pyro_I-122	0	#N/A	#N/A	#N/A	#N/A	#N/A	0	#N/A	#N/A	0	0	#N/A	#N/A	0	0	#N/A	#N/A	0	0	#N/A	#N/A	0	0	#N/A	#N/A	0	0	#N/A	#N/A	0
HM1_Pyro_I-124	0	#N/A	#N/A	#N/A	#N/A	#N/A	0	#N/A	#N/A	0	0	#N/A	#N/A	0	0	#N/A	#N/A	0	0	#N/A	#N/A	0	0	#N/A	#N/A	0	0	#N/A	#N/A	0
HM1_Pyro_VI-14	0	#N/A	#N/A	#N/A	#N/A	#N/A	0	#N/A	#N/A	0	0	#N/A	#N/A	0	0	#N/A	#N/A	0	0	#N/A	#N/A	0	0	#N/A	#N/A	0	0	#N/A	#N/A	0
HM1_Pyro_I-128	0	#N/A	#N/A	#N/A	#N/A	#N/A	0	#N/A	#N/A	0	0	#N/A	#N/A	0	0	#N/A	#N/A	0	0	#N/A	#N/A	0	0	#N/A	#N/A	0	0	#N/A	#N/A	0
HM1_Pyro_I-129	0	#N/A	#N/A	#N/A	#N/A	#N/A	0	#N/A	#N/A	0	0	#N/A	#N/A	0	0	#N/A	#N/A	0	0	#N/A	#N/A	0	0	#N/A	#N/A	0	0	#N/A	#N/A	0
HM1_Pyro_I-133	0	#N/A	#N/A	#N/A	#N/A	#N/A	0	#N/A	#N/A	0	0	#N/A	#N/A	0	0	#N/A	#N/A	0	0	#N/A	#N/A	0	0	#N/A	#N/A	0	0	#N/A	#N/A	0
HM1_Pyro_I-136	0	#N/A	#N/A	#N/A	#N/A	#N/A	0	#N/A	#N/A	0	0	#N/A	#N/A	0	0	#N/A	#N/A	0	0	#N/A	#N/A	0	0	#N/A	#N/A	0	0	#N/A	#N/A	0
HM1_Pyro_I-137	0	#N/A	#N/A	#N/A	#N/A	#N/A	0	#N/A	#N/A	0	0	#N/A	#N/A	0	0	#N/A	#N/A	0	0	#N/A	#N/A	0	0	#N/A	#N/A	0	0	#N/A	#N/A	0
HM1_Pyro_I-139	0	#N/A	#N/A	#N/A	#N/A	#N/A	0	#N/A	#N/A	0	0	#N/A	#N/A	0	0	#N/A	#N/A	0	0	#N/A	#N/A	0	0	#N/A	#N/A	0	0	#N/A	#N/A	0
HM1_Pyro_VI-16	0	#N/A	#N/A	#N/A	#N/A	#N/A	0	#N/A	#N/A	0	0	#N/A	#N/A	0	0	#N/A	#N/A	0	0	#N/A	#N/A	0	0	#N/A	#N/A	0	0	#N/A	#N/A	0
HM1_Pyro_VI-17	0	#N/A	#N/A	#N/A	#N/A	#N/A	0	#N/A	#N/A	0	0	#N/A	#N/A	0	0	#N/A	#N/A	0	0	#N/A	#N/A	0	0	#N/A	#N/A	0	0	#N/A	#N/A	0
HM1_Pyro_I-142	0	#N/A	#N/A	#N/A	#N/A	#N/A	0	#N/A	#N/A	0	0	#N/A	#N/A	0	0	#N/A	#N/A	0	0	#N/A	#N/A	0	0	#N/A	#N/A	0	0	#N/A	#N/A	0
HM1_Pyro_I-144	0	#N/A	#N/A	#N/A	#N/A	#N/A	0	#N/A	#N/A	0	0	#N/A	#N/A	0	0	#N/A	#N/A	0	0	#N/A	#N/A	0	0	#N/A	#N/A	0	0	#N/A	#N/A	0
HM1_Pyro_I-145	0	#N/A	#N/A	#N/A	#N/A	#N/A	0	#N/A	#N/A	0	0	#N/A	#N/A	0	0	#N/A	#N/A	0	0	#N/A	#N/A	0	0	#N/A	#N/A	0	0	#N/A	#N/A	0
HM1_Pyro_I-146	0	#N/A	#N/A	#N/A	#N/A	#N/A	0	#N/A	#N/A	0	0	#N/A	#N/A	0	0	#N/A	#N/A	0	0	#N/A	#N/A	0	0	#N/A	#N/A	0	0	#N/A	#N/A	0
HM1_Pyro_I-147	0	#N/A	#N/A	#N/A	#N/A	#N/A	0	#N/A	#N/A	0	0	#N/A	#N/A	0	0	#N/A	#N/A	0	0	#N/A	#N/A	0	0	#N/A	#N/A	0	0	#N/A	#N/A	0
HM1_Pyro_I-150	0	#N/A	#N/A	#N/A	#N/A	#N/A	0	#N/A	#N/A	0	0	#N/A	#N/A	0	0	#N/A	#N/A	0	0	#N/A	#N/A	0	0	#N/A	#N/A	0	0	#N/A	#N/A	0
HM1_Pyro_I-151	0	#N/A	#N/A	#N/A	#N/A	#N/A	0	#N/A	#N/A	0	0	#N/A	#N/A	0	0	#N/A	#N/A	0	0	#N/A	#N/A	0	0	#N/A	#N/A	0	0	#N/A	#N/A	0
HM1_Pyro_I-153	0	#N/A	#N/A	#N/A	#N/A	#N/A	0	#N/A	#N/A	0	0	#N/A	#N/A	0	0	#N/A	#N/A	0	0	#N/A	#N/A	0	0	#N/A	#N/A	0	0	#N/A	#N/A	0
HM1_Pyro_I-154	0	#N/A	#N/A	#N/A	#N/A	#N/A	0	#N/A	#N/A	0	0	#N/A	#N/A	0	0	#N/A	#N/A	0	0	#N/A	#N/A	0	0	#N/A	#N/A	0	0	#N/A	#N/A	0
HM1_Pyro_I-158	0	#N/A	#N/A	#N/A	#N/A	#N/A	0	#N/A	#N/A	0	0	#N/A	#N/A	0	0	#N/A	#N/A	0	0	#N/A	#N/A	0	0	#N/A	#N/A	0	0	#N/A	#N/A	0
HM1_Pyro_I-159	0	#N/A	#N/A	#N/A	#N/A	#N/A	0	#N/A	#N/A	0	0	#N/A	#N/A	0	0	#N/A	#N/A	0	0	#N/A	#N/A	0	0	#N/A	#N/A	0	0	#N/A	#N/A	0
HM1_Pyro_I-160	0	#N/A	#N/A	#N/A	#N/A	#N/A	0	#N/A	#N/A	0	0	#N/A	#N/A	0	0	#N/A	#N/A	0	0	#N/A	#N/A	0	0	#N/A	#N/A	0	0	#N/A	#N/A	0
HM1_Pyro_I-162	0	#N/A	#N/A	#N/A	#N/A	#N/A	0	#N/A	#N/A	0	0	#N/A	#N/A	0	0	#N/A	#N/A	0	0	#N/A	#N/A	0	0	#N/A	#N/A	0	0	#N/A	#N/A	0
HM1_Pyro_I-163	0	#N/A	#N/A	#N/A	#N/A	#N/A	0	#N/A	#N/A	0	0	#N/A	#N/A	0	0	#N/A	#N/A	0	0	#N/A	#N/A	0	0	#N/A	#N/A	0	0	#N/A	#N/A	0
HM1_Pyro_I-165	0	#N/A	#N/A	#N/A	#N/A	#N/A	0	#N/A	#N/A	0	0	#N/A	#N/A	0	0	#N/A	#N/A	0	0	#N/A	#N/A	0	0	#N/A	#N/A	0	0	#N/A	#N/A	0
HM1_Pyro_I-166	0	#N/A	#N/A	#N/A	#N/A	#N/A	0	#N/A	#N/A	0	0	#N/A	#N/A	0	0	#N/A	#N/A	0	0	#N/A	#N/A	0	0	#N/A	#N/A	0	0	#N/A	#N/A	0
HM1_Pyro_I-168	0	#N/A	#N/A	#N/A	#N/A	#N/A	0	#N/A	#N/A	0	0	#N/A	#N/A	0	0	#N/A	#N/A	0	0	#N/A	#N/A	0	0	#N/A	#N/A	0	0	#N/A	#N/A	0
HM1_Pyro_I-169	0	#N/A	#N/A	#N/A	#N/A	#N/A	0	#N/A	#N/A	0	0	#N/A	#N/A	0	0	#N/A	#N/A	0	0	#N/A	#N/A	0	0	#N/A	#N/A	0	0	#N/A	#N/A	0
HM1_Pyro_I-171	0	#N/A	#N/A	#N/A	#N/A	#N/A	0	#N/A	#N/A	0	0	#N/A	#N/A	0	0	#N/A	#N/A	0	0	#N/A	#N/A	0	0	#N/A	#N/A	0	0	#N/A	#N/A	0
HM1_Pyro_I-172	0	#N/A	#N/A	#N/A	#N/A	#N/A	0	#N/A	#N/A	0	0	#N/A	#N/A	0	0	#N/A	#N/A	0	0	#N/A	#N/A	0	0	#N/A	#N/A	0	0	#N/A	#N/A	0
HM1_Pyro_VI-18	0	#N/A	#N/A	#N/A	#N/A	#N/A	0	#N/A	#N/A	0	0	#N/A	#N/A	0	0	#N/A	#N/A	0	0	#N/A	#N/A	0	0	#N/A	#N/A	0	0	#N/A	#N/A	0
HM1_Pyro_I-177	0	#N/A	#N/A	#N/A	#N/A	#N/A	0	#N/A	#N/A	0	0	#N/A	#N/A	0	0	#N/A	#N/A	0	0	#N/A	#N/A	0	0	#N/A	#N/A	0	0	#N/A	#N/A	0
HM1_Pyro_I-181	0	#N/A	#N/A	#N/A	#N/A	#N/A	0	#N/A	#N/A	0	0	#N/A	#N/A	0	0	#N/A	#N/A	0	0	#N/A	#N/A	0	0	#N/A	#N/A	0	0	#N/A	#N/A	0
HM1_Pyro_I-182	0	#N/A	#N/A	#N/A	#N/A	#N/A	0	#N/A	#N/A	0	0	#N/A	#N/A	0	0	#N/A	#N/A	0	0	#N/A	#N/A	0	0	#N/A	#N/A	0	0	#N/A	#N/A	0
HM1_Pyro_I-186	0	#N/A	#N/A	#N/A	#N/A	#N/A	0	#N/A	#N/A	0	0	#N/A	#N/A	0	0	#N/A	#N/A	0	0	#N/A	#N/A	0	0	#N/A	#N/A	0	0	#N/A	#N/A	0
HM1_Pyro_VI-19	0	#N/A	#N/A	#N/A	#N/A	#N/A	0	#N/A	#N/A	0	0	#N/A	#N/A	0	0	#N/A	#N/A	0	0	#N/A	#N/A	0	0	#N/A	#N/A	0	0	#N/A	#N/A	0
HM1_Pyro_I-192	0	#N/A	#N/A	#N/A	#N/A	#N/A	0	#N/A	#N/A	0	0	#N/A	#N/A	0	0	#N/A	#N/A	0	0	#N/A	#N/A	0	0	#N/A	#N/A	0	0	#N/A	#N/A	0
HM1_Pyro_I-193	0	#N/A	#N/A	#N/A	#N/A	#N/A	0	#N/A	#N/A	0	0	#N/A	#N/A	0	0	#N/A	#N/A	0	0	#N/A	#N/A	0	0	#N/A	#N/A	0	0	#N/A	#N/A	0
HM1_Pyro_I-194	0	#N/A	#N/A	#N/A	#N/A	#N/A	0	#N/A	#N/A	0	0	#N/A	#N/A	0	0	#N/A	#N/A	0	0	#N/A	#N/A	0	0	#N/A	#N/A	0	0	#N/A	#N/A	0
HM1_Pyro_I-196	0	#N/A	#N/A	#N/A	#N/A	#N/A	0	#N/A	#N/A	0	0	#N/A	#N/A	0	0	#N/A	#N/A	0	0	#N/A	#N/A	0	0	#N/A	#N/A	0	0	#N/A	#N/A	0
HM1_Pyro_I-198	0	#N/A	#N/A	#N/A	#N/A	#N/A	0	#N/A	#N/A	0	0	#N/A	#N/A	0	0	#N/A	#N/A	0	0	#N/A	#N/A	0	0	#N/A	#N/A	0	0	#N/A	#N/A	0
HM1_Pyro_I-203	0	#N/A	#N/A	#N/A	#N/A	#N/A	0	#N/A	#N/A	0	0	#N/A	#N/A	0	0	#N/A	#N/A	0	0	#N/A	#N/A	0	0	#N/A	#N/A	0	0	#N/A	#N/A	0
HM1_Pyro_I-204	0	#N/A	#N/A	#N/A	#N/A	#N/A	0	#N/A	#N/A	0	0	#N/A	#N/A	0	0	#N/A	#N/A	0	0	#N/A	#N/A	0	0	#N/A	#N/A	0	0	#N/A	#N/A	0
HM1_Pyro_I-207	0	#N/A	#N/A	#N/A	#N/A	#N/A	0	#N/A	#N/A	0	0	#N/A	#N/A	0	0	#N/A	#N/A	0	0	#N/A	#N/A	0	0	#N/A	#N/A	0	0	#N/A	#N/A	0
HM1_Pyro_I-209	0	#N/A	#N/A	#N/A	#N/A	#N/A	0	#N/A	#N/A	0	0	#N/A	#N/A	0	0	#N/A	#N/A	0	0	#N/A	#N/A	0	0	#N/A	#N/A	0	0	#N/A	#N/A	0
HM1_Pyro_I-210	0	#N/A	#N/A	#N/A	#N/A	#N/A	0	#N/A	#N/A	0	0	#N/A	#N/A	0	0	#N/A	#N/A	0	0	#N/A	#N/A	0	0	#N/A	#N/A	0	0	#N/A	#N/A	0
HM1_Pyro_I-213	0	#N/A	#N/A	#N/A	#N/A	#N/A	0	#N/A	#N/A	0	0	#N/A	#N/A	0	0	#N/A	#N/A	0	0	#N/A	#N/A	0	0	#N/A	#N/A	0	0	#N/A	#N/A	0
HM1_Pyro_VI-21	0	#N/A	#N/A	#N/A	#N/A	#N/A	0	#N/A	#N/A	0	0	#N/A	#N/A	0	0	#N/A	#N/A	0	0	#N/A	#N/A	0	0	#N/A	#N/A	0	0	#N/A	#N/A	0
HM1_Pyro_VI-22	0	#N/A	#N/A	#N/A	#N/A	#N/A	0	#N/A	#N/A	0	0	#N/A	#N/A	0	0	#N/A	#N/A	0	0	#N/A	#N/A	0	0	#N/A	#N/A	0	0	#N/A	#N/A	0
HM1_Pyro_VI-23	0	#N/A	#N/A	#N/A	#N/A	#N/A	0	#N/A	#N/A	0	0	#N/A	#N/A	0	0	#N/A	#N/A	0	0	#N/A	#N/A	0	0	#N/A	#N/A	0	0	#N/A	#N/A	0
HM1_Pyro_I-220	0	#N/A	#N/A	#N/A	#N/A	#N/A	0	#N/A	#N/A	0	0	#N/A	#N/A	0	0	#N/A	#N/A	0	0	#N/A	#N/A	0	0	#N/A	#N/A	0	0	#N/A	#N/A	0
HM1_Pyro_I-222	0	#N/A	#N/A	#N/A	#N/A	#N/A	0	#N/A	#N/A	0	0	#N/A	#N/A	0	0	#N/A	#N/A	0	0	#N/A	#N/A	0	0	#N/A	#N/A	0	0	#N/A	#N/A	0
HM1_Pyro_I-226	0	#N/A	#N/A	#N/A	#N/A	#N/A	0	#N/A	#N/A	0	0	#N/A	#N/A	0	0	#N/A	#N/A	0	0	#N/A	#N/A	0	0	#N/A	#N/A	0	0	#N/A	#N/A	0
HM1_Pyro_I-227	0	#N/A	#N/A	#N/A	#N/A	#N/A	0	#N/A	#N/A	0	0	#N/A	#N/A	0	0	#N/A	#N/A	0	0	#N/A	#N/A	0	0	#N/A	#N/A	0	0	#N/A	#N/A	0
HM1_Pyro_I-228	0	#N/A	#N/A	#N/A	#N/A	#N/A	0	#N/A	#N/A	0	0	#N/A	#N/A	0	0	#N/A	#N/A	0	0	#N/A	#N/A	0	0	#N/A	#N/A	0	0	#N/A	#N/A	0
HM1_Pyro_I-229	0	#N/A	#N/A	#N/A	#N/A	#N/A	0	#N/A	#N/A	0	0	#N/A	#N/A	0	0	#N/A	#N/A	0	0	#N/A	#N/A	0	0	#N/A	#N/A	0	0	#N/A	#N/A	0
HM1_Pyro_I-233	0	#N/A	#N/A	#N/A	#N/A	#N/A	0	#N/A	#N/A	0	0	#N/A	#N/A	0	0	#N/A	#N/A	0	0	#N/A	#N/A	0	0	#N/A	#N/A	0	0	#N/A	#N/A	0
HM1_Pyro_I-234	0	#N/A	#N/A	#N/A	#N/A	#N/A	0	#N/A	#N/A	0	0	#N/A	#N/A	0	0	#N/A	#N/A	0	0	#N/A	#N/A	0	0	#N/A	#N/A	0	0	#N/A	#N/A	0
HM1_Pyro_I-240	0	#N/A	#N/A	#N/A	#N/A	#N/A	0	#N/A	#N/A	0	0	#N/A	#N/A	0	0	#N/A	#N/A	0	0	#N/A	#N/A	0	0	#N/A	#N/A	0	0	#N/A	#N/A	0
HM1_Pyro_I-241	0	#N/A	#N/A	#N/A	#N/A	#N/A	0	#N/A	#N/A	0	0	#N/A	#N/A	0	0	#N/A	#N/A	0	0	#N/A	#N/A	0	0	#N/A	#N/A	0	0	#N/A	#N/A	0
HM1_Pyro_I-242	0	#N/A	#N/A	#N/A	#N/A	#N/A	0	#N/A	#N/A	0	0	#N/A	#N/A	0	0	#N/A	#N/A	0	0	#N/A	#N/A	0	0	#N/A	#N/A	0	0	#N/A	#N/A	0
HM1_Pyro_I-248	0	#N/A	#N/A	#N/A	#N/A	#N/A	0	#N/A	#N/A	0	0	#N/A	#N/A	0	0	#N/A	#N/A	0	0	#N/A	#N/A	0	0	#N/A	#N/A	0	0	#N/A	#N/A	0
HM1_Pyro_I-250	0	#N/A	#N/A	#N/A	#N/A	#N/A	0	#N/A	#N/A	0	0	#N/A	#N/A	0	0	#N/A	#N/A	0	0	#N/A	#N/A	0	0	#N/A	#N/A	0	0	#N/A	#N/A	0
HM1_Pyro_I-252	0	#N/A	#N/A	#N/A	#N/A	#N/A	0	#N/A	#N/A	0	0	#N/A	#N/A	0	0	#N/A	#N/A	0	0	#N/A	#N/A	0	0	#N/A	#N/A	0	0	#N/A	#N/A	0
HM1_Pyro_I-258	0	#N/A	#N/A	#N/A	#N/A	#N/A	0	#N/A	#N/A	0	0	#N/A	#N/A	0	0	#N/A	#N/A	0	0	#N/A	#N/A	0	0	#N/A	#N/A	0	0	#N/A	#N/A	0
HM1_Pyro_I-260	0	#N/A	#N/A	#N/A	#N/A	#N/A	0	#N/A	#N/A	0	0	#N/A	#N/A	0	0	#N/A	#N/A	0	0	#N/A	#N/A	0	0	#N/A	#N/A	0	0	#N/A	#N/A	0
HM1_Pyro_I-263	0	#N/A	#N/A	#N/A	#N/A	#N/A	0	#N/A	#N/A	0	0	#N/A	#N/A	0	0	#N/A	#N/A	0	0	#N/A	#N/A	0	0	#N/A	#N/A	0	0	#N/A	#N/A	0
HM1_Pyro_I-267	0	#N/A	#N/A	#N/A	#N/A	#N/A	0	#N/A	#N/A	0	0	#N/A	#N/A	0	0	#N/A	#N/A	0	0	#N/A	#N/A	0	0	#N/A	#N/A	0	0	#N/A	#N/A	0
HM1_Pyro_I-269	0	#N/A	#N/A	#N/A	#N/A	#N/A	0	#N/A	#N/A	0	0	#N/A	#N/A	0	0	#N/A	#N/A	0	0	#N/A	#N/A	0	0	#N/A	#N/A	0	0	#N/A	#N/A	0
HM1_Pyro_I-270	0	#N/A	#N/A	#N/A	#N/A	#N/A	0	#N/A	#N/A	0	0	#N/A	#N/A	0	0	#N/A	#N/A	0	0	#N/A	#N/A	0	0	#N/A	#N/A	0	0	#N/A	#N/A	0
HM1_Pyro_I-271	0	#N/A	#N/A	#N/A	#N/A	#N/A	0	#N/A	#N/A	0	0	#N/A	#N/A	0	0	#N/A	#N/A	0	0	#N/A	#N/A	0	0	#N/A	#N/A	0	0	#N/A	#N/A	0
HM1_Pyro_I-274	0	#N/A	#N/A	#N/A	#N/A	#N/A	0	#N/A	#N/A	0	0	#N/A	#N/A	0	0	#N/A	#N/A	0	0	#N/A	#N/A	0	0	#N/A	#N/A	0	0	#N/A	#N/A	0
HM1_Pyro_VI-27	0	#N/A	#N/A	#N/A	#N/A	#N/A	0	#N/A	#N/A	0	0	#N/A	#N/A	0	0	#N/A	#N/A	0	0	#N/A	#N/A	0	0	#N/A	#N/A	0	0	#N/A	#N/A	0
HM1_Pyro_I-275	0	#N/A	#N/A	#N/A	#N/A	#N/A	0	#N/A	#N/A	0	0	#N/A	#N/A	0	0	#N/A	#N/A	0	0	#N/A	#N/A	0	0	#N/A	#N/A	0	0	#N/A	#N/A	0
HM1_Pyro_I-276	0	#N/A	#N/A	#N/A	#N/A	#N/A	0	#N/A	#N/A	0	0	#N/A	#N/A	0	0	#N/A	#N/A	0	0	#N/A	#N/A	0	0	#N/A	#N/A	0	0	#N/A	#N/A	0
HM1_Pyro_I-277	0	#N/A	#N/A	#N/A	#N/A	#N/A	0	#N/A	#N/A	0	0	#N/A	#N/A	0	0	#N/A	#N/A	0	0	#N/A	#N/A	0	0	#N/A	#N/A	0	0	#N/A	#N/A	0
HM1_Pyro_VI-28	0	#N/A	#N/A	#N/A	#N/A	#N/A	0	#N/A	#N/A	0	0	#N/A	#N/A	0	0	#N/A	#N/A	0	0	#N/A	#N/A	0	0	#N/A	#N/A	0	0	#N/A	#N/A	0
HM1_Pyro_I-281	0	#N/A	#N/A	#N/A	#N/A	#N/A	0	#N/A	#N/A	0	0	#N/A	#N/A	0	0	#N/A	#N/A	0	0	#N/A	#N/A	0	0	#N/A	#N/A	0	0	#N/A	#N/A	0
HM1_Pyro_I-282	0	#N/A	#N/A	#N/A	#N/A	#N/A	0	#N/A	#N/A	0	0	#N/A	#N/A	0	0	#N/A	#N/A	0	0	#N/A	#N/A	0	0	#N/A	#N/A	0	0	#N/A	#N/A	0
HM1_Pyro_I-283	0	#N/A	#N/A	#N/A	#N/A	#N/A	0	#N/A	#N/A	0	0	#N/A	#N/A	0	0	#N/A	#N/A	0	0	#N/A	#N/A	0	0	#N/A	#N/A	0	0	#N/A	#N/A	0
HM1_Pyro_I-284	0	#N/A	#N/A	#N/A	#N/A	#N/A	0	#N/A	#N/A	0	0	#N/A	#N/A	0	0	#N/A	#N/A	0	0	#N/A	#N/A	0	0	#N/A	#N/A	0	0	#N/A	#N/A	0
HM1_Pyro_I-286	0	#N/A	#N/A	#N/A	#N/A	#N/A	0	#N/A	#N/A	0	0	#N/A	#N/A	0	0	#N/A	#N/A	0	0	#N/A	#N/A	0	0	#N/A	#N/A	0	0	#N/A	#N/A	0
HM1_Pyro_VI-29	0	#N/A	#N/A	#N/A	#N/A	#N/A	0	#N/A	#N/A	0	0	#N/A	#N/A	0	0	#N/A	#N/A	0	0	#N/A	#N/A	0	0	#N/A	#N/A	0	0	#N/A	#N/A	0
HM1_Pyro_I-288	0	#N/A	#N/A	#N/A	#N/A	#N/A	0	#N/A	#N/A	0	0	#N/A	#N/A	0	0	#N/A	#N/A	0	0	#N/A	#N/A	0	0	#N/A	#N/A	0	0	#N/A	#N/A	0
HM1_Pyro_VI-30	0	#N/A	#N/A	#N/A	#N/A	#N/A	0	#N/A	#N/A	0	0	#N/A	#N/A	0	0	#N/A	#N/A	0	0	#N/A	#N/A	0	0	#N/A	#N/A	0	0	#N/A	#N/A	0
HM1_Pyro_I-293	0	#N/A	#N/A	#N/A	#N/A	#N/A	0	#N/A	#N/A	0	0	#N/A	#N/A	0	0	#N/A	#N/A	0	0	#N/A	#N/A	0	0	#N/A	#N/A	0	0	#N/A	#N/A	0
HM1_Pyro_I-294	0	#N/A	#N/A	#N/A	#N/A	#N/A	0	#N/A	#N/A	0	0	#N/A	#N/A	0	0	#N/A	#N/A	0	0	#N/A	#N/A	0	0	#N/A	#N/A	0	0	#N/A	#N/A	0
HM1_Pyro_VI-31	0	#N/A	#N/A	#N/A	#N/A	#N/A	0	#N/A	#N/A	0	0	#N/A	#N/A	0	0	#N/A	#N/A	0	0	#N/A	#N/A	0	0	#N/A	#N/A	0	0	#N/A	#N/A	0
HM1_Pyro_VI-32	0	#N/A	#N/A	#N/A	#N/A	#N/A	0	#N/A	#N/A	0	0	#N/A	#N/A	0	0	#N/A	#N/A	0	0	#N/A	#N/A	0	0	#N/A	#N/A	0	0	#N/A	#N/A	0
HM1_Pyro_I-296	0	#N/A	#N/A	#N/A	#N/A	#N/A	0	#N/A	#N/A	0	0	#N/A	#N/A	0	0	#N/A	#N/A	0	0	#N/A	#N/A	0	0	#N/A	#N/A	0	0	#N/A	#N/A	0
HM1_Pyro_I-301	0	#N/A	#N/A	#N/A	#N/A	#N/A	0	#N/A	#N/A	0	0	#N/A	#N/A	0	0	#N/A	#N/A	0	0	#N/A	#N/A	0	0	#N/A	#N/A	0	0	#N/A	#N/A	0
HM1_Pyro_I-302	0	#N/A	#N/A	#N/A	#N/A	#N/A	0	#N/A	#N/A	0	0	#N/A	#N/A	0	0	#N/A	#N/A	0	0	#N/A	#N/A	0	0	#N/A	#N/A	0	0	#N/A	#N/A	0
HM1_Pyro_I-303	0	#N/A	#N/A	#N/A	#N/A	#N/A	0	#N/A	#N/A	0	0	#N/A	#N/A	0	0	#N/A	#N/A	0	0	#N/A	#N/A	0	0	#N/A	#N/A	0	0	#N/A	#N/A	0
HM1_Pyro_I-305	0	#N/A	#N/A	#N/A	#N/A	#N/A	0	#N/A	#N/A	0	0	#N/A	#N/A	0	0	#N/A	#N/A	0	0	#N/A	#N/A	0	0	#N/A	#N/A	0	0	#N/A	#N/A	0
HM1_Pyro_I-307	0	#N/A	#N/A	#N/A	#N/A	#N/A	0	#N/A	#N/A	0	0	#N/A	#N/A	0	0	#N/A	#N/A	0	0	#N/A	#N/A	0	0	#N/A	#N/A	0	0	#N/A	#N/A	0
HM1_Pyro_I-308	0	#N/A	#N/A	#N/A	#N/A	#N/A	0	#N/A	#N/A	0	0	#N/A	#N/A	0	0	#N/A	#N/A	0	0	#N/A	#N/A	0	0	#N/A	#N/A	0	0	#N/A	#N/A	0
HM1_Pyro_I-309	0	#N/A	#N/A	#N/A	#N/A	#N/A	0	#N/A	#N/A	0	0	#N/A	#N/A	0	0	#N/A	#N/A	0	0	#N/A	#N/A	0	0	#N/A	#N/A	0	0	#N/A	#N/A	0
HM1_Pyro_I-310	0	#N/A	#N/A	#N/A	#N/A	#N/A	0	#N/A	#N/A	0	0	#N/A	#N/A	0	0	#N/A	#N/A	0	0	#N/A	#N/A	0	0	#N/A	#N/A	0	0	#N/A	#N/A	0
HM1_Pyro_I-311	0	#N/A	#N/A	#N/A	#N/A	#N/A	0	#N/A	#N/A	0	0	#N/A	#N/A	0	0	#N/A	#N/A	0	0	#N/A	#N/A	0	0	#N/A	#N/A	0	0	#N/A	#N/A	0
HM1_Pyro_I-312	0	#N/A	#N/A	#N/A	#N/A	#N/A	0	#N/A	#N/A	0	0	#N/A	#N/A	0	0	#N/A	#N/A	0	0	#N/A	#N/A	0	0	#N/A	#N/A	0	0	#N/A	#N/A	0
HM1_Pyro_I-313	0	#N/A	#N/A	#N/A	#N/A	#N/A	0	#N/A	#N/A	0	0	#N/A	#N/A	0	0	#N/A	#N/A	0	0	#N/A	#N/A	0	0	#N/A	#N/A	0	0	#N/A	#N/A	0
HM1_Pyro_I-314	0	#N/A	#N/A	#N/A	#N/A	#N/A	0	#N/A	#N/A	0	0	#N/A	#N/A	0	0	#N/A	#N/A	0	0	#N/A	#N/A	0	0	#N/A	#N/A	0	0	#N/A	#N/A	0
HM1_Pyro_I-315	0	#N/A	#N/A	#N/A	#N/A	#N/A	0	#N/A	#N/A	0	0	#N/A	#N/A	0	0	#N/A	#N/A	0	0	#N/A	#N/A	0	0	#N/A	#N/A	0	0	#N/A	#N/A	0
HM1_Pyro_VI-33	0	#N/A	#N/A	#N/A	#N/A	#N/A	0	#N/A	#N/A	0	0	#N/A	#N/A	0	0	#N/A	#N/A	0	0	#N/A	#N/A	0	0	#N/A	#N/A	0	0	#N/A	#N/A	0
HM1_Pyro_I-317	0	#N/A	#N/A	#N/A	#N/A	#N/A	0	#N/A	#N/A	0	0	#N/A	#N/A	0	0	#N/A	#N/A	0	0	#N/A	#N/A	0	0	#N/A	#N/A	0	0	#N/A	#N/A	0
HM1_Pyro_I-318	0	#N/A	#N/A	#N/A	#N/A	#N/A	0	#N/A	#N/A	0	0	#N/A	#N/A	0	0	#N/A	#N/A	0	0	#N/A	#N/A	0	0	#N/A	#N/A	0	0	#N/A	#N/A	0
HM1_Pyro_I-319	0	#N/A	#N/A	#N/A	#N/A	#N/A	0	#N/A	#N/A	0	0	#N/A	#N/A	0	0	#N/A	#N/A	0	0	#N/A	#N/A	0	0	#N/A	#N/A	0	0	#N/A	#N/A	0
HM1_Pyro_I-321	0	#N/A	#N/A	#N/A	#N/A	#N/A	0	#N/A	#N/A	0	0	#N/A	#N/A	0	0	#N/A	#N/A	0	0	#N/A	#N/A	0	0	#N/A	#N/A	0	0	#N/A	#N/A	0
HM1_Pyro_VI-35	0	#N/A	#N/A	#N/A	#N/A	#N/A	0	#N/A	#N/A	0	0	#N/A	#N/A	0	0	#N/A	#N/A	0	0	#N/A	#N/A	0	0	#N/A	#N/A	0	0	#N/A	#N/A	0
HM1_Pyro_I-323	0	#N/A	#N/A	#N/A	#N/A	#N/A	0	#N/A	#N/A	0	0	#N/A	#N/A	0	0	#N/A	#N/A	0	0	#N/A	#N/A	0	0	#N/A	#N/A	0	0	#N/A	#N/A	0
HM1_Pyro_I-324	0	#N/A	#N/A	#N/A	#N/A	#N/A	0	#N/A	#N/A	0	0	#N/A	#N/A	0	0	#N/A	#N/A	0	0	#N/A	#N/A	0	0	#N/A	#N/A	0	0	#N/A	#N/A	0
HM1_Pyro_I-328	0	#N/A	#N/A	#N/A	#N/A	#N/A	0	#N/A	#N/A	0	0	#N/A	#N/A	0	0	#N/A	#N/A	0	0	#N/A	#N/A	0	0	#N/A	#N/A	0	0	#N/A	#N/A	0
HM1_Pyro_I-329	0	#N/A	#N/A	#N/A	#N/A	#N/A	0	#N/A	#N/A	0	0	#N/A	#N/A	0	0	#N/A	#N/A	0	0	#N/A	#N/A	0	0	#N/A	#N/A	0	0	#N/A	#N/A	0
HM1_Pyro_I-330	0	#N/A	#N/A	#N/A	#N/A	#N/A	0	#N/A	#N/A	0	0	#N/A	#N/A	0	0	#N/A	#N/A	0	0	#N/A	#N/A	0	0	#N/A	#N/A	0	0	#N/A	#N/A	0
HM1_Pyro_I-331	0	#N/A	#N/A	#N/A	#N/A	#N/A	0	#N/A	#N/A	0	0	#N/A	#N/A	0	0	#N/A	#N/A	0	0	#N/A	#N/A	0	0	#N/A	#N/A	0	0	#N/A	#N/A	0
HM1_Pyro_VI-36	0	#N/A	#N/A	#N/A	#N/A	#N/A	0	#N/A	#N/A	0	0	#N/A	#N/A	0	0	#N/A	#N/A	0	0	#N/A	#N/A	0	0	#N/A	#N/A	0	0	#N/A	#N/A	0
HM1_Pyro_I-332	0	#N/A	#N/A	#N/A	#N/A	#N/A	0	#N/A	#N/A	0	0	#N/A	#N/A	0	0	#N/A	#N/A	0	0	#N/A	#N/A	0	0	#N/A	#N/A	0	0	#N/A	#N/A	0
HM1_Pyro_I-334	0	#N/A	#N/A	#N/A	#N/A	#N/A	0	#N/A	#N/A	0	0	#N/A	#N/A	0	0	#N/A	#N/A	0	0	#N/A	#N/A	0	0	#N/A	#N/A	0	0	#N/A	#N/A	0
HM1_Pyro_I-335	0	#N/A	#N/A	#N/A	#N/A	#N/A	0	#N/A	#N/A	0	0	#N/A	#N/A	0	0	#N/A	#N/A	0	0	#N/A	#N/A	0	0	#N/A	#N/A	0	0	#N/A	#N/A	0
HM1_Pyro_I-336	0	#N/A	#N/A	#N/A	#N/A	#N/A	0	#N/A	#N/A	0	0	#N/A	#N/A	0	0	#N/A	#N/A	0	0	#N/A	#N/A	0	0	#N/A	#N/A	0	0	#N/A	#N/A	0
HM1_Pyro_I-339	0	#N/A	#N/A	#N/A	#N/A	#N/A	0	#N/A	#N/A	0	0	#N/A	#N/A	0	0	#N/A	#N/A	0	0	#N/A	#N/A	0	0	#N/A	#N/A	0	0	#N/A	#N/A	0
HM1_Pyro_I-341	0	#N/A	#N/A	#N/A	#N/A	#N/A	0	#N/A	#N/A	0	0	#N/A	#N/A	0	0	#N/A	#N/A	0	0	#N/A	#N/A	0	0	#N/A	#N/A	0	0	#N/A	#N/A	0
HM1_Pyro_I-343	0	#N/A	#N/A	#N/A	#N/A	#N/A	0	#N/A	#N/A	0	0	#N/A	#N/A	0	0	#N/A	#N/A	0	0	#N/A	#N/A	0	0	#N/A	#N/A	0	0	#N/A	#N/A	0
HM1_Pyro_I-345	0	#N/A	#N/A	#N/A	#N/A	#N/A	0	#N/A	#N/A	0	0	#N/A	#N/A	0	0	#N/A	#N/A	0	0	#N/A	#N/A	0	0	#N/A	#N/A	0	0	#N/A	#N/A	0
HM1_Pyro_I-346	0	#N/A	#N/A	#N/A	#N/A	#N/A	0	#N/A	#N/A	0	0	#N/A	#N/A	0	0	#N/A	#N/A	0	0	#N/A	#N/A	0	0	#N/A	#N/A	0	0	#N/A	#N/A	0
HM1_Pyro_I-348	0	#N/A	#N/A	#N/A	#N/A	#N/A	0	#N/A	#N/A	0	0	#N/A	#N/A	0	0	#N/A	#N/A	0	0	#N/A	#N/A	0	0	#N/A	#N/A	0	0	#N/A	#N/A	0
HM1_Pyro_I-349	0	#N/A	#N/A	#N/A	#N/A	#N/A	0	#N/A	#N/A	0	0	#N/A	#N/A	0	0	#N/A	#N/A	0	0	#N/A	#N/A	0	0	#N/A	#N/A	0	0	#N/A	#N/A	0
HM1_Pyro_I-350	0	#N/A	#N/A	#N/A	#N/A	#N/A	0	#N/A	#N/A	0	0	#N/A	#N/A	0	0	#N/A	#N/A	0	0	#N/A	#N/A	0	0	#N/A	#N/A	0	0	#N/A	#N/A	0
HM1_Pyro_I-351	0	#N/A	#N/A	#N/A	#N/A	#N/A	0	#N/A	#N/A	0	0	#N/A	#N/A	0	0	#N/A	#N/A	0	0	#N/A	#N/A	0	0	#N/A	#N/A	0	0	#N/A	#N/A	0
HM1_Pyro_VI-37	0	#N/A	#N/A	#N/A	#N/A	#N/A	0	#N/A	#N/A	0	0	#N/A	#N/A	0	0	#N/A	#N/A	0	0	#N/A	#N/A	0	0	#N/A	#N/A	0	0	#N/A	#N/A	0
HM1_Pyro_I-353	0	#N/A	#N/A	#N/A	#N/A	#N/A	0	#N/A	#N/A	0	0	#N/A	#N/A	0	0	#N/A	#N/A	0	0	#N/A	#N/A	0	0	#N/A	#N/A	0	0	#N/A	#N/A	0
HM1_Pyro_I-354	0	#N/A	#N/A	#N/A	#N/A	#N/A	0	#N/A	#N/A	0	0	#N/A	#N/A	0	0	#N/A	#N/A	0	0	#N/A	#N/A	0	0	#N/A	#N/A	0	0	#N/A	#N/A	0
HM1_Pyro_I-355	0	#N/A	#N/A	#N/A	#N/A	#N/A	0	#N/A	#N/A	0	0	#N/A	#N/A	0	0	#N/A	#N/A	0	0	#N/A	#N/A	0	0	#N/A	#N/A	0	0	#N/A	#N/A	0
HM1_Pyro_I-356	0	#N/A	#N/A	#N/A	#N/A	#N/A	0	#N/A	#N/A	0	0	#N/A	#N/A	0	0	#N/A	#N/A	0	0	#N/A	#N/A	0	0	#N/A	#N/A	0	0	#N/A	#N/A	0
HM1_Pyro_I-357	0	#N/A	#N/A	#N/A	#N/A	#N/A	0	#N/A	#N/A	0	0	#N/A	#N/A	0	0	#N/A	#N/A	0	0	#N/A	#N/A	0	0	#N/A	#N/A	0	0	#N/A	#N/A	0
HM1_Pyro_VI-38	0	#N/A	#N/A	#N/A	#N/A	#N/A	0	#N/A	#N/A	0	0	#N/A	#N/A	0	0	#N/A	#N/A	0	0	#N/A	#N/A	0	0	#N/A	#N/A	0	0	#N/A	#N/A	0
HM1_Pyro_I-359	0	#N/A	#N/A	#N/A	#N/A	#N/A	0	#N/A	#N/A	0	0	#N/A	#N/A	0	0	#N/A	#N/A	0	0	#N/A	#N/A	0	0	#N/A	#N/A	0	0	#N/A	#N/A	0
HM1_Pyro_I-361	0	#N/A	#N/A	#N/A	#N/A	#N/A	0	#N/A	#N/A	0	0	#N/A	#N/A	0	0	#N/A	#N/A	0	0	#N/A	#N/A	0	0	#N/A	#N/A	0	0	#N/A	#N/A	0
HM1_Pyro_I-364	0	#N/A	#N/A	#N/A	#N/A	#N/A	0	#N/A	#N/A	0	0	#N/A	#N/A	0	0	#N/A	#N/A	0	0	#N/A	#N/A	0	0	#N/A	#N/A	0	0	#N/A	#N/A	0
HM1_Pyro_I-365	0	#N/A	#N/A	#N/A	#N/A	#N/A	0	#N/A	#N/A	0	0	#N/A	#N/A	0	0	#N/A	#N/A	0	0	#N/A	#N/A	0	0	#N/A	#N/A	0	0	#N/A	#N/A	0
HM1_Pyro_I-367	0	#N/A	#N/A	#N/A	#N/A	#N/A	0	#N/A	#N/A	0	0	#N/A	#N/A	0	0	#N/A	#N/A	0	0	#N/A	#N/A	0	0	#N/A	#N/A	0	0	#N/A	#N/A	0
HM1_Pyro_I-368	0	#N/A	#N/A	#N/A	#N/A	#N/A	0	#N/A	#N/A	0	0	#N/A	#N/A	0	0	#N/A	#N/A	0	0	#N/A	#N/A	0	0	#N/A	#N/A	0	0	#N/A	#N/A	0
HM1_Pyro_I-369	0	#N/A	#N/A	#N/A	#N/A	#N/A	0	#N/A	#N/A	0	0	#N/A	#N/A	0	0	#N/A	#N/A	0	0	#N/A	#N/A	0	0	#N/A	#N/A	0	0	#N/A	#N/A	0
HM1_Pyro_I-372	0	#N/A	#N/A	#N/A	#N/A	#N/A	0	#N/A	#N/A	0	0	#N/A	#N/A	0	0	#N/A	#N/A	0	0	#N/A	#N/A	0	0	#N/A	#N/A	0	0	#N/A	#N/A	0
HM1_Pyro_I-373	0	#N/A	#N/A	#N/A	#N/A	#N/A	0	#N/A	#N/A	0	0	#N/A	#N/A	0	0	#N/A	#N/A	0	0	#N/A	#N/A	0	0	#N/A	#N/A	0	0	#N/A	#N/A	0
HM1_Pyro_I-374	0	#N/A	#N/A	#N/A	#N/A	#N/A	0	#N/A	#N/A	0	0	#N/A	#N/A	0	0	#N/A	#N/A	0	0	#N/A	#N/A	0	0	#N/A	#N/A	0	0	#N/A	#N/A	0
HM1_Pyro_I-375	0	#N/A	#N/A	#N/A	#N/A	#N/A	0	#N/A	#N/A	0	0	#N/A	#N/A	0	0	#N/A	#N/A	0	0	#N/A	#N/A	0	0	#N/A	#N/A	0	0	#N/A	#N/A	0
HM1_Pyro_VI-41	0	#N/A	#N/A	#N/A	#N/A	#N/A	0	#N/A	#N/A	0	0	#N/A	#N/A	0	0	#N/A	#N/A	0	0	#N/A	#N/A	0	0	#N/A	#N/A	0	0	#N/A	#N/A	0
HM1_Pyro_I-376	0	#N/A	#N/A	#N/A	#N/A	#N/A	0	#N/A	#N/A	0	0	#N/A	#N/A	0	0	#N/A	#N/A	0	0	#N/A	#N/A	0	0	#N/A	#N/A	0	0	#N/A	#N/A	0
HM1_Pyro_I-379	0	#N/A	#N/A	#N/A	#N/A	#N/A	0	#N/A	#N/A	0	0	#N/A	#N/A	0	0	#N/A	#N/A	0	0	#N/A	#N/A	0	0	#N/A	#N/A	0	0	#N/A	#N/A	0
HM1_Pyro_I-380	0	#N/A	#N/A	#N/A	#N/A	#N/A	0	#N/A	#N/A	0	0	#N/A	#N/A	0	0	#N/A	#N/A	0	0	#N/A	#N/A	0	0	#N/A	#N/A	0	0	#N/A	#N/A	0
HM1_Pyro_I-384	0	#N/A	#N/A	#N/A	#N/A	#N/A	0	#N/A	#N/A	0	0	#N/A	#N/A	0	0	#N/A	#N/A	0	0	#N/A	#N/A	0	0	#N/A	#N/A	0	0	#N/A	#N/A	0
HM1_Pyro_I-385	0	#N/A	#N/A	#N/A	#N/A	#N/A	0	#N/A	#N/A	0	0	#N/A	#N/A	0	0	#N/A	#N/A	0	0	#N/A	#N/A	0	0	#N/A	#N/A	0	0	#N/A	#N/A	0
HM1_Pyro_I-387	0	#N/A	#N/A	#N/A	#N/A	#N/A	0	#N/A	#N/A	0	0	#N/A	#N/A	0	0	#N/A	#N/A	0	0	#N/A	#N/A	0	0	#N/A	#N/A	0	0	#N/A	#N/A	0
HM1_Pyro_I-389	0	#N/A	#N/A	#N/A	#N/A	#N/A	0	#N/A	#N/A	0	0	#N/A	#N/A	0	0	#N/A	#N/A	0	0	#N/A	#N/A	0	0	#N/A	#N/A	0	0	#N/A	#N/A	0
HM1_Pyro_I-393	0	#N/A	#N/A	#N/A	#N/A	#N/A	0	#N/A	#N/A	0	0	#N/A	#N/A	0	0	#N/A	#N/A	0	0	#N/A	#N/A	0	0	#N/A	#N/A	0	0	#N/A	#N/A	0
HM1_Pyro_I-399	0	#N/A	#N/A	#N/A	#N/A	#N/A	0	#N/A	#N/A	0	0	#N/A	#N/A	0	0	#N/A	#N/A	0	0	#N/A	#N/A	0	0	#N/A	#N/A	0	0	#N/A	#N/A	0
HM1_Pyro_I-400	0	#N/A	#N/A	#N/A	#N/A	#N/A	0	#N/A	#N/A	0	0	#N/A	#N/A	0	0	#N/A	#N/A	0	0	#N/A	#N/A	0	0	#N/A	#N/A	0	0	#N/A	#N/A	0
HM1_Pyro_I-401	0	#N/A	#N/A	#N/A	#N/A	#N/A	0	#N/A	#N/A	0	0	#N/A	#N/A	0	0	#N/A	#N/A	0	0	#N/A	#N/A	0	0	#N/A	#N/A	0	0	#N/A	#N/A	0
HM1_Pyro_VI-44	0	#N/A	#N/A	#N/A	#N/A	#N/A	0	#N/A	#N/A	0	0	#N/A	#N/A	0	0	#N/A	#N/A	0	0	#N/A	#N/A	0	0	#N/A	#N/A	0	0	#N/A	#N/A	0
HM1_Pyro_I-402	0	#N/A	#N/A	#N/A	#N/A	#N/A	0	#N/A	#N/A	0	0	#N/A	#N/A	0	0	#N/A	#N/A	0	0	#N/A	#N/A	0	0	#N/A	#N/A	0	0	#N/A	#N/A	0
HM1_Pyro_I-405	0	#N/A	#N/A	#N/A	#N/A	#N/A	0	#N/A	#N/A	0	0	#N/A	#N/A	0	0	#N/A	#N/A	0	0	#N/A	#N/A	0	0	#N/A	#N/A	0	0	#N/A	#N/A	0
HM1_Pyro_VI-45	0	#N/A	#N/A	#N/A	#N/A	#N/A	0	#N/A	#N/A	0	0	#N/A	#N/A	0	0	#N/A	#N/A	0	0	#N/A	#N/A	0	0	#N/A	#N/A	0	0	#N/A	#N/A	0
HM1_Pyro_VI-46	0	#N/A	#N/A	#N/A	#N/A	#N/A	0	#N/A	#N/A	0	0	#N/A	#N/A	0	0	#N/A	#N/A	0	0	#N/A	#N/A	0	0	#N/A	#N/A	0	0	#N/A	#N/A	0
HM1_Pyro_I-406	0	#N/A	#N/A	#N/A	#N/A	#N/A	0	#N/A	#N/A	0	0	#N/A	#N/A	0	0	#N/A	#N/A	0	0	#N/A	#N/A	0	0	#N/A	#N/A	0	0	#N/A	#N/A	0
HM1_Pyro_I-407	0	#N/A	#N/A	#N/A	#N/A	#N/A	0	#N/A	#N/A	0	0	#N/A	#N/A	0	0	#N/A	#N/A	0	0	#N/A	#N/A	0	0	#N/A	#N/A	0	0	#N/A	#N/A	0
HM1_Pyro_I-409	0	#N/A	#N/A	#N/A	#N/A	#N/A	0	#N/A	#N/A	0	0	#N/A	#N/A	0	0	#N/A	#N/A	0	0	#N/A	#N/A	0	0	#N/A	#N/A	0	0	#N/A	#N/A	0
HM1_Pyro_I-410	0	#N/A	#N/A	#N/A	#N/A	#N/A	0	#N/A	#N/A	0	0	#N/A	#N/A	0	0	#N/A	#N/A	0	0	#N/A	#N/A	0	0	#N/A	#N/A	0	0	#N/A	#N/A	0
HM1_Pyro_I-411	0	#N/A	#N/A	#N/A	#N/A	#N/A	0	#N/A	#N/A	0	0	#N/A	#N/A	0	0	#N/A	#N/A	0	0	#N/A	#N/A	0	0	#N/A	#N/A	0	0	#N/A	#N/A	0
HM1_Pyro_I-415	0	#N/A	#N/A	#N/A	#N/A	#N/A	0	#N/A	#N/A	0	0	#N/A	#N/A	0	0	#N/A	#N/A	0	0	#N/A	#N/A	0	0	#N/A	#N/A	0	0	#N/A	#N/A	0
HM1_Pyro_I-416	0	#N/A	#N/A	#N/A	#N/A	#N/A	0	#N/A	#N/A	0	0	#N/A	#N/A	0	0	#N/A	#N/A	0	0	#N/A	#N/A	0	0	#N/A	#N/A	0	0	#N/A	#N/A	0
HM1_Pyro_I-419	0	#N/A	#N/A	#N/A	#N/A	#N/A	0	#N/A	#N/A	0	0	#N/A	#N/A	0	0	#N/A	#N/A	0	0	#N/A	#N/A	0	0	#N/A	#N/A	0	0	#N/A	#N/A	0
HM1_Pyro_I-423	0	#N/A	#N/A	#N/A	#N/A	#N/A	0	#N/A	#N/A	0	0	#N/A	#N/A	0	0	#N/A	#N/A	0	0	#N/A	#N/A	0	0	#N/A	#N/A	0	0	#N/A	#N/A	0
HM1_Pyro_I-425	0	#N/A	#N/A	#N/A	#N/A	#N/A	0	#N/A	#N/A	0	0	#N/A	#N/A	0	0	#N/A	#N/A	0	0	#N/A	#N/A	0	0	#N/A	#N/A	0	0	#N/A	#N/A	0
HM1_Pyro_I-426	0	#N/A	#N/A	#N/A	#N/A	#N/A	0	#N/A	#N/A	0	0	#N/A	#N/A	0	0	#N/A	#N/A	0	0	#N/A	#N/A	0	0	#N/A	#N/A	0	0	#N/A	#N/A	0
HM1_Pyro_I-427	0	#N/A	#N/A	#N/A	#N/A	#N/A	0	#N/A	#N/A	0	0	#N/A	#N/A	0	0	#N/A	#N/A	0	0	#N/A	#N/A	0	0	#N/A	#N/A	0	0	#N/A	#N/A	0
HM1_Pyro_I-430	0	#N/A	#N/A	#N/A	#N/A	#N/A	0	#N/A	#N/A	0	0	#N/A	#N/A	0	0	#N/A	#N/A	0	0	#N/A	#N/A	0	0	#N/A	#N/A	0	0	#N/A	#N/A	0
HM1_Pyro_I-432	0	#N/A	#N/A	#N/A	#N/A	#N/A	0	#N/A	#N/A	0	0	#N/A	#N/A	0	0	#N/A	#N/A	0	0	#N/A	#N/A	0	0	#N/A	#N/A	0	0	#N/A	#N/A	0
HM1_Pyro_I-436	0	#N/A	#N/A	#N/A	#N/A	#N/A	0	#N/A	#N/A	0	0	#N/A	#N/A	0	0	#N/A	#N/A	0	0	#N/A	#N/A	0	0	#N/A	#N/A	0	0	#N/A	#N/A	0
HM1_Pyro_I-437	0	#N/A	#N/A	#N/A	#N/A	#N/A	0	#N/A	#N/A	0	0	#N/A	#N/A	0	0	#N/A	#N/A	0	0	#N/A	#N/A	0	0	#N/A	#N/A	0	0	#N/A	#N/A	0
HM1_Pyro_I-441	0	#N/A	#N/A	#N/A	#N/A	#N/A	0	#N/A	#N/A	0	0	#N/A	#N/A	0	0	#N/A	#N/A	0	0	#N/A	#N/A	0	0	#N/A	#N/A	0	0	#N/A	#N/A	0
HM1_Pyro_I-444	0	#N/A	#N/A	#N/A	#N/A	#N/A	0	#N/A	#N/A	0	0	#N/A	#N/A	0	0	#N/A	#N/A	0	0	#N/A	#N/A	0	0	#N/A	#N/A	0	0	#N/A	#N/A	0
HM1_Pyro_I-445	0	#N/A	#N/A	#N/A	#N/A	#N/A	0	#N/A	#N/A	0	0	#N/A	#N/A	0	0	#N/A	#N/A	0	0	#N/A	#N/A	0	0	#N/A	#N/A	0	0	#N/A	#N/A	0
HM1_Pyro_I-446	0	#N/A	#N/A	#N/A	#N/A	#N/A	0	#N/A	#N/A	0	0	#N/A	#N/A	0	0	#N/A	#N/A	0	0	#N/A	#N/A	0	0	#N/A	#N/A	0	0	#N/A	#N/A	0
HM1_Pyro_I-451	0	#N/A	#N/A	#N/A	#N/A	#N/A	0	#N/A	#N/A	0	0	#N/A	#N/A	0	0	#N/A	#N/A	0	0	#N/A	#N/A	0	0	#N/A	#N/A	0	0	#N/A	#N/A	0
HM1_Pyro_I-453	0	#N/A	#N/A	#N/A	#N/A	#N/A	0	#N/A	#N/A	0	0	#N/A	#N/A	0	0	#N/A	#N/A	0	0	#N/A	#N/A	0	0	#N/A	#N/A	0	0	#N/A	#N/A	0
HM1_Pyro_I-455	0	#N/A	#N/A	#N/A	#N/A	#N/A	0	#N/A	#N/A	0	0	#N/A	#N/A	0	0	#N/A	#N/A	0	0	#N/A	#N/A	0	0	#N/A	#N/A	0	0	#N/A	#N/A	0
HM1_Pyro_I-456	0	#N/A	#N/A	#N/A	#N/A	#N/A	0	#N/A	#N/A	0	0	#N/A	#N/A	0	0	#N/A	#N/A	0	0	#N/A	#N/A	0	0	#N/A	#N/A	0	0	#N/A	#N/A	0
HM1_Pyro_I-458	0	#N/A	#N/A	#N/A	#N/A	#N/A	0	#N/A	#N/A	0	0	#N/A	#N/A	0	0	#N/A	#N/A	0	0	#N/A	#N/A	0	0	#N/A	#N/A	0	0	#N/A	#N/A	0
HM1_Pyro_I-459	0	#N/A	#N/A	#N/A	#N/A	#N/A	0	#N/A	#N/A	0	0	#N/A	#N/A	0	0	#N/A	#N/A	0	0	#N/A	#N/A	0	0	#N/A	#N/A	0	0	#N/A	#N/A	0
HM1_Pyro_I-461	0	#N/A	#N/A	#N/A	#N/A	#N/A	0	#N/A	#N/A	0	0	#N/A	#N/A	0	0	#N/A	#N/A	0	0	#N/A	#N/A	0	0	#N/A	#N/A	0	0	#N/A	#N/A	0
HM1_Pyro_I-462	0	#N/A	#N/A	#N/A	#N/A	#N/A	0	#N/A	#N/A	0	0	#N/A	#N/A	0	0	#N/A	#N/A	0	0	#N/A	#N/A	0	0	#N/A	#N/A	0	0	#N/A	#N/A	0
HM1_Pyro_I-464	0	#N/A	#N/A	#N/A	#N/A	#N/A	0	#N/A	#N/A	0	0	#N/A	#N/A	0	0	#N/A	#N/A	0	0	#N/A	#N/A	0	0	#N/A	#N/A	0	0	#N/A	#N/A	0
HM1_Pyro_I-465	0	#N/A	#N/A	#N/A	#N/A	#N/A	0	#N/A	#N/A	0	0	#N/A	#N/A	0	0	#N/A	#N/A	0	0	#N/A	#N/A	0	0	#N/A	#N/A	0	0	#N/A	#N/A	0
HM1_Pyro_I-466	0	#N/A	#N/A	#N/A	#N/A	#N/A	0	#N/A	#N/A	0	0	#N/A	#N/A	0	0	#N/A	#N/A	0	0	#N/A	#N/A	0	0	#N/A	#N/A	0	0	#N/A	#N/A	0
HM1_Pyro_I-467	0	#N/A	#N/A	#N/A	#N/A	#N/A	0	#N/A	#N/A	0	0	#N/A	#N/A	0	0	#N/A	#N/A	0	0	#N/A	#N/A	0	0	#N/A	#N/A	0	0	#N/A	#N/A	0
HM1_Pyro_I-468	0	#N/A	#N/A	#N/A	#N/A	#N/A	0	#N/A	#N/A	0	0	#N/A	#N/A	0	0	#N/A	#N/A	0	0	#N/A	#N/A	0	0	#N/A	#N/A	0	0	#N/A	#N/A	0
HM1_Pyro_I-469	0	#N/A	#N/A	#N/A	#N/A	#N/A	0	#N/A	#N/A	0	0	#N/A	#N/A	0	0	#N/A	#N/A	0	0	#N/A	#N/A	0	0	#N/A	#N/A	0	0	#N/A	#N/A	0
HM1_Pyro_I-470	0	#N/A	#N/A	#N/A	#N/A	#N/A	0	#N/A	#N/A	0	0	#N/A	#N/A	0	0	#N/A	#N/A	0	0	#N/A	#N/A	0	0	#N/A	#N/A	0	0	#N/A	#N/A	0
HM1_Pyro_I-471	0	#N/A	#N/A	#N/A	#N/A	#N/A	0	#N/A	#N/A	0	0	#N/A	#N/A	0	0	#N/A	#N/A	0	0	#N/A	#N/A	0	0	#N/A	#N/A	0	0	#N/A	#N/A	0
HM1_Pyro_I-473	0	#N/A	#N/A	#N/A	#N/A	#N/A	0	#N/A	#N/A	0	0	#N/A	#N/A	0	0	#N/A	#N/A	0	0	#N/A	#N/A	0	0	#N/A	#N/A	0	0	#N/A	#N/A	0
HM1_Pyro_I-474	0	#N/A	#N/A	#N/A	#N/A	#N/A	0	#N/A	#N/A	0	0	#N/A	#N/A	0	0	#N/A	#N/A	0	0	#N/A	#N/A	0	0	#N/A	#N/A	0	0	#N/A	#N/A	0
HM1_Pyro_I-475	0	#N/A	#N/A	#N/A	#N/A	#N/A	0	#N/A	#N/A	0	0	#N/A	#N/A	0	0	#N/A	#N/A	0	0	#N/A	#N/A	0	0	#N/A	#N/A	0	0	#N/A	#N/A	0
HM1_Pyro_VI-52	0	#N/A	#N/A	#N/A	#N/A	#N/A	0	#N/A	#N/A	0	0	#N/A	#N/A	0	0	#N/A	#N/A	0	0	#N/A	#N/A	0	0	#N/A	#N/A	0	0	#N/A	#N/A	0
HM1_Pyro_I-477	0	#N/A	#N/A	#N/A	#N/A	#N/A	0	#N/A	#N/A	0	0	#N/A	#N/A	0	0	#N/A	#N/A	0	0	#N/A	#N/A	0	0	#N/A	#N/A	0	0	#N/A	#N/A	0
HM1_Pyro_I-482	0	#N/A	#N/A	#N/A	#N/A	#N/A	0	#N/A	#N/A	0	0	#N/A	#N/A	0	0	#N/A	#N/A	0	0	#N/A	#N/A	0	0	#N/A	#N/A	0	0	#N/A	#N/A	0
HM1_Pyro_I-484	0	#N/A	#N/A	#N/A	#N/A	#N/A	0	#N/A	#N/A	0	0	#N/A	#N/A	0	0	#N/A	#N/A	0	0	#N/A	#N/A	0	0	#N/A	#N/A	0	0	#N/A	#N/A	0
HM1_Pyro_I-488	0	#N/A	#N/A	#N/A	#N/A	#N/A	0	#N/A	#N/A	0	0	#N/A	#N/A	0	0	#N/A	#N/A	0	0	#N/A	#N/A	0	0	#N/A	#N/A	0	0	#N/A	#N/A	0
HM1_Pyro_VI-53	0	#N/A	#N/A	#N/A	#N/A	#N/A	0	#N/A	#N/A	0	0	#N/A	#N/A	0	0	#N/A	#N/A	0	0	#N/A	#N/A	0	0	#N/A	#N/A	0	0	#N/A	#N/A	0
HM1_Pyro_VI-54	0	#N/A	#N/A	#N/A	#N/A	#N/A	0	#N/A	#N/A	0	0	#N/A	#N/A	0	0	#N/A	#N/A	0	0	#N/A	#N/A	0	0	#N/A	#N/A	0	0	#N/A	#N/A	0
HM1_Pyro_VI-55	0	#N/A	#N/A	#N/A	#N/A	#N/A	0	#N/A	#N/A	0	0	#N/A	#N/A	0	0	#N/A	#N/A	0	0	#N/A	#N/A	0	0	#N/A	#N/A	0	0	#N/A	#N/A	0
HM1_Pyro_I-490	0	#N/A	#N/A	#N/A	#N/A	#N/A	0	#N/A	#N/A	0	0	#N/A	#N/A	0	0	#N/A	#N/A	0	0	#N/A	#N/A	0	0	#N/A	#N/A	0	0	#N/A	#N/A	0
HM1_Pyro_I-491	0	#N/A	#N/A	#N/A	#N/A	#N/A	0	#N/A	#N/A	0	0	#N/A	#N/A	0	0	#N/A	#N/A	0	0	#N/A	#N/A	0	0	#N/A	#N/A	0	0	#N/A	#N/A	0
HM1_Pyro_I-492	0	#N/A	#N/A	#N/A	#N/A	#N/A	0	#N/A	#N/A	0	0	#N/A	#N/A	0	0	#N/A	#N/A	0	0	#N/A	#N/A	0	0	#N/A	#N/A	0	0	#N/A	#N/A	0
HM1_Pyro_VI-56	0	#N/A	#N/A	#N/A	#N/A	#N/A	0	#N/A	#N/A	0	0	#N/A	#N/A	0	0	#N/A	#N/A	0	0	#N/A	#N/A	0	0	#N/A	#N/A	0	0	#N/A	#N/A	0
HM1_Pyro_I-494	0	#N/A	#N/A	#N/A	#N/A	#N/A	0	#N/A	#N/A	0	0	#N/A	#N/A	0	0	#N/A	#N/A	0	0	#N/A	#N/A	0	0	#N/A	#N/A	0	0	#N/A	#N/A	0
HM1_Pyro_I-497	0	#N/A	#N/A	#N/A	#N/A	#N/A	0	#N/A	#N/A	0	0	#N/A	#N/A	0	0	#N/A	#N/A	0	0	#N/A	#N/A	0	0	#N/A	#N/A	0	0	#N/A	#N/A	0
HM1_Pyro_I-498	0	#N/A	#N/A	#N/A	#N/A	#N/A	0	#N/A	#N/A	0	0	#N/A	#N/A	0	0	#N/A	#N/A	0	0	#N/A	#N/A	0	0	#N/A	#N/A	0	0	#N/A	#N/A	0
HM1_Pyro_I-499	0	#N/A	#N/A	#N/A	#N/A	#N/A	0	#N/A	#N/A	0	0	#N/A	#N/A	0	0	#N/A	#N/A	0	0	#N/A	#N/A	0	0	#N/A	#N/A	0	0	#N/A	#N/A	0
HM1_Pyro_VI-57	0	#N/A	#N/A	#N/A	#N/A	#N/A	0	#N/A	#N/A	0	0	#N/A	#N/A	0	0	#N/A	#N/A	0	0	#N/A	#N/A	0	0	#N/A	#N/A	0	0	#N/A	#N/A	0
HM1_Pyro_I-500	0	#N/A	#N/A	#N/A	#N/A	#N/A	0	#N/A	#N/A	0	0	#N/A	#N/A	0	0	#N/A	#N/A	0	0	#N/A	#N/A	0	0	#N/A	#N/A	0	0	#N/A	#N/A	0
HM1_Pyro_I-504	0	#N/A	#N/A	#N/A	#N/A	#N/A	0	#N/A	#N/A	0	0	#N/A	#N/A	0	0	#N/A	#N/A	0	0	#N/A	#N/A	0	0	#N/A	#N/A	0	0	#N/A	#N/A	0
HM1_Pyro_I-506	0	#N/A	#N/A	#N/A	#N/A	#N/A	0	#N/A	#N/A	0	0	#N/A	#N/A	0	0	#N/A	#N/A	0	0	#N/A	#N/A	0	0	#N/A	#N/A	0	0	#N/A	#N/A	0
HM1_Pyro_I-507	0	#N/A	#N/A	#N/A	#N/A	#N/A	0	#N/A	#N/A	0	0	#N/A	#N/A	0	0	#N/A	#N/A	0	0	#N/A	#N/A	0	0	#N/A	#N/A	0	0	#N/A	#N/A	0
HM1_Pyro_I-508	0	#N/A	#N/A	#N/A	#N/A	#N/A	0	#N/A	#N/A	0	0	#N/A	#N/A	0	0	#N/A	#N/A	0	0	#N/A	#N/A	0	0	#N/A	#N/A	0	0	#N/A	#N/A	0
HM1_Pyro_I-511	0	#N/A	#N/A	#N/A	#N/A	#N/A	0	#N/A	#N/A	0	0	#N/A	#N/A	0	0	#N/A	#N/A	0	0	#N/A	#N/A	0	0	#N/A	#N/A	0	0	#N/A	#N/A	0
HM1_Pyro_I-512	0	#N/A	#N/A	#N/A	#N/A	#N/A	0	#N/A	#N/A	0	0	#N/A	#N/A	0	0	#N/A	#N/A	0	0	#N/A	#N/A	0	0	#N/A	#N/A	0	0	#N/A	#N/A	0
HM1_Pyro_I-514	0	#N/A	#N/A	#N/A	#N/A	#N/A	0	#N/A	#N/A	0	0	#N/A	#N/A	0	0	#N/A	#N/A	0	0	#N/A	#N/A	0	0	#N/A	#N/A	0	0	#N/A	#N/A	0
HM1_Pyro_VI-61	0	#N/A	#N/A	#N/A	#N/A	#N/A	0	#N/A	#N/A	0	0	#N/A	#N/A	0	0	#N/A	#N/A	0	0	#N/A	#N/A	0	0	#N/A	#N/A	0	0	#N/A	#N/A	0
HM1_Pyro_I-521	0	#N/A	#N/A	#N/A	#N/A	#N/A	0	#N/A	#N/A	0	0	#N/A	#N/A	0	0	#N/A	#N/A	0	0	#N/A	#N/A	0	0	#N/A	#N/A	0	0	#N/A	#N/A	0
HM1_Pyro_I-522	0	#N/A	#N/A	#N/A	#N/A	#N/A	0	#N/A	#N/A	0	0	#N/A	#N/A	0	0	#N/A	#N/A	0	0	#N/A	#N/A	0	0	#N/A	#N/A	0	0	#N/A	#N/A	0
HM1_Pyro_I-523	0	#N/A	#N/A	#N/A	#N/A	#N/A	0	#N/A	#N/A	0	0	#N/A	#N/A	0	0	#N/A	#N/A	0	0	#N/A	#N/A	0	0	#N/A	#N/A	0	0	#N/A	#N/A	0
HM1_Pyro_I-524	0	#N/A	#N/A	#N/A	#N/A	#N/A	0	#N/A	#N/A	0	0	#N/A	#N/A	0	0	#N/A	#N/A	0	0	#N/A	#N/A	0	0	#N/A	#N/A	0	0	#N/A	#N/A	0
HM1_Pyro_I-527	0	#N/A	#N/A	#N/A	#N/A	#N/A	0	#N/A	#N/A	0	0	#N/A	#N/A	0	0	#N/A	#N/A	0	0	#N/A	#N/A	0	0	#N/A	#N/A	0	0	#N/A	#N/A	0
HM1_Pyro_VI-62	0	#N/A	#N/A	#N/A	#N/A	#N/A	0	#N/A	#N/A	0	0	#N/A	#N/A	0	0	#N/A	#N/A	0	0	#N/A	#N/A	0	0	#N/A	#N/A	0	0	#N/A	#N/A	0
HM1_Pyro_I-530	0	#N/A	#N/A	#N/A	#N/A	#N/A	0	#N/A	#N/A	0	0	#N/A	#N/A	0	0	#N/A	#N/A	0	0	#N/A	#N/A	0	0	#N/A	#N/A	0	0	#N/A	#N/A	0
HM1_Pyro_I-531	0	#N/A	#N/A	#N/A	#N/A	#N/A	0	#N/A	#N/A	0	0	#N/A	#N/A	0	0	#N/A	#N/A	0	0	#N/A	#N/A	0	0	#N/A	#N/A	0	0	#N/A	#N/A	0
HM1_Pyro_I-532	0	#N/A	#N/A	#N/A	#N/A	#N/A	0	#N/A	#N/A	0	0	#N/A	#N/A	0	0	#N/A	#N/A	0	0	#N/A	#N/A	0	0	#N/A	#N/A	0	0	#N/A	#N/A	0
HM1_Pyro_I-533	0	#N/A	#N/A	#N/A	#N/A	#N/A	0	#N/A	#N/A	0	0	#N/A	#N/A	0	0	#N/A	#N/A	0	0	#N/A	#N/A	0	0	#N/A	#N/A	0	0	#N/A	#N/A	0
HM1_Pyro_I-534	0	#N/A	#N/A	#N/A	#N/A	#N/A	0	#N/A	#N/A	0	0	#N/A	#N/A	0	0	#N/A	#N/A	0	0	#N/A	#N/A	0	0	#N/A	#N/A	0	0	#N/A	#N/A	0
HM1_Pyro_I-535	0	#N/A	#N/A	#N/A	#N/A	#N/A	0	#N/A	#N/A	0	0	#N/A	#N/A	0	0	#N/A	#N/A	0	0	#N/A	#N/A	0	0	#N/A	#N/A	0	0	#N/A	#N/A	0
HM1_Pyro_VI-63	0	#N/A	#N/A	#N/A	#N/A	#N/A	0	#N/A	#N/A	0	0	#N/A	#N/A	0	0	#N/A	#N/A	0	0	#N/A	#N/A	0	0	#N/A	#N/A	0	0	#N/A	#N/A	0
HM1_Pyro_VI-64	0	#N/A	#N/A	#N/A	#N/A	#N/A	0	#N/A	#N/A	0	0	#N/A	#N/A	0	0	#N/A	#N/A	0	0	#N/A	#N/A	0	0	#N/A	#N/A	0	0	#N/A	#N/A	0
HM1_Pyro_VI-65	0	#N/A	#N/A	#N/A	#N/A	#N/A	0	#N/A	#N/A	0	0	#N/A	#N/A	0	0	#N/A	#N/A	0	0	#N/A	#N/A	0	0	#N/A	#N/A	0	0	#N/A	#N/A	0
HM1_Pyro_I-540	0	#N/A	#N/A	#N/A	#N/A	#N/A	0	#N/A	#N/A	0	0	#N/A	#N/A	0	0	#N/A	#N/A	0	0	#N/A	#N/A	0	0	#N/A	#N/A	0	0	#N/A	#N/A	0
HM1_Pyro_VI-66	0	#N/A	#N/A	#N/A	#N/A	#N/A	0	#N/A	#N/A	0	0	#N/A	#N/A	0	0	#N/A	#N/A	0	0	#N/A	#N/A	0	0	#N/A	#N/A	0	0	#N/A	#N/A	0
HM1_Pyro_I-541	0	#N/A	#N/A	#N/A	#N/A	#N/A	0	#N/A	#N/A	0	0	#N/A	#N/A	0	0	#N/A	#N/A	0	0	#N/A	#N/A	0	0	#N/A	#N/A	0	0	#N/A	#N/A	0
HM1_Pyro_I-542	0	#N/A	#N/A	#N/A	#N/A	#N/A	0	#N/A	#N/A	0	0	#N/A	#N/A	0	0	#N/A	#N/A	0	0	#N/A	#N/A	0	0	#N/A	#N/A	0	0	#N/A	#N/A	0
HM1_Pyro_I-544	0	#N/A	#N/A	#N/A	#N/A	#N/A	0	#N/A	#N/A	0	0	#N/A	#N/A	0	0	#N/A	#N/A	0	0	#N/A	#N/A	0	0	#N/A	#N/A	0	0	#N/A	#N/A	0
HM1_Pyro_I-545	0	#N/A	#N/A	#N/A	#N/A	#N/A	0	#N/A	#N/A	0	0	#N/A	#N/A	0	0	#N/A	#N/A	0	0	#N/A	#N/A	0	0	#N/A	#N/A	0	0	#N/A	#N/A	0
HM1_Pyro_I-546	0	#N/A	#N/A	#N/A	#N/A	#N/A	0	#N/A	#N/A	0	0	#N/A	#N/A	0	0	#N/A	#N/A	0	0	#N/A	#N/A	0	0	#N/A	#N/A	0	0	#N/A	#N/A	0
HM1_Pyro_VI-67	0	#N/A	#N/A	#N/A	#N/A	#N/A	0	#N/A	#N/A	0	0	#N/A	#N/A	0	0	#N/A	#N/A	0	0	#N/A	#N/A	0	0	#N/A	#N/A	0	0	#N/A	#N/A	0
HM1_Pyro_I-549	0	#N/A	#N/A	#N/A	#N/A	#N/A	0	#N/A	#N/A	0	0	#N/A	#N/A	0	0	#N/A	#N/A	0	0	#N/A	#N/A	0	0	#N/A	#N/A	0	0	#N/A	#N/A	0
HM1_Pyro_I-552	0	#N/A	#N/A	#N/A	#N/A	#N/A	0	#N/A	#N/A	0	0	#N/A	#N/A	0	0	#N/A	#N/A	0	0	#N/A	#N/A	0	0	#N/A	#N/A	0	0	#N/A	#N/A	0
HM1_Pyro_I-554	0	#N/A	#N/A	#N/A	#N/A	#N/A	0	#N/A	#N/A	0	0	#N/A	#N/A	0	0	#N/A	#N/A	0	0	#N/A	#N/A	0	0	#N/A	#N/A	0	0	#N/A	#N/A	0
HM1_Pyro_I-555	0	#N/A	#N/A	#N/A	#N/A	#N/A	0	#N/A	#N/A	0	0	#N/A	#N/A	0	0	#N/A	#N/A	0	0	#N/A	#N/A	0	0	#N/A	#N/A	0	0	#N/A	#N/A	0
HM1_Pyro_I-557	0	#N/A	#N/A	#N/A	#N/A	#N/A	0	#N/A	#N/A	0	0	#N/A	#N/A	0	0	#N/A	#N/A	0	0	#N/A	#N/A	0	0	#N/A	#N/A	0	0	#N/A	#N/A	0
HM1_Pyro_I-558	0	#N/A	#N/A	#N/A	#N/A	#N/A	0	#N/A	#N/A	0	0	#N/A	#N/A	0	0	#N/A	#N/A	0	0	#N/A	#N/A	0	0	#N/A	#N/A	0	0	#N/A	#N/A	0
HM1_Pyro_I-559	0	#N/A	#N/A	#N/A	#N/A	#N/A	0	#N/A	#N/A	0	0	#N/A	#N/A	0	0	#N/A	#N/A	0	0	#N/A	#N/A	0	0	#N/A	#N/A	0	0	#N/A	#N/A	0
HM1_Pyro_I-560	0	#N/A	#N/A	#N/A	#N/A	#N/A	0	#N/A	#N/A	0	0	#N/A	#N/A	0	0	#N/A	#N/A	0	0	#N/A	#N/A	0	0	#N/A	#N/A	0	0	#N/A	#N/A	0
HM1_Pyro_I-567	0	#N/A	#N/A	#N/A	#N/A	#N/A	0	#N/A	#N/A	0	0	#N/A	#N/A	0	0	#N/A	#N/A	0	0	#N/A	#N/A	0	0	#N/A	#N/A	0	0	#N/A	#N/A	0
HM1_Pyro_I-568	0	#N/A	#N/A	#N/A	#N/A	#N/A	0	#N/A	#N/A	0	0	#N/A	#N/A	0	0	#N/A	#N/A	0	0	#N/A	#N/A	0	0	#N/A	#N/A	0	0	#N/A	#N/A	0
HM1_Pyro_I-569	0	#N/A	#N/A	#N/A	#N/A	#N/A	0	#N/A	#N/A	0	0	#N/A	#N/A	0	0	#N/A	#N/A	0	0	#N/A	#N/A	0	0	#N/A	#N/A	0	0	#N/A	#N/A	0
HM1_Pyro_VI-69	0	#N/A	#N/A	#N/A	#N/A	#N/A	0	#N/A	#N/A	0	0	#N/A	#N/A	0	0	#N/A	#N/A	0	0	#N/A	#N/A	0	0	#N/A	#N/A	0	0	#N/A	#N/A	0
HM1_Pyro_I-573	0	#N/A	#N/A	#N/A	#N/A	#N/A	0	#N/A	#N/A	0	0	#N/A	#N/A	0	0	#N/A	#N/A	0	0	#N/A	#N/A	0	0	#N/A	#N/A	0	0	#N/A	#N/A	0
HM1_Pyro_I-575	0	#N/A	#N/A	#N/A	#N/A	#N/A	0	#N/A	#N/A	0	0	#N/A	#N/A	0	0	#N/A	#N/A	0	0	#N/A	#N/A	0	0	#N/A	#N/A	0	0	#N/A	#N/A	0
HM1_Pyro_I-576	0	#N/A	#N/A	#N/A	#N/A	#N/A	0	#N/A	#N/A	0	0	#N/A	#N/A	0	0	#N/A	#N/A	0	0	#N/A	#N/A	0	0	#N/A	#N/A	0	0	#N/A	#N/A	0
HM1_Pyro_I-577	0	#N/A	#N/A	#N/A	#N/A	#N/A	0	#N/A	#N/A	0	0	#N/A	#N/A	0	0	#N/A	#N/A	0	0	#N/A	#N/A	0	0	#N/A	#N/A	0	0	#N/A	#N/A	0
HM1_Pyro_I-579	0	#N/A	#N/A	#N/A	#N/A	#N/A	0	#N/A	#N/A	0	0	#N/A	#N/A	0	0	#N/A	#N/A	0	0	#N/A	#N/A	0	0	#N/A	#N/A	0	0	#N/A	#N/A	0
HM1_Pyro_I-580	0	#N/A	#N/A	#N/A	#N/A	#N/A	0	#N/A	#N/A	0	0	#N/A	#N/A	0	0	#N/A	#N/A	0	0	#N/A	#N/A	0	0	#N/A	#N/A	0	0	#N/A	#N/A	0
HM1_Pyro_I-581	0	#N/A	#N/A	#N/A	#N/A	#N/A	0	#N/A	#N/A	0	0	#N/A	#N/A	0	0	#N/A	#N/A	0	0	#N/A	#N/A	0	0	#N/A	#N/A	0	0	#N/A	#N/A	0
HM1_Pyro_I-582	0	#N/A	#N/A	#N/A	#N/A	#N/A	0	#N/A	#N/A	0	0	#N/A	#N/A	0	0	#N/A	#N/A	0	0	#N/A	#N/A	0	0	#N/A	#N/A	0	0	#N/A	#N/A	0
HM1_Pyro_I-583	0	#N/A	#N/A	#N/A	#N/A	#N/A	0	#N/A	#N/A	0	0	#N/A	#N/A	0	0	#N/A	#N/A	0	0	#N/A	#N/A	0	0	#N/A	#N/A	0	0	#N/A	#N/A	0
HM1_Pyro_I-584	0	#N/A	#N/A	#N/A	#N/A	#N/A	0	#N/A	#N/A	0	0	#N/A	#N/A	0	0	#N/A	#N/A	0	0	#N/A	#N/A	0	0	#N/A	#N/A	0	0	#N/A	#N/A	0
HM1_Pyro_I-585	0	#N/A	#N/A	#N/A	#N/A	#N/A	0	#N/A	#N/A	0	0	#N/A	#N/A	0	0	#N/A	#N/A	0	0	#N/A	#N/A	0	0	#N/A	#N/A	0	0	#N/A	#N/A	0
HM1_Pyro_I-586	0	#N/A	#N/A	#N/A	#N/A	#N/A	0	#N/A	#N/A	0	0	#N/A	#N/A	0	0	#N/A	#N/A	0	0	#N/A	#N/A	0	0	#N/A	#N/A	0	0	#N/A	#N/A	0
HM1_Pyro_I-587	0	#N/A	#N/A	#N/A	#N/A	#N/A	0	#N/A	#N/A	0	0	#N/A	#N/A	0	0	#N/A	#N/A	0	0	#N/A	#N/A	0	0	#N/A	#N/A	0	0	#N/A	#N/A	0
HM1_Pyro_I-591	0	#N/A	#N/A	#N/A	#N/A	#N/A	0	#N/A	#N/A	0	0	#N/A	#N/A	0	0	#N/A	#N/A	0	0	#N/A	#N/A	0	0	#N/A	#N/A	0	0	#N/A	#N/A	0
HM1_Pyro_I-592	0	#N/A	#N/A	#N/A	#N/A	#N/A	0	#N/A	#N/A	0	0	#N/A	#N/A	0	0	#N/A	#N/A	0	0	#N/A	#N/A	0	0	#N/A	#N/A	0	0	#N/A	#N/A	0
HM1_Pyro_I-593	0	#N/A	#N/A	#N/A	#N/A	#N/A	0	#N/A	#N/A	0	0	#N/A	#N/A	0	0	#N/A	#N/A	0	0	#N/A	#N/A	0	0	#N/A	#N/A	0	0	#N/A	#N/A	0
HM1_Pyro_I-594	0	#N/A	#N/A	#N/A	#N/A	#N/A	0	#N/A	#N/A	0	0	#N/A	#N/A	0	0	#N/A	#N/A	0	0	#N/A	#N/A	0	0	#N/A	#N/A	0	0	#N/A	#N/A	0
HM1_Pyro_VI-71	0	#N/A	#N/A	#N/A	#N/A	#N/A	0	#N/A	#N/A	0	0	#N/A	#N/A	0	0	#N/A	#N/A	0	0	#N/A	#N/A	0	0	#N/A	#N/A	0	0	#N/A	#N/A	0
HM1_Pyro_I-597	0	#N/A	#N/A	#N/A	#N/A	#N/A	0	#N/A	#N/A	0	0	#N/A	#N/A	0	0	#N/A	#N/A	0	0	#N/A	#N/A	0	0	#N/A	#N/A	0	0	#N/A	#N/A	0
HM1_Pyro_VI-72	0	#N/A	#N/A	#N/A	#N/A	#N/A	0	#N/A	#N/A	0	0	#N/A	#N/A	0	0	#N/A	#N/A	0	0	#N/A	#N/A	0	0	#N/A	#N/A	0	0	#N/A	#N/A	0
HM1_Pyro_I-598	0	#N/A	#N/A	#N/A	#N/A	#N/A	0	#N/A	#N/A	0	0	#N/A	#N/A	0	0	#N/A	#N/A	0	0	#N/A	#N/A	0	0	#N/A	#N/A	0	0	#N/A	#N/A	0
HM1_Pyro_I-599	0	#N/A	#N/A	#N/A	#N/A	#N/A	0	#N/A	#N/A	0	0	#N/A	#N/A	0	0	#N/A	#N/A	0	0	#N/A	#N/A	0	0	#N/A	#N/A	0	0	#N/A	#N/A	0
HM1_Pyro_I-600	0	#N/A	#N/A	#N/A	#N/A	#N/A	0	#N/A	#N/A	0	0	#N/A	#N/A	0	0	#N/A	#N/A	0	0	#N/A	#N/A	0	0	#N/A	#N/A	0	0	#N/A	#N/A	0
HM1_Pyro_VI-73	0	#N/A	#N/A	#N/A	#N/A	#N/A	0	#N/A	#N/A	0	0	#N/A	#N/A	0	0	#N/A	#N/A	0	0	#N/A	#N/A	0	0	#N/A	#N/A	0	0	#N/A	#N/A	0
HM1_Pyro_VI-74	0	#N/A	#N/A	#N/A	#N/A	#N/A	0	#N/A	#N/A	0	0	#N/A	#N/A	0	0	#N/A	#N/A	0	0	#N/A	#N/A	0	0	#N/A	#N/A	0	0	#N/A	#N/A	0
HM1_Pyro_I-602	0	#N/A	#N/A	#N/A	#N/A	#N/A	0	#N/A	#N/A	0	0	#N/A	#N/A	0	0	#N/A	#N/A	0	0	#N/A	#N/A	0	0	#N/A	#N/A	0	0	#N/A	#N/A	0
HM1_Pyro_I-603	0	#N/A	#N/A	#N/A	#N/A	#N/A	0	#N/A	#N/A	0	0	#N/A	#N/A	0	0	#N/A	#N/A	0	0	#N/A	#N/A	0	0	#N/A	#N/A	0	0	#N/A	#N/A	0
HM1_Pyro_I-604	0	#N/A	#N/A	#N/A	#N/A	#N/A	0	#N/A	#N/A	0	0	#N/A	#N/A	0	0	#N/A	#N/A	0	0	#N/A	#N/A	0	0	#N/A	#N/A	0	0	#N/A	#N/A	0
HM1_Pyro_I-606	0	#N/A	#N/A	#N/A	#N/A	#N/A	0	#N/A	#N/A	0	0	#N/A	#N/A	0	0	#N/A	#N/A	0	0	#N/A	#N/A	0	0	#N/A	#N/A	0	0	#N/A	#N/A	0
HM1_Pyro_VI-75	0	#N/A	#N/A	#N/A	#N/A	#N/A	0	#N/A	#N/A	0	0	#N/A	#N/A	0	0	#N/A	#N/A	0	0	#N/A	#N/A	0	0	#N/A	#N/A	0	0	#N/A	#N/A	0
HM1_Pyro_I-611	0	#N/A	#N/A	#N/A	#N/A	#N/A	0	#N/A	#N/A	0	0	#N/A	#N/A	0	0	#N/A	#N/A	0	0	#N/A	#N/A	0	0	#N/A	#N/A	0	0	#N/A	#N/A	0
HM1_Pyro_I-612	0	#N/A	#N/A	#N/A	#N/A	#N/A	0	#N/A	#N/A	0	0	#N/A	#N/A	0	0	#N/A	#N/A	0	0	#N/A	#N/A	0	0	#N/A	#N/A	0	0	#N/A	#N/A	0
HM1_Pyro_I-613	0	#N/A	#N/A	#N/A	#N/A	#N/A	0	#N/A	#N/A	0	0	#N/A	#N/A	0	0	#N/A	#N/A	0	0	#N/A	#N/A	0	0	#N/A	#N/A	0	0	#N/A	#N/A	0
HM1_Pyro_I-614	0	#N/A	#N/A	#N/A	#N/A	#N/A	0	#N/A	#N/A	0	0	#N/A	#N/A	0	0	#N/A	#N/A	0	0	#N/A	#N/A	0	0	#N/A	#N/A	0	0	#N/A	#N/A	0
HM1_Pyro_I-615	0	#N/A	#N/A	#N/A	#N/A	#N/A	0	#N/A	#N/A	0	0	#N/A	#N/A	0	0	#N/A	#N/A	0	0	#N/A	#N/A	0	0	#N/A	#N/A	0	0	#N/A	#N/A	0
HM1_Pyro_VI-76	0	#N/A	#N/A	#N/A	#N/A	#N/A	0	#N/A	#N/A	0	0	#N/A	#N/A	0	0	#N/A	#N/A	0	0	#N/A	#N/A	0	0	#N/A	#N/A	0	0	#N/A	#N/A	0
HM1_Pyro_I-617	0	#N/A	#N/A	#N/A	#N/A	#N/A	0	#N/A	#N/A	0	0	#N/A	#N/A	0	0	#N/A	#N/A	0	0	#N/A	#N/A	0	0	#N/A	#N/A	0	0	#N/A	#N/A	0
HM1_Pyro_I-618	0	#N/A	#N/A	#N/A	#N/A	#N/A	0	#N/A	#N/A	0	0	#N/A	#N/A	0	0	#N/A	#N/A	0	0	#N/A	#N/A	0	0	#N/A	#N/A	0	0	#N/A	#N/A	0
HM1_Pyro_I-619	0	#N/A	#N/A	#N/A	#N/A	#N/A	0	#N/A	#N/A	0	0	#N/A	#N/A	0	0	#N/A	#N/A	0	0	#N/A	#N/A	0	0	#N/A	#N/A	0	0	#N/A	#N/A	0
HM1_Pyro_I-620	0	#N/A	#N/A	#N/A	#N/A	#N/A	0	#N/A	#N/A	0	0	#N/A	#N/A	0	0	#N/A	#N/A	0	0	#N/A	#N/A	0	0	#N/A	#N/A	0	0	#N/A	#N/A	0
HM1_Pyro_I-621	0	#N/A	#N/A	#N/A	#N/A	#N/A	0	#N/A	#N/A	0	0	#N/A	#N/A	0	0	#N/A	#N/A	0	0	#N/A	#N/A	0	0	#N/A	#N/A	0	0	#N/A	#N/A	0
HM1_Pyro_I-622	0	#N/A	#N/A	#N/A	#N/A	#N/A	0	#N/A	#N/A	0	0	#N/A	#N/A	0	0	#N/A	#N/A	0	0	#N/A	#N/A	0	0	#N/A	#N/A	0	0	#N/A	#N/A	0
HM1_Pyro_I-623	0	#N/A	#N/A	#N/A	#N/A	#N/A	0	#N/A	#N/A	0	0	#N/A	#N/A	0	0	#N/A	#N/A	0	0	#N/A	#N/A	0	0	#N/A	#N/A	0	0	#N/A	#N/A	0
HM1_Pyro_I-624	0	#N/A	#N/A	#N/A	#N/A	#N/A	0	#N/A	#N/A	0	0	#N/A	#N/A	0	0	#N/A	#N/A	0	0	#N/A	#N/A	0	0	#N/A	#N/A	0	0	#N/A	#N/A	0
HM1_Pyro_I-625	0	#N/A	#N/A	#N/A	#N/A	#N/A	0	#N/A	#N/A	0	0	#N/A	#N/A	0	0	#N/A	#N/A	0	0	#N/A	#N/A	0	0	#N/A	#N/A	0	0	#N/A	#N/A	0
HM1_Pyro_I-629	0	#N/A	#N/A	#N/A	#N/A	#N/A	0	#N/A	#N/A	0	0	#N/A	#N/A	0	0	#N/A	#N/A	0	0	#N/A	#N/A	0	0	#N/A	#N/A	0	0	#N/A	#N/A	0
HM1_Pyro_I-631	0	#N/A	#N/A	#N/A	#N/A	#N/A	0	#N/A	#N/A	0	0	#N/A	#N/A	0	0	#N/A	#N/A	0	0	#N/A	#N/A	0	0	#N/A	#N/A	0	0	#N/A	#N/A	0
HM1_Pyro_I-635	0	#N/A	#N/A	#N/A	#N/A	#N/A	0	#N/A	#N/A	0	0	#N/A	#N/A	0	0	#N/A	#N/A	0	0	#N/A	#N/A	0	0	#N/A	#N/A	0	0	#N/A	#N/A	0
HM1_Pyro_VI-80	0	#N/A	#N/A	#N/A	#N/A	#N/A	0	#N/A	#N/A	0	0	#N/A	#N/A	0	0	#N/A	#N/A	0	0	#N/A	#N/A	0	0	#N/A	#N/A	0	0	#N/A	#N/A	0
HM1_Pyro_I-637	0	#N/A	#N/A	#N/A	#N/A	#N/A	0	#N/A	#N/A	0	0	#N/A	#N/A	0	0	#N/A	#N/A	0	0	#N/A	#N/A	0	0	#N/A	#N/A	0	0	#N/A	#N/A	0
HM1_Pyro_I-640	0	#N/A	#N/A	#N/A	#N/A	#N/A	0	#N/A	#N/A	0	0	#N/A	#N/A	0	0	#N/A	#N/A	0	0	#N/A	#N/A	0	0	#N/A	#N/A	0	0	#N/A	#N/A	0
HM1_Pyro_I-641	0	#N/A	#N/A	#N/A	#N/A	#N/A	0	#N/A	#N/A	0	0	#N/A	#N/A	0	0	#N/A	#N/A	0	0	#N/A	#N/A	0	0	#N/A	#N/A	0	0	#N/A	#N/A	0
HM1_Pyro_I-642	0	#N/A	#N/A	#N/A	#N/A	#N/A	0	#N/A	#N/A	0	0	#N/A	#N/A	0	0	#N/A	#N/A	0	0	#N/A	#N/A	0	0	#N/A	#N/A	0	0	#N/A	#N/A	0
HM1_Pyro_VI-81	0	#N/A	#N/A	#N/A	#N/A	#N/A	0	#N/A	#N/A	0	0	#N/A	#N/A	0	0	#N/A	#N/A	0	0	#N/A	#N/A	0	0	#N/A	#N/A	0	0	#N/A	#N/A	0
HM1_Pyro_I-645	0	#N/A	#N/A	#N/A	#N/A	#N/A	0	#N/A	#N/A	0	0	#N/A	#N/A	0	0	#N/A	#N/A	0	0	#N/A	#N/A	0	0	#N/A	#N/A	0	0	#N/A	#N/A	0
HM1_Pyro_I-646	0	#N/A	#N/A	#N/A	#N/A	#N/A	0	#N/A	#N/A	0	0	#N/A	#N/A	0	0	#N/A	#N/A	0	0	#N/A	#N/A	0	0	#N/A	#N/A	0	0	#N/A	#N/A	0
HM1_Pyro_I-647	0	#N/A	#N/A	#N/A	#N/A	#N/A	0	#N/A	#N/A	0	0	#N/A	#N/A	0	0	#N/A	#N/A	0	0	#N/A	#N/A	0	0	#N/A	#N/A	0	0	#N/A	#N/A	0
HM1_Pyro_VI-82	0	#N/A	#N/A	#N/A	#N/A	#N/A	0	#N/A	#N/A	0	0	#N/A	#N/A	0	0	#N/A	#N/A	0	0	#N/A	#N/A	0	0	#N/A	#N/A	0	0	#N/A	#N/A	0
HM1_Pyro_I-649	0	#N/A	#N/A	#N/A	#N/A	#N/A	0	#N/A	#N/A	0	0	#N/A	#N/A	0	0	#N/A	#N/A	0	0	#N/A	#N/A	0	0	#N/A	#N/A	0	0	#N/A	#N/A	0
HM1_Pyro_I-652	0	#N/A	#N/A	#N/A	#N/A	#N/A	0	#N/A	#N/A	0	0	#N/A	#N/A	0	0	#N/A	#N/A	0	0	#N/A	#N/A	0	0	#N/A	#N/A	0	0	#N/A	#N/A	0
HM1_Pyro_VI-84	0	#N/A	#N/A	#N/A	#N/A	#N/A	0	#N/A	#N/A	0	0	#N/A	#N/A	0	0	#N/A	#N/A	0	0	#N/A	#N/A	0	0	#N/A	#N/A	0	0	#N/A	#N/A	0
HM1_Pyro_I-656	0	#N/A	#N/A	#N/A	#N/A	#N/A	0	#N/A	#N/A	0	0	#N/A	#N/A	0	0	#N/A	#N/A	0	0	#N/A	#N/A	0	0	#N/A	#N/A	0	0	#N/A	#N/A	0
HM1_Pyro_I-657	0	#N/A	#N/A	#N/A	#N/A	#N/A	0	#N/A	#N/A	0	0	#N/A	#N/A	0	0	#N/A	#N/A	0	0	#N/A	#N/A	0	0	#N/A	#N/A	0	0	#N/A	#N/A	0
HM1_Pyro_I-658	0	#N/A	#N/A	#N/A	#N/A	#N/A	0	#N/A	#N/A	0	0	#N/A	#N/A	0	0	#N/A	#N/A	0	0	#N/A	#N/A	0	0	#N/A	#N/A	0	0	#N/A	#N/A	0
HM1_Pyro_I-659	0	#N/A	#N/A	#N/A	#N/A	#N/A	0	#N/A	#N/A	0	0	#N/A	#N/A	0	0	#N/A	#N/A	0	0	#N/A	#N/A	0	0	#N/A	#N/A	0	0	#N/A	#N/A	0
HM1_Pyro_I-660	0	#N/A	#N/A	#N/A	#N/A	#N/A	0	#N/A	#N/A	0	0	#N/A	#N/A	0	0	#N/A	#N/A	0	0	#N/A	#N/A	0	0	#N/A	#N/A	0	0	#N/A	#N/A	0
HM1_Pyro_I-662	0	#N/A	#N/A	#N/A	#N/A	#N/A	0	#N/A	#N/A	0	0	#N/A	#N/A	0	0	#N/A	#N/A	0	0	#N/A	#N/A	0	0	#N/A	#N/A	0	0	#N/A	#N/A	0
HM1_Pyro_I-670	0	#N/A	#N/A	#N/A	#N/A	#N/A	0	#N/A	#N/A	0	0	#N/A	#N/A	0	0	#N/A	#N/A	0	0	#N/A	#N/A	0	0	#N/A	#N/A	0	0	#N/A	#N/A	0
HM1_Pyro_I-671	0	#N/A	#N/A	#N/A	#N/A	#N/A	0	#N/A	#N/A	0	0	#N/A	#N/A	0	0	#N/A	#N/A	0	0	#N/A	#N/A	0	0	#N/A	#N/A	0	0	#N/A	#N/A	0
HM1_Pyro_I-674	0	#N/A	#N/A	#N/A	#N/A	#N/A	0	#N/A	#N/A	0	0	#N/A	#N/A	0	0	#N/A	#N/A	0	0	#N/A	#N/A	0	0	#N/A	#N/A	0	0	#N/A	#N/A	0
HM1_Pyro_I-675	0	#N/A	#N/A	#N/A	#N/A	#N/A	0	#N/A	#N/A	0	0	#N/A	#N/A	0	0	#N/A	#N/A	0	0	#N/A	#N/A	0	0	#N/A	#N/A	0	0	#N/A	#N/A	0
HM1_Pyro_I-676	0	#N/A	#N/A	#N/A	#N/A	#N/A	0	#N/A	#N/A	0	0	#N/A	#N/A	0	0	#N/A	#N/A	0	0	#N/A	#N/A	0	0	#N/A	#N/A	0	0	#N/A	#N/A	0
HM1_Pyro_I-677	0	#N/A	#N/A	#N/A	#N/A	#N/A	0	#N/A	#N/A	0	0	#N/A	#N/A	0	0	#N/A	#N/A	0	0	#N/A	#N/A	0	0	#N/A	#N/A	0	0	#N/A	#N/A	0
HM1_Pyro_VI-86	0	#N/A	#N/A	#N/A	#N/A	#N/A	0	#N/A	#N/A	0	0	#N/A	#N/A	0	0	#N/A	#N/A	0	0	#N/A	#N/A	0	0	#N/A	#N/A	0	0	#N/A	#N/A	0
HM1_Pyro_I-678	0	#N/A	#N/A	#N/A	#N/A	#N/A	0	#N/A	#N/A	0	0	#N/A	#N/A	0	0	#N/A	#N/A	0	0	#N/A	#N/A	0	0	#N/A	#N/A	0	0	#N/A	#N/A	0
HM1_Pyro_I-679	0	#N/A	#N/A	#N/A	#N/A	#N/A	0	#N/A	#N/A	0	0	#N/A	#N/A	0	0	#N/A	#N/A	0	0	#N/A	#N/A	0	0	#N/A	#N/A	0	0	#N/A	#N/A	0
HM1_Pyro_I-680	0	#N/A	#N/A	#N/A	#N/A	#N/A	0	#N/A	#N/A	0	0	#N/A	#N/A	0	0	#N/A	#N/A	0	0	#N/A	#N/A	0	0	#N/A	#N/A	0	0	#N/A	#N/A	0
HM1_Pyro_I-681	0	#N/A	#N/A	#N/A	#N/A	#N/A	0	#N/A	#N/A	0	0	#N/A	#N/A	0	0	#N/A	#N/A	0	0	#N/A	#N/A	0	0	#N/A	#N/A	0	0	#N/A	#N/A	0
HM1_Pyro_I-682	0	#N/A	#N/A	#N/A	#N/A	#N/A	0	#N/A	#N/A	0	0	#N/A	#N/A	0	0	#N/A	#N/A	0	0	#N/A	#N/A	0	0	#N/A	#N/A	0	0	#N/A	#N/A	0
HM1_Pyro_I-683	0	#N/A	#N/A	#N/A	#N/A	#N/A	0	#N/A	#N/A	0	0	#N/A	#N/A	0	0	#N/A	#N/A	0	0	#N/A	#N/A	0	0	#N/A	#N/A	0	0	#N/A	#N/A	0
HM1_Pyro_VI-87	0	#N/A	#N/A	#N/A	#N/A	#N/A	0	#N/A	#N/A	0	0	#N/A	#N/A	0	0	#N/A	#N/A	0	0	#N/A	#N/A	0	0	#N/A	#N/A	0	0	#N/A	#N/A	0
HM1_Pyro_I-684	0	#N/A	#N/A	#N/A	#N/A	#N/A	0	#N/A	#N/A	0	0	#N/A	#N/A	0	0	#N/A	#N/A	0	0	#N/A	#N/A	0	0	#N/A	#N/A	0	0	#N/A	#N/A	0
HM1_Pyro_I-687	0	#N/A	#N/A	#N/A	#N/A	#N/A	0	#N/A	#N/A	0	0	#N/A	#N/A	0	0	#N/A	#N/A	0	0	#N/A	#N/A	0	0	#N/A	#N/A	0	0	#N/A	#N/A	0
HM1_Pyro_VI-88	0	#N/A	#N/A	#N/A	#N/A	#N/A	0	#N/A	#N/A	0	0	#N/A	#N/A	0	0	#N/A	#N/A	0	0	#N/A	#N/A	0	0	#N/A	#N/A	0	0	#N/A	#N/A	0
HM1_Pyro_I-691	0	#N/A	#N/A	#N/A	#N/A	#N/A	0	#N/A	#N/A	0	0	#N/A	#N/A	0	0	#N/A	#N/A	0	0	#N/A	#N/A	0	0	#N/A	#N/A	0	0	#N/A	#N/A	0
HM1_Pyro_I-692	0	#N/A	#N/A	#N/A	#N/A	#N/A	0	#N/A	#N/A	0	0	#N/A	#N/A	0	0	#N/A	#N/A	0	0	#N/A	#N/A	0	0	#N/A	#N/A	0	0	#N/A	#N/A	0
HM1_Pyro_I-693	0	#N/A	#N/A	#N/A	#N/A	#N/A	0	#N/A	#N/A	0	0	#N/A	#N/A	0	0	#N/A	#N/A	0	0	#N/A	#N/A	0	0	#N/A	#N/A	0	0	#N/A	#N/A	0
HM1_Pyro_I-694	0	#N/A	#N/A	#N/A	#N/A	#N/A	0	#N/A	#N/A	0	0	#N/A	#N/A	0	0	#N/A	#N/A	0	0	#N/A	#N/A	0	0	#N/A	#N/A	0	0	#N/A	#N/A	0
HM1_Pyro_I-695	0	#N/A	#N/A	#N/A	#N/A	#N/A	0	#N/A	#N/A	0	0	#N/A	#N/A	0	0	#N/A	#N/A	0	0	#N/A	#N/A	0	0	#N/A	#N/A	0	0	#N/A	#N/A	0
HM1_Pyro_I-697	0	#N/A	#N/A	#N/A	#N/A	#N/A	0	#N/A	#N/A	0	0	#N/A	#N/A	0	0	#N/A	#N/A	0	0	#N/A	#N/A	0	0	#N/A	#N/A	0	0	#N/A	#N/A	0
HM1_Pyro_I-700	0	#N/A	#N/A	#N/A	#N/A	#N/A	0	#N/A	#N/A	0	0	#N/A	#N/A	0	0	#N/A	#N/A	0	0	#N/A	#N/A	0	0	#N/A	#N/A	0	0	#N/A	#N/A	0
HM1_Pyro_I-701	0	#N/A	#N/A	#N/A	#N/A	#N/A	0	#N/A	#N/A	0	0	#N/A	#N/A	0	0	#N/A	#N/A	0	0	#N/A	#N/A	0	0	#N/A	#N/A	0	0	#N/A	#N/A	0
HM1_Pyro_I-702	0	#N/A	#N/A	#N/A	#N/A	#N/A	0	#N/A	#N/A	0	0	#N/A	#N/A	0	0	#N/A	#N/A	0	0	#N/A	#N/A	0	0	#N/A	#N/A	0	0	#N/A	#N/A	0
HM1_Pyro_I-704	0	#N/A	#N/A	#N/A	#N/A	#N/A	0	#N/A	#N/A	0	0	#N/A	#N/A	0	0	#N/A	#N/A	0	0	#N/A	#N/A	0	0	#N/A	#N/A	0	0	#N/A	#N/A	0
HM1_Pyro_I-705	0	#N/A	#N/A	#N/A	#N/A	#N/A	0	#N/A	#N/A	0	0	#N/A	#N/A	0	0	#N/A	#N/A	0	0	#N/A	#N/A	0	0	#N/A	#N/A	0	0	#N/A	#N/A	0
HM1_Pyro_I-706	0	#N/A	#N/A	#N/A	#N/A	#N/A	0	#N/A	#N/A	0	0	#N/A	#N/A	0	0	#N/A	#N/A	0	0	#N/A	#N/A	0	0	#N/A	#N/A	0	0	#N/A	#N/A	0
HM1_Pyro_I-707	0	#N/A	#N/A	#N/A	#N/A	#N/A	0	#N/A	#N/A	0	0	#N/A	#N/A	0	0	#N/A	#N/A	0	0	#N/A	#N/A	0	0	#N/A	#N/A	0	0	#N/A	#N/A	0
HM1_Pyro_I-709	0	#N/A	#N/A	#N/A	#N/A	#N/A	0	#N/A	#N/A	0	0	#N/A	#N/A	0	0	#N/A	#N/A	0	0	#N/A	#N/A	0	0	#N/A	#N/A	0	0	#N/A	#N/A	0
HM1_Pyro_VI-90	0	#N/A	#N/A	#N/A	#N/A	#N/A	0	#N/A	#N/A	0	0	#N/A	#N/A	0	0	#N/A	#N/A	0	0	#N/A	#N/A	0	0	#N/A	#N/A	0	0	#N/A	#N/A	0
HM1_Pyro_VI-91	0	#N/A	#N/A	#N/A	#N/A	#N/A	0	#N/A	#N/A	0	0	#N/A	#N/A	0	0	#N/A	#N/A	0	0	#N/A	#N/A	0	0	#N/A	#N/A	0	0	#N/A	#N/A	0
HM1_Pyro_I-710	0	#N/A	#N/A	#N/A	#N/A	#N/A	0	#N/A	#N/A	0	0	#N/A	#N/A	0	0	#N/A	#N/A	0	0	#N/A	#N/A	0	0	#N/A	#N/A	0	0	#N/A	#N/A	0
HM1_Pyro_I-713	0	#N/A	#N/A	#N/A	#N/A	#N/A	0	#N/A	#N/A	0	0	#N/A	#N/A	0	0	#N/A	#N/A	0	0	#N/A	#N/A	0	0	#N/A	#N/A	0	0	#N/A	#N/A	0
HM1_Pyro_I-714	0	#N/A	#N/A	#N/A	#N/A	#N/A	0	#N/A	#N/A	0	0	#N/A	#N/A	0	0	#N/A	#N/A	0	0	#N/A	#N/A	0	0	#N/A	#N/A	0	0	#N/A	#N/A	0
HM1_Pyro_I-715	0	#N/A	#N/A	#N/A	#N/A	#N/A	0	#N/A	#N/A	0	0	#N/A	#N/A	0	0	#N/A	#N/A	0	0	#N/A	#N/A	0	0	#N/A	#N/A	0	0	#N/A	#N/A	0
HM1_Pyro_I-716	0	#N/A	#N/A	#N/A	#N/A	#N/A	0	#N/A	#N/A	0	0	#N/A	#N/A	0	0	#N/A	#N/A	0	0	#N/A	#N/A	0	0	#N/A	#N/A	0	0	#N/A	#N/A	0
HM1_Pyro_VI-92	0	#N/A	#N/A	#N/A	#N/A	#N/A	0	#N/A	#N/A	0	0	#N/A	#N/A	0	0	#N/A	#N/A	0	0	#N/A	#N/A	0	0	#N/A	#N/A	0	0	#N/A	#N/A	0
HM1_Pyro_VI-93	0	#N/A	#N/A	#N/A	#N/A	#N/A	0	#N/A	#N/A	0	0	#N/A	#N/A	0	0	#N/A	#N/A	0	0	#N/A	#N/A	0	0	#N/A	#N/A	0	0	#N/A	#N/A	0
HM1_Pyro_I-718	0	#N/A	#N/A	#N/A	#N/A	#N/A	0	#N/A	#N/A	0	0	#N/A	#N/A	0	0	#N/A	#N/A	0	0	#N/A	#N/A	0	0	#N/A	#N/A	0	0	#N/A	#N/A	0
HM1_Pyro_I-719	0	#N/A	#N/A	#N/A	#N/A	#N/A	0	#N/A	#N/A	0	0	#N/A	#N/A	0	0	#N/A	#N/A	0	0	#N/A	#N/A	0	0	#N/A	#N/A	0	0	#N/A	#N/A	0
HM1_Pyro_I-721	0	#N/A	#N/A	#N/A	#N/A	#N/A	0	#N/A	#N/A	0	0	#N/A	#N/A	0	0	#N/A	#N/A	0	0	#N/A	#N/A	0	0	#N/A	#N/A	0	0	#N/A	#N/A	0
HM1_Pyro_I-722	0	#N/A	#N/A	#N/A	#N/A	#N/A	0	#N/A	#N/A	0	0	#N/A	#N/A	0	0	#N/A	#N/A	0	0	#N/A	#N/A	0	0	#N/A	#N/A	0	0	#N/A	#N/A	0
HM1_Pyro_VI-94	0	#N/A	#N/A	#N/A	#N/A	#N/A	0	#N/A	#N/A	0	0	#N/A	#N/A	0	0	#N/A	#N/A	0	0	#N/A	#N/A	0	0	#N/A	#N/A	0	0	#N/A	#N/A	0
HM1_Pyro_VI-95	0	#N/A	#N/A	#N/A	#N/A	#N/A	0	#N/A	#N/A	0	0	#N/A	#N/A	0	0	#N/A	#N/A	0	0	#N/A	#N/A	0	0	#N/A	#N/A	0	0	#N/A	#N/A	0
HM1_Pyro_I-725	0	#N/A	#N/A	#N/A	#N/A	#N/A	0	#N/A	#N/A	0	0	#N/A	#N/A	0	0	#N/A	#N/A	0	0	#N/A	#N/A	0	0	#N/A	#N/A	0	0	#N/A	#N/A	0
HM1_Pyro_I-727	0	#N/A	#N/A	#N/A	#N/A	#N/A	0	#N/A	#N/A	0	0	#N/A	#N/A	0	0	#N/A	#N/A	0	0	#N/A	#N/A	0	0	#N/A	#N/A	0	0	#N/A	#N/A	0
HM1_Pyro_I-728	0	#N/A	#N/A	#N/A	#N/A	#N/A	0	#N/A	#N/A	0	0	#N/A	#N/A	0	0	#N/A	#N/A	0	0	#N/A	#N/A	0	0	#N/A	#N/A	0	0	#N/A	#N/A	0
HM1_Pyro_I-729	0	#N/A	#N/A	#N/A	#N/A	#N/A	0	#N/A	#N/A	0	0	#N/A	#N/A	0	0	#N/A	#N/A	0	0	#N/A	#N/A	0	0	#N/A	#N/A	0	0	#N/A	#N/A	0
HM1_Pyro_I-731	0	#N/A	#N/A	#N/A	#N/A	#N/A	0	#N/A	#N/A	0	0	#N/A	#N/A	0	0	#N/A	#N/A	0	0	#N/A	#N/A	0	0	#N/A	#N/A	0	0	#N/A	#N/A	0
HM1_Pyro_I-732	0	#N/A	#N/A	#N/A	#N/A	#N/A	0	#N/A	#N/A	0	0	#N/A	#N/A	0	0	#N/A	#N/A	0	0	#N/A	#N/A	0	0	#N/A	#N/A	0	0	#N/A	#N/A	0
HM1_Pyro_I-733	0	#N/A	#N/A	#N/A	#N/A	#N/A	0	#N/A	#N/A	0	0	#N/A	#N/A	0	0	#N/A	#N/A	0	0	#N/A	#N/A	0	0	#N/A	#N/A	0	0	#N/A	#N/A	0
HM1_Pyro_I-735	0	#N/A	#N/A	#N/A	#N/A	#N/A	0	#N/A	#N/A	0	0	#N/A	#N/A	0	0	#N/A	#N/A	0	0	#N/A	#N/A	0	0	#N/A	#N/A	0	0	#N/A	#N/A	0
HM1_Pyro_I-736	0	#N/A	#N/A	#N/A	#N/A	#N/A	0	#N/A	#N/A	0	0	#N/A	#N/A	0	0	#N/A	#N/A	0	0	#N/A	#N/A	0	0	#N/A	#N/A	0	0	#N/A	#N/A	0
HM1_Pyro_I-738	0	#N/A	#N/A	#N/A	#N/A	#N/A	0	#N/A	#N/A	0	0	#N/A	#N/A	0	0	#N/A	#N/A	0	0	#N/A	#N/A	0	0	#N/A	#N/A	0	0	#N/A	#N/A	0
HM1_Pyro_I-742	0	#N/A	#N/A	#N/A	#N/A	#N/A	0	#N/A	#N/A	0	0	#N/A	#N/A	0	0	#N/A	#N/A	0	0	#N/A	#N/A	0	0	#N/A	#N/A	0	0	#N/A	#N/A	0
HM1_Pyro_I-743	0	#N/A	#N/A	#N/A	#N/A	#N/A	0	#N/A	#N/A	0	0	#N/A	#N/A	0	0	#N/A	#N/A	0	0	#N/A	#N/A	0	0	#N/A	#N/A	0	0	#N/A	#N/A	0
HM1_Pyro_I-744	0	#N/A	#N/A	#N/A	#N/A	#N/A	0	#N/A	#N/A	0	0	#N/A	#N/A	0	0	#N/A	#N/A	0	0	#N/A	#N/A	0	0	#N/A	#N/A	0	0	#N/A	#N/A	0
HM1_Pyro_VI-96	0	#N/A	#N/A	#N/A	#N/A	#N/A	0	#N/A	#N/A	0	0	#N/A	#N/A	0	0	#N/A	#N/A	0	0	#N/A	#N/A	0	0	#N/A	#N/A	0	0	#N/A	#N/A	0
HM1_Pyro_I-747	0	#N/A	#N/A	#N/A	#N/A	#N/A	0	#N/A	#N/A	0	0	#N/A	#N/A	0	0	#N/A	#N/A	0	0	#N/A	#N/A	0	0	#N/A	#N/A	0	0	#N/A	#N/A	0
HM1_Pyro_I-748	0	#N/A	#N/A	#N/A	#N/A	#N/A	0	#N/A	#N/A	0	0	#N/A	#N/A	0	0	#N/A	#N/A	0	0	#N/A	#N/A	0	0	#N/A	#N/A	0	0	#N/A	#N/A	0
HM1_Pyro_VI-97	0	#N/A	#N/A	#N/A	#N/A	#N/A	0	#N/A	#N/A	0	0	#N/A	#N/A	0	0	#N/A	#N/A	0	0	#N/A	#N/A	0	0	#N/A	#N/A	0	0	#N/A	#N/A	0
HM1_Pyro_I-750	0	#N/A	#N/A	#N/A	#N/A	#N/A	0	#N/A	#N/A	0	0	#N/A	#N/A	0	0	#N/A	#N/A	0	0	#N/A	#N/A	0	0	#N/A	#N/A	0	0	#N/A	#N/A	0
HM1_Pyro_I-752	0	#N/A	#N/A	#N/A	#N/A	#N/A	0	#N/A	#N/A	0	0	#N/A	#N/A	0	0	#N/A	#N/A	0	0	#N/A	#N/A	0	0	#N/A	#N/A	0	0	#N/A	#N/A	0
HM1_Pyro_I-753	0	#N/A	#N/A	#N/A	#N/A	#N/A	0	#N/A	#N/A	0	0	#N/A	#N/A	0	0	#N/A	#N/A	0	0	#N/A	#N/A	0	0	#N/A	#N/A	0	0	#N/A	#N/A	0
HM1_Pyro_VI-98	0	#N/A	#N/A	#N/A	#N/A	#N/A	0	#N/A	#N/A	0	0	#N/A	#N/A	0	0	#N/A	#N/A	0	0	#N/A	#N/A	0	0	#N/A	#N/A	0	0	#N/A	#N/A	0
HM1_Pyro_I-755	0	#N/A	#N/A	#N/A	#N/A	#N/A	0	#N/A	#N/A	0	0	#N/A	#N/A	0	0	#N/A	#N/A	0	0	#N/A	#N/A	0	0	#N/A	#N/A	0	0	#N/A	#N/A	0
HM1_Pyro_VI-99	0	#N/A	#N/A	#N/A	#N/A	#N/A	0	#N/A	#N/A	0	0	#N/A	#N/A	0	0	#N/A	#N/A	0	0	#N/A	#N/A	0	0	#N/A	#N/A	0	0	#N/A	#N/A	0
HM1_Pyro_VI-100	0	#N/A	#N/A	#N/A	#N/A	#N/A	0	#N/A	#N/A	0	0	#N/A	#N/A	0	0	#N/A	#N/A	0	0	#N/A	#N/A	0	0	#N/A	#N/A	0	0	#N/A	#N/A	0
HM1_Pyro_I-757	0	#N/A	#N/A	#N/A	#N/A	#N/A	0	#N/A	#N/A	0	0	#N/A	#N/A	0	0	#N/A	#N/A	0	0	#N/A	#N/A	0	0	#N/A	#N/A	0	0	#N/A	#N/A	0
HM1_Pyro_I-758	0	#N/A	#N/A	#N/A	#N/A	#N/A	0	#N/A	#N/A	0	0	#N/A	#N/A	0	0	#N/A	#N/A	0	0	#N/A	#N/A	0	0	#N/A	#N/A	0	0	#N/A	#N/A	0
HM1_Pyro_I-760	0	#N/A	#N/A	#N/A	#N/A	#N/A	0	#N/A	#N/A	0	0	#N/A	#N/A	0	0	#N/A	#N/A	0	0	#N/A	#N/A	0	0	#N/A	#N/A	0	0	#N/A	#N/A	0
HM1_Pyro_I-761	0	#N/A	#N/A	#N/A	#N/A	#N/A	0	#N/A	#N/A	0	0	#N/A	#N/A	0	0	#N/A	#N/A	0	0	#N/A	#N/A	0	0	#N/A	#N/A	0	0	#N/A	#N/A	0
HM1_Pyro_I-763	0	#N/A	#N/A	#N/A	#N/A	#N/A	0	#N/A	#N/A	0	0	#N/A	#N/A	0	0	#N/A	#N/A	0	0	#N/A	#N/A	0	0	#N/A	#N/A	0	0	#N/A	#N/A	0
HM1_Pyro_VI-101	0	#N/A	#N/A	#N/A	#N/A	#N/A	0	#N/A	#N/A	0	0	#N/A	#N/A	0	0	#N/A	#N/A	0	0	#N/A	#N/A	0	0	#N/A	#N/A	0	0	#N/A	#N/A	0
HM1_Pyro_I-764	0	#N/A	#N/A	#N/A	#N/A	#N/A	0	#N/A	#N/A	0	0	#N/A	#N/A	0	0	#N/A	#N/A	0	0	#N/A	#N/A	0	0	#N/A	#N/A	0	0	#N/A	#N/A	0
HM1_Pyro_I-766	0	#N/A	#N/A	#N/A	#N/A	#N/A	0	#N/A	#N/A	0	0	#N/A	#N/A	0	0	#N/A	#N/A	0	0	#N/A	#N/A	0	0	#N/A	#N/A	0	0	#N/A	#N/A	0
HM1_Pyro_I-767	0	#N/A	#N/A	#N/A	#N/A	#N/A	0	#N/A	#N/A	0	0	#N/A	#N/A	0	0	#N/A	#N/A	0	0	#N/A	#N/A	0	0	#N/A	#N/A	0	0	#N/A	#N/A	0
HM1_Pyro_I-768	0	#N/A	#N/A	#N/A	#N/A	#N/A	0	#N/A	#N/A	0	0	#N/A	#N/A	0	0	#N/A	#N/A	0	0	#N/A	#N/A	0	0	#N/A	#N/A	0	0	#N/A	#N/A	0
HM1_Pyro_VI-102	0	#N/A	#N/A	#N/A	#N/A	#N/A	0	#N/A	#N/A	0	0	#N/A	#N/A	0	0	#N/A	#N/A	0	0	#N/A	#N/A	0	0	#N/A	#N/A	0	0	#N/A	#N/A	0
HM1_Pyro_I-770	0	#N/A	#N/A	#N/A	#N/A	#N/A	0	#N/A	#N/A	0	0	#N/A	#N/A	0	0	#N/A	#N/A	0	0	#N/A	#N/A	0	0	#N/A	#N/A	0	0	#N/A	#N/A	0
HM1_Pyro_I-772	0	#N/A	#N/A	#N/A	#N/A	#N/A	0	#N/A	#N/A	0	0	#N/A	#N/A	0	0	#N/A	#N/A	0	0	#N/A	#N/A	0	0	#N/A	#N/A	0	0	#N/A	#N/A	0
HM1_Pyro_I-774	0	#N/A	#N/A	#N/A	#N/A	#N/A	0	#N/A	#N/A	0	0	#N/A	#N/A	0	0	#N/A	#N/A	0	0	#N/A	#N/A	0	0	#N/A	#N/A	0	0	#N/A	#N/A	0
HM1_Pyro_VI-103	0	#N/A	#N/A	#N/A	#N/A	#N/A	0	#N/A	#N/A	0	0	#N/A	#N/A	0	0	#N/A	#N/A	0	0	#N/A	#N/A	0	0	#N/A	#N/A	0	0	#N/A	#N/A	0
HM1_Pyro_I-776	0	#N/A	#N/A	#N/A	#N/A	#N/A	0	#N/A	#N/A	0	0	#N/A	#N/A	0	0	#N/A	#N/A	0	0	#N/A	#N/A	0	0	#N/A	#N/A	0	0	#N/A	#N/A	0
HM1_Pyro_I-777	0	#N/A	#N/A	#N/A	#N/A	#N/A	0	#N/A	#N/A	0	0	#N/A	#N/A	0	0	#N/A	#N/A	0	0	#N/A	#N/A	0	0	#N/A	#N/A	0	0	#N/A	#N/A	0
HM1_Pyro_I-779	0	#N/A	#N/A	#N/A	#N/A	#N/A	0	#N/A	#N/A	0	0	#N/A	#N/A	0	0	#N/A	#N/A	0	0	#N/A	#N/A	0	0	#N/A	#N/A	0	0	#N/A	#N/A	0
HM1_Pyro_VI-105	0	#N/A	#N/A	#N/A	#N/A	#N/A	0	#N/A	#N/A	0	0	#N/A	#N/A	0	0	#N/A	#N/A	0	0	#N/A	#N/A	0	0	#N/A	#N/A	0	0	#N/A	#N/A	0
HM1_Pyro_I-780	0	#N/A	#N/A	#N/A	#N/A	#N/A	0	#N/A	#N/A	0	0	#N/A	#N/A	0	0	#N/A	#N/A	0	0	#N/A	#N/A	0	0	#N/A	#N/A	0	0	#N/A	#N/A	0
HM1_Pyro_I-781	0	#N/A	#N/A	#N/A	#N/A	#N/A	0	#N/A	#N/A	0	0	#N/A	#N/A	0	0	#N/A	#N/A	0	0	#N/A	#N/A	0	0	#N/A	#N/A	0	0	#N/A	#N/A	0
HM1_Pyro_I-783	0	#N/A	#N/A	#N/A	#N/A	#N/A	0	#N/A	#N/A	0	0	#N/A	#N/A	0	0	#N/A	#N/A	0	0	#N/A	#N/A	0	0	#N/A	#N/A	0	0	#N/A	#N/A	0
HM1_Pyro_VI-106	0	#N/A	#N/A	#N/A	#N/A	#N/A	0	#N/A	#N/A	0	0	#N/A	#N/A	0	0	#N/A	#N/A	0	0	#N/A	#N/A	0	0	#N/A	#N/A	0	0	#N/A	#N/A	0
HM1_Pyro_I-786	0	#N/A	#N/A	#N/A	#N/A	#N/A	0	#N/A	#N/A	0	0	#N/A	#N/A	0	0	#N/A	#N/A	0	0	#N/A	#N/A	0	0	#N/A	#N/A	0	0	#N/A	#N/A	0
HM1_Pyro_I-787	0	#N/A	#N/A	#N/A	#N/A	#N/A	0	#N/A	#N/A	0	0	#N/A	#N/A	0	0	#N/A	#N/A	0	0	#N/A	#N/A	0	0	#N/A	#N/A	0	0	#N/A	#N/A	0
HM1_Pyro_I-788	0	#N/A	#N/A	#N/A	#N/A	#N/A	0	#N/A	#N/A	0	0	#N/A	#N/A	0	0	#N/A	#N/A	0	0	#N/A	#N/A	0	0	#N/A	#N/A	0	0	#N/A	#N/A	0
HM1_Pyro_I-791	0	#N/A	#N/A	#N/A	#N/A	#N/A	0	#N/A	#N/A	0	0	#N/A	#N/A	0	0	#N/A	#N/A	0	0	#N/A	#N/A	0	0	#N/A	#N/A	0	0	#N/A	#N/A	0
HM1_Pyro_I-796	0	#N/A	#N/A	#N/A	#N/A	#N/A	0	#N/A	#N/A	0	0	#N/A	#N/A	0	0	#N/A	#N/A	0	0	#N/A	#N/A	0	0	#N/A	#N/A	0	0	#N/A	#N/A	0
HM1_Pyro_I-797	0	#N/A	#N/A	#N/A	#N/A	#N/A	0	#N/A	#N/A	0	0	#N/A	#N/A	0	0	#N/A	#N/A	0	0	#N/A	#N/A	0	0	#N/A	#N/A	0	0	#N/A	#N/A	0
HM1_Pyro_VI-107	0	#N/A	#N/A	#N/A	#N/A	#N/A	0	#N/A	#N/A	0	0	#N/A	#N/A	0	0	#N/A	#N/A	0	0	#N/A	#N/A	0	0	#N/A	#N/A	0	0	#N/A	#N/A	0
HM1_Pyro_I-799	0	#N/A	#N/A	#N/A	#N/A	#N/A	0	#N/A	#N/A	0	0	#N/A	#N/A	0	0	#N/A	#N/A	0	0	#N/A	#N/A	0	0	#N/A	#N/A	0	0	#N/A	#N/A	0
HM1_Pyro_I-800	0	#N/A	#N/A	#N/A	#N/A	#N/A	0	#N/A	#N/A	0	0	#N/A	#N/A	0	0	#N/A	#N/A	0	0	#N/A	#N/A	0	0	#N/A	#N/A	0	0	#N/A	#N/A	0
HM1_Pyro_I-802	0	#N/A	#N/A	#N/A	#N/A	#N/A	0	#N/A	#N/A	0	0	#N/A	#N/A	0	0	#N/A	#N/A	0	0	#N/A	#N/A	0	0	#N/A	#N/A	0	0	#N/A	#N/A	0
HM1_Pyro_I-804	0	#N/A	#N/A	#N/A	#N/A	#N/A	0	#N/A	#N/A	0	0	#N/A	#N/A	0	0	#N/A	#N/A	0	0	#N/A	#N/A	0	0	#N/A	#N/A	0	0	#N/A	#N/A	0
HM1_Pyro_I-805	0	#N/A	#N/A	#N/A	#N/A	#N/A	0	#N/A	#N/A	0	0	#N/A	#N/A	0	0	#N/A	#N/A	0	0	#N/A	#N/A	0	0	#N/A	#N/A	0	0	#N/A	#N/A	0
HM1_Pyro_I-806	0	#N/A	#N/A	#N/A	#N/A	#N/A	0	#N/A	#N/A	0	0	#N/A	#N/A	0	0	#N/A	#N/A	0	0	#N/A	#N/A	0	0	#N/A	#N/A	0	0	#N/A	#N/A	0
HM1_Pyro_I-807	0	#N/A	#N/A	#N/A	#N/A	#N/A	0	#N/A	#N/A	0	0	#N/A	#N/A	0	0	#N/A	#N/A	0	0	#N/A	#N/A	0	0	#N/A	#N/A	0	0	#N/A	#N/A	0
HM1_Pyro_I-808	0	#N/A	#N/A	#N/A	#N/A	#N/A	0	#N/A	#N/A	0	0	#N/A	#N/A	0	0	#N/A	#N/A	0	0	#N/A	#N/A	0	0	#N/A	#N/A	0	0	#N/A	#N/A	0
HM1_Pyro_I-809	0	#N/A	#N/A	#N/A	#N/A	#N/A	0	#N/A	#N/A	0	0	#N/A	#N/A	0	0	#N/A	#N/A	0	0	#N/A	#N/A	0	0	#N/A	#N/A	0	0	#N/A	#N/A	0
HM1_Pyro_I-810	0	#N/A	#N/A	#N/A	#N/A	#N/A	0	#N/A	#N/A	0	0	#N/A	#N/A	0	0	#N/A	#N/A	0	0	#N/A	#N/A	0	0	#N/A	#N/A	0	0	#N/A	#N/A	0
HM1_Pyro_I-811	0	#N/A	#N/A	#N/A	#N/A	#N/A	0	#N/A	#N/A	0	0	#N/A	#N/A	0	0	#N/A	#N/A	0	0	#N/A	#N/A	0	0	#N/A	#N/A	0	0	#N/A	#N/A	0
HM1_Pyro_I-812	0	#N/A	#N/A	#N/A	#N/A	#N/A	0	#N/A	#N/A	0	0	#N/A	#N/A	0	0	#N/A	#N/A	0	0	#N/A	#N/A	0	0	#N/A	#N/A	0	0	#N/A	#N/A	0
HM1_Pyro_I-814	0	#N/A	#N/A	#N/A	#N/A	#N/A	0	#N/A	#N/A	0	0	#N/A	#N/A	0	0	#N/A	#N/A	0	0	#N/A	#N/A	0	0	#N/A	#N/A	0	0	#N/A	#N/A	0
HM1_Pyro_I-817	0	#N/A	#N/A	#N/A	#N/A	#N/A	0	#N/A	#N/A	0	0	#N/A	#N/A	0	0	#N/A	#N/A	0	0	#N/A	#N/A	0	0	#N/A	#N/A	0	0	#N/A	#N/A	0
HM1_Pyro_VI-108	0	#N/A	#N/A	#N/A	#N/A	#N/A	0	#N/A	#N/A	0	0	#N/A	#N/A	0	0	#N/A	#N/A	0	0	#N/A	#N/A	0	0	#N/A	#N/A	0	0	#N/A	#N/A	0
HM1_Pyro_I-819	0	#N/A	#N/A	#N/A	#N/A	#N/A	0	#N/A	#N/A	0	0	#N/A	#N/A	0	0	#N/A	#N/A	0	0	#N/A	#N/A	0	0	#N/A	#N/A	0	0	#N/A	#N/A	0
HM1_Pyro_I-820	0	#N/A	#N/A	#N/A	#N/A	#N/A	0	#N/A	#N/A	0	0	#N/A	#N/A	0	0	#N/A	#N/A	0	0	#N/A	#N/A	0	0	#N/A	#N/A	0	0	#N/A	#N/A	0
HM1_Pyro_VI-109	0	#N/A	#N/A	#N/A	#N/A	#N/A	0	#N/A	#N/A	0	0	#N/A	#N/A	0	0	#N/A	#N/A	0	0	#N/A	#N/A	0	0	#N/A	#N/A	0	0	#N/A	#N/A	0
HM1_Pyro_VI-110	0	#N/A	#N/A	#N/A	#N/A	#N/A	0	#N/A	#N/A	0	0	#N/A	#N/A	0	0	#N/A	#N/A	0	0	#N/A	#N/A	0	0	#N/A	#N/A	0	0	#N/A	#N/A	0
HM1_Pyro_I-828	0	#N/A	#N/A	#N/A	#N/A	#N/A	0	#N/A	#N/A	0	0	#N/A	#N/A	0	0	#N/A	#N/A	0	0	#N/A	#N/A	0	0	#N/A	#N/A	0	0	#N/A	#N/A	0
HM1_Pyro_I-829	0	#N/A	#N/A	#N/A	#N/A	#N/A	0	#N/A	#N/A	0	0	#N/A	#N/A	0	0	#N/A	#N/A	0	0	#N/A	#N/A	0	0	#N/A	#N/A	0	0	#N/A	#N/A	0
HM1_Pyro_I-831	0	#N/A	#N/A	#N/A	#N/A	#N/A	0	#N/A	#N/A	0	0	#N/A	#N/A	0	0	#N/A	#N/A	0	0	#N/A	#N/A	0	0	#N/A	#N/A	0	0	#N/A	#N/A	0
HM1_Pyro_I-833	0	#N/A	#N/A	#N/A	#N/A	#N/A	0	#N/A	#N/A	0	0	#N/A	#N/A	0	0	#N/A	#N/A	0	0	#N/A	#N/A	0	0	#N/A	#N/A	0	0	#N/A	#N/A	0
HM1_Pyro_I-834	0	#N/A	#N/A	#N/A	#N/A	#N/A	0	#N/A	#N/A	0	0	#N/A	#N/A	0	0	#N/A	#N/A	0	0	#N/A	#N/A	0	0	#N/A	#N/A	0	0	#N/A	#N/A	0
HM1_Pyro_I-835	0	#N/A	#N/A	#N/A	#N/A	#N/A	0	#N/A	#N/A	0	0	#N/A	#N/A	0	0	#N/A	#N/A	0	0	#N/A	#N/A	0	0	#N/A	#N/A	0	0	#N/A	#N/A	0
HM1_Pyro_VI-111	0	#N/A	#N/A	#N/A	#N/A	#N/A	0	#N/A	#N/A	0	0	#N/A	#N/A	0	0	#N/A	#N/A	0	0	#N/A	#N/A	0	0	#N/A	#N/A	0	0	#N/A	#N/A	0
HM1_Pyro_I-836	0	#N/A	#N/A	#N/A	#N/A	#N/A	0	#N/A	#N/A	0	0	#N/A	#N/A	0	0	#N/A	#N/A	0	0	#N/A	#N/A	0	0	#N/A	#N/A	0	0	#N/A	#N/A	0
HM1_Pyro_I-840	0	#N/A	#N/A	#N/A	#N/A	#N/A	0	#N/A	#N/A	0	0	#N/A	#N/A	0	0	#N/A	#N/A	0	0	#N/A	#N/A	0	0	#N/A	#N/A	0	0	#N/A	#N/A	0
HM1_Pyro_I-841	0	#N/A	#N/A	#N/A	#N/A	#N/A	0	#N/A	#N/A	0	0	#N/A	#N/A	0	0	#N/A	#N/A	0	0	#N/A	#N/A	0	0	#N/A	#N/A	0	0	#N/A	#N/A	0
HM1_Pyro_I-843	0	#N/A	#N/A	#N/A	#N/A	#N/A	0	#N/A	#N/A	0	0	#N/A	#N/A	0	0	#N/A	#N/A	0	0	#N/A	#N/A	0	0	#N/A	#N/A	0	0	#N/A	#N/A	0
HM1_Pyro_I-848	0	#N/A	#N/A	#N/A	#N/A	#N/A	0	#N/A	#N/A	0	0	#N/A	#N/A	0	0	#N/A	#N/A	0	0	#N/A	#N/A	0	0	#N/A	#N/A	0	0	#N/A	#N/A	0
HM1_Pyro_I-851	0	#N/A	#N/A	#N/A	#N/A	#N/A	0	#N/A	#N/A	0	0	#N/A	#N/A	0	0	#N/A	#N/A	0	0	#N/A	#N/A	0	0	#N/A	#N/A	0	0	#N/A	#N/A	0
HM1_Pyro_I-852	0	#N/A	#N/A	#N/A	#N/A	#N/A	0	#N/A	#N/A	0	0	#N/A	#N/A	0	0	#N/A	#N/A	0	0	#N/A	#N/A	0	0	#N/A	#N/A	0	0	#N/A	#N/A	0
HM1_Pyro_I-853	0	#N/A	#N/A	#N/A	#N/A	#N/A	0	#N/A	#N/A	0	0	#N/A	#N/A	0	0	#N/A	#N/A	0	0	#N/A	#N/A	0	0	#N/A	#N/A	0	0	#N/A	#N/A	0
HM1_Pyro_I-856	0	#N/A	#N/A	#N/A	#N/A	#N/A	0	#N/A	#N/A	0	0	#N/A	#N/A	0	0	#N/A	#N/A	0	0	#N/A	#N/A	0	0	#N/A	#N/A	0	0	#N/A	#N/A	0
HM1_Pyro_VI-113	0	#N/A	#N/A	#N/A	#N/A	#N/A	0	#N/A	#N/A	0	0	#N/A	#N/A	0	0	#N/A	#N/A	0	0	#N/A	#N/A	0	0	#N/A	#N/A	0	0	#N/A	#N/A	0
HM1_Pyro_I-860	0	#N/A	#N/A	#N/A	#N/A	#N/A	0	#N/A	#N/A	0	0	#N/A	#N/A	0	0	#N/A	#N/A	0	0	#N/A	#N/A	0	0	#N/A	#N/A	0	0	#N/A	#N/A	0
HM1_Pyro_I-861	0	#N/A	#N/A	#N/A	#N/A	#N/A	0	#N/A	#N/A	0	0	#N/A	#N/A	0	0	#N/A	#N/A	0	0	#N/A	#N/A	0	0	#N/A	#N/A	0	0	#N/A	#N/A	0
HM1_Pyro_I-862	0	#N/A	#N/A	#N/A	#N/A	#N/A	0	#N/A	#N/A	0	0	#N/A	#N/A	0	0	#N/A	#N/A	0	0	#N/A	#N/A	0	0	#N/A	#N/A	0	0	#N/A	#N/A	0
HM1_Pyro_I-864	0	#N/A	#N/A	#N/A	#N/A	#N/A	0	#N/A	#N/A	0	0	#N/A	#N/A	0	0	#N/A	#N/A	0	0	#N/A	#N/A	0	0	#N/A	#N/A	0	0	#N/A	#N/A	0
HM1_Pyro_I-868	0	#N/A	#N/A	#N/A	#N/A	#N/A	0	#N/A	#N/A	0	0	#N/A	#N/A	0	0	#N/A	#N/A	0	0	#N/A	#N/A	0	0	#N/A	#N/A	0	0	#N/A	#N/A	0
HM1_Pyro_I-871	0	#N/A	#N/A	#N/A	#N/A	#N/A	0	#N/A	#N/A	0	0	#N/A	#N/A	0	0	#N/A	#N/A	0	0	#N/A	#N/A	0	0	#N/A	#N/A	0	0	#N/A	#N/A	0
HM1_Pyro_I-874	0	#N/A	#N/A	#N/A	#N/A	#N/A	0	#N/A	#N/A	0	0	#N/A	#N/A	0	0	#N/A	#N/A	0	0	#N/A	#N/A	0	0	#N/A	#N/A	0	0	#N/A	#N/A	0
HM1_Pyro_I-877	0	#N/A	#N/A	#N/A	#N/A	#N/A	0	#N/A	#N/A	0	0	#N/A	#N/A	0	0	#N/A	#N/A	0	0	#N/A	#N/A	0	0	#N/A	#N/A	0	0	#N/A	#N/A	0
HM1_Pyro_VI-115	0	#N/A	#N/A	#N/A	#N/A	#N/A	0	#N/A	#N/A	0	0	#N/A	#N/A	0	0	#N/A	#N/A	0	0	#N/A	#N/A	0	0	#N/A	#N/A	0	0	#N/A	#N/A	0
HM1_Pyro_I-878	0	#N/A	#N/A	#N/A	#N/A	#N/A	0	#N/A	#N/A	0	0	#N/A	#N/A	0	0	#N/A	#N/A	0	0	#N/A	#N/A	0	0	#N/A	#N/A	0	0	#N/A	#N/A	0
HM1_Pyro_I-880	0	#N/A	#N/A	#N/A	#N/A	#N/A	0	#N/A	#N/A	0	0	#N/A	#N/A	0	0	#N/A	#N/A	0	0	#N/A	#N/A	0	0	#N/A	#N/A	0	0	#N/A	#N/A	0
HM1_Pyro_I-882	0	#N/A	#N/A	#N/A	#N/A	#N/A	0	#N/A	#N/A	0	0	#N/A	#N/A	0	0	#N/A	#N/A	0	0	#N/A	#N/A	0	0	#N/A	#N/A	0	0	#N/A	#N/A	0
HM1_Pyro_I-886	0	#N/A	#N/A	#N/A	#N/A	#N/A	0	#N/A	#N/A	0	0	#N/A	#N/A	0	0	#N/A	#N/A	0	0	#N/A	#N/A	0	0	#N/A	#N/A	0	0	#N/A	#N/A	0
HM1_Pyro_I-887	0	#N/A	#N/A	#N/A	#N/A	#N/A	0	#N/A	#N/A	0	0	#N/A	#N/A	0	0	#N/A	#N/A	0	0	#N/A	#N/A	0	0	#N/A	#N/A	0	0	#N/A	#N/A	0
HM1_Pyro_I-892	0	#N/A	#N/A	#N/A	#N/A	#N/A	0	#N/A	#N/A	0	0	#N/A	#N/A	0	0	#N/A	#N/A	0	0	#N/A	#N/A	0	0	#N/A	#N/A	0	0	#N/A	#N/A	0
HM1_Pyro_I-893	0	#N/A	#N/A	#N/A	#N/A	#N/A	0	#N/A	#N/A	0	0	#N/A	#N/A	0	0	#N/A	#N/A	0	0	#N/A	#N/A	0	0	#N/A	#N/A	0	0	#N/A	#N/A	0
HM1_Pyro_I-897	0	#N/A	#N/A	#N/A	#N/A	#N/A	0	#N/A	#N/A	0	0	#N/A	#N/A	0	0	#N/A	#N/A	0	0	#N/A	#N/A	0	0	#N/A	#N/A	0	0	#N/A	#N/A	0
HM1_Pyro_I-898	0	#N/A	#N/A	#N/A	#N/A	#N/A	0	#N/A	#N/A	0	0	#N/A	#N/A	0	0	#N/A	#N/A	0	0	#N/A	#N/A	0	0	#N/A	#N/A	0	0	#N/A	#N/A	0
HM1_Pyro_I-903	0	#N/A	#N/A	#N/A	#N/A	#N/A	0	#N/A	#N/A	0	0	#N/A	#N/A	0	0	#N/A	#N/A	0	0	#N/A	#N/A	0	0	#N/A	#N/A	0	0	#N/A	#N/A	0
HM1_Pyro_I-906	0	#N/A	#N/A	#N/A	#N/A	#N/A	0	#N/A	#N/A	0	0	#N/A	#N/A	0	0	#N/A	#N/A	0	0	#N/A	#N/A	0	0	#N/A	#N/A	0	0	#N/A	#N/A	0
HM1_Pyro_I-907	0	#N/A	#N/A	#N/A	#N/A	#N/A	0	#N/A	#N/A	0	0	#N/A	#N/A	0	0	#N/A	#N/A	0	0	#N/A	#N/A	0	0	#N/A	#N/A	0	0	#N/A	#N/A	0
HM1_Pyro_I-908	0	#N/A	#N/A	#N/A	#N/A	#N/A	0	#N/A	#N/A	0	0	#N/A	#N/A	0	0	#N/A	#N/A	0	0	#N/A	#N/A	0	0	#N/A	#N/A	0	0	#N/A	#N/A	0
HM1_Pyro_I-909	0	#N/A	#N/A	#N/A	#N/A	#N/A	0	#N/A	#N/A	0	0	#N/A	#N/A	0	0	#N/A	#N/A	0	0	#N/A	#N/A	0	0	#N/A	#N/A	0	0	#N/A	#N/A	0
HM1_Pyro_I-910	0	#N/A	#N/A	#N/A	#N/A	#N/A	0	#N/A	#N/A	0	0	#N/A	#N/A	0	0	#N/A	#N/A	0	0	#N/A	#N/A	0	0	#N/A	#N/A	0	0	#N/A	#N/A	0
HM1_Pyro_I-911	0	#N/A	#N/A	#N/A	#N/A	#N/A	0	#N/A	#N/A	0	0	#N/A	#N/A	0	0	#N/A	#N/A	0	0	#N/A	#N/A	0	0	#N/A	#N/A	0	0	#N/A	#N/A	0
HM1_Pyro_I-912	0	#N/A	#N/A	#N/A	#N/A	#N/A	0	#N/A	#N/A	0	0	#N/A	#N/A	0	0	#N/A	#N/A	0	0	#N/A	#N/A	0	0	#N/A	#N/A	0	0	#N/A	#N/A	0
HM1_Pyro_I-913	0	#N/A	#N/A	#N/A	#N/A	#N/A	0	#N/A	#N/A	0	0	#N/A	#N/A	0	0	#N/A	#N/A	0	0	#N/A	#N/A	0	0	#N/A	#N/A	0	0	#N/A	#N/A	0
HM1_Pyro_I-916	0	#N/A	#N/A	#N/A	#N/A	#N/A	0	#N/A	#N/A	0	0	#N/A	#N/A	0	0	#N/A	#N/A	0	0	#N/A	#N/A	0	0	#N/A	#N/A	0	0	#N/A	#N/A	0
HM1_Pyro_I-917	0	#N/A	#N/A	#N/A	#N/A	#N/A	0	#N/A	#N/A	0	0	#N/A	#N/A	0	0	#N/A	#N/A	0	0	#N/A	#N/A	0	0	#N/A	#N/A	0	0	#N/A	#N/A	0
HM1_Pyro_I-918	0	#N/A	#N/A	#N/A	#N/A	#N/A	0	#N/A	#N/A	0	0	#N/A	#N/A	0	0	#N/A	#N/A	0	0	#N/A	#N/A	0	0	#N/A	#N/A	0	0	#N/A	#N/A	0
HM1_Pyro_I-919	0	#N/A	#N/A	#N/A	#N/A	#N/A	0	#N/A	#N/A	0	0	#N/A	#N/A	0	0	#N/A	#N/A	0	0	#N/A	#N/A	0	0	#N/A	#N/A	0	0	#N/A	#N/A	0
HM1_Pyro_VI-117	0	#N/A	#N/A	#N/A	#N/A	#N/A	0	#N/A	#N/A	0	0	#N/A	#N/A	0	0	#N/A	#N/A	0	0	#N/A	#N/A	0	0	#N/A	#N/A	0	0	#N/A	#N/A	0
HM1_Pyro_I-922	0	#N/A	#N/A	#N/A	#N/A	#N/A	0	#N/A	#N/A	0	0	#N/A	#N/A	0	0	#N/A	#N/A	0	0	#N/A	#N/A	0	0	#N/A	#N/A	0	0	#N/A	#N/A	0
HM1_Pyro_I-924	0	#N/A	#N/A	#N/A	#N/A	#N/A	0	#N/A	#N/A	0	0	#N/A	#N/A	0	0	#N/A	#N/A	0	0	#N/A	#N/A	0	0	#N/A	#N/A	0	0	#N/A	#N/A	0
HM1_Pyro_I-925	0	#N/A	#N/A	#N/A	#N/A	#N/A	0	#N/A	#N/A	0	0	#N/A	#N/A	0	0	#N/A	#N/A	0	0	#N/A	#N/A	0	0	#N/A	#N/A	0	0	#N/A	#N/A	0
HM1_Pyro_I-927	0	#N/A	#N/A	#N/A	#N/A	#N/A	0	#N/A	#N/A	0	0	#N/A	#N/A	0	0	#N/A	#N/A	0	0	#N/A	#N/A	0	0	#N/A	#N/A	0	0	#N/A	#N/A	0
HM1_Pyro_I-928	0	#N/A	#N/A	#N/A	#N/A	#N/A	0	#N/A	#N/A	0	0	#N/A	#N/A	0	0	#N/A	#N/A	0	0	#N/A	#N/A	0	0	#N/A	#N/A	0	0	#N/A	#N/A	0
HM1_Pyro_I-930	0	#N/A	#N/A	#N/A	#N/A	#N/A	0	#N/A	#N/A	0	0	#N/A	#N/A	0	0	#N/A	#N/A	0	0	#N/A	#N/A	0	0	#N/A	#N/A	0	0	#N/A	#N/A	0
HM1_Pyro_I-931	0	#N/A	#N/A	#N/A	#N/A	#N/A	0	#N/A	#N/A	0	0	#N/A	#N/A	0	0	#N/A	#N/A	0	0	#N/A	#N/A	0	0	#N/A	#N/A	0	0	#N/A	#N/A	0
HM1_Pyro_I-932	0	#N/A	#N/A	#N/A	#N/A	#N/A	0	#N/A	#N/A	0	0	#N/A	#N/A	0	0	#N/A	#N/A	0	0	#N/A	#N/A	0	0	#N/A	#N/A	0	0	#N/A	#N/A	0
HM1_Pyro_I-933	0	#N/A	#N/A	#N/A	#N/A	#N/A	0	#N/A	#N/A	0	0	#N/A	#N/A	0	0	#N/A	#N/A	0	0	#N/A	#N/A	0	0	#N/A	#N/A	0	0	#N/A	#N/A	0
HM1_Pyro_I-934	0	#N/A	#N/A	#N/A	#N/A	#N/A	0	#N/A	#N/A	0	0	#N/A	#N/A	0	0	#N/A	#N/A	0	0	#N/A	#N/A	0	0	#N/A	#N/A	0	0	#N/A	#N/A	0
HM1_Pyro_I-937	0	#N/A	#N/A	#N/A	#N/A	#N/A	0	#N/A	#N/A	0	0	#N/A	#N/A	0	0	#N/A	#N/A	0	0	#N/A	#N/A	0	0	#N/A	#N/A	0	0	#N/A	#N/A	0
HM1_Pyro_I-938	0	#N/A	#N/A	#N/A	#N/A	#N/A	0	#N/A	#N/A	0	0	#N/A	#N/A	0	0	#N/A	#N/A	0	0	#N/A	#N/A	0	0	#N/A	#N/A	0	0	#N/A	#N/A	0
HM1_Pyro_I-940	0	#N/A	#N/A	#N/A	#N/A	#N/A	0	#N/A	#N/A	0	0	#N/A	#N/A	0	0	#N/A	#N/A	0	0	#N/A	#N/A	0	0	#N/A	#N/A	0	0	#N/A	#N/A	0
HM1_Pyro_I-941	0	#N/A	#N/A	#N/A	#N/A	#N/A	0	#N/A	#N/A	0	0	#N/A	#N/A	0	0	#N/A	#N/A	0	0	#N/A	#N/A	0	0	#N/A	#N/A	0	0	#N/A	#N/A	0
HM1_Pyro_I-942	0	#N/A	#N/A	#N/A	#N/A	#N/A	0	#N/A	#N/A	0	0	#N/A	#N/A	0	0	#N/A	#N/A	0	0	#N/A	#N/A	0	0	#N/A	#N/A	0	0	#N/A	#N/A	0
HM1_Pyro_I-943	0	#N/A	#N/A	#N/A	#N/A	#N/A	0	#N/A	#N/A	0	0	#N/A	#N/A	0	0	#N/A	#N/A	0	0	#N/A	#N/A	0	0	#N/A	#N/A	0	0	#N/A	#N/A	0
HM1_Pyro_I-944	0	#N/A	#N/A	#N/A	#N/A	#N/A	0	#N/A	#N/A	0	0	#N/A	#N/A	0	0	#N/A	#N/A	0	0	#N/A	#N/A	0	0	#N/A	#N/A	0	0	#N/A	#N/A	0
HM1_Pyro_I-947	0	#N/A	#N/A	#N/A	#N/A	#N/A	0	#N/A	#N/A	0	0	#N/A	#N/A	0	0	#N/A	#N/A	0	0	#N/A	#N/A	0	0	#N/A	#N/A	0	0	#N/A	#N/A	0
HM1_Pyro_I-948	0	#N/A	#N/A	#N/A	#N/A	#N/A	0	#N/A	#N/A	0	0	#N/A	#N/A	0	0	#N/A	#N/A	0	0	#N/A	#N/A	0	0	#N/A	#N/A	0	0	#N/A	#N/A	0
HM1_Pyro_I-950	0	#N/A	#N/A	#N/A	#N/A	#N/A	0	#N/A	#N/A	0	0	#N/A	#N/A	0	0	#N/A	#N/A	0	0	#N/A	#N/A	0	0	#N/A	#N/A	0	0	#N/A	#N/A	0
HM1_Pyro_I-951	0	#N/A	#N/A	#N/A	#N/A	#N/A	0	#N/A	#N/A	0	0	#N/A	#N/A	0	0	#N/A	#N/A	0	0	#N/A	#N/A	0	0	#N/A	#N/A	0	0	#N/A	#N/A	0
HM1_Pyro_I-952	0	#N/A	#N/A	#N/A	#N/A	#N/A	0	#N/A	#N/A	0	0	#N/A	#N/A	0	0	#N/A	#N/A	0	0	#N/A	#N/A	0	0	#N/A	#N/A	0	0	#N/A	#N/A	0
HM1_Pyro_I-953	0	#N/A	#N/A	#N/A	#N/A	#N/A	0	#N/A	#N/A	0	0	#N/A	#N/A	0	0	#N/A	#N/A	0	0	#N/A	#N/A	0	0	#N/A	#N/A	0	0	#N/A	#N/A	0
HM1_Pyro_I-955	0	#N/A	#N/A	#N/A	#N/A	#N/A	0	#N/A	#N/A	0	0	#N/A	#N/A	0	0	#N/A	#N/A	0	0	#N/A	#N/A	0	0	#N/A	#N/A	0	0	#N/A	#N/A	0
HM1_Pyro_I-956	0	#N/A	#N/A	#N/A	#N/A	#N/A	0	#N/A	#N/A	0	0	#N/A	#N/A	0	0	#N/A	#N/A	0	0	#N/A	#N/A	0	0	#N/A	#N/A	0	0	#N/A	#N/A	0
HM1_Pyro_I-959	0	#N/A	#N/A	#N/A	#N/A	#N/A	0	#N/A	#N/A	0	0	#N/A	#N/A	0	0	#N/A	#N/A	0	0	#N/A	#N/A	0	0	#N/A	#N/A	0	0	#N/A	#N/A	0
HM1_Pyro_I-960	0	#N/A	#N/A	#N/A	#N/A	#N/A	0	#N/A	#N/A	0	0	#N/A	#N/A	0	0	#N/A	#N/A	0	0	#N/A	#N/A	0	0	#N/A	#N/A	0	0	#N/A	#N/A	0
HM1_Pyro_I-963	0	#N/A	#N/A	#N/A	#N/A	#N/A	0	#N/A	#N/A	0	0	#N/A	#N/A	0	0	#N/A	#N/A	0	0	#N/A	#N/A	0	0	#N/A	#N/A	0	0	#N/A	#N/A	0
HM1_Pyro_VI-121	0	#N/A	#N/A	#N/A	#N/A	#N/A	0	#N/A	#N/A	0	0	#N/A	#N/A	0	0	#N/A	#N/A	0	0	#N/A	#N/A	0	0	#N/A	#N/A	0	0	#N/A	#N/A	0
HM1_Pyro_I-967	0	#N/A	#N/A	#N/A	#N/A	#N/A	0	#N/A	#N/A	0	0	#N/A	#N/A	0	0	#N/A	#N/A	0	0	#N/A	#N/A	0	0	#N/A	#N/A	0	0	#N/A	#N/A	0
HM1_Pyro_I-968	0	#N/A	#N/A	#N/A	#N/A	#N/A	0	#N/A	#N/A	0	0	#N/A	#N/A	0	0	#N/A	#N/A	0	0	#N/A	#N/A	0	0	#N/A	#N/A	0	0	#N/A	#N/A	0
HM1_Pyro_I-969	0	#N/A	#N/A	#N/A	#N/A	#N/A	0	#N/A	#N/A	0	0	#N/A	#N/A	0	0	#N/A	#N/A	0	0	#N/A	#N/A	0	0	#N/A	#N/A	0	0	#N/A	#N/A	0
HM1_Pyro_I-970	0	#N/A	#N/A	#N/A	#N/A	#N/A	0	#N/A	#N/A	0	0	#N/A	#N/A	0	0	#N/A	#N/A	0	0	#N/A	#N/A	0	0	#N/A	#N/A	0	0	#N/A	#N/A	0
HM1_Pyro_I-971	0	#N/A	#N/A	#N/A	#N/A	#N/A	0	#N/A	#N/A	0	0	#N/A	#N/A	0	0	#N/A	#N/A	0	0	#N/A	#N/A	0	0	#N/A	#N/A	0	0	#N/A	#N/A	0
HM1_Pyro_I-976	0	#N/A	#N/A	#N/A	#N/A	#N/A	0	#N/A	#N/A	0	0	#N/A	#N/A	0	0	#N/A	#N/A	0	0	#N/A	#N/A	0	0	#N/A	#N/A	0	0	#N/A	#N/A	0
HM1_Pyro_I-979	0	#N/A	#N/A	#N/A	#N/A	#N/A	0	#N/A	#N/A	0	0	#N/A	#N/A	0	0	#N/A	#N/A	0	0	#N/A	#N/A	0	0	#N/A	#N/A	0	0	#N/A	#N/A	0
HM1_Pyro_I-980	0	#N/A	#N/A	#N/A	#N/A	#N/A	0	#N/A	#N/A	0	0	#N/A	#N/A	0	0	#N/A	#N/A	0	0	#N/A	#N/A	0	0	#N/A	#N/A	0	0	#N/A	#N/A	0
HM1_Pyro_I-981	0	#N/A	#N/A	#N/A	#N/A	#N/A	0	#N/A	#N/A	0	0	#N/A	#N/A	0	0	#N/A	#N/A	0	0	#N/A	#N/A	0	0	#N/A	#N/A	0	0	#N/A	#N/A	0
HM1_Pyro_I-982	0	#N/A	#N/A	#N/A	#N/A	#N/A	0	#N/A	#N/A	0	0	#N/A	#N/A	0	0	#N/A	#N/A	0	0	#N/A	#N/A	0	0	#N/A	#N/A	0	0	#N/A	#N/A	0
HM1_Pyro_I-983	0	#N/A	#N/A	#N/A	#N/A	#N/A	0	#N/A	#N/A	0	0	#N/A	#N/A	0	0	#N/A	#N/A	0	0	#N/A	#N/A	0	0	#N/A	#N/A	0	0	#N/A	#N/A	0
HM1_Pyro_I-984	0	#N/A	#N/A	#N/A	#N/A	#N/A	0	#N/A	#N/A	0	0	#N/A	#N/A	0	0	#N/A	#N/A	0	0	#N/A	#N/A	0	0	#N/A	#N/A	0	0	#N/A	#N/A	0
HM1_Pyro_I-986	0	#N/A	#N/A	#N/A	#N/A	#N/A	0	#N/A	#N/A	0	0	#N/A	#N/A	0	0	#N/A	#N/A	0	0	#N/A	#N/A	0	0	#N/A	#N/A	0	0	#N/A	#N/A	0
HM1_Pyro_VI-124	0	#N/A	#N/A	#N/A	#N/A	#N/A	0	#N/A	#N/A	0	0	#N/A	#N/A	0	0	#N/A	#N/A	0	0	#N/A	#N/A	0	0	#N/A	#N/A	0	0	#N/A	#N/A	0
HM1_Pyro_I-987	0	#N/A	#N/A	#N/A	#N/A	#N/A	0	#N/A	#N/A	0	0	#N/A	#N/A	0	0	#N/A	#N/A	0	0	#N/A	#N/A	0	0	#N/A	#N/A	0	0	#N/A	#N/A	0
HM1_Pyro_I-988	0	#N/A	#N/A	#N/A	#N/A	#N/A	0	#N/A	#N/A	0	0	#N/A	#N/A	0	0	#N/A	#N/A	0	0	#N/A	#N/A	0	0	#N/A	#N/A	0	0	#N/A	#N/A	0
HM1_Pyro_I-989	0	#N/A	#N/A	#N/A	#N/A	#N/A	0	#N/A	#N/A	0	0	#N/A	#N/A	0	0	#N/A	#N/A	0	0	#N/A	#N/A	0	0	#N/A	#N/A	0	0	#N/A	#N/A	0
HM1_Pyro_I-996	0	#N/A	#N/A	#N/A	#N/A	#N/A	0	#N/A	#N/A	0	0	#N/A	#N/A	0	0	#N/A	#N/A	0	0	#N/A	#N/A	0	0	#N/A	#N/A	0	0	#N/A	#N/A	0
HM1_Pyro_VI-125	0	#N/A	#N/A	#N/A	#N/A	#N/A	0	#N/A	#N/A	0	0	#N/A	#N/A	0	0	#N/A	#N/A	0	0	#N/A	#N/A	0	0	#N/A	#N/A	0	0	#N/A	#N/A	0
HM1_Pyro_VI-126	0	#N/A	#N/A	#N/A	#N/A	#N/A	0	#N/A	#N/A	0	0	#N/A	#N/A	0	0	#N/A	#N/A	0	0	#N/A	#N/A	0	0	#N/A	#N/A	0	0	#N/A	#N/A	0
HM1_Pyro_I-999	0	#N/A	#N/A	#N/A	#N/A	#N/A	0	#N/A	#N/A	0	0	#N/A	#N/A	0	0	#N/A	#N/A	0	0	#N/A	#N/A	0	0	#N/A	#N/A	0	0	#N/A	#N/A	0
HM1_Pyro_I-1000	0	#N/A	#N/A	#N/A	#N/A	#N/A	0	#N/A	#N/A	0	0	#N/A	#N/A	0	0	#N/A	#N/A	0	0	#N/A	#N/A	0	0	#N/A	#N/A	0	0	#N/A	#N/A	0
HM1_Pyro_I-1002	0	#N/A	#N/A	#N/A	#N/A	#N/A	0	#N/A	#N/A	0	0	#N/A	#N/A	0	0	#N/A	#N/A	0	0	#N/A	#N/A	0	0	#N/A	#N/A	0	0	#N/A	#N/A	0
HM1_Pyro_I-1004	0	#N/A	#N/A	#N/A	#N/A	#N/A	0	#N/A	#N/A	0	0	#N/A	#N/A	0	0	#N/A	#N/A	0	0	#N/A	#N/A	0	0	#N/A	#N/A	0	0	#N/A	#N/A	0
HM1_Pyro_I-1005	0	#N/A	#N/A	#N/A	#N/A	#N/A	0	#N/A	#N/A	0	0	#N/A	#N/A	0	0	#N/A	#N/A	0	0	#N/A	#N/A	0	0	#N/A	#N/A	0	0	#N/A	#N/A	0
HM1_Pyro_I-1006	0	#N/A	#N/A	#N/A	#N/A	#N/A	0	#N/A	#N/A	0	0	#N/A	#N/A	0	0	#N/A	#N/A	0	0	#N/A	#N/A	0	0	#N/A	#N/A	0	0	#N/A	#N/A	0
HM1_Pyro_I-1008	0	#N/A	#N/A	#N/A	#N/A	#N/A	0	#N/A	#N/A	0	0	#N/A	#N/A	0	0	#N/A	#N/A	0	0	#N/A	#N/A	0	0	#N/A	#N/A	0	0	#N/A	#N/A	0
HM1_Pyro_I-1009	0	#N/A	#N/A	#N/A	#N/A	#N/A	0	#N/A	#N/A	0	0	#N/A	#N/A	0	0	#N/A	#N/A	0	0	#N/A	#N/A	0	0	#N/A	#N/A	0	0	#N/A	#N/A	0
HM1_Pyro_I-1010	0	#N/A	#N/A	#N/A	#N/A	#N/A	0	#N/A	#N/A	0	0	#N/A	#N/A	0	0	#N/A	#N/A	0	0	#N/A	#N/A	0	0	#N/A	#N/A	0	0	#N/A	#N/A	0
HM1_Pyro_I-1011	0	#N/A	#N/A	#N/A	#N/A	#N/A	0	#N/A	#N/A	0	0	#N/A	#N/A	0	0	#N/A	#N/A	0	0	#N/A	#N/A	0	0	#N/A	#N/A	0	0	#N/A	#N/A	0
HM1_Pyro_I-1012	0	#N/A	#N/A	#N/A	#N/A	#N/A	0	#N/A	#N/A	0	0	#N/A	#N/A	0	0	#N/A	#N/A	0	0	#N/A	#N/A	0	0	#N/A	#N/A	0	0	#N/A	#N/A	0
HM1_Pyro_I-1014	0	#N/A	#N/A	#N/A	#N/A	#N/A	0	#N/A	#N/A	0	0	#N/A	#N/A	0	0	#N/A	#N/A	0	0	#N/A	#N/A	0	0	#N/A	#N/A	0	0	#N/A	#N/A	0
HM1_Pyro_I-1015	0	#N/A	#N/A	#N/A	#N/A	#N/A	0	#N/A	#N/A	0	0	#N/A	#N/A	0	0	#N/A	#N/A	0	0	#N/A	#N/A	0	0	#N/A	#N/A	0	0	#N/A	#N/A	0
HM1_Pyro_I-1017	0	#N/A	#N/A	#N/A	#N/A	#N/A	0	#N/A	#N/A	0	0	#N/A	#N/A	0	0	#N/A	#N/A	0	0	#N/A	#N/A	0	0	#N/A	#N/A	0	0	#N/A	#N/A	0
HM1_Pyro_I-1018	0	#N/A	#N/A	#N/A	#N/A	#N/A	0	#N/A	#N/A	0	0	#N/A	#N/A	0	0	#N/A	#N/A	0	0	#N/A	#N/A	0	0	#N/A	#N/A	0	0	#N/A	#N/A	0
HM1_Pyro_I-1019	0	#N/A	#N/A	#N/A	#N/A	#N/A	0	#N/A	#N/A	0	0	#N/A	#N/A	0	0	#N/A	#N/A	0	0	#N/A	#N/A	0	0	#N/A	#N/A	0	0	#N/A	#N/A	0
HM1_Pyro_I-1020	0	#N/A	#N/A	#N/A	#N/A	#N/A	0	#N/A	#N/A	0	0	#N/A	#N/A	0	0	#N/A	#N/A	0	0	#N/A	#N/A	0	0	#N/A	#N/A	0	0	#N/A	#N/A	0
HM1_Pyro_I-1021	0	#N/A	#N/A	#N/A	#N/A	#N/A	0	#N/A	#N/A	0	0	#N/A	#N/A	0	0	#N/A	#N/A	0	0	#N/A	#N/A	0	0	#N/A	#N/A	0	0	#N/A	#N/A	0
HM1_Pyro_I-1022	0	#N/A	#N/A	#N/A	#N/A	#N/A	0	#N/A	#N/A	0	0	#N/A	#N/A	0	0	#N/A	#N/A	0	0	#N/A	#N/A	0	0	#N/A	#N/A	0	0	#N/A	#N/A	0
HM1_Pyro_I-1023	0	#N/A	#N/A	#N/A	#N/A	#N/A	0	#N/A	#N/A	0	0	#N/A	#N/A	0	0	#N/A	#N/A	0	0	#N/A	#N/A	0	0	#N/A	#N/A	0	0	#N/A	#N/A	0
HM1_Pyro_I-1024	0	#N/A	#N/A	#N/A	#N/A	#N/A	0	#N/A	#N/A	0	0	#N/A	#N/A	0	0	#N/A	#N/A	0	0	#N/A	#N/A	0	0	#N/A	#N/A	0	0	#N/A	#N/A	0
HM1_Pyro_I-1025	0	#N/A	#N/A	#N/A	#N/A	#N/A	0	#N/A	#N/A	0	0	#N/A	#N/A	0	0	#N/A	#N/A	0	0	#N/A	#N/A	0	0	#N/A	#N/A	0	0	#N/A	#N/A	0
HM1_Pyro_VI-127	0	#N/A	#N/A	#N/A	#N/A	#N/A	0	#N/A	#N/A	0	0	#N/A	#N/A	0	0	#N/A	#N/A	0	0	#N/A	#N/A	0	0	#N/A	#N/A	0	0	#N/A	#N/A	0
HM1_Pyro_I-1027	0	#N/A	#N/A	#N/A	#N/A	#N/A	0	#N/A	#N/A	0	0	#N/A	#N/A	0	0	#N/A	#N/A	0	0	#N/A	#N/A	0	0	#N/A	#N/A	0	0	#N/A	#N/A	0
HM1_Pyro_I-1028	0	#N/A	#N/A	#N/A	#N/A	#N/A	0	#N/A	#N/A	0	0	#N/A	#N/A	0	0	#N/A	#N/A	0	0	#N/A	#N/A	0	0	#N/A	#N/A	0	0	#N/A	#N/A	0
HM1_Pyro_I-1029	0	#N/A	#N/A	#N/A	#N/A	#N/A	0	#N/A	#N/A	0	0	#N/A	#N/A	0	0	#N/A	#N/A	0	0	#N/A	#N/A	0	0	#N/A	#N/A	0	0	#N/A	#N/A	0
HM1_Pyro_I-1030	0	#N/A	#N/A	#N/A	#N/A	#N/A	0	#N/A	#N/A	0	0	#N/A	#N/A	0	0	#N/A	#N/A	0	0	#N/A	#N/A	0	0	#N/A	#N/A	0	0	#N/A	#N/A	0
HM1_Pyro_VI-129	0	#N/A	#N/A	#N/A	#N/A	#N/A	0	#N/A	#N/A	0	0	#N/A	#N/A	0	0	#N/A	#N/A	0	0	#N/A	#N/A	0	0	#N/A	#N/A	0	0	#N/A	#N/A	0
HM1_Pyro_I-1031	0	#N/A	#N/A	#N/A	#N/A	#N/A	0	#N/A	#N/A	0	0	#N/A	#N/A	0	0	#N/A	#N/A	0	0	#N/A	#N/A	0	0	#N/A	#N/A	0	0	#N/A	#N/A	0
HM1_Pyro_I-1032	0	#N/A	#N/A	#N/A	#N/A	#N/A	0	#N/A	#N/A	0	0	#N/A	#N/A	0	0	#N/A	#N/A	0	0	#N/A	#N/A	0	0	#N/A	#N/A	0	0	#N/A	#N/A	0
HM1_Pyro_I-1033	0	#N/A	#N/A	#N/A	#N/A	#N/A	0	#N/A	#N/A	0	0	#N/A	#N/A	0	0	#N/A	#N/A	0	0	#N/A	#N/A	0	0	#N/A	#N/A	0	0	#N/A	#N/A	0
HM1_Pyro_I-1035	0	#N/A	#N/A	#N/A	#N/A	#N/A	0	#N/A	#N/A	0	0	#N/A	#N/A	0	0	#N/A	#N/A	0	0	#N/A	#N/A	0	0	#N/A	#N/A	0	0	#N/A	#N/A	0
HM1_Pyro_VI-130	0	#N/A	#N/A	#N/A	#N/A	#N/A	0	#N/A	#N/A	0	0	#N/A	#N/A	0	0	#N/A	#N/A	0	0	#N/A	#N/A	0	0	#N/A	#N/A	0	0	#N/A	#N/A	0
HM1_Pyro_VI-132	0	#N/A	#N/A	#N/A	#N/A	#N/A	0	#N/A	#N/A	0	0	#N/A	#N/A	0	0	#N/A	#N/A	0	0	#N/A	#N/A	0	0	#N/A	#N/A	0	0	#N/A	#N/A	0
HM1_Pyro_I-1036	0	#N/A	#N/A	#N/A	#N/A	#N/A	0	#N/A	#N/A	0	0	#N/A	#N/A	0	0	#N/A	#N/A	0	0	#N/A	#N/A	0	0	#N/A	#N/A	0	0	#N/A	#N/A	0
HM1_Pyro_I-1039	0	#N/A	#N/A	#N/A	#N/A	#N/A	0	#N/A	#N/A	0	0	#N/A	#N/A	0	0	#N/A	#N/A	0	0	#N/A	#N/A	0	0	#N/A	#N/A	0	0	#N/A	#N/A	0
HM1_Pyro_I-1044	0	#N/A	#N/A	#N/A	#N/A	#N/A	0	#N/A	#N/A	0	0	#N/A	#N/A	0	0	#N/A	#N/A	0	0	#N/A	#N/A	0	0	#N/A	#N/A	0	0	#N/A	#N/A	0
HM1_Pyro_I-1046	0	#N/A	#N/A	#N/A	#N/A	#N/A	0	#N/A	#N/A	0	0	#N/A	#N/A	0	0	#N/A	#N/A	0	0	#N/A	#N/A	0	0	#N/A	#N/A	0	0	#N/A	#N/A	0
HM1_Pyro_I-1048	0	#N/A	#N/A	#N/A	#N/A	#N/A	0	#N/A	#N/A	0	0	#N/A	#N/A	0	0	#N/A	#N/A	0	0	#N/A	#N/A	0	0	#N/A	#N/A	0	0	#N/A	#N/A	0
HM1_Pyro_I-1049	0	#N/A	#N/A	#N/A	#N/A	#N/A	0	#N/A	#N/A	0	0	#N/A	#N/A	0	0	#N/A	#N/A	0	0	#N/A	#N/A	0	0	#N/A	#N/A	0	0	#N/A	#N/A	0
HM1_Pyro_I-1050	0	#N/A	#N/A	#N/A	#N/A	#N/A	0	#N/A	#N/A	0	0	#N/A	#N/A	0	0	#N/A	#N/A	0	0	#N/A	#N/A	0	0	#N/A	#N/A	0	0	#N/A	#N/A	0
HM1_Pyro_I-1051	0	#N/A	#N/A	#N/A	#N/A	#N/A	0	#N/A	#N/A	0	0	#N/A	#N/A	0	0	#N/A	#N/A	0	0	#N/A	#N/A	0	0	#N/A	#N/A	0	0	#N/A	#N/A	0
HM1_Pyro_I-1052	0	#N/A	#N/A	#N/A	#N/A	#N/A	0	#N/A	#N/A	0	0	#N/A	#N/A	0	0	#N/A	#N/A	0	0	#N/A	#N/A	0	0	#N/A	#N/A	0	0	#N/A	#N/A	0
HM1_Pyro_I-1053	0	#N/A	#N/A	#N/A	#N/A	#N/A	0	#N/A	#N/A	0	0	#N/A	#N/A	0	0	#N/A	#N/A	0	0	#N/A	#N/A	0	0	#N/A	#N/A	0	0	#N/A	#N/A	0
HM1_Pyro_I-1054	0	#N/A	#N/A	#N/A	#N/A	#N/A	0	#N/A	#N/A	0	0	#N/A	#N/A	0	0	#N/A	#N/A	0	0	#N/A	#N/A	0	0	#N/A	#N/A	0	0	#N/A	#N/A	0
HM1_Pyro_I-1055	0	#N/A	#N/A	#N/A	#N/A	#N/A	0	#N/A	#N/A	0	0	#N/A	#N/A	0	0	#N/A	#N/A	0	0	#N/A	#N/A	0	0	#N/A	#N/A	0	0	#N/A	#N/A	0
HM1_Pyro_I-1059	0	#N/A	#N/A	#N/A	#N/A	#N/A	0	#N/A	#N/A	0	0	#N/A	#N/A	0	0	#N/A	#N/A	0	0	#N/A	#N/A	0	0	#N/A	#N/A	0	0	#N/A	#N/A	0
HM1_Pyro_I-1060	0	#N/A	#N/A	#N/A	#N/A	#N/A	0	#N/A	#N/A	0	0	#N/A	#N/A	0	0	#N/A	#N/A	0	0	#N/A	#N/A	0	0	#N/A	#N/A	0	0	#N/A	#N/A	0
HM1_Pyro_VI-133	0	#N/A	#N/A	#N/A	#N/A	#N/A	0	#N/A	#N/A	0	0	#N/A	#N/A	0	0	#N/A	#N/A	0	0	#N/A	#N/A	0	0	#N/A	#N/A	0	0	#N/A	#N/A	0
HM1_Pyro_I-1062	0	#N/A	#N/A	#N/A	#N/A	#N/A	0	#N/A	#N/A	0	0	#N/A	#N/A	0	0	#N/A	#N/A	0	0	#N/A	#N/A	0	0	#N/A	#N/A	0	0	#N/A	#N/A	0
HM1_Pyro_I-1063	0	#N/A	#N/A	#N/A	#N/A	#N/A	0	#N/A	#N/A	0	0	#N/A	#N/A	0	0	#N/A	#N/A	0	0	#N/A	#N/A	0	0	#N/A	#N/A	0	0	#N/A	#N/A	0
HM1_Pyro_I-1064	0	#N/A	#N/A	#N/A	#N/A	#N/A	0	#N/A	#N/A	0	0	#N/A	#N/A	0	0	#N/A	#N/A	0	0	#N/A	#N/A	0	0	#N/A	#N/A	0	0	#N/A	#N/A	0
HM1_Pyro_I-1067	0	#N/A	#N/A	#N/A	#N/A	#N/A	0	#N/A	#N/A	0	0	#N/A	#N/A	0	0	#N/A	#N/A	0	0	#N/A	#N/A	0	0	#N/A	#N/A	0	0	#N/A	#N/A	0
HM1_Pyro_I-1068	0	#N/A	#N/A	#N/A	#N/A	#N/A	0	#N/A	#N/A	0	0	#N/A	#N/A	0	0	#N/A	#N/A	0	0	#N/A	#N/A	0	0	#N/A	#N/A	0	0	#N/A	#N/A	0
HM1_Pyro_VI-134	0	#N/A	#N/A	#N/A	#N/A	#N/A	0	#N/A	#N/A	0	0	#N/A	#N/A	0	0	#N/A	#N/A	0	0	#N/A	#N/A	0	0	#N/A	#N/A	0	0	#N/A	#N/A	0
HM1_Pyro_I-1072	0	#N/A	#N/A	#N/A	#N/A	#N/A	0	#N/A	#N/A	0	0	#N/A	#N/A	0	0	#N/A	#N/A	0	0	#N/A	#N/A	0	0	#N/A	#N/A	0	0	#N/A	#N/A	0
HM1_Pyro_I-1073	0	#N/A	#N/A	#N/A	#N/A	#N/A	0	#N/A	#N/A	0	0	#N/A	#N/A	0	0	#N/A	#N/A	0	0	#N/A	#N/A	0	0	#N/A	#N/A	0	0	#N/A	#N/A	0
HM1_Pyro_I-1074	0	#N/A	#N/A	#N/A	#N/A	#N/A	0	#N/A	#N/A	0	0	#N/A	#N/A	0	0	#N/A	#N/A	0	0	#N/A	#N/A	0	0	#N/A	#N/A	0	0	#N/A	#N/A	0
HM1_Pyro_I-1076	0	#N/A	#N/A	#N/A	#N/A	#N/A	0	#N/A	#N/A	0	0	#N/A	#N/A	0	0	#N/A	#N/A	0	0	#N/A	#N/A	0	0	#N/A	#N/A	0	0	#N/A	#N/A	0
HM1_Pyro_I-1077	0	#N/A	#N/A	#N/A	#N/A	#N/A	0	#N/A	#N/A	0	0	#N/A	#N/A	0	0	#N/A	#N/A	0	0	#N/A	#N/A	0	0	#N/A	#N/A	0	0	#N/A	#N/A	0
HM1_Pyro_I-1078	0	#N/A	#N/A	#N/A	#N/A	#N/A	0	#N/A	#N/A	0	0	#N/A	#N/A	0	0	#N/A	#N/A	0	0	#N/A	#N/A	0	0	#N/A	#N/A	0	0	#N/A	#N/A	0
HM1_Pyro_I-1079	0	#N/A	#N/A	#N/A	#N/A	#N/A	0	#N/A	#N/A	0	0	#N/A	#N/A	0	0	#N/A	#N/A	0	0	#N/A	#N/A	0	0	#N/A	#N/A	0	0	#N/A	#N/A	0
HM1_Pyro_I-1081	0	#N/A	#N/A	#N/A	#N/A	#N/A	0	#N/A	#N/A	0	0	#N/A	#N/A	0	0	#N/A	#N/A	0	0	#N/A	#N/A	0	0	#N/A	#N/A	0	0	#N/A	#N/A	0
HM1_Pyro_I-1084	0	#N/A	#N/A	#N/A	#N/A	#N/A	0	#N/A	#N/A	0	0	#N/A	#N/A	0	0	#N/A	#N/A	0	0	#N/A	#N/A	0	0	#N/A	#N/A	0	0	#N/A	#N/A	0
HM1_Pyro_I-1085	0	#N/A	#N/A	#N/A	#N/A	#N/A	0	#N/A	#N/A	0	0	#N/A	#N/A	0	0	#N/A	#N/A	0	0	#N/A	#N/A	0	0	#N/A	#N/A	0	0	#N/A	#N/A	0
HM1_Pyro_VI-136	0	#N/A	#N/A	#N/A	#N/A	#N/A	0	#N/A	#N/A	0	0	#N/A	#N/A	0	0	#N/A	#N/A	0	0	#N/A	#N/A	0	0	#N/A	#N/A	0	0	#N/A	#N/A	0
HM1_Pyro_I-1087	0	#N/A	#N/A	#N/A	#N/A	#N/A	0	#N/A	#N/A	0	0	#N/A	#N/A	0	0	#N/A	#N/A	0	0	#N/A	#N/A	0	0	#N/A	#N/A	0	0	#N/A	#N/A	0
HM1_Pyro_I-1088	0	#N/A	#N/A	#N/A	#N/A	#N/A	0	#N/A	#N/A	0	0	#N/A	#N/A	0	0	#N/A	#N/A	0	0	#N/A	#N/A	0	0	#N/A	#N/A	0	0	#N/A	#N/A	0
HM1_Pyro_VI-137	0	#N/A	#N/A	#N/A	#N/A	#N/A	0	#N/A	#N/A	0	0	#N/A	#N/A	0	0	#N/A	#N/A	0	0	#N/A	#N/A	0	0	#N/A	#N/A	0	0	#N/A	#N/A	0
HM1_Pyro_I-1089	0	#N/A	#N/A	#N/A	#N/A	#N/A	0	#N/A	#N/A	0	0	#N/A	#N/A	0	0	#N/A	#N/A	0	0	#N/A	#N/A	0	0	#N/A	#N/A	0	0	#N/A	#N/A	0
HM1_Pyro_I-1090	0	#N/A	#N/A	#N/A	#N/A	#N/A	0	#N/A	#N/A	0	0	#N/A	#N/A	0	0	#N/A	#N/A	0	0	#N/A	#N/A	0	0	#N/A	#N/A	0	0	#N/A	#N/A	0
HM1_Pyro_VI-138	0	#N/A	#N/A	#N/A	#N/A	#N/A	0	#N/A	#N/A	0	0	#N/A	#N/A	0	0	#N/A	#N/A	0	0	#N/A	#N/A	0	0	#N/A	#N/A	0	0	#N/A	#N/A	0
HM1_Pyro_I-1092	0	#N/A	#N/A	#N/A	#N/A	#N/A	0	#N/A	#N/A	0	0	#N/A	#N/A	0	0	#N/A	#N/A	0	0	#N/A	#N/A	0	0	#N/A	#N/A	0	0	#N/A	#N/A	0
HM1_Pyro_I-1093	0	#N/A	#N/A	#N/A	#N/A	#N/A	0	#N/A	#N/A	0	0	#N/A	#N/A	0	0	#N/A	#N/A	0	0	#N/A	#N/A	0	0	#N/A	#N/A	0	0	#N/A	#N/A	0
HM1_Pyro_I-1094	0	#N/A	#N/A	#N/A	#N/A	#N/A	0	#N/A	#N/A	0	0	#N/A	#N/A	0	0	#N/A	#N/A	0	0	#N/A	#N/A	0	0	#N/A	#N/A	0	0	#N/A	#N/A	0
HM1_Pyro_I-1095	0	#N/A	#N/A	#N/A	#N/A	#N/A	0	#N/A	#N/A	0	0	#N/A	#N/A	0	0	#N/A	#N/A	0	0	#N/A	#N/A	0	0	#N/A	#N/A	0	0	#N/A	#N/A	0
HM1_Pyro_I-1098	0	#N/A	#N/A	#N/A	#N/A	#N/A	0	#N/A	#N/A	0	0	#N/A	#N/A	0	0	#N/A	#N/A	0	0	#N/A	#N/A	0	0	#N/A	#N/A	0	0	#N/A	#N/A	0
HM1_Pyro_I-1099	0	#N/A	#N/A	#N/A	#N/A	#N/A	0	#N/A	#N/A	0	0	#N/A	#N/A	0	0	#N/A	#N/A	0	0	#N/A	#N/A	0	0	#N/A	#N/A	0	0	#N/A	#N/A	0
HM1_Pyro_I-1103	0	#N/A	#N/A	#N/A	#N/A	#N/A	0	#N/A	#N/A	0	0	#N/A	#N/A	0	0	#N/A	#N/A	0	0	#N/A	#N/A	0	0	#N/A	#N/A	0	0	#N/A	#N/A	0
HM1_Pyro_VI-140	0	#N/A	#N/A	#N/A	#N/A	#N/A	0	#N/A	#N/A	0	0	#N/A	#N/A	0	0	#N/A	#N/A	0	0	#N/A	#N/A	0	0	#N/A	#N/A	0	0	#N/A	#N/A	0
HM1_Pyro_VI-141	0	#N/A	#N/A	#N/A	#N/A	#N/A	0	#N/A	#N/A	0	0	#N/A	#N/A	0	0	#N/A	#N/A	0	0	#N/A	#N/A	0	0	#N/A	#N/A	0	0	#N/A	#N/A	0
HM1_Pyro_I-1107	0	#N/A	#N/A	#N/A	#N/A	#N/A	0	#N/A	#N/A	0	0	#N/A	#N/A	0	0	#N/A	#N/A	0	0	#N/A	#N/A	0	0	#N/A	#N/A	0	0	#N/A	#N/A	0
HM1_Pyro_VI-142	0	#N/A	#N/A	#N/A	#N/A	#N/A	0	#N/A	#N/A	0	0	#N/A	#N/A	0	0	#N/A	#N/A	0	0	#N/A	#N/A	0	0	#N/A	#N/A	0	0	#N/A	#N/A	0
HM1_Pyro_I-1108	0	#N/A	#N/A	#N/A	#N/A	#N/A	0	#N/A	#N/A	0	0	#N/A	#N/A	0	0	#N/A	#N/A	0	0	#N/A	#N/A	0	0	#N/A	#N/A	0	0	#N/A	#N/A	0
HM1_Pyro_I-1109	0	#N/A	#N/A	#N/A	#N/A	#N/A	0	#N/A	#N/A	0	0	#N/A	#N/A	0	0	#N/A	#N/A	0	0	#N/A	#N/A	0	0	#N/A	#N/A	0	0	#N/A	#N/A	0
HM1_Pyro_I-1111	0	#N/A	#N/A	#N/A	#N/A	#N/A	0	#N/A	#N/A	0	0	#N/A	#N/A	0	0	#N/A	#N/A	0	0	#N/A	#N/A	0	0	#N/A	#N/A	0	0	#N/A	#N/A	0
HM1_Pyro_I-1120	0	#N/A	#N/A	#N/A	#N/A	#N/A	0	#N/A	#N/A	0	0	#N/A	#N/A	0	0	#N/A	#N/A	0	0	#N/A	#N/A	0	0	#N/A	#N/A	0	0	#N/A	#N/A	0
HM1_Pyro_I-1122	0	#N/A	#N/A	#N/A	#N/A	#N/A	0	#N/A	#N/A	0	0	#N/A	#N/A	0	0	#N/A	#N/A	0	0	#N/A	#N/A	0	0	#N/A	#N/A	0	0	#N/A	#N/A	0
HM1_Pyro_VI-143	0	#N/A	#N/A	#N/A	#N/A	#N/A	0	#N/A	#N/A	0	0	#N/A	#N/A	0	0	#N/A	#N/A	0	0	#N/A	#N/A	0	0	#N/A	#N/A	0	0	#N/A	#N/A	0
HM1_Pyro_VI-144	0	#N/A	#N/A	#N/A	#N/A	#N/A	0	#N/A	#N/A	0	0	#N/A	#N/A	0	0	#N/A	#N/A	0	0	#N/A	#N/A	0	0	#N/A	#N/A	0	0	#N/A	#N/A	0
HM1_Pyro_VI-145	0	#N/A	#N/A	#N/A	#N/A	#N/A	0	#N/A	#N/A	0	0	#N/A	#N/A	0	0	#N/A	#N/A	0	0	#N/A	#N/A	0	0	#N/A	#N/A	0	0	#N/A	#N/A	0
HM1_Pyro_VI-146	0	#N/A	#N/A	#N/A	#N/A	#N/A	0	#N/A	#N/A	0	0	#N/A	#N/A	0	0	#N/A	#N/A	0	0	#N/A	#N/A	0	0	#N/A	#N/A	0	0	#N/A	#N/A	0
HM1_Pyro_VI-147	0	#N/A	#N/A	#N/A	#N/A	#N/A	0	#N/A	#N/A	0	0	#N/A	#N/A	0	0	#N/A	#N/A	0	0	#N/A	#N/A	0	0	#N/A	#N/A	0	0	#N/A	#N/A	0
HM1_Pyro_I-1127	0	#N/A	#N/A	#N/A	#N/A	#N/A	0	#N/A	#N/A	0	0	#N/A	#N/A	0	0	#N/A	#N/A	0	0	#N/A	#N/A	0	0	#N/A	#N/A	0	0	#N/A	#N/A	0
HM1_Pyro_I-1128	0	#N/A	#N/A	#N/A	#N/A	#N/A	0	#N/A	#N/A	0	0	#N/A	#N/A	0	0	#N/A	#N/A	0	0	#N/A	#N/A	0	0	#N/A	#N/A	0	0	#N/A	#N/A	0
HM1_Pyro_VI-148	0	#N/A	#N/A	#N/A	#N/A	#N/A	0	#N/A	#N/A	0	0	#N/A	#N/A	0	0	#N/A	#N/A	0	0	#N/A	#N/A	0	0	#N/A	#N/A	0	0	#N/A	#N/A	0
HM1_Pyro_VI-149	0	#N/A	#N/A	#N/A	#N/A	#N/A	0	#N/A	#N/A	0	0	#N/A	#N/A	0	0	#N/A	#N/A	0	0	#N/A	#N/A	0	0	#N/A	#N/A	0	0	#N/A	#N/A	0
HM1_Pyro_I-1131	0	#N/A	#N/A	#N/A	#N/A	#N/A	0	#N/A	#N/A	0	0	#N/A	#N/A	0	0	#N/A	#N/A	0	0	#N/A	#N/A	0	0	#N/A	#N/A	0	0	#N/A	#N/A	0
HM1_Pyro_I-1132	0	#N/A	#N/A	#N/A	#N/A	#N/A	0	#N/A	#N/A	0	0	#N/A	#N/A	0	0	#N/A	#N/A	0	0	#N/A	#N/A	0	0	#N/A	#N/A	0	0	#N/A	#N/A	0
HM1_Pyro_I-1134	0	#N/A	#N/A	#N/A	#N/A	#N/A	0	#N/A	#N/A	0	0	#N/A	#N/A	0	0	#N/A	#N/A	0	0	#N/A	#N/A	0	0	#N/A	#N/A	0	0	#N/A	#N/A	0
HM1_Pyro_I-1135	0	#N/A	#N/A	#N/A	#N/A	#N/A	0	#N/A	#N/A	0	0	#N/A	#N/A	0	0	#N/A	#N/A	0	0	#N/A	#N/A	0	0	#N/A	#N/A	0	0	#N/A	#N/A	0
HM1_Pyro_I-1137	0	#N/A	#N/A	#N/A	#N/A	#N/A	0	#N/A	#N/A	0	0	#N/A	#N/A	0	0	#N/A	#N/A	0	0	#N/A	#N/A	0	0	#N/A	#N/A	0	0	#N/A	#N/A	0
HM1_Pyro_I-1138	0	#N/A	#N/A	#N/A	#N/A	#N/A	0	#N/A	#N/A	0	0	#N/A	#N/A	0	0	#N/A	#N/A	0	0	#N/A	#N/A	0	0	#N/A	#N/A	0	0	#N/A	#N/A	0
HM1_Pyro_I-1139	0	#N/A	#N/A	#N/A	#N/A	#N/A	0	#N/A	#N/A	0	0	#N/A	#N/A	0	0	#N/A	#N/A	0	0	#N/A	#N/A	0	0	#N/A	#N/A	0	0	#N/A	#N/A	0
HM1_Pyro_I-1143	0	#N/A	#N/A	#N/A	#N/A	#N/A	0	#N/A	#N/A	0	0	#N/A	#N/A	0	0	#N/A	#N/A	0	0	#N/A	#N/A	0	0	#N/A	#N/A	0	0	#N/A	#N/A	0
HM1_Pyro_I-1144	0	#N/A	#N/A	#N/A	#N/A	#N/A	0	#N/A	#N/A	0	0	#N/A	#N/A	0	0	#N/A	#N/A	0	0	#N/A	#N/A	0	0	#N/A	#N/A	0	0	#N/A	#N/A	0
HM1_Pyro_I-1147	0	#N/A	#N/A	#N/A	#N/A	#N/A	0	#N/A	#N/A	0	0	#N/A	#N/A	0	0	#N/A	#N/A	0	0	#N/A	#N/A	0	0	#N/A	#N/A	0	0	#N/A	#N/A	0
HM1_Pyro_I-1153	0	#N/A	#N/A	#N/A	#N/A	#N/A	0	#N/A	#N/A	0	0	#N/A	#N/A	0	0	#N/A	#N/A	0	0	#N/A	#N/A	0	0	#N/A	#N/A	0	0	#N/A	#N/A	0
HM1_Pyro_I-1156	0	#N/A	#N/A	#N/A	#N/A	#N/A	0	#N/A	#N/A	0	0	#N/A	#N/A	0	0	#N/A	#N/A	0	0	#N/A	#N/A	0	0	#N/A	#N/A	0	0	#N/A	#N/A	0
HM1_Pyro_I-1161	0	#N/A	#N/A	#N/A	#N/A	#N/A	0	#N/A	#N/A	0	0	#N/A	#N/A	0	0	#N/A	#N/A	0	0	#N/A	#N/A	0	0	#N/A	#N/A	0	0	#N/A	#N/A	0
HM1_Pyro_I-1163	0	#N/A	#N/A	#N/A	#N/A	#N/A	0	#N/A	#N/A	0	0	#N/A	#N/A	0	0	#N/A	#N/A	0	0	#N/A	#N/A	0	0	#N/A	#N/A	0	0	#N/A	#N/A	0
HM1_Pyro_VI-153	0	#N/A	#N/A	#N/A	#N/A	#N/A	0	#N/A	#N/A	0	0	#N/A	#N/A	0	0	#N/A	#N/A	0	0	#N/A	#N/A	0	0	#N/A	#N/A	0	0	#N/A	#N/A	0
HM1_Pyro_I-1168	0	#N/A	#N/A	#N/A	#N/A	#N/A	0	#N/A	#N/A	0	0	#N/A	#N/A	0	0	#N/A	#N/A	0	0	#N/A	#N/A	0	0	#N/A	#N/A	0	0	#N/A	#N/A	0
HM1_Pyro_I-1172	0	#N/A	#N/A	#N/A	#N/A	#N/A	0	#N/A	#N/A	0	0	#N/A	#N/A	0	0	#N/A	#N/A	0	0	#N/A	#N/A	0	0	#N/A	#N/A	0	0	#N/A	#N/A	0
HM1_Pyro_I-1173	0	#N/A	#N/A	#N/A	#N/A	#N/A	0	#N/A	#N/A	0	0	#N/A	#N/A	0	0	#N/A	#N/A	0	0	#N/A	#N/A	0	0	#N/A	#N/A	0	0	#N/A	#N/A	0
HM1_Pyro_VI-154	0	#N/A	#N/A	#N/A	#N/A	#N/A	0	#N/A	#N/A	0	0	#N/A	#N/A	0	0	#N/A	#N/A	0	0	#N/A	#N/A	0	0	#N/A	#N/A	0	0	#N/A	#N/A	0
HM1_Pyro_I-1174	0	#N/A	#N/A	#N/A	#N/A	#N/A	0	#N/A	#N/A	0	0	#N/A	#N/A	0	0	#N/A	#N/A	0	0	#N/A	#N/A	0	0	#N/A	#N/A	0	0	#N/A	#N/A	0
HM1_Pyro_I-1176	0	#N/A	#N/A	#N/A	#N/A	#N/A	0	#N/A	#N/A	0	0	#N/A	#N/A	0	0	#N/A	#N/A	0	0	#N/A	#N/A	0	0	#N/A	#N/A	0	0	#N/A	#N/A	0
HM1_Pyro_I-1177	0	#N/A	#N/A	#N/A	#N/A	#N/A	0	#N/A	#N/A	0	0	#N/A	#N/A	0	0	#N/A	#N/A	0	0	#N/A	#N/A	0	0	#N/A	#N/A	0	0	#N/A	#N/A	0
HM1_Pyro_I-1179	0	#N/A	#N/A	#N/A	#N/A	#N/A	0	#N/A	#N/A	0	0	#N/A	#N/A	0	0	#N/A	#N/A	0	0	#N/A	#N/A	0	0	#N/A	#N/A	0	0	#N/A	#N/A	0
HM1_Pyro_VI-155	0	#N/A	#N/A	#N/A	#N/A	#N/A	0	#N/A	#N/A	0	0	#N/A	#N/A	0	0	#N/A	#N/A	0	0	#N/A	#N/A	0	0	#N/A	#N/A	0	0	#N/A	#N/A	0
HM1_Pyro_I-1180	0	#N/A	#N/A	#N/A	#N/A	#N/A	0	#N/A	#N/A	0	0	#N/A	#N/A	0	0	#N/A	#N/A	0	0	#N/A	#N/A	0	0	#N/A	#N/A	0	0	#N/A	#N/A	0
HM1_Pyro_VI-156	0	#N/A	#N/A	#N/A	#N/A	#N/A	0	#N/A	#N/A	0	0	#N/A	#N/A	0	0	#N/A	#N/A	0	0	#N/A	#N/A	0	0	#N/A	#N/A	0	0	#N/A	#N/A	0
HM1_Pyro_I-1182	0	#N/A	#N/A	#N/A	#N/A	#N/A	0	#N/A	#N/A	0	0	#N/A	#N/A	0	0	#N/A	#N/A	0	0	#N/A	#N/A	0	0	#N/A	#N/A	0	0	#N/A	#N/A	0
HM1_Pyro_I-1184	0	#N/A	#N/A	#N/A	#N/A	#N/A	0	#N/A	#N/A	0	0	#N/A	#N/A	0	0	#N/A	#N/A	0	0	#N/A	#N/A	0	0	#N/A	#N/A	0	0	#N/A	#N/A	0
HM1_Pyro_I-1186	0	#N/A	#N/A	#N/A	#N/A	#N/A	0	#N/A	#N/A	0	0	#N/A	#N/A	0	0	#N/A	#N/A	0	0	#N/A	#N/A	0	0	#N/A	#N/A	0	0	#N/A	#N/A	0
HM1_Pyro_I-1187	0	#N/A	#N/A	#N/A	#N/A	#N/A	0	#N/A	#N/A	0	0	#N/A	#N/A	0	0	#N/A	#N/A	0	0	#N/A	#N/A	0	0	#N/A	#N/A	0	0	#N/A	#N/A	0
HM1_Pyro_I-1188	0	#N/A	#N/A	#N/A	#N/A	#N/A	0	#N/A	#N/A	0	0	#N/A	#N/A	0	0	#N/A	#N/A	0	0	#N/A	#N/A	0	0	#N/A	#N/A	0	0	#N/A	#N/A	0
HM1_Pyro_I-1189	0	#N/A	#N/A	#N/A	#N/A	#N/A	0	#N/A	#N/A	0	0	#N/A	#N/A	0	0	#N/A	#N/A	0	0	#N/A	#N/A	0	0	#N/A	#N/A	0	0	#N/A	#N/A	0
HM1_Pyro_I-1191	0	#N/A	#N/A	#N/A	#N/A	#N/A	0	#N/A	#N/A	0	0	#N/A	#N/A	0	0	#N/A	#N/A	0	0	#N/A	#N/A	0	0	#N/A	#N/A	0	0	#N/A	#N/A	0
HM1_Pyro_VI-157	0	#N/A	#N/A	#N/A	#N/A	#N/A	0	#N/A	#N/A	0	0	#N/A	#N/A	0	0	#N/A	#N/A	0	0	#N/A	#N/A	0	0	#N/A	#N/A	0	0	#N/A	#N/A	0
HM1_Pyro_I-1192	0	#N/A	#N/A	#N/A	#N/A	#N/A	0	#N/A	#N/A	0	0	#N/A	#N/A	0	0	#N/A	#N/A	0	0	#N/A	#N/A	0	0	#N/A	#N/A	0	0	#N/A	#N/A	0
HM1_Pyro_I-1193	0	#N/A	#N/A	#N/A	#N/A	#N/A	0	#N/A	#N/A	0	0	#N/A	#N/A	0	0	#N/A	#N/A	0	0	#N/A	#N/A	0	0	#N/A	#N/A	0	0	#N/A	#N/A	0
HM1_Pyro_I-1194	0	#N/A	#N/A	#N/A	#N/A	#N/A	0	#N/A	#N/A	0	0	#N/A	#N/A	0	0	#N/A	#N/A	0	0	#N/A	#N/A	0	0	#N/A	#N/A	0	0	#N/A	#N/A	0
HM1_Pyro_I-1196	0	#N/A	#N/A	#N/A	#N/A	#N/A	0	#N/A	#N/A	0	0	#N/A	#N/A	0	0	#N/A	#N/A	0	0	#N/A	#N/A	0	0	#N/A	#N/A	0	0	#N/A	#N/A	0
HM1_Pyro_I-1197	0	#N/A	#N/A	#N/A	#N/A	#N/A	0	#N/A	#N/A	0	0	#N/A	#N/A	0	0	#N/A	#N/A	0	0	#N/A	#N/A	0	0	#N/A	#N/A	0	0	#N/A	#N/A	0
HM1_Pyro_VI-158	0	#N/A	#N/A	#N/A	#N/A	#N/A	0	#N/A	#N/A	0	0	#N/A	#N/A	0	0	#N/A	#N/A	0	0	#N/A	#N/A	0	0	#N/A	#N/A	0	0	#N/A	#N/A	0
HM1_Pyro_I-1199	0	#N/A	#N/A	#N/A	#N/A	#N/A	0	#N/A	#N/A	0	0	#N/A	#N/A	0	0	#N/A	#N/A	0	0	#N/A	#N/A	0	0	#N/A	#N/A	0	0	#N/A	#N/A	0
HM1_Pyro_I-1200	0	#N/A	#N/A	#N/A	#N/A	#N/A	0	#N/A	#N/A	0	0	#N/A	#N/A	0	0	#N/A	#N/A	0	0	#N/A	#N/A	0	0	#N/A	#N/A	0	0	#N/A	#N/A	0
HM1_Pyro_I-1201	0	#N/A	#N/A	#N/A	#N/A	#N/A	0	#N/A	#N/A	0	0	#N/A	#N/A	0	0	#N/A	#N/A	0	0	#N/A	#N/A	0	0	#N/A	#N/A	0	0	#N/A	#N/A	0
HM1_Pyro_I-1203	0	#N/A	#N/A	#N/A	#N/A	#N/A	0	#N/A	#N/A	0	0	#N/A	#N/A	0	0	#N/A	#N/A	0	0	#N/A	#N/A	0	0	#N/A	#N/A	0	0	#N/A	#N/A	0
HM1_Pyro_I-1204	0	#N/A	#N/A	#N/A	#N/A	#N/A	0	#N/A	#N/A	0	0	#N/A	#N/A	0	0	#N/A	#N/A	0	0	#N/A	#N/A	0	0	#N/A	#N/A	0	0	#N/A	#N/A	0
HM1_Pyro_I-1205	0	#N/A	#N/A	#N/A	#N/A	#N/A	0	#N/A	#N/A	0	0	#N/A	#N/A	0	0	#N/A	#N/A	0	0	#N/A	#N/A	0	0	#N/A	#N/A	0	0	#N/A	#N/A	0
HM1_Pyro_I-1206	0	#N/A	#N/A	#N/A	#N/A	#N/A	0	#N/A	#N/A	0	0	#N/A	#N/A	0	0	#N/A	#N/A	0	0	#N/A	#N/A	0	0	#N/A	#N/A	0	0	#N/A	#N/A	0
HM1_Pyro_I-1207	0	#N/A	#N/A	#N/A	#N/A	#N/A	0	#N/A	#N/A	0	0	#N/A	#N/A	0	0	#N/A	#N/A	0	0	#N/A	#N/A	0	0	#N/A	#N/A	0	0	#N/A	#N/A	0
HM1_Pyro_I-1208	0	#N/A	#N/A	#N/A	#N/A	#N/A	0	#N/A	#N/A	0	0	#N/A	#N/A	0	0	#N/A	#N/A	0	0	#N/A	#N/A	0	0	#N/A	#N/A	0	0	#N/A	#N/A	0
HM1_Pyro_VI-160	0	#N/A	#N/A	#N/A	#N/A	#N/A	0	#N/A	#N/A	0	0	#N/A	#N/A	0	0	#N/A	#N/A	0	0	#N/A	#N/A	0	0	#N/A	#N/A	0	0	#N/A	#N/A	0
HM1_Pyro_I-1209	0	#N/A	#N/A	#N/A	#N/A	#N/A	0	#N/A	#N/A	0	0	#N/A	#N/A	0	0	#N/A	#N/A	0	0	#N/A	#N/A	0	0	#N/A	#N/A	0	0	#N/A	#N/A	0
HM1_Pyro_I-1211	0	#N/A	#N/A	#N/A	#N/A	#N/A	0	#N/A	#N/A	0	0	#N/A	#N/A	0	0	#N/A	#N/A	0	0	#N/A	#N/A	0	0	#N/A	#N/A	0	0	#N/A	#N/A	0
HM1_Pyro_I-1216	0	#N/A	#N/A	#N/A	#N/A	#N/A	0	#N/A	#N/A	0	0	#N/A	#N/A	0	0	#N/A	#N/A	0	0	#N/A	#N/A	0	0	#N/A	#N/A	0	0	#N/A	#N/A	0
HM1_Pyro_I-1222	0	#N/A	#N/A	#N/A	#N/A	#N/A	0	#N/A	#N/A	0	0	#N/A	#N/A	0	0	#N/A	#N/A	0	0	#N/A	#N/A	0	0	#N/A	#N/A	0	0	#N/A	#N/A	0
HM1_Pyro_I-1223	0	#N/A	#N/A	#N/A	#N/A	#N/A	0	#N/A	#N/A	0	0	#N/A	#N/A	0	0	#N/A	#N/A	0	0	#N/A	#N/A	0	0	#N/A	#N/A	0	0	#N/A	#N/A	0
HM1_Pyro_VI-162	0	#N/A	#N/A	#N/A	#N/A	#N/A	0	#N/A	#N/A	0	0	#N/A	#N/A	0	0	#N/A	#N/A	0	0	#N/A	#N/A	0	0	#N/A	#N/A	0	0	#N/A	#N/A	0
HM1_Pyro_I-1224	0	#N/A	#N/A	#N/A	#N/A	#N/A	0	#N/A	#N/A	0	0	#N/A	#N/A	0	0	#N/A	#N/A	0	0	#N/A	#N/A	0	0	#N/A	#N/A	0	0	#N/A	#N/A	0
HM1_Pyro_I-1227	0	#N/A	#N/A	#N/A	#N/A	#N/A	0	#N/A	#N/A	0	0	#N/A	#N/A	0	0	#N/A	#N/A	0	0	#N/A	#N/A	0	0	#N/A	#N/A	0	0	#N/A	#N/A	0
HM1_Pyro_I-1229	0	#N/A	#N/A	#N/A	#N/A	#N/A	0	#N/A	#N/A	0	0	#N/A	#N/A	0	0	#N/A	#N/A	0	0	#N/A	#N/A	0	0	#N/A	#N/A	0	0	#N/A	#N/A	0
HM1_Pyro_I-1230	0	#N/A	#N/A	#N/A	#N/A	#N/A	0	#N/A	#N/A	0	0	#N/A	#N/A	0	0	#N/A	#N/A	0	0	#N/A	#N/A	0	0	#N/A	#N/A	0	0	#N/A	#N/A	0
HM1_Pyro_I-1231	0	#N/A	#N/A	#N/A	#N/A	#N/A	0	#N/A	#N/A	0	0	#N/A	#N/A	0	0	#N/A	#N/A	0	0	#N/A	#N/A	0	0	#N/A	#N/A	0	0	#N/A	#N/A	0
HM1_Pyro_I-1232	0	#N/A	#N/A	#N/A	#N/A	#N/A	0	#N/A	#N/A	0	0	#N/A	#N/A	0	0	#N/A	#N/A	0	0	#N/A	#N/A	0	0	#N/A	#N/A	0	0	#N/A	#N/A	0
HM1_Pyro_I-1233	0	#N/A	#N/A	#N/A	#N/A	#N/A	0	#N/A	#N/A	0	0	#N/A	#N/A	0	0	#N/A	#N/A	0	0	#N/A	#N/A	0	0	#N/A	#N/A	0	0	#N/A	#N/A	0
HM1_Pyro_VI-164	0	#N/A	#N/A	#N/A	#N/A	#N/A	0	#N/A	#N/A	0	0	#N/A	#N/A	0	0	#N/A	#N/A	0	0	#N/A	#N/A	0	0	#N/A	#N/A	0	0	#N/A	#N/A	0
HM1_Pyro_I-1234	0	#N/A	#N/A	#N/A	#N/A	#N/A	0	#N/A	#N/A	0	0	#N/A	#N/A	0	0	#N/A	#N/A	0	0	#N/A	#N/A	0	0	#N/A	#N/A	0	0	#N/A	#N/A	0
HM1_Pyro_VI-165	0	#N/A	#N/A	#N/A	#N/A	#N/A	0	#N/A	#N/A	0	0	#N/A	#N/A	0	0	#N/A	#N/A	0	0	#N/A	#N/A	0	0	#N/A	#N/A	0	0	#N/A	#N/A	0
HM1_Pyro_I-1237	0	#N/A	#N/A	#N/A	#N/A	#N/A	0	#N/A	#N/A	0	0	#N/A	#N/A	0	0	#N/A	#N/A	0	0	#N/A	#N/A	0	0	#N/A	#N/A	0	0	#N/A	#N/A	0
HM1_Pyro_I-1239	0	#N/A	#N/A	#N/A	#N/A	#N/A	0	#N/A	#N/A	0	0	#N/A	#N/A	0	0	#N/A	#N/A	0	0	#N/A	#N/A	0	0	#N/A	#N/A	0	0	#N/A	#N/A	0
HM1_Pyro_I-1245	0	#N/A	#N/A	#N/A	#N/A	#N/A	0	#N/A	#N/A	0	0	#N/A	#N/A	0	0	#N/A	#N/A	0	0	#N/A	#N/A	0	0	#N/A	#N/A	0	0	#N/A	#N/A	0
HM1_Pyro_I-1246	0	#N/A	#N/A	#N/A	#N/A	#N/A	0	#N/A	#N/A	0	0	#N/A	#N/A	0	0	#N/A	#N/A	0	0	#N/A	#N/A	0	0	#N/A	#N/A	0	0	#N/A	#N/A	0
HM1_Pyro_VI-166	0	#N/A	#N/A	#N/A	#N/A	#N/A	0	#N/A	#N/A	0	0	#N/A	#N/A	0	0	#N/A	#N/A	0	0	#N/A	#N/A	0	0	#N/A	#N/A	0	0	#N/A	#N/A	0
HM1_Pyro_VI-167	0	#N/A	#N/A	#N/A	#N/A	#N/A	0	#N/A	#N/A	0	0	#N/A	#N/A	0	0	#N/A	#N/A	0	0	#N/A	#N/A	0	0	#N/A	#N/A	0	0	#N/A	#N/A	0
HM1_Pyro_I-1247	0	#N/A	#N/A	#N/A	#N/A	#N/A	0	#N/A	#N/A	0	0	#N/A	#N/A	0	0	#N/A	#N/A	0	0	#N/A	#N/A	0	0	#N/A	#N/A	0	0	#N/A	#N/A	0
HM1_Pyro_I-1249	0	#N/A	#N/A	#N/A	#N/A	#N/A	0	#N/A	#N/A	0	0	#N/A	#N/A	0	0	#N/A	#N/A	0	0	#N/A	#N/A	0	0	#N/A	#N/A	0	0	#N/A	#N/A	0
HM1_Pyro_I-1251	0	#N/A	#N/A	#N/A	#N/A	#N/A	0	#N/A	#N/A	0	0	#N/A	#N/A	0	0	#N/A	#N/A	0	0	#N/A	#N/A	0	0	#N/A	#N/A	0	0	#N/A	#N/A	0
HM1_Pyro_I-1252	0	#N/A	#N/A	#N/A	#N/A	#N/A	0	#N/A	#N/A	0	0	#N/A	#N/A	0	0	#N/A	#N/A	0	0	#N/A	#N/A	0	0	#N/A	#N/A	0	0	#N/A	#N/A	0
HM1_Pyro_I-1257	0	#N/A	#N/A	#N/A	#N/A	#N/A	0	#N/A	#N/A	0	0	#N/A	#N/A	0	0	#N/A	#N/A	0	0	#N/A	#N/A	0	0	#N/A	#N/A	0	0	#N/A	#N/A	0
HM1_Pyro_I-1259	0	#N/A	#N/A	#N/A	#N/A	#N/A	0	#N/A	#N/A	0	0	#N/A	#N/A	0	0	#N/A	#N/A	0	0	#N/A	#N/A	0	0	#N/A	#N/A	0	0	#N/A	#N/A	0
HM1_Pyro_VI-168	0	#N/A	#N/A	#N/A	#N/A	#N/A	0	#N/A	#N/A	0	0	#N/A	#N/A	0	0	#N/A	#N/A	0	0	#N/A	#N/A	0	0	#N/A	#N/A	0	0	#N/A	#N/A	0
HM1_Pyro_I-1260	0	#N/A	#N/A	#N/A	#N/A	#N/A	0	#N/A	#N/A	0	0	#N/A	#N/A	0	0	#N/A	#N/A	0	0	#N/A	#N/A	0	0	#N/A	#N/A	0	0	#N/A	#N/A	0
HM1_Pyro_I-1262	0	#N/A	#N/A	#N/A	#N/A	#N/A	0	#N/A	#N/A	0	0	#N/A	#N/A	0	0	#N/A	#N/A	0	0	#N/A	#N/A	0	0	#N/A	#N/A	0	0	#N/A	#N/A	0
HM1_Pyro_I-1263	0	#N/A	#N/A	#N/A	#N/A	#N/A	0	#N/A	#N/A	0	0	#N/A	#N/A	0	0	#N/A	#N/A	0	0	#N/A	#N/A	0	0	#N/A	#N/A	0	0	#N/A	#N/A	0
HM1_Pyro_I-1264	0	#N/A	#N/A	#N/A	#N/A	#N/A	0	#N/A	#N/A	0	0	#N/A	#N/A	0	0	#N/A	#N/A	0	0	#N/A	#N/A	0	0	#N/A	#N/A	0	0	#N/A	#N/A	0
HM1_Pyro_I-1266	0	#N/A	#N/A	#N/A	#N/A	#N/A	0	#N/A	#N/A	0	0	#N/A	#N/A	0	0	#N/A	#N/A	0	0	#N/A	#N/A	0	0	#N/A	#N/A	0	0	#N/A	#N/A	0
HM1_Pyro_I-1267	0	#N/A	#N/A	#N/A	#N/A	#N/A	0	#N/A	#N/A	0	0	#N/A	#N/A	0	0	#N/A	#N/A	0	0	#N/A	#N/A	0	0	#N/A	#N/A	0	0	#N/A	#N/A	0
HM1_Pyro_I-1269	0	#N/A	#N/A	#N/A	#N/A	#N/A	0	#N/A	#N/A	0	0	#N/A	#N/A	0	0	#N/A	#N/A	0	0	#N/A	#N/A	0	0	#N/A	#N/A	0	0	#N/A	#N/A	0
HM1_Pyro_I-1274	0	#N/A	#N/A	#N/A	#N/A	#N/A	0	#N/A	#N/A	0	0	#N/A	#N/A	0	0	#N/A	#N/A	0	0	#N/A	#N/A	0	0	#N/A	#N/A	0	0	#N/A	#N/A	0
HM1_Pyro_I-1275	0	#N/A	#N/A	#N/A	#N/A	#N/A	0	#N/A	#N/A	0	0	#N/A	#N/A	0	0	#N/A	#N/A	0	0	#N/A	#N/A	0	0	#N/A	#N/A	0	0	#N/A	#N/A	0
HM1_Pyro_I-1280	0	#N/A	#N/A	#N/A	#N/A	#N/A	0	#N/A	#N/A	0	0	#N/A	#N/A	0	0	#N/A	#N/A	0	0	#N/A	#N/A	0	0	#N/A	#N/A	0	0	#N/A	#N/A	0
HM1_Pyro_I-1283	0	#N/A	#N/A	#N/A	#N/A	#N/A	0	#N/A	#N/A	0	0	#N/A	#N/A	0	0	#N/A	#N/A	0	0	#N/A	#N/A	0	0	#N/A	#N/A	0	0	#N/A	#N/A	0
HM1_Pyro_I-1288	0	#N/A	#N/A	#N/A	#N/A	#N/A	0	#N/A	#N/A	0	0	#N/A	#N/A	0	0	#N/A	#N/A	0	0	#N/A	#N/A	0	0	#N/A	#N/A	0	0	#N/A	#N/A	0
HM1_Pyro_I-1289	0	#N/A	#N/A	#N/A	#N/A	#N/A	0	#N/A	#N/A	0	0	#N/A	#N/A	0	0	#N/A	#N/A	0	0	#N/A	#N/A	0	0	#N/A	#N/A	0	0	#N/A	#N/A	0
HM1_Pyro_I-1290	0	#N/A	#N/A	#N/A	#N/A	#N/A	0	#N/A	#N/A	0	0	#N/A	#N/A	0	0	#N/A	#N/A	0	0	#N/A	#N/A	0	0	#N/A	#N/A	0	0	#N/A	#N/A	0
HM1_Pyro_I-1291	0	#N/A	#N/A	#N/A	#N/A	#N/A	0	#N/A	#N/A	0	0	#N/A	#N/A	0	0	#N/A	#N/A	0	0	#N/A	#N/A	0	0	#N/A	#N/A	0	0	#N/A	#N/A	0
HM1_Pyro_I-1292	0	#N/A	#N/A	#N/A	#N/A	#N/A	0	#N/A	#N/A	0	0	#N/A	#N/A	0	0	#N/A	#N/A	0	0	#N/A	#N/A	0	0	#N/A	#N/A	0	0	#N/A	#N/A	0
HM1_Pyro_I-1293	0	#N/A	#N/A	#N/A	#N/A	#N/A	0	#N/A	#N/A	0	0	#N/A	#N/A	0	0	#N/A	#N/A	0	0	#N/A	#N/A	0	0	#N/A	#N/A	0	0	#N/A	#N/A	0
HM1_Pyro_I-1294	0	#N/A	#N/A	#N/A	#N/A	#N/A	0	#N/A	#N/A	0	0	#N/A	#N/A	0	0	#N/A	#N/A	0	0	#N/A	#N/A	0	0	#N/A	#N/A	0	0	#N/A	#N/A	0
HM1_Pyro_VI-170	0	#N/A	#N/A	#N/A	#N/A	#N/A	0	#N/A	#N/A	0	0	#N/A	#N/A	0	0	#N/A	#N/A	0	0	#N/A	#N/A	0	0	#N/A	#N/A	0	0	#N/A	#N/A	0
HM1_Pyro_I-1295	0	#N/A	#N/A	#N/A	#N/A	#N/A	0	#N/A	#N/A	0	0	#N/A	#N/A	0	0	#N/A	#N/A	0	0	#N/A	#N/A	0	0	#N/A	#N/A	0	0	#N/A	#N/A	0
HM1_Pyro_I-1296	0	#N/A	#N/A	#N/A	#N/A	#N/A	0	#N/A	#N/A	0	0	#N/A	#N/A	0	0	#N/A	#N/A	0	0	#N/A	#N/A	0	0	#N/A	#N/A	0	0	#N/A	#N/A	0
HM1_Pyro_I-1297	0	#N/A	#N/A	#N/A	#N/A	#N/A	0	#N/A	#N/A	0	0	#N/A	#N/A	0	0	#N/A	#N/A	0	0	#N/A	#N/A	0	0	#N/A	#N/A	0	0	#N/A	#N/A	0
HM1_Pyro_I-1298	0	#N/A	#N/A	#N/A	#N/A	#N/A	0	#N/A	#N/A	0	0	#N/A	#N/A	0	0	#N/A	#N/A	0	0	#N/A	#N/A	0	0	#N/A	#N/A	0	0	#N/A	#N/A	0
HM1_Pyro_VI-171	0	#N/A	#N/A	#N/A	#N/A	#N/A	0	#N/A	#N/A	0	0	#N/A	#N/A	0	0	#N/A	#N/A	0	0	#N/A	#N/A	0	0	#N/A	#N/A	0	0	#N/A	#N/A	0
HM1_Pyro_I-1299	0	#N/A	#N/A	#N/A	#N/A	#N/A	0	#N/A	#N/A	0	0	#N/A	#N/A	0	0	#N/A	#N/A	0	0	#N/A	#N/A	0	0	#N/A	#N/A	0	0	#N/A	#N/A	0
HM1_Pyro_VI-172	0	#N/A	#N/A	#N/A	#N/A	#N/A	0	#N/A	#N/A	0	0	#N/A	#N/A	0	0	#N/A	#N/A	0	0	#N/A	#N/A	0	0	#N/A	#N/A	0	0	#N/A	#N/A	0
HM1_Pyro_I-1303	0	#N/A	#N/A	#N/A	#N/A	#N/A	0	#N/A	#N/A	0	0	#N/A	#N/A	0	0	#N/A	#N/A	0	0	#N/A	#N/A	0	0	#N/A	#N/A	0	0	#N/A	#N/A	0
HM1_Pyro_I-1305	0	#N/A	#N/A	#N/A	#N/A	#N/A	0	#N/A	#N/A	0	0	#N/A	#N/A	0	0	#N/A	#N/A	0	0	#N/A	#N/A	0	0	#N/A	#N/A	0	0	#N/A	#N/A	0
HM1_Pyro_I-1306	0	#N/A	#N/A	#N/A	#N/A	#N/A	0	#N/A	#N/A	0	0	#N/A	#N/A	0	0	#N/A	#N/A	0	0	#N/A	#N/A	0	0	#N/A	#N/A	0	0	#N/A	#N/A	0
HM1_Pyro_VI-173	0	#N/A	#N/A	#N/A	#N/A	#N/A	0	#N/A	#N/A	0	0	#N/A	#N/A	0	0	#N/A	#N/A	0	0	#N/A	#N/A	0	0	#N/A	#N/A	0	0	#N/A	#N/A	0
HM1_Pyro_I-1307	0	#N/A	#N/A	#N/A	#N/A	#N/A	0	#N/A	#N/A	0	0	#N/A	#N/A	0	0	#N/A	#N/A	0	0	#N/A	#N/A	0	0	#N/A	#N/A	0	0	#N/A	#N/A	0
HM1_Pyro_I-1308	0	#N/A	#N/A	#N/A	#N/A	#N/A	0	#N/A	#N/A	0	0	#N/A	#N/A	0	0	#N/A	#N/A	0	0	#N/A	#N/A	0	0	#N/A	#N/A	0	0	#N/A	#N/A	0
HM1_Pyro_I-1309	0	#N/A	#N/A	#N/A	#N/A	#N/A	0	#N/A	#N/A	0	0	#N/A	#N/A	0	0	#N/A	#N/A	0	0	#N/A	#N/A	0	0	#N/A	#N/A	0	0	#N/A	#N/A	0
HM1_Pyro_I-1310	0	#N/A	#N/A	#N/A	#N/A	#N/A	0	#N/A	#N/A	0	0	#N/A	#N/A	0	0	#N/A	#N/A	0	0	#N/A	#N/A	0	0	#N/A	#N/A	0	0	#N/A	#N/A	0
HM1_Pyro_I-1312	0	#N/A	#N/A	#N/A	#N/A	#N/A	0	#N/A	#N/A	0	0	#N/A	#N/A	0	0	#N/A	#N/A	0	0	#N/A	#N/A	0	0	#N/A	#N/A	0	0	#N/A	#N/A	0
HM1_Pyro_I-1313	0	#N/A	#N/A	#N/A	#N/A	#N/A	0	#N/A	#N/A	0	0	#N/A	#N/A	0	0	#N/A	#N/A	0	0	#N/A	#N/A	0	0	#N/A	#N/A	0	0	#N/A	#N/A	0
HM1_Pyro_I-1314	0	#N/A	#N/A	#N/A	#N/A	#N/A	0	#N/A	#N/A	0	0	#N/A	#N/A	0	0	#N/A	#N/A	0	0	#N/A	#N/A	0	0	#N/A	#N/A	0	0	#N/A	#N/A	0
HM1_Pyro_I-1316	0	#N/A	#N/A	#N/A	#N/A	#N/A	0	#N/A	#N/A	0	0	#N/A	#N/A	0	0	#N/A	#N/A	0	0	#N/A	#N/A	0	0	#N/A	#N/A	0	0	#N/A	#N/A	0
HM1_Pyro_I-1317	0	#N/A	#N/A	#N/A	#N/A	#N/A	0	#N/A	#N/A	0	0	#N/A	#N/A	0	0	#N/A	#N/A	0	0	#N/A	#N/A	0	0	#N/A	#N/A	0	0	#N/A	#N/A	0
HM1_Pyro_VI-174	0	#N/A	#N/A	#N/A	#N/A	#N/A	0	#N/A	#N/A	0	0	#N/A	#N/A	0	0	#N/A	#N/A	0	0	#N/A	#N/A	0	0	#N/A	#N/A	0	0	#N/A	#N/A	0
HM1_Pyro_I-1319	0	#N/A	#N/A	#N/A	#N/A	#N/A	0	#N/A	#N/A	0	0	#N/A	#N/A	0	0	#N/A	#N/A	0	0	#N/A	#N/A	0	0	#N/A	#N/A	0	0	#N/A	#N/A	0
HM1_Pyro_I-1320	0	#N/A	#N/A	#N/A	#N/A	#N/A	0	#N/A	#N/A	0	0	#N/A	#N/A	0	0	#N/A	#N/A	0	0	#N/A	#N/A	0	0	#N/A	#N/A	0	0	#N/A	#N/A	0
HM1_Pyro_I-1321	0	#N/A	#N/A	#N/A	#N/A	#N/A	0	#N/A	#N/A	0	0	#N/A	#N/A	0	0	#N/A	#N/A	0	0	#N/A	#N/A	0	0	#N/A	#N/A	0	0	#N/A	#N/A	0
HM1_Pyro_VI-175	0	#N/A	#N/A	#N/A	#N/A	#N/A	0	#N/A	#N/A	0	0	#N/A	#N/A	0	0	#N/A	#N/A	0	0	#N/A	#N/A	0	0	#N/A	#N/A	0	0	#N/A	#N/A	0
HM1_Pyro_I-1326	0	#N/A	#N/A	#N/A	#N/A	#N/A	0	#N/A	#N/A	0	0	#N/A	#N/A	0	0	#N/A	#N/A	0	0	#N/A	#N/A	0	0	#N/A	#N/A	0	0	#N/A	#N/A	0
HM1_Pyro_I-1328	0	#N/A	#N/A	#N/A	#N/A	#N/A	0	#N/A	#N/A	0	0	#N/A	#N/A	0	0	#N/A	#N/A	0	0	#N/A	#N/A	0	0	#N/A	#N/A	0	0	#N/A	#N/A	0
HM1_Pyro_I-1329	0	#N/A	#N/A	#N/A	#N/A	#N/A	0	#N/A	#N/A	0	0	#N/A	#N/A	0	0	#N/A	#N/A	0	0	#N/A	#N/A	0	0	#N/A	#N/A	0	0	#N/A	#N/A	0
HM1_Pyro_VI-176	0	#N/A	#N/A	#N/A	#N/A	#N/A	0	#N/A	#N/A	0	0	#N/A	#N/A	0	0	#N/A	#N/A	0	0	#N/A	#N/A	0	0	#N/A	#N/A	0	0	#N/A	#N/A	0
HM1_Pyro_VI-177	0	#N/A	#N/A	#N/A	#N/A	#N/A	0	#N/A	#N/A	0	0	#N/A	#N/A	0	0	#N/A	#N/A	0	0	#N/A	#N/A	0	0	#N/A	#N/A	0	0	#N/A	#N/A	0
HM1_Pyro_VI-178	0	#N/A	#N/A	#N/A	#N/A	#N/A	0	#N/A	#N/A	0	0	#N/A	#N/A	0	0	#N/A	#N/A	0	0	#N/A	#N/A	0	0	#N/A	#N/A	0	0	#N/A	#N/A	0
HM1_Pyro_VI-179	0	#N/A	#N/A	#N/A	#N/A	#N/A	0	#N/A	#N/A	0	0	#N/A	#N/A	0	0	#N/A	#N/A	0	0	#N/A	#N/A	0	0	#N/A	#N/A	0	0	#N/A	#N/A	0
HM1_Pyro_I-1330	0	#N/A	#N/A	#N/A	#N/A	#N/A	0	#N/A	#N/A	0	0	#N/A	#N/A	0	0	#N/A	#N/A	0	0	#N/A	#N/A	0	0	#N/A	#N/A	0	0	#N/A	#N/A	0
HM1_Pyro_I-1331	0	#N/A	#N/A	#N/A	#N/A	#N/A	0	#N/A	#N/A	0	0	#N/A	#N/A	0	0	#N/A	#N/A	0	0	#N/A	#N/A	0	0	#N/A	#N/A	0	0	#N/A	#N/A	0
HM1_Pyro_I-1332	0	#N/A	#N/A	#N/A	#N/A	#N/A	0	#N/A	#N/A	0	0	#N/A	#N/A	0	0	#N/A	#N/A	0	0	#N/A	#N/A	0	0	#N/A	#N/A	0	0	#N/A	#N/A	0
HM1_Pyro_I-1333	0	#N/A	#N/A	#N/A	#N/A	#N/A	0	#N/A	#N/A	0	0	#N/A	#N/A	0	0	#N/A	#N/A	0	0	#N/A	#N/A	0	0	#N/A	#N/A	0	0	#N/A	#N/A	0
HM1_Pyro_I-1334	0	#N/A	#N/A	#N/A	#N/A	#N/A	0	#N/A	#N/A	0	0	#N/A	#N/A	0	0	#N/A	#N/A	0	0	#N/A	#N/A	0	0	#N/A	#N/A	0	0	#N/A	#N/A	0
HM1_Pyro_I-1336	0	#N/A	#N/A	#N/A	#N/A	#N/A	0	#N/A	#N/A	0	0	#N/A	#N/A	0	0	#N/A	#N/A	0	0	#N/A	#N/A	0	0	#N/A	#N/A	0	0	#N/A	#N/A	0
HM1_Pyro_I-1337	0	#N/A	#N/A	#N/A	#N/A	#N/A	0	#N/A	#N/A	0	0	#N/A	#N/A	0	0	#N/A	#N/A	0	0	#N/A	#N/A	0	0	#N/A	#N/A	0	0	#N/A	#N/A	0
HM1_Pyro_I-1338	0	#N/A	#N/A	#N/A	#N/A	#N/A	0	#N/A	#N/A	0	0	#N/A	#N/A	0	0	#N/A	#N/A	0	0	#N/A	#N/A	0	0	#N/A	#N/A	0	0	#N/A	#N/A	0
HM1_Pyro_I-1339	0	#N/A	#N/A	#N/A	#N/A	#N/A	0	#N/A	#N/A	0	0	#N/A	#N/A	0	0	#N/A	#N/A	0	0	#N/A	#N/A	0	0	#N/A	#N/A	0	0	#N/A	#N/A	0
HM1_Pyro_I-1340	0	#N/A	#N/A	#N/A	#N/A	#N/A	0	#N/A	#N/A	0	0	#N/A	#N/A	0	0	#N/A	#N/A	0	0	#N/A	#N/A	0	0	#N/A	#N/A	0	0	#N/A	#N/A	0
HM1_Pyro_I-1341	0	#N/A	#N/A	#N/A	#N/A	#N/A	0	#N/A	#N/A	0	0	#N/A	#N/A	0	0	#N/A	#N/A	0	0	#N/A	#N/A	0	0	#N/A	#N/A	0	0	#N/A	#N/A	0
HM1_Pyro_VI-180	0	#N/A	#N/A	#N/A	#N/A	#N/A	0	#N/A	#N/A	0	0	#N/A	#N/A	0	0	#N/A	#N/A	0	0	#N/A	#N/A	0	0	#N/A	#N/A	0	0	#N/A	#N/A	0
HM1_Pyro_I-1342	0	#N/A	#N/A	#N/A	#N/A	#N/A	0	#N/A	#N/A	0	0	#N/A	#N/A	0	0	#N/A	#N/A	0	0	#N/A	#N/A	0	0	#N/A	#N/A	0	0	#N/A	#N/A	0
HM1_Pyro_I-1343	0	#N/A	#N/A	#N/A	#N/A	#N/A	0	#N/A	#N/A	0	0	#N/A	#N/A	0	0	#N/A	#N/A	0	0	#N/A	#N/A	0	0	#N/A	#N/A	0	0	#N/A	#N/A	0
HM1_Pyro_VI-181	0	#N/A	#N/A	#N/A	#N/A	#N/A	0	#N/A	#N/A	0	0	#N/A	#N/A	0	0	#N/A	#N/A	0	0	#N/A	#N/A	0	0	#N/A	#N/A	0	0	#N/A	#N/A	0
HM1_Pyro_I-1344	0	#N/A	#N/A	#N/A	#N/A	#N/A	0	#N/A	#N/A	0	0	#N/A	#N/A	0	0	#N/A	#N/A	0	0	#N/A	#N/A	0	0	#N/A	#N/A	0	0	#N/A	#N/A	0
HM1_Pyro_I-1346	0	#N/A	#N/A	#N/A	#N/A	#N/A	0	#N/A	#N/A	0	0	#N/A	#N/A	0	0	#N/A	#N/A	0	0	#N/A	#N/A	0	0	#N/A	#N/A	0	0	#N/A	#N/A	0
HM1_Pyro_I-1348	0	#N/A	#N/A	#N/A	#N/A	#N/A	0	#N/A	#N/A	0	0	#N/A	#N/A	0	0	#N/A	#N/A	0	0	#N/A	#N/A	0	0	#N/A	#N/A	0	0	#N/A	#N/A	0
HM1_Pyro_I-1349	0	#N/A	#N/A	#N/A	#N/A	#N/A	0	#N/A	#N/A	0	0	#N/A	#N/A	0	0	#N/A	#N/A	0	0	#N/A	#N/A	0	0	#N/A	#N/A	0	0	#N/A	#N/A	0
HM1_Pyro_I-1350	0	#N/A	#N/A	#N/A	#N/A	#N/A	0	#N/A	#N/A	0	0	#N/A	#N/A	0	0	#N/A	#N/A	0	0	#N/A	#N/A	0	0	#N/A	#N/A	0	0	#N/A	#N/A	0
HM1_Pyro_I-1351	0	#N/A	#N/A	#N/A	#N/A	#N/A	0	#N/A	#N/A	0	0	#N/A	#N/A	0	0	#N/A	#N/A	0	0	#N/A	#N/A	0	0	#N/A	#N/A	0	0	#N/A	#N/A	0
HM1_Pyro_VI-182	0	#N/A	#N/A	#N/A	#N/A	#N/A	0	#N/A	#N/A	0	0	#N/A	#N/A	0	0	#N/A	#N/A	0	0	#N/A	#N/A	0	0	#N/A	#N/A	0	0	#N/A	#N/A	0
HM1_Pyro_I-1354	1.33333	33.8221	5.07989	0.0543012	0.435624	1	0	#N/A	#N/A	0	0	#N/A	#N/A	0	4	#N/A	#N/A	333333	0	#N/A	#N/A	0	0	#N/A	#N/A	0	0	#N/A	#N/A	0
HM1_Pyro_I-1356	0	#N/A	#N/A	#N/A	#N/A	#N/A	0	#N/A	#N/A	0	0	#N/A	#N/A	0	0	#N/A	#N/A	0	0	#N/A	#N/A	0	0	#N/A	#N/A	0	0	#N/A	#N/A	0
HM1_Pyro_I-1358	0	#N/A	#N/A	#N/A	#N/A	#N/A	0	#N/A	#N/A	0	0	#N/A	#N/A	0	0	#N/A	#N/A	0	0	#N/A	#N/A	0	0	#N/A	#N/A	0	0	#N/A	#N/A	0
HM1_Pyro_I-1359	0	#N/A	#N/A	#N/A	#N/A	#N/A	0	#N/A	#N/A	0	0	#N/A	#N/A	0	0	#N/A	#N/A	0	0	#N/A	#N/A	0	0	#N/A	#N/A	0	0	#N/A	#N/A	0
HM1_Pyro_I-1361	0	#N/A	#N/A	#N/A	#N/A	#N/A	0	#N/A	#N/A	0	0	#N/A	#N/A	0	0	#N/A	#N/A	0	0	#N/A	#N/A	0	0	#N/A	#N/A	0	0	#N/A	#N/A	0
HM1_Pyro_I-1365	0	#N/A	#N/A	#N/A	#N/A	#N/A	0	#N/A	#N/A	0	0	#N/A	#N/A	0	0	#N/A	#N/A	0	0	#N/A	#N/A	0	0	#N/A	#N/A	0	0	#N/A	#N/A	0
HM1_Pyro_I-1366	0	#N/A	#N/A	#N/A	#N/A	#N/A	0	#N/A	#N/A	0	0	#N/A	#N/A	0	0	#N/A	#N/A	0	0	#N/A	#N/A	0	0	#N/A	#N/A	0	0	#N/A	#N/A	0
HM1_Pyro_I-1367	0	#N/A	#N/A	#N/A	#N/A	#N/A	0	#N/A	#N/A	0	0	#N/A	#N/A	0	0	#N/A	#N/A	0	0	#N/A	#N/A	0	0	#N/A	#N/A	0	0	#N/A	#N/A	0
HM1_Pyro_I-1368	0	#N/A	#N/A	#N/A	#N/A	#N/A	0	#N/A	#N/A	0	0	#N/A	#N/A	0	0	#N/A	#N/A	0	0	#N/A	#N/A	0	0	#N/A	#N/A	0	0	#N/A	#N/A	0
HM1_Pyro_I-1369	0	#N/A	#N/A	#N/A	#N/A	#N/A	0	#N/A	#N/A	0	0	#N/A	#N/A	0	0	#N/A	#N/A	0	0	#N/A	#N/A	0	0	#N/A	#N/A	0	0	#N/A	#N/A	0
HM1_Pyro_I-1371	0	#N/A	#N/A	#N/A	#N/A	#N/A	0	#N/A	#N/A	0	0	#N/A	#N/A	0	0	#N/A	#N/A	0	0	#N/A	#N/A	0	0	#N/A	#N/A	0	0	#N/A	#N/A	0
HM1_Pyro_I-1372	0	#N/A	#N/A	#N/A	#N/A	#N/A	0	#N/A	#N/A	0	0	#N/A	#N/A	0	0	#N/A	#N/A	0	0	#N/A	#N/A	0	0	#N/A	#N/A	0	0	#N/A	#N/A	0
HM1_Pyro_I-1373	0	#N/A	#N/A	#N/A	#N/A	#N/A	0	#N/A	#N/A	0	0	#N/A	#N/A	0	0	#N/A	#N/A	0	0	#N/A	#N/A	0	0	#N/A	#N/A	0	0	#N/A	#N/A	0
HM1_Pyro_I-1374	0	#N/A	#N/A	#N/A	#N/A	#N/A	0	#N/A	#N/A	0	0	#N/A	#N/A	0	0	#N/A	#N/A	0	0	#N/A	#N/A	0	0	#N/A	#N/A	0	0	#N/A	#N/A	0
HM1_Pyro_I-1376	0	#N/A	#N/A	#N/A	#N/A	#N/A	0	#N/A	#N/A	0	0	#N/A	#N/A	0	0	#N/A	#N/A	0	0	#N/A	#N/A	0	0	#N/A	#N/A	0	0	#N/A	#N/A	0
HM1_Pyro_I-1378	0	#N/A	#N/A	#N/A	#N/A	#N/A	0	#N/A	#N/A	0	0	#N/A	#N/A	0	0	#N/A	#N/A	0	0	#N/A	#N/A	0	0	#N/A	#N/A	0	0	#N/A	#N/A	0
HM1_Pyro_I-1379	0	#N/A	#N/A	#N/A	#N/A	#N/A	0	#N/A	#N/A	0	0	#N/A	#N/A	0	0	#N/A	#N/A	0	0	#N/A	#N/A	0	0	#N/A	#N/A	0	0	#N/A	#N/A	0
HM1_Pyro_I-1380	0	#N/A	#N/A	#N/A	#N/A	#N/A	0	#N/A	#N/A	0	0	#N/A	#N/A	0	0	#N/A	#N/A	0	0	#N/A	#N/A	0	0	#N/A	#N/A	0	0	#N/A	#N/A	0
HM1_Pyro_I-1382	0	#N/A	#N/A	#N/A	#N/A	#N/A	0	#N/A	#N/A	0	0	#N/A	#N/A	0	0	#N/A	#N/A	0	0	#N/A	#N/A	0	0	#N/A	#N/A	0	0	#N/A	#N/A	0
HM1_Pyro_I-1384	0	#N/A	#N/A	#N/A	#N/A	#N/A	0	#N/A	#N/A	0	0	#N/A	#N/A	0	0	#N/A	#N/A	0	0	#N/A	#N/A	0	0	#N/A	#N/A	0	0	#N/A	#N/A	0
HM1_Pyro_I-1385	0	#N/A	#N/A	#N/A	#N/A	#N/A	0	#N/A	#N/A	0	0	#N/A	#N/A	0	0	#N/A	#N/A	0	0	#N/A	#N/A	0	0	#N/A	#N/A	0	0	#N/A	#N/A	0
HM1_Pyro_I-1386	0	#N/A	#N/A	#N/A	#N/A	#N/A	0	#N/A	#N/A	0	0	#N/A	#N/A	0	0	#N/A	#N/A	0	0	#N/A	#N/A	0	0	#N/A	#N/A	0	0	#N/A	#N/A	0
HM1_Pyro_I-1387	0	#N/A	#N/A	#N/A	#N/A	#N/A	0	#N/A	#N/A	0	0	#N/A	#N/A	0	0	#N/A	#N/A	0	0	#N/A	#N/A	0	0	#N/A	#N/A	0	0	#N/A	#N/A	0
HM1_Pyro_I-1388	0	#N/A	#N/A	#N/A	#N/A	#N/A	0	#N/A	#N/A	0	0	#N/A	#N/A	0	0	#N/A	#N/A	0	0	#N/A	#N/A	0	0	#N/A	#N/A	0	0	#N/A	#N/A	0
HM1_Pyro_I-1389	0	#N/A	#N/A	#N/A	#N/A	#N/A	0	#N/A	#N/A	0	0	#N/A	#N/A	0	0	#N/A	#N/A	0	0	#N/A	#N/A	0	0	#N/A	#N/A	0	0	#N/A	#N/A	0
HM1_Pyro_VI-184	0	#N/A	#N/A	#N/A	#N/A	#N/A	0	#N/A	#N/A	0	0	#N/A	#N/A	0	0	#N/A	#N/A	0	0	#N/A	#N/A	0	0	#N/A	#N/A	0	0	#N/A	#N/A	0
HM1_Pyro_I-1390	0	#N/A	#N/A	#N/A	#N/A	#N/A	0	#N/A	#N/A	0	0	#N/A	#N/A	0	0	#N/A	#N/A	0	0	#N/A	#N/A	0	0	#N/A	#N/A	0	0	#N/A	#N/A	0
HM1_Pyro_I-1392	0	#N/A	#N/A	#N/A	#N/A	#N/A	0	#N/A	#N/A	0	0	#N/A	#N/A	0	0	#N/A	#N/A	0	0	#N/A	#N/A	0	0	#N/A	#N/A	0	0	#N/A	#N/A	0
HM1_Pyro_I-1395	0	#N/A	#N/A	#N/A	#N/A	#N/A	0	#N/A	#N/A	0	0	#N/A	#N/A	0	0	#N/A	#N/A	0	0	#N/A	#N/A	0	0	#N/A	#N/A	0	0	#N/A	#N/A	0
HM1_Pyro_I-1396	0	#N/A	#N/A	#N/A	#N/A	#N/A	0	#N/A	#N/A	0	0	#N/A	#N/A	0	0	#N/A	#N/A	0	0	#N/A	#N/A	0	0	#N/A	#N/A	0	0	#N/A	#N/A	0
HM1_Pyro_I-1397	0	#N/A	#N/A	#N/A	#N/A	#N/A	0	#N/A	#N/A	0	0	#N/A	#N/A	0	0	#N/A	#N/A	0	0	#N/A	#N/A	0	0	#N/A	#N/A	0	0	#N/A	#N/A	0
HM1_Pyro_I-1398	0	#N/A	#N/A	#N/A	#N/A	#N/A	0	#N/A	#N/A	0	0	#N/A	#N/A	0	0	#N/A	#N/A	0	0	#N/A	#N/A	0	0	#N/A	#N/A	0	0	#N/A	#N/A	0
HM1_Pyro_I-1399	0	#N/A	#N/A	#N/A	#N/A	#N/A	0	#N/A	#N/A	0	0	#N/A	#N/A	0	0	#N/A	#N/A	0	0	#N/A	#N/A	0	0	#N/A	#N/A	0	0	#N/A	#N/A	0
HM1_Pyro_I-1400	0	#N/A	#N/A	#N/A	#N/A	#N/A	0	#N/A	#N/A	0	0	#N/A	#N/A	0	0	#N/A	#N/A	0	0	#N/A	#N/A	0	0	#N/A	#N/A	0	0	#N/A	#N/A	0
HM1_Pyro_I-1401	0	#N/A	#N/A	#N/A	#N/A	#N/A	0	#N/A	#N/A	0	0	#N/A	#N/A	0	0	#N/A	#N/A	0	0	#N/A	#N/A	0	0	#N/A	#N/A	0	0	#N/A	#N/A	0
HM1_Pyro_I-1404	0	#N/A	#N/A	#N/A	#N/A	#N/A	0	#N/A	#N/A	0	0	#N/A	#N/A	0	0	#N/A	#N/A	0	0	#N/A	#N/A	0	0	#N/A	#N/A	0	0	#N/A	#N/A	0
HM1_Pyro_I-1406	0	#N/A	#N/A	#N/A	#N/A	#N/A	0	#N/A	#N/A	0	0	#N/A	#N/A	0	0	#N/A	#N/A	0	0	#N/A	#N/A	0	0	#N/A	#N/A	0	0	#N/A	#N/A	0
HM1_Pyro_I-1408	0	#N/A	#N/A	#N/A	#N/A	#N/A	0	#N/A	#N/A	0	0	#N/A	#N/A	0	0	#N/A	#N/A	0	0	#N/A	#N/A	0	0	#N/A	#N/A	0	0	#N/A	#N/A	0
HM1_Pyro_I-1409	0	#N/A	#N/A	#N/A	#N/A	#N/A	0	#N/A	#N/A	0	0	#N/A	#N/A	0	0	#N/A	#N/A	0	0	#N/A	#N/A	0	0	#N/A	#N/A	0	0	#N/A	#N/A	0
HM1_Pyro_I-1410	0	#N/A	#N/A	#N/A	#N/A	#N/A	0	#N/A	#N/A	0	0	#N/A	#N/A	0	0	#N/A	#N/A	0	0	#N/A	#N/A	0	0	#N/A	#N/A	0	0	#N/A	#N/A	0
HM1_Pyro_I-1411	0	#N/A	#N/A	#N/A	#N/A	#N/A	0	#N/A	#N/A	0	0	#N/A	#N/A	0	0	#N/A	#N/A	0	0	#N/A	#N/A	0	0	#N/A	#N/A	0	0	#N/A	#N/A	0
HM1_Pyro_I-1412	0	#N/A	#N/A	#N/A	#N/A	#N/A	0	#N/A	#N/A	0	0	#N/A	#N/A	0	0	#N/A	#N/A	0	0	#N/A	#N/A	0	0	#N/A	#N/A	0	0	#N/A	#N/A	0
HM1_Pyro_I-1413	0	#N/A	#N/A	#N/A	#N/A	#N/A	0	#N/A	#N/A	0	0	#N/A	#N/A	0	0	#N/A	#N/A	0	0	#N/A	#N/A	0	0	#N/A	#N/A	0	0	#N/A	#N/A	0
HM1_Pyro_I-1414	0	#N/A	#N/A	#N/A	#N/A	#N/A	0	#N/A	#N/A	0	0	#N/A	#N/A	0	0	#N/A	#N/A	0	0	#N/A	#N/A	0	0	#N/A	#N/A	0	0	#N/A	#N/A	0
HM1_Pyro_I-1416	0	#N/A	#N/A	#N/A	#N/A	#N/A	0	#N/A	#N/A	0	0	#N/A	#N/A	0	0	#N/A	#N/A	0	0	#N/A	#N/A	0	0	#N/A	#N/A	0	0	#N/A	#N/A	0
HM1_Pyro_VI-186	0	#N/A	#N/A	#N/A	#N/A	#N/A	0	#N/A	#N/A	0	0	#N/A	#N/A	0	0	#N/A	#N/A	0	0	#N/A	#N/A	0	0	#N/A	#N/A	0	0	#N/A	#N/A	0
HM1_Pyro_I-1417	0	#N/A	#N/A	#N/A	#N/A	#N/A	0	#N/A	#N/A	0	0	#N/A	#N/A	0	0	#N/A	#N/A	0	0	#N/A	#N/A	0	0	#N/A	#N/A	0	0	#N/A	#N/A	0
HM1_Pyro_I-1418	0	#N/A	#N/A	#N/A	#N/A	#N/A	0	#N/A	#N/A	0	0	#N/A	#N/A	0	0	#N/A	#N/A	0	0	#N/A	#N/A	0	0	#N/A	#N/A	0	0	#N/A	#N/A	0
HM1_Pyro_I-1419	0	#N/A	#N/A	#N/A	#N/A	#N/A	0	#N/A	#N/A	0	0	#N/A	#N/A	0	0	#N/A	#N/A	0	0	#N/A	#N/A	0	0	#N/A	#N/A	0	0	#N/A	#N/A	0
HM1_Pyro_I-1420	0	#N/A	#N/A	#N/A	#N/A	#N/A	0	#N/A	#N/A	0	0	#N/A	#N/A	0	0	#N/A	#N/A	0	0	#N/A	#N/A	0	0	#N/A	#N/A	0	0	#N/A	#N/A	0
HM1_Pyro_I-1422	0	#N/A	#N/A	#N/A	#N/A	#N/A	0	#N/A	#N/A	0	0	#N/A	#N/A	0	0	#N/A	#N/A	0	0	#N/A	#N/A	0	0	#N/A	#N/A	0	0	#N/A	#N/A	0
HM1_Pyro_I-1423	0	#N/A	#N/A	#N/A	#N/A	#N/A	0	#N/A	#N/A	0	0	#N/A	#N/A	0	0	#N/A	#N/A	0	0	#N/A	#N/A	0	0	#N/A	#N/A	0	0	#N/A	#N/A	0
HM1_Pyro_I-1424	0	#N/A	#N/A	#N/A	#N/A	#N/A	0	#N/A	#N/A	0	0	#N/A	#N/A	0	0	#N/A	#N/A	0	0	#N/A	#N/A	0	0	#N/A	#N/A	0	0	#N/A	#N/A	0
HM1_Pyro_I-1425	0	#N/A	#N/A	#N/A	#N/A	#N/A	0	#N/A	#N/A	0	0	#N/A	#N/A	0	0	#N/A	#N/A	0	0	#N/A	#N/A	0	0	#N/A	#N/A	0	0	#N/A	#N/A	0
HM1_Pyro_I-1426	0	#N/A	#N/A	#N/A	#N/A	#N/A	0	#N/A	#N/A	0	0	#N/A	#N/A	0	0	#N/A	#N/A	0	0	#N/A	#N/A	0	0	#N/A	#N/A	0	0	#N/A	#N/A	0
HM1_Pyro_I-1427	0	#N/A	#N/A	#N/A	#N/A	#N/A	0	#N/A	#N/A	0	0	#N/A	#N/A	0	0	#N/A	#N/A	0	0	#N/A	#N/A	0	0	#N/A	#N/A	0	0	#N/A	#N/A	0
HM1_Pyro_I-1428	0	#N/A	#N/A	#N/A	#N/A	#N/A	0	#N/A	#N/A	0	0	#N/A	#N/A	0	0	#N/A	#N/A	0	0	#N/A	#N/A	0	0	#N/A	#N/A	0	0	#N/A	#N/A	0
HM1_Pyro_I-1429	0	#N/A	#N/A	#N/A	#N/A	#N/A	0	#N/A	#N/A	0	0	#N/A	#N/A	0	0	#N/A	#N/A	0	0	#N/A	#N/A	0	0	#N/A	#N/A	0	0	#N/A	#N/A	0
HM1_Pyro_I-1432	0	#N/A	#N/A	#N/A	#N/A	#N/A	0	#N/A	#N/A	0	0	#N/A	#N/A	0	0	#N/A	#N/A	0	0	#N/A	#N/A	0	0	#N/A	#N/A	0	0	#N/A	#N/A	0
HM1_Pyro_I-1434	0	#N/A	#N/A	#N/A	#N/A	#N/A	0	#N/A	#N/A	0	0	#N/A	#N/A	0	0	#N/A	#N/A	0	0	#N/A	#N/A	0	0	#N/A	#N/A	0	0	#N/A	#N/A	0
HM1_Pyro_I-1435	0	#N/A	#N/A	#N/A	#N/A	#N/A	0	#N/A	#N/A	0	0	#N/A	#N/A	0	0	#N/A	#N/A	0	0	#N/A	#N/A	0	0	#N/A	#N/A	0	0	#N/A	#N/A	0
HM1_Pyro_I-1437	0	#N/A	#N/A	#N/A	#N/A	#N/A	0	#N/A	#N/A	0	0	#N/A	#N/A	0	0	#N/A	#N/A	0	0	#N/A	#N/A	0	0	#N/A	#N/A	0	0	#N/A	#N/A	0
HM1_Pyro_I-1438	0	#N/A	#N/A	#N/A	#N/A	#N/A	0	#N/A	#N/A	0	0	#N/A	#N/A	0	0	#N/A	#N/A	0	0	#N/A	#N/A	0	0	#N/A	#N/A	0	0	#N/A	#N/A	0
HM1_Pyro_I-1440	0	#N/A	#N/A	#N/A	#N/A	#N/A	0	#N/A	#N/A	0	0	#N/A	#N/A	0	0	#N/A	#N/A	0	0	#N/A	#N/A	0	0	#N/A	#N/A	0	0	#N/A	#N/A	0
HM1_Pyro_I-1441	0	#N/A	#N/A	#N/A	#N/A	#N/A	0	#N/A	#N/A	0	0	#N/A	#N/A	0	0	#N/A	#N/A	0	0	#N/A	#N/A	0	0	#N/A	#N/A	0	0	#N/A	#N/A	0
HM1_Pyro_I-1442	0	#N/A	#N/A	#N/A	#N/A	#N/A	0	#N/A	#N/A	0	0	#N/A	#N/A	0	0	#N/A	#N/A	0	0	#N/A	#N/A	0	0	#N/A	#N/A	0	0	#N/A	#N/A	0
HM1_Pyro_VI-188	0	#N/A	#N/A	#N/A	#N/A	#N/A	0	#N/A	#N/A	0	0	#N/A	#N/A	0	0	#N/A	#N/A	0	0	#N/A	#N/A	0	0	#N/A	#N/A	0	0	#N/A	#N/A	0
HM1_Pyro_I-1445	0	#N/A	#N/A	#N/A	#N/A	#N/A	0	#N/A	#N/A	0	0	#N/A	#N/A	0	0	#N/A	#N/A	0	0	#N/A	#N/A	0	0	#N/A	#N/A	0	0	#N/A	#N/A	0
HM1_Pyro_VI-189	0	#N/A	#N/A	#N/A	#N/A	#N/A	0	#N/A	#N/A	0	0	#N/A	#N/A	0	0	#N/A	#N/A	0	0	#N/A	#N/A	0	0	#N/A	#N/A	0	0	#N/A	#N/A	0
HM1_Pyro_I-1447	0	#N/A	#N/A	#N/A	#N/A	#N/A	0	#N/A	#N/A	0	0	#N/A	#N/A	0	0	#N/A	#N/A	0	0	#N/A	#N/A	0	0	#N/A	#N/A	0	0	#N/A	#N/A	0
HM1_Pyro_I-1449	0	#N/A	#N/A	#N/A	#N/A	#N/A	0	#N/A	#N/A	0	0	#N/A	#N/A	0	0	#N/A	#N/A	0	0	#N/A	#N/A	0	0	#N/A	#N/A	0	0	#N/A	#N/A	0
HM1_Pyro_I-1451	0	#N/A	#N/A	#N/A	#N/A	#N/A	0	#N/A	#N/A	0	0	#N/A	#N/A	0	0	#N/A	#N/A	0	0	#N/A	#N/A	0	0	#N/A	#N/A	0	0	#N/A	#N/A	0
HM1_Pyro_I-1452	0	#N/A	#N/A	#N/A	#N/A	#N/A	0	#N/A	#N/A	0	0	#N/A	#N/A	0	0	#N/A	#N/A	0	0	#N/A	#N/A	0	0	#N/A	#N/A	0	0	#N/A	#N/A	0
HM1_Pyro_I-1453	0	#N/A	#N/A	#N/A	#N/A	#N/A	0	#N/A	#N/A	0	0	#N/A	#N/A	0	0	#N/A	#N/A	0	0	#N/A	#N/A	0	0	#N/A	#N/A	0	0	#N/A	#N/A	0
HM1_Pyro_I-1454	0	#N/A	#N/A	#N/A	#N/A	#N/A	0	#N/A	#N/A	0	0	#N/A	#N/A	0	0	#N/A	#N/A	0	0	#N/A	#N/A	0	0	#N/A	#N/A	0	0	#N/A	#N/A	0
HM1_Pyro_I-1455	0	#N/A	#N/A	#N/A	#N/A	#N/A	0	#N/A	#N/A	0	0	#N/A	#N/A	0	0	#N/A	#N/A	0	0	#N/A	#N/A	0	0	#N/A	#N/A	0	0	#N/A	#N/A	0
HM1_Pyro_I-1457	0	#N/A	#N/A	#N/A	#N/A	#N/A	0	#N/A	#N/A	0	0	#N/A	#N/A	0	0	#N/A	#N/A	0	0	#N/A	#N/A	0	0	#N/A	#N/A	0	0	#N/A	#N/A	0
HM1_Pyro_I-1458	0	#N/A	#N/A	#N/A	#N/A	#N/A	0	#N/A	#N/A	0	0	#N/A	#N/A	0	0	#N/A	#N/A	0	0	#N/A	#N/A	0	0	#N/A	#N/A	0	0	#N/A	#N/A	0
HM1_Pyro_I-1459	0	#N/A	#N/A	#N/A	#N/A	#N/A	0	#N/A	#N/A	0	0	#N/A	#N/A	0	0	#N/A	#N/A	0	0	#N/A	#N/A	0	0	#N/A	#N/A	0	0	#N/A	#N/A	0
HM1_Pyro_I-1461	0	#N/A	#N/A	#N/A	#N/A	#N/A	0	#N/A	#N/A	0	0	#N/A	#N/A	0	0	#N/A	#N/A	0	0	#N/A	#N/A	0	0	#N/A	#N/A	0	0	#N/A	#N/A	0
HM1_Pyro_I-1462	0	#N/A	#N/A	#N/A	#N/A	#N/A	0	#N/A	#N/A	0	0	#N/A	#N/A	0	0	#N/A	#N/A	0	0	#N/A	#N/A	0	0	#N/A	#N/A	0	0	#N/A	#N/A	0
HM1_Pyro_I-1463	0	#N/A	#N/A	#N/A	#N/A	#N/A	0	#N/A	#N/A	0	0	#N/A	#N/A	0	0	#N/A	#N/A	0	0	#N/A	#N/A	0	0	#N/A	#N/A	0	0	#N/A	#N/A	0
HM1_Pyro_I-1464	0	#N/A	#N/A	#N/A	#N/A	#N/A	0	#N/A	#N/A	0	0	#N/A	#N/A	0	0	#N/A	#N/A	0	0	#N/A	#N/A	0	0	#N/A	#N/A	0	0	#N/A	#N/A	0
HM1_Pyro_VI-190	0	#N/A	#N/A	#N/A	#N/A	#N/A	0	#N/A	#N/A	0	0	#N/A	#N/A	0	0	#N/A	#N/A	0	0	#N/A	#N/A	0	0	#N/A	#N/A	0	0	#N/A	#N/A	0
HM1_Pyro_I-1465	0	#N/A	#N/A	#N/A	#N/A	#N/A	0	#N/A	#N/A	0	0	#N/A	#N/A	0	0	#N/A	#N/A	0	0	#N/A	#N/A	0	0	#N/A	#N/A	0	0	#N/A	#N/A	0
HM1_Pyro_I-1466	0	#N/A	#N/A	#N/A	#N/A	#N/A	0	#N/A	#N/A	0	0	#N/A	#N/A	0	0	#N/A	#N/A	0	0	#N/A	#N/A	0	0	#N/A	#N/A	0	0	#N/A	#N/A	0
HM1_Pyro_I-1468	0	#N/A	#N/A	#N/A	#N/A	#N/A	0	#N/A	#N/A	0	0	#N/A	#N/A	0	0	#N/A	#N/A	0	0	#N/A	#N/A	0	0	#N/A	#N/A	0	0	#N/A	#N/A	0
HM1_Pyro_I-1469	0	#N/A	#N/A	#N/A	#N/A	#N/A	0	#N/A	#N/A	0	0	#N/A	#N/A	0	0	#N/A	#N/A	0	0	#N/A	#N/A	0	0	#N/A	#N/A	0	0	#N/A	#N/A	0
HM1_Pyro_I-1471	0	#N/A	#N/A	#N/A	#N/A	#N/A	0	#N/A	#N/A	0	0	#N/A	#N/A	0	0	#N/A	#N/A	0	0	#N/A	#N/A	0	0	#N/A	#N/A	0	0	#N/A	#N/A	0
HM1_Pyro_I-1472	0	#N/A	#N/A	#N/A	#N/A	#N/A	0	#N/A	#N/A	0	0	#N/A	#N/A	0	0	#N/A	#N/A	0	0	#N/A	#N/A	0	0	#N/A	#N/A	0	0	#N/A	#N/A	0
HM1_Pyro_I-1474	0	#N/A	#N/A	#N/A	#N/A	#N/A	0	#N/A	#N/A	0	0	#N/A	#N/A	0	0	#N/A	#N/A	0	0	#N/A	#N/A	0	0	#N/A	#N/A	0	0	#N/A	#N/A	0
HM1_Pyro_VI-191	0	#N/A	#N/A	#N/A	#N/A	#N/A	0	#N/A	#N/A	0	0	#N/A	#N/A	0	0	#N/A	#N/A	0	0	#N/A	#N/A	0	0	#N/A	#N/A	0	0	#N/A	#N/A	0
HM1_Pyro_I-1476	0	#N/A	#N/A	#N/A	#N/A	#N/A	0	#N/A	#N/A	0	0	#N/A	#N/A	0	0	#N/A	#N/A	0	0	#N/A	#N/A	0	0	#N/A	#N/A	0	0	#N/A	#N/A	0
HM1_Pyro_I-1477	0	#N/A	#N/A	#N/A	#N/A	#N/A	0	#N/A	#N/A	0	0	#N/A	#N/A	0	0	#N/A	#N/A	0	0	#N/A	#N/A	0	0	#N/A	#N/A	0	0	#N/A	#N/A	0
HM1_Pyro_I-1478	0	#N/A	#N/A	#N/A	#N/A	#N/A	0	#N/A	#N/A	0	0	#N/A	#N/A	0	0	#N/A	#N/A	0	0	#N/A	#N/A	0	0	#N/A	#N/A	0	0	#N/A	#N/A	0
HM1_Pyro_I-1480	0	#N/A	#N/A	#N/A	#N/A	#N/A	0	#N/A	#N/A	0	0	#N/A	#N/A	0	0	#N/A	#N/A	0	0	#N/A	#N/A	0	0	#N/A	#N/A	0	0	#N/A	#N/A	0
HM1_Pyro_I-1481	0	#N/A	#N/A	#N/A	#N/A	#N/A	0	#N/A	#N/A	0	0	#N/A	#N/A	0	0	#N/A	#N/A	0	0	#N/A	#N/A	0	0	#N/A	#N/A	0	0	#N/A	#N/A	0
HM1_Pyro_I-1482	0	#N/A	#N/A	#N/A	#N/A	#N/A	0	#N/A	#N/A	0	0	#N/A	#N/A	0	0	#N/A	#N/A	0	0	#N/A	#N/A	0	0	#N/A	#N/A	0	0	#N/A	#N/A	0
HM1_Pyro_I-1483	0	#N/A	#N/A	#N/A	#N/A	#N/A	0	#N/A	#N/A	0	0	#N/A	#N/A	0	0	#N/A	#N/A	0	0	#N/A	#N/A	0	0	#N/A	#N/A	0	0	#N/A	#N/A	0
HM1_Pyro_I-1484	0	#N/A	#N/A	#N/A	#N/A	#N/A	0	#N/A	#N/A	0	0	#N/A	#N/A	0	0	#N/A	#N/A	0	0	#N/A	#N/A	0	0	#N/A	#N/A	0	0	#N/A	#N/A	0
HM1_Pyro_I-1486	0	#N/A	#N/A	#N/A	#N/A	#N/A	0	#N/A	#N/A	0	0	#N/A	#N/A	0	0	#N/A	#N/A	0	0	#N/A	#N/A	0	0	#N/A	#N/A	0	0	#N/A	#N/A	0
HM1_Pyro_I-1491	0	#N/A	#N/A	#N/A	#N/A	#N/A	0	#N/A	#N/A	0	0	#N/A	#N/A	0	0	#N/A	#N/A	0	0	#N/A	#N/A	0	0	#N/A	#N/A	0	0	#N/A	#N/A	0
HM1_Pyro_I-1498	0	#N/A	#N/A	#N/A	#N/A	#N/A	0	#N/A	#N/A	0	0	#N/A	#N/A	0	0	#N/A	#N/A	0	0	#N/A	#N/A	0	0	#N/A	#N/A	0	0	#N/A	#N/A	0
HM1_Pyro_I-1499	0	#N/A	#N/A	#N/A	#N/A	#N/A	0	#N/A	#N/A	0	0	#N/A	#N/A	0	0	#N/A	#N/A	0	0	#N/A	#N/A	0	0	#N/A	#N/A	0	0	#N/A	#N/A	0
HM1_Pyro_I-1501	0	#N/A	#N/A	#N/A	#N/A	#N/A	0	#N/A	#N/A	0	0	#N/A	#N/A	0	0	#N/A	#N/A	0	0	#N/A	#N/A	0	0	#N/A	#N/A	0	0	#N/A	#N/A	0
HM1_Pyro_VI-193	0	#N/A	#N/A	#N/A	#N/A	#N/A	0	#N/A	#N/A	0	0	#N/A	#N/A	0	0	#N/A	#N/A	0	0	#N/A	#N/A	0	0	#N/A	#N/A	0	0	#N/A	#N/A	0
HM1_Pyro_I-1502	0	#N/A	#N/A	#N/A	#N/A	#N/A	0	#N/A	#N/A	0	0	#N/A	#N/A	0	0	#N/A	#N/A	0	0	#N/A	#N/A	0	0	#N/A	#N/A	0	0	#N/A	#N/A	0
HM1_Pyro_I-1503	0	#N/A	#N/A	#N/A	#N/A	#N/A	0	#N/A	#N/A	0	0	#N/A	#N/A	0	0	#N/A	#N/A	0	0	#N/A	#N/A	0	0	#N/A	#N/A	0	0	#N/A	#N/A	0
HM1_Pyro_I-1504	0	#N/A	#N/A	#N/A	#N/A	#N/A	0	#N/A	#N/A	0	0	#N/A	#N/A	0	0	#N/A	#N/A	0	0	#N/A	#N/A	0	0	#N/A	#N/A	0	0	#N/A	#N/A	0
HM1_Pyro_I-1505	0	#N/A	#N/A	#N/A	#N/A	#N/A	0	#N/A	#N/A	0	0	#N/A	#N/A	0	0	#N/A	#N/A	0	0	#N/A	#N/A	0	0	#N/A	#N/A	0	0	#N/A	#N/A	0
HM1_Pyro_I-1506	0	#N/A	#N/A	#N/A	#N/A	#N/A	0	#N/A	#N/A	0	0	#N/A	#N/A	0	0	#N/A	#N/A	0	0	#N/A	#N/A	0	0	#N/A	#N/A	0	0	#N/A	#N/A	0
HM1_Pyro_VI-195	0	#N/A	#N/A	#N/A	#N/A	#N/A	0	#N/A	#N/A	0	0	#N/A	#N/A	0	0	#N/A	#N/A	0	0	#N/A	#N/A	0	0	#N/A	#N/A	0	0	#N/A	#N/A	0
HM1_Pyro_I-1509	0	#N/A	#N/A	#N/A	#N/A	#N/A	0	#N/A	#N/A	0	0	#N/A	#N/A	0	0	#N/A	#N/A	0	0	#N/A	#N/A	0	0	#N/A	#N/A	0	0	#N/A	#N/A	0
HM1_Pyro_I-1516	0	#N/A	#N/A	#N/A	#N/A	#N/A	0	#N/A	#N/A	0	0	#N/A	#N/A	0	0	#N/A	#N/A	0	0	#N/A	#N/A	0	0	#N/A	#N/A	0	0	#N/A	#N/A	0
HM1_Pyro_I-1517	0	#N/A	#N/A	#N/A	#N/A	#N/A	0	#N/A	#N/A	0	0	#N/A	#N/A	0	0	#N/A	#N/A	0	0	#N/A	#N/A	0	0	#N/A	#N/A	0	0	#N/A	#N/A	0
HM1_Pyro_I-1518	0	#N/A	#N/A	#N/A	#N/A	#N/A	0	#N/A	#N/A	0	0	#N/A	#N/A	0	0	#N/A	#N/A	0	0	#N/A	#N/A	0	0	#N/A	#N/A	0	0	#N/A	#N/A	0
HM1_Pyro_I-1519	0	#N/A	#N/A	#N/A	#N/A	#N/A	0	#N/A	#N/A	0	0	#N/A	#N/A	0	0	#N/A	#N/A	0	0	#N/A	#N/A	0	0	#N/A	#N/A	0	0	#N/A	#N/A	0
HM1_Pyro_I-1521	0	#N/A	#N/A	#N/A	#N/A	#N/A	0	#N/A	#N/A	0	0	#N/A	#N/A	0	0	#N/A	#N/A	0	0	#N/A	#N/A	0	0	#N/A	#N/A	0	0	#N/A	#N/A	0
HM1_Pyro_I-1522	0	#N/A	#N/A	#N/A	#N/A	#N/A	0	#N/A	#N/A	0	0	#N/A	#N/A	0	0	#N/A	#N/A	0	0	#N/A	#N/A	0	0	#N/A	#N/A	0	0	#N/A	#N/A	0
HM1_Pyro_I-1523	0	#N/A	#N/A	#N/A	#N/A	#N/A	0	#N/A	#N/A	0	0	#N/A	#N/A	0	0	#N/A	#N/A	0	0	#N/A	#N/A	0	0	#N/A	#N/A	0	0	#N/A	#N/A	0
HM1_Pyro_I-1524	0	#N/A	#N/A	#N/A	#N/A	#N/A	0	#N/A	#N/A	0	0	#N/A	#N/A	0	0	#N/A	#N/A	0	0	#N/A	#N/A	0	0	#N/A	#N/A	0	0	#N/A	#N/A	0
HM1_Pyro_I-1525	0	#N/A	#N/A	#N/A	#N/A	#N/A	0	#N/A	#N/A	0	0	#N/A	#N/A	0	0	#N/A	#N/A	0	0	#N/A	#N/A	0	0	#N/A	#N/A	0	0	#N/A	#N/A	0
HM1_Pyro_I-1526	0	#N/A	#N/A	#N/A	#N/A	#N/A	0	#N/A	#N/A	0	0	#N/A	#N/A	0	0	#N/A	#N/A	0	0	#N/A	#N/A	0	0	#N/A	#N/A	0	0	#N/A	#N/A	0
HM1_Pyro_I-1527	0	#N/A	#N/A	#N/A	#N/A	#N/A	0	#N/A	#N/A	0	0	#N/A	#N/A	0	0	#N/A	#N/A	0	0	#N/A	#N/A	0	0	#N/A	#N/A	0	0	#N/A	#N/A	0
HM1_Pyro_I-1528	0	#N/A	#N/A	#N/A	#N/A	#N/A	0	#N/A	#N/A	0	0	#N/A	#N/A	0	0	#N/A	#N/A	0	0	#N/A	#N/A	0	0	#N/A	#N/A	0	0	#N/A	#N/A	0
HM1_Pyro_VI-197	0	#N/A	#N/A	#N/A	#N/A	#N/A	0	#N/A	#N/A	0	0	#N/A	#N/A	0	0	#N/A	#N/A	0	0	#N/A	#N/A	0	0	#N/A	#N/A	0	0	#N/A	#N/A	0
HM1_Pyro_I-1529	0	#N/A	#N/A	#N/A	#N/A	#N/A	0	#N/A	#N/A	0	0	#N/A	#N/A	0	0	#N/A	#N/A	0	0	#N/A	#N/A	0	0	#N/A	#N/A	0	0	#N/A	#N/A	0
HM1_Pyro_I-1530	0	#N/A	#N/A	#N/A	#N/A	#N/A	0	#N/A	#N/A	0	0	#N/A	#N/A	0	0	#N/A	#N/A	0	0	#N/A	#N/A	0	0	#N/A	#N/A	0	0	#N/A	#N/A	0
HM1_Pyro_I-1531	0	#N/A	#N/A	#N/A	#N/A	#N/A	0	#N/A	#N/A	0	0	#N/A	#N/A	0	0	#N/A	#N/A	0	0	#N/A	#N/A	0	0	#N/A	#N/A	0	0	#N/A	#N/A	0
HM1_Pyro_I-1532	0	#N/A	#N/A	#N/A	#N/A	#N/A	0	#N/A	#N/A	0	0	#N/A	#N/A	0	0	#N/A	#N/A	0	0	#N/A	#N/A	0	0	#N/A	#N/A	0	0	#N/A	#N/A	0
HM1_Pyro_I-1534	0	#N/A	#N/A	#N/A	#N/A	#N/A	0	#N/A	#N/A	0	0	#N/A	#N/A	0	0	#N/A	#N/A	0	0	#N/A	#N/A	0	0	#N/A	#N/A	0	0	#N/A	#N/A	0
HM1_Pyro_I-1535	0	#N/A	#N/A	#N/A	#N/A	#N/A	0	#N/A	#N/A	0	0	#N/A	#N/A	0	0	#N/A	#N/A	0	0	#N/A	#N/A	0	0	#N/A	#N/A	0	0	#N/A	#N/A	0
HM1_Pyro_I-1536	0	#N/A	#N/A	#N/A	#N/A	#N/A	0	#N/A	#N/A	0	0	#N/A	#N/A	0	0	#N/A	#N/A	0	0	#N/A	#N/A	0	0	#N/A	#N/A	0	0	#N/A	#N/A	0
HM1_Pyro_I-1537	0	#N/A	#N/A	#N/A	#N/A	#N/A	0	#N/A	#N/A	0	0	#N/A	#N/A	0	0	#N/A	#N/A	0	0	#N/A	#N/A	0	0	#N/A	#N/A	0	0	#N/A	#N/A	0
HM1_Pyro_I-1538	0	#N/A	#N/A	#N/A	#N/A	#N/A	0	#N/A	#N/A	0	0	#N/A	#N/A	0	0	#N/A	#N/A	0	0	#N/A	#N/A	0	0	#N/A	#N/A	0	0	#N/A	#N/A	0
HM1_Pyro_VI-198	0	#N/A	#N/A	#N/A	#N/A	#N/A	0	#N/A	#N/A	0	0	#N/A	#N/A	0	0	#N/A	#N/A	0	0	#N/A	#N/A	0	0	#N/A	#N/A	0	0	#N/A	#N/A	0
HM1_Pyro_VI-199	0	#N/A	#N/A	#N/A	#N/A	#N/A	0	#N/A	#N/A	0	0	#N/A	#N/A	0	0	#N/A	#N/A	0	0	#N/A	#N/A	0	0	#N/A	#N/A	0	0	#N/A	#N/A	0
HM1_Pyro_VI-200	0	#N/A	#N/A	#N/A	#N/A	#N/A	0	#N/A	#N/A	0	0	#N/A	#N/A	0	0	#N/A	#N/A	0	0	#N/A	#N/A	0	0	#N/A	#N/A	0	0	#N/A	#N/A	0
HM1_Pyro_I-1540	0	#N/A	#N/A	#N/A	#N/A	#N/A	0	#N/A	#N/A	0	0	#N/A	#N/A	0	0	#N/A	#N/A	0	0	#N/A	#N/A	0	0	#N/A	#N/A	0	0	#N/A	#N/A	0
HM1_Pyro_VI-201	0	#N/A	#N/A	#N/A	#N/A	#N/A	0	#N/A	#N/A	0	0	#N/A	#N/A	0	0	#N/A	#N/A	0	0	#N/A	#N/A	0	0	#N/A	#N/A	0	0	#N/A	#N/A	0
HM1_Pyro_I-1541	0	#N/A	#N/A	#N/A	#N/A	#N/A	0	#N/A	#N/A	0	0	#N/A	#N/A	0	0	#N/A	#N/A	0	0	#N/A	#N/A	0	0	#N/A	#N/A	0	0	#N/A	#N/A	0
HM1_Pyro_I-1542	0	#N/A	#N/A	#N/A	#N/A	#N/A	0	#N/A	#N/A	0	0	#N/A	#N/A	0	0	#N/A	#N/A	0	0	#N/A	#N/A	0	0	#N/A	#N/A	0	0	#N/A	#N/A	0
HM1_Pyro_I-1544	0	#N/A	#N/A	#N/A	#N/A	#N/A	0	#N/A	#N/A	0	0	#N/A	#N/A	0	0	#N/A	#N/A	0	0	#N/A	#N/A	0	0	#N/A	#N/A	0	0	#N/A	#N/A	0
HM1_Pyro_I-1545	0	#N/A	#N/A	#N/A	#N/A	#N/A	0	#N/A	#N/A	0	0	#N/A	#N/A	0	0	#N/A	#N/A	0	0	#N/A	#N/A	0	0	#N/A	#N/A	0	0	#N/A	#N/A	0
HM1_Pyro_I-1546	0	#N/A	#N/A	#N/A	#N/A	#N/A	0	#N/A	#N/A	0	0	#N/A	#N/A	0	0	#N/A	#N/A	0	0	#N/A	#N/A	0	0	#N/A	#N/A	0	0	#N/A	#N/A	0
HM1_Pyro_I-1547	0	#N/A	#N/A	#N/A	#N/A	#N/A	0	#N/A	#N/A	0	0	#N/A	#N/A	0	0	#N/A	#N/A	0	0	#N/A	#N/A	0	0	#N/A	#N/A	0	0	#N/A	#N/A	0
HM1_Pyro_I-1548	0	#N/A	#N/A	#N/A	#N/A	#N/A	0	#N/A	#N/A	0	0	#N/A	#N/A	0	0	#N/A	#N/A	0	0	#N/A	#N/A	0	0	#N/A	#N/A	0	0	#N/A	#N/A	0
HM1_Pyro_I-1550	0	#N/A	#N/A	#N/A	#N/A	#N/A	0	#N/A	#N/A	0	0	#N/A	#N/A	0	0	#N/A	#N/A	0	0	#N/A	#N/A	0	0	#N/A	#N/A	0	0	#N/A	#N/A	0
HM1_Pyro_I-1551	0	#N/A	#N/A	#N/A	#N/A	#N/A	0	#N/A	#N/A	0	0	#N/A	#N/A	0	0	#N/A	#N/A	0	0	#N/A	#N/A	0	0	#N/A	#N/A	0	0	#N/A	#N/A	0
HM1_Pyro_VI-202	0	#N/A	#N/A	#N/A	#N/A	#N/A	0	#N/A	#N/A	0	0	#N/A	#N/A	0	0	#N/A	#N/A	0	0	#N/A	#N/A	0	0	#N/A	#N/A	0	0	#N/A	#N/A	0
HM1_Pyro_I-1552	0	#N/A	#N/A	#N/A	#N/A	#N/A	0	#N/A	#N/A	0	0	#N/A	#N/A	0	0	#N/A	#N/A	0	0	#N/A	#N/A	0	0	#N/A	#N/A	0	0	#N/A	#N/A	0
HM1_Pyro_I-1553	0	#N/A	#N/A	#N/A	#N/A	#N/A	0	#N/A	#N/A	0	0	#N/A	#N/A	0	0	#N/A	#N/A	0	0	#N/A	#N/A	0	0	#N/A	#N/A	0	0	#N/A	#N/A	0
HM1_Pyro_I-1554	0	#N/A	#N/A	#N/A	#N/A	#N/A	0	#N/A	#N/A	0	0	#N/A	#N/A	0	0	#N/A	#N/A	0	0	#N/A	#N/A	0	0	#N/A	#N/A	0	0	#N/A	#N/A	0
HM1_Pyro_I-1556	0	#N/A	#N/A	#N/A	#N/A	#N/A	0	#N/A	#N/A	0	0	#N/A	#N/A	0	0	#N/A	#N/A	0	0	#N/A	#N/A	0	0	#N/A	#N/A	0	0	#N/A	#N/A	0
HM1_Pyro_I-1557	0	#N/A	#N/A	#N/A	#N/A	#N/A	0	#N/A	#N/A	0	0	#N/A	#N/A	0	0	#N/A	#N/A	0	0	#N/A	#N/A	0	0	#N/A	#N/A	0	0	#N/A	#N/A	0
HM1_Pyro_I-1560	0	#N/A	#N/A	#N/A	#N/A	#N/A	0	#N/A	#N/A	0	0	#N/A	#N/A	0	0	#N/A	#N/A	0	0	#N/A	#N/A	0	0	#N/A	#N/A	0	0	#N/A	#N/A	0
HM1_Pyro_I-1561	0	#N/A	#N/A	#N/A	#N/A	#N/A	0	#N/A	#N/A	0	0	#N/A	#N/A	0	0	#N/A	#N/A	0	0	#N/A	#N/A	0	0	#N/A	#N/A	0	0	#N/A	#N/A	0
HM1_Pyro_VI-203	0	#N/A	#N/A	#N/A	#N/A	#N/A	0	#N/A	#N/A	0	0	#N/A	#N/A	0	0	#N/A	#N/A	0	0	#N/A	#N/A	0	0	#N/A	#N/A	0	0	#N/A	#N/A	0
HM1_Pyro_I-1562	0	#N/A	#N/A	#N/A	#N/A	#N/A	0	#N/A	#N/A	0	0	#N/A	#N/A	0	0	#N/A	#N/A	0	0	#N/A	#N/A	0	0	#N/A	#N/A	0	0	#N/A	#N/A	0
HM1_Pyro_I-1563	0	#N/A	#N/A	#N/A	#N/A	#N/A	0	#N/A	#N/A	0	0	#N/A	#N/A	0	0	#N/A	#N/A	0	0	#N/A	#N/A	0	0	#N/A	#N/A	0	0	#N/A	#N/A	0
HM1_Pyro_I-1565	0	#N/A	#N/A	#N/A	#N/A	#N/A	0	#N/A	#N/A	0	0	#N/A	#N/A	0	0	#N/A	#N/A	0	0	#N/A	#N/A	0	0	#N/A	#N/A	0	0	#N/A	#N/A	0
HM1_Pyro_I-1566	0	#N/A	#N/A	#N/A	#N/A	#N/A	0	#N/A	#N/A	0	0	#N/A	#N/A	0	0	#N/A	#N/A	0	0	#N/A	#N/A	0	0	#N/A	#N/A	0	0	#N/A	#N/A	0
HM1_Pyro_VI-206	0	#N/A	#N/A	#N/A	#N/A	#N/A	0	#N/A	#N/A	0	0	#N/A	#N/A	0	0	#N/A	#N/A	0	0	#N/A	#N/A	0	0	#N/A	#N/A	0	0	#N/A	#N/A	0
HM1_Pyro_I-1568	0	#N/A	#N/A	#N/A	#N/A	#N/A	0	#N/A	#N/A	0	0	#N/A	#N/A	0	0	#N/A	#N/A	0	0	#N/A	#N/A	0	0	#N/A	#N/A	0	0	#N/A	#N/A	0
HM1_Pyro_VI-207	0	#N/A	#N/A	#N/A	#N/A	#N/A	0	#N/A	#N/A	0	0	#N/A	#N/A	0	0	#N/A	#N/A	0	0	#N/A	#N/A	0	0	#N/A	#N/A	0	0	#N/A	#N/A	0
HM1_Pyro_I-1569	0	#N/A	#N/A	#N/A	#N/A	#N/A	0	#N/A	#N/A	0	0	#N/A	#N/A	0	0	#N/A	#N/A	0	0	#N/A	#N/A	0	0	#N/A	#N/A	0	0	#N/A	#N/A	0
HM1_Pyro_VI-208	0	#N/A	#N/A	#N/A	#N/A	#N/A	0	#N/A	#N/A	0	0	#N/A	#N/A	0	0	#N/A	#N/A	0	0	#N/A	#N/A	0	0	#N/A	#N/A	0	0	#N/A	#N/A	0
HM1_Pyro_I-1571	0	#N/A	#N/A	#N/A	#N/A	#N/A	0	#N/A	#N/A	0	0	#N/A	#N/A	0	0	#N/A	#N/A	0	0	#N/A	#N/A	0	0	#N/A	#N/A	0	0	#N/A	#N/A	0
HM1_Pyro_I-1572	0	#N/A	#N/A	#N/A	#N/A	#N/A	0	#N/A	#N/A	0	0	#N/A	#N/A	0	0	#N/A	#N/A	0	0	#N/A	#N/A	0	0	#N/A	#N/A	0	0	#N/A	#N/A	0
HM1_Pyro_I-1573	0	#N/A	#N/A	#N/A	#N/A	#N/A	0	#N/A	#N/A	0	0	#N/A	#N/A	0	0	#N/A	#N/A	0	0	#N/A	#N/A	0	0	#N/A	#N/A	0	0	#N/A	#N/A	0
HM1_Pyro_I-1575	0	#N/A	#N/A	#N/A	#N/A	#N/A	0	#N/A	#N/A	0	0	#N/A	#N/A	0	0	#N/A	#N/A	0	0	#N/A	#N/A	0	0	#N/A	#N/A	0	0	#N/A	#N/A	0
HM1_Pyro_I-1577	0	#N/A	#N/A	#N/A	#N/A	#N/A	0	#N/A	#N/A	0	0	#N/A	#N/A	0	0	#N/A	#N/A	0	0	#N/A	#N/A	0	0	#N/A	#N/A	0	0	#N/A	#N/A	0
HM1_Pyro_I-1579	0	#N/A	#N/A	#N/A	#N/A	#N/A	0	#N/A	#N/A	0	0	#N/A	#N/A	0	0	#N/A	#N/A	0	0	#N/A	#N/A	0	0	#N/A	#N/A	0	0	#N/A	#N/A	0
HM1_Pyro_VI-209	0	#N/A	#N/A	#N/A	#N/A	#N/A	0	#N/A	#N/A	0	0	#N/A	#N/A	0	0	#N/A	#N/A	0	0	#N/A	#N/A	0	0	#N/A	#N/A	0	0	#N/A	#N/A	0
HM1_Pyro_I-1580	0	#N/A	#N/A	#N/A	#N/A	#N/A	0	#N/A	#N/A	0	0	#N/A	#N/A	0	0	#N/A	#N/A	0	0	#N/A	#N/A	0	0	#N/A	#N/A	0	0	#N/A	#N/A	0
HM1_Pyro_VI-210	0	#N/A	#N/A	#N/A	#N/A	#N/A	0	#N/A	#N/A	0	0	#N/A	#N/A	0	0	#N/A	#N/A	0	0	#N/A	#N/A	0	0	#N/A	#N/A	0	0	#N/A	#N/A	0
HM1_Pyro_I-1583	0	#N/A	#N/A	#N/A	#N/A	#N/A	0	#N/A	#N/A	0	0	#N/A	#N/A	0	0	#N/A	#N/A	0	0	#N/A	#N/A	0	0	#N/A	#N/A	0	0	#N/A	#N/A	0
HM1_Pyro_I-1584	0	#N/A	#N/A	#N/A	#N/A	#N/A	0	#N/A	#N/A	0	0	#N/A	#N/A	0	0	#N/A	#N/A	0	0	#N/A	#N/A	0	0	#N/A	#N/A	0	0	#N/A	#N/A	0
HM1_Pyro_I-1585	0	#N/A	#N/A	#N/A	#N/A	#N/A	0	#N/A	#N/A	0	0	#N/A	#N/A	0	0	#N/A	#N/A	0	0	#N/A	#N/A	0	0	#N/A	#N/A	0	0	#N/A	#N/A	0
HM1_Pyro_I-1588	0	#N/A	#N/A	#N/A	#N/A	#N/A	0	#N/A	#N/A	0	0	#N/A	#N/A	0	0	#N/A	#N/A	0	0	#N/A	#N/A	0	0	#N/A	#N/A	0	0	#N/A	#N/A	0
HM1_Pyro_I-1593	0	#N/A	#N/A	#N/A	#N/A	#N/A	0	#N/A	#N/A	0	0	#N/A	#N/A	0	0	#N/A	#N/A	0	0	#N/A	#N/A	0	0	#N/A	#N/A	0	0	#N/A	#N/A	0
HM1_Pyro_I-1594	0	#N/A	#N/A	#N/A	#N/A	#N/A	0	#N/A	#N/A	0	0	#N/A	#N/A	0	0	#N/A	#N/A	0	0	#N/A	#N/A	0	0	#N/A	#N/A	0	0	#N/A	#N/A	0
HM1_Pyro_I-1595	0	#N/A	#N/A	#N/A	#N/A	#N/A	0	#N/A	#N/A	0	0	#N/A	#N/A	0	0	#N/A	#N/A	0	0	#N/A	#N/A	0	0	#N/A	#N/A	0	0	#N/A	#N/A	0
HM1_Pyro_I-1596	0	#N/A	#N/A	#N/A	#N/A	#N/A	0	#N/A	#N/A	0	0	#N/A	#N/A	0	0	#N/A	#N/A	0	0	#N/A	#N/A	0	0	#N/A	#N/A	0	0	#N/A	#N/A	0
HM1_Pyro_I-1598	0	#N/A	#N/A	#N/A	#N/A	#N/A	0	#N/A	#N/A	0	0	#N/A	#N/A	0	0	#N/A	#N/A	0	0	#N/A	#N/A	0	0	#N/A	#N/A	0	0	#N/A	#N/A	0
HM1_Pyro_I-1599	0	#N/A	#N/A	#N/A	#N/A	#N/A	0	#N/A	#N/A	0	0	#N/A	#N/A	0	0	#N/A	#N/A	0	0	#N/A	#N/A	0	0	#N/A	#N/A	0	0	#N/A	#N/A	0
HM1_Pyro_VI-212	0	#N/A	#N/A	#N/A	#N/A	#N/A	0	#N/A	#N/A	0	0	#N/A	#N/A	0	0	#N/A	#N/A	0	0	#N/A	#N/A	0	0	#N/A	#N/A	0	0	#N/A	#N/A	0
HM1_Pyro_I-1601	0	#N/A	#N/A	#N/A	#N/A	#N/A	0	#N/A	#N/A	0	0	#N/A	#N/A	0	0	#N/A	#N/A	0	0	#N/A	#N/A	0	0	#N/A	#N/A	0	0	#N/A	#N/A	0
HM1_Pyro_I-1602	0	#N/A	#N/A	#N/A	#N/A	#N/A	0	#N/A	#N/A	0	0	#N/A	#N/A	0	0	#N/A	#N/A	0	0	#N/A	#N/A	0	0	#N/A	#N/A	0	0	#N/A	#N/A	0
HM1_Pyro_I-1603	0	#N/A	#N/A	#N/A	#N/A	#N/A	0	#N/A	#N/A	0	0	#N/A	#N/A	0	0	#N/A	#N/A	0	0	#N/A	#N/A	0	0	#N/A	#N/A	0	0	#N/A	#N/A	0
HM1_Pyro_VI-213	0	#N/A	#N/A	#N/A	#N/A	#N/A	0	#N/A	#N/A	0	0	#N/A	#N/A	0	0	#N/A	#N/A	0	0	#N/A	#N/A	0	0	#N/A	#N/A	0	0	#N/A	#N/A	0
HM1_Pyro_I-1605	0	#N/A	#N/A	#N/A	#N/A	#N/A	0	#N/A	#N/A	0	0	#N/A	#N/A	0	0	#N/A	#N/A	0	0	#N/A	#N/A	0	0	#N/A	#N/A	0	0	#N/A	#N/A	0
HM1_Pyro_I-1608	0	#N/A	#N/A	#N/A	#N/A	#N/A	0	#N/A	#N/A	0	0	#N/A	#N/A	0	0	#N/A	#N/A	0	0	#N/A	#N/A	0	0	#N/A	#N/A	0	0	#N/A	#N/A	0
HM1_Pyro_I-1610	0	#N/A	#N/A	#N/A	#N/A	#N/A	0	#N/A	#N/A	0	0	#N/A	#N/A	0	0	#N/A	#N/A	0	0	#N/A	#N/A	0	0	#N/A	#N/A	0	0	#N/A	#N/A	0
HM1_Pyro_VI-214	0	#N/A	#N/A	#N/A	#N/A	#N/A	0	#N/A	#N/A	0	0	#N/A	#N/A	0	0	#N/A	#N/A	0	0	#N/A	#N/A	0	0	#N/A	#N/A	0	0	#N/A	#N/A	0
HM1_Pyro_I-1611	0	#N/A	#N/A	#N/A	#N/A	#N/A	0	#N/A	#N/A	0	0	#N/A	#N/A	0	0	#N/A	#N/A	0	0	#N/A	#N/A	0	0	#N/A	#N/A	0	0	#N/A	#N/A	0
HM1_Pyro_I-1615	0	#N/A	#N/A	#N/A	#N/A	#N/A	0	#N/A	#N/A	0	0	#N/A	#N/A	0	0	#N/A	#N/A	0	0	#N/A	#N/A	0	0	#N/A	#N/A	0	0	#N/A	#N/A	0
HM1_Pyro_VI-215	0	#N/A	#N/A	#N/A	#N/A	#N/A	0	#N/A	#N/A	0	0	#N/A	#N/A	0	0	#N/A	#N/A	0	0	#N/A	#N/A	0	0	#N/A	#N/A	0	0	#N/A	#N/A	0
HM1_Pyro_I-1616	0	#N/A	#N/A	#N/A	#N/A	#N/A	0	#N/A	#N/A	0	0	#N/A	#N/A	0	0	#N/A	#N/A	0	0	#N/A	#N/A	0	0	#N/A	#N/A	0	0	#N/A	#N/A	0
HM1_Pyro_I-1617	0	#N/A	#N/A	#N/A	#N/A	#N/A	0	#N/A	#N/A	0	0	#N/A	#N/A	0	0	#N/A	#N/A	0	0	#N/A	#N/A	0	0	#N/A	#N/A	0	0	#N/A	#N/A	0
HM1_Pyro_I-1618	0	#N/A	#N/A	#N/A	#N/A	#N/A	0	#N/A	#N/A	0	0	#N/A	#N/A	0	0	#N/A	#N/A	0	0	#N/A	#N/A	0	0	#N/A	#N/A	0	0	#N/A	#N/A	0
HM1_Pyro_I-1619	0	#N/A	#N/A	#N/A	#N/A	#N/A	0	#N/A	#N/A	0	0	#N/A	#N/A	0	0	#N/A	#N/A	0	0	#N/A	#N/A	0	0	#N/A	#N/A	0	0	#N/A	#N/A	0
HM1_Pyro_I-1620	0	#N/A	#N/A	#N/A	#N/A	#N/A	0	#N/A	#N/A	0	0	#N/A	#N/A	0	0	#N/A	#N/A	0	0	#N/A	#N/A	0	0	#N/A	#N/A	0	0	#N/A	#N/A	0
HM1_Pyro_I-1621	0	#N/A	#N/A	#N/A	#N/A	#N/A	0	#N/A	#N/A	0	0	#N/A	#N/A	0	0	#N/A	#N/A	0	0	#N/A	#N/A	0	0	#N/A	#N/A	0	0	#N/A	#N/A	0
HM1_Pyro_I-1622	0	#N/A	#N/A	#N/A	#N/A	#N/A	0	#N/A	#N/A	0	0	#N/A	#N/A	0	0	#N/A	#N/A	0	0	#N/A	#N/A	0	0	#N/A	#N/A	0	0	#N/A	#N/A	0
HM1_Pyro_I-1624	0	#N/A	#N/A	#N/A	#N/A	#N/A	0	#N/A	#N/A	0	0	#N/A	#N/A	0	0	#N/A	#N/A	0	0	#N/A	#N/A	0	0	#N/A	#N/A	0	0	#N/A	#N/A	0
HM1_Pyro_I-1625	0	#N/A	#N/A	#N/A	#N/A	#N/A	0	#N/A	#N/A	0	0	#N/A	#N/A	0	0	#N/A	#N/A	0	0	#N/A	#N/A	0	0	#N/A	#N/A	0	0	#N/A	#N/A	0
HM1_Pyro_VI-216	0	#N/A	#N/A	#N/A	#N/A	#N/A	0	#N/A	#N/A	0	0	#N/A	#N/A	0	0	#N/A	#N/A	0	0	#N/A	#N/A	0	0	#N/A	#N/A	0	0	#N/A	#N/A	0
HM1_Pyro_I-1632	0	#N/A	#N/A	#N/A	#N/A	#N/A	0	#N/A	#N/A	0	0	#N/A	#N/A	0	0	#N/A	#N/A	0	0	#N/A	#N/A	0	0	#N/A	#N/A	0	0	#N/A	#N/A	0
HM1_Pyro_I-1633	0	#N/A	#N/A	#N/A	#N/A	#N/A	0	#N/A	#N/A	0	0	#N/A	#N/A	0	0	#N/A	#N/A	0	0	#N/A	#N/A	0	0	#N/A	#N/A	0	0	#N/A	#N/A	0
HM1_Pyro_I-1634	0	#N/A	#N/A	#N/A	#N/A	#N/A	0	#N/A	#N/A	0	0	#N/A	#N/A	0	0	#N/A	#N/A	0	0	#N/A	#N/A	0	0	#N/A	#N/A	0	0	#N/A	#N/A	0
HM1_Pyro_I-1635	0	#N/A	#N/A	#N/A	#N/A	#N/A	0	#N/A	#N/A	0	0	#N/A	#N/A	0	0	#N/A	#N/A	0	0	#N/A	#N/A	0	0	#N/A	#N/A	0	0	#N/A	#N/A	0
HM1_Pyro_VI-217	0	#N/A	#N/A	#N/A	#N/A	#N/A	0	#N/A	#N/A	0	0	#N/A	#N/A	0	0	#N/A	#N/A	0	0	#N/A	#N/A	0	0	#N/A	#N/A	0	0	#N/A	#N/A	0
HM1_Pyro_I-1637	0	#N/A	#N/A	#N/A	#N/A	#N/A	0	#N/A	#N/A	0	0	#N/A	#N/A	0	0	#N/A	#N/A	0	0	#N/A	#N/A	0	0	#N/A	#N/A	0	0	#N/A	#N/A	0
HM1_Pyro_I-1638	0	#N/A	#N/A	#N/A	#N/A	#N/A	0	#N/A	#N/A	0	0	#N/A	#N/A	0	0	#N/A	#N/A	0	0	#N/A	#N/A	0	0	#N/A	#N/A	0	0	#N/A	#N/A	0
HM1_Pyro_I-1639	0	#N/A	#N/A	#N/A	#N/A	#N/A	0	#N/A	#N/A	0	0	#N/A	#N/A	0	0	#N/A	#N/A	0	0	#N/A	#N/A	0	0	#N/A	#N/A	0	0	#N/A	#N/A	0
HM1_Pyro_I-1640	0	#N/A	#N/A	#N/A	#N/A	#N/A	0	#N/A	#N/A	0	0	#N/A	#N/A	0	0	#N/A	#N/A	0	0	#N/A	#N/A	0	0	#N/A	#N/A	0	0	#N/A	#N/A	0
HM1_Pyro_I-1641	0	#N/A	#N/A	#N/A	#N/A	#N/A	0	#N/A	#N/A	0	0	#N/A	#N/A	0	0	#N/A	#N/A	0	0	#N/A	#N/A	0	0	#N/A	#N/A	0	0	#N/A	#N/A	0
HM1_Pyro_I-1642	0	#N/A	#N/A	#N/A	#N/A	#N/A	0	#N/A	#N/A	0	0	#N/A	#N/A	0	0	#N/A	#N/A	0	0	#N/A	#N/A	0	0	#N/A	#N/A	0	0	#N/A	#N/A	0
HM1_Pyro_I-1643	0	#N/A	#N/A	#N/A	#N/A	#N/A	0	#N/A	#N/A	0	0	#N/A	#N/A	0	0	#N/A	#N/A	0	0	#N/A	#N/A	0	0	#N/A	#N/A	0	0	#N/A	#N/A	0
HM1_Pyro_I-1644	0	#N/A	#N/A	#N/A	#N/A	#N/A	0	#N/A	#N/A	0	0	#N/A	#N/A	0	0	#N/A	#N/A	0	0	#N/A	#N/A	0	0	#N/A	#N/A	0	0	#N/A	#N/A	0
HM1_Pyro_I-1645	0	#N/A	#N/A	#N/A	#N/A	#N/A	0	#N/A	#N/A	0	0	#N/A	#N/A	0	0	#N/A	#N/A	0	0	#N/A	#N/A	0	0	#N/A	#N/A	0	0	#N/A	#N/A	0
HM1_Pyro_I-1646	0	#N/A	#N/A	#N/A	#N/A	#N/A	0	#N/A	#N/A	0	0	#N/A	#N/A	0	0	#N/A	#N/A	0	0	#N/A	#N/A	0	0	#N/A	#N/A	0	0	#N/A	#N/A	0
HM1_Pyro_I-1647	0	#N/A	#N/A	#N/A	#N/A	#N/A	0	#N/A	#N/A	0	0	#N/A	#N/A	0	0	#N/A	#N/A	0	0	#N/A	#N/A	0	0	#N/A	#N/A	0	0	#N/A	#N/A	0
HM1_Pyro_I-1648	0	#N/A	#N/A	#N/A	#N/A	#N/A	0	#N/A	#N/A	0	0	#N/A	#N/A	0	0	#N/A	#N/A	0	0	#N/A	#N/A	0	0	#N/A	#N/A	0	0	#N/A	#N/A	0
HM1_Pyro_I-1649	0	#N/A	#N/A	#N/A	#N/A	#N/A	0	#N/A	#N/A	0	0	#N/A	#N/A	0	0	#N/A	#N/A	0	0	#N/A	#N/A	0	0	#N/A	#N/A	0	0	#N/A	#N/A	0
HM1_Pyro_I-1650	0	#N/A	#N/A	#N/A	#N/A	#N/A	0	#N/A	#N/A	0	0	#N/A	#N/A	0	0	#N/A	#N/A	0	0	#N/A	#N/A	0	0	#N/A	#N/A	0	0	#N/A	#N/A	0
HM1_Pyro_I-1651	0	#N/A	#N/A	#N/A	#N/A	#N/A	0	#N/A	#N/A	0	0	#N/A	#N/A	0	0	#N/A	#N/A	0	0	#N/A	#N/A	0	0	#N/A	#N/A	0	0	#N/A	#N/A	0
HM1_Pyro_I-1653	0	#N/A	#N/A	#N/A	#N/A	#N/A	0	#N/A	#N/A	0	0	#N/A	#N/A	0	0	#N/A	#N/A	0	0	#N/A	#N/A	0	0	#N/A	#N/A	0	0	#N/A	#N/A	0
HM1_Pyro_I-1654	0	#N/A	#N/A	#N/A	#N/A	#N/A	0	#N/A	#N/A	0	0	#N/A	#N/A	0	0	#N/A	#N/A	0	0	#N/A	#N/A	0	0	#N/A	#N/A	0	0	#N/A	#N/A	0
HM1_Pyro_I-1655	0	#N/A	#N/A	#N/A	#N/A	#N/A	0	#N/A	#N/A	0	0	#N/A	#N/A	0	0	#N/A	#N/A	0	0	#N/A	#N/A	0	0	#N/A	#N/A	0	0	#N/A	#N/A	0
HM1_Pyro_I-1656	0	#N/A	#N/A	#N/A	#N/A	#N/A	0	#N/A	#N/A	0	0	#N/A	#N/A	0	0	#N/A	#N/A	0	0	#N/A	#N/A	0	0	#N/A	#N/A	0	0	#N/A	#N/A	0
HM1_Pyro_I-1658	0	#N/A	#N/A	#N/A	#N/A	#N/A	0	#N/A	#N/A	0	0	#N/A	#N/A	0	0	#N/A	#N/A	0	0	#N/A	#N/A	0	0	#N/A	#N/A	0	0	#N/A	#N/A	0
HM1_Pyro_VI-218	0	#N/A	#N/A	#N/A	#N/A	#N/A	0	#N/A	#N/A	0	0	#N/A	#N/A	0	0	#N/A	#N/A	0	0	#N/A	#N/A	0	0	#N/A	#N/A	0	0	#N/A	#N/A	0
HM1_Pyro_I-1661	0	#N/A	#N/A	#N/A	#N/A	#N/A	0	#N/A	#N/A	0	0	#N/A	#N/A	0	0	#N/A	#N/A	0	0	#N/A	#N/A	0	0	#N/A	#N/A	0	0	#N/A	#N/A	0
HM1_Pyro_I-1662	0	#N/A	#N/A	#N/A	#N/A	#N/A	0	#N/A	#N/A	0	0	#N/A	#N/A	0	0	#N/A	#N/A	0	0	#N/A	#N/A	0	0	#N/A	#N/A	0	0	#N/A	#N/A	0
HM1_Pyro_I-1663	0	#N/A	#N/A	#N/A	#N/A	#N/A	0	#N/A	#N/A	0	0	#N/A	#N/A	0	0	#N/A	#N/A	0	0	#N/A	#N/A	0	0	#N/A	#N/A	0	0	#N/A	#N/A	0
HM1_Pyro_I-1668	0	#N/A	#N/A	#N/A	#N/A	#N/A	0	#N/A	#N/A	0	0	#N/A	#N/A	0	0	#N/A	#N/A	0	0	#N/A	#N/A	0	0	#N/A	#N/A	0	0	#N/A	#N/A	0
HM1_Pyro_VI-219	0	#N/A	#N/A	#N/A	#N/A	#N/A	0	#N/A	#N/A	0	0	#N/A	#N/A	0	0	#N/A	#N/A	0	0	#N/A	#N/A	0	0	#N/A	#N/A	0	0	#N/A	#N/A	0
HM1_Pyro_I-1669	0	#N/A	#N/A	#N/A	#N/A	#N/A	0	#N/A	#N/A	0	0	#N/A	#N/A	0	0	#N/A	#N/A	0	0	#N/A	#N/A	0	0	#N/A	#N/A	0	0	#N/A	#N/A	0
HM1_Pyro_I-1670	0	#N/A	#N/A	#N/A	#N/A	#N/A	0	#N/A	#N/A	0	0	#N/A	#N/A	0	0	#N/A	#N/A	0	0	#N/A	#N/A	0	0	#N/A	#N/A	0	0	#N/A	#N/A	0
HM1_Pyro_I-1672	0	#N/A	#N/A	#N/A	#N/A	#N/A	0	#N/A	#N/A	0	0	#N/A	#N/A	0	0	#N/A	#N/A	0	0	#N/A	#N/A	0	0	#N/A	#N/A	0	0	#N/A	#N/A	0
HM1_Pyro_I-1674	0	#N/A	#N/A	#N/A	#N/A	#N/A	0	#N/A	#N/A	0	0	#N/A	#N/A	0	0	#N/A	#N/A	0	0	#N/A	#N/A	0	0	#N/A	#N/A	0	0	#N/A	#N/A	0
HM1_Pyro_I-1675	0	#N/A	#N/A	#N/A	#N/A	#N/A	0	#N/A	#N/A	0	0	#N/A	#N/A	0	0	#N/A	#N/A	0	0	#N/A	#N/A	0	0	#N/A	#N/A	0	0	#N/A	#N/A	0
HM1_Pyro_VI-221	0	#N/A	#N/A	#N/A	#N/A	#N/A	0	#N/A	#N/A	0	0	#N/A	#N/A	0	0	#N/A	#N/A	0	0	#N/A	#N/A	0	0	#N/A	#N/A	0	0	#N/A	#N/A	0
HM1_Pyro_I-1677	0	#N/A	#N/A	#N/A	#N/A	#N/A	0	#N/A	#N/A	0	0	#N/A	#N/A	0	0	#N/A	#N/A	0	0	#N/A	#N/A	0	0	#N/A	#N/A	0	0	#N/A	#N/A	0
HM1_Pyro_I-1678	0	#N/A	#N/A	#N/A	#N/A	#N/A	0	#N/A	#N/A	0	0	#N/A	#N/A	0	0	#N/A	#N/A	0	0	#N/A	#N/A	0	0	#N/A	#N/A	0	0	#N/A	#N/A	0
HM1_Pyro_I-1679	0	#N/A	#N/A	#N/A	#N/A	#N/A	0	#N/A	#N/A	0	0	#N/A	#N/A	0	0	#N/A	#N/A	0	0	#N/A	#N/A	0	0	#N/A	#N/A	0	0	#N/A	#N/A	0
HM1_Pyro_I-1681	0	#N/A	#N/A	#N/A	#N/A	#N/A	0	#N/A	#N/A	0	0	#N/A	#N/A	0	0	#N/A	#N/A	0	0	#N/A	#N/A	0	0	#N/A	#N/A	0	0	#N/A	#N/A	0
HM1_Pyro_I-1683	0	#N/A	#N/A	#N/A	#N/A	#N/A	0	#N/A	#N/A	0	0	#N/A	#N/A	0	0	#N/A	#N/A	0	0	#N/A	#N/A	0	0	#N/A	#N/A	0	0	#N/A	#N/A	0
HM1_Pyro_I-1684	0	#N/A	#N/A	#N/A	#N/A	#N/A	0	#N/A	#N/A	0	0	#N/A	#N/A	0	0	#N/A	#N/A	0	0	#N/A	#N/A	0	0	#N/A	#N/A	0	0	#N/A	#N/A	0
HM1_Pyro_I-1688	0	#N/A	#N/A	#N/A	#N/A	#N/A	0	#N/A	#N/A	0	0	#N/A	#N/A	0	0	#N/A	#N/A	0	0	#N/A	#N/A	0	0	#N/A	#N/A	0	0	#N/A	#N/A	0
HM1_Pyro_I-1689	0	#N/A	#N/A	#N/A	#N/A	#N/A	0	#N/A	#N/A	0	0	#N/A	#N/A	0	0	#N/A	#N/A	0	0	#N/A	#N/A	0	0	#N/A	#N/A	0	0	#N/A	#N/A	0
HM1_Pyro_I-1690	0	#N/A	#N/A	#N/A	#N/A	#N/A	0	#N/A	#N/A	0	0	#N/A	#N/A	0	0	#N/A	#N/A	0	0	#N/A	#N/A	0	0	#N/A	#N/A	0	0	#N/A	#N/A	0
HM1_Pyro_I-1691	0	#N/A	#N/A	#N/A	#N/A	#N/A	0	#N/A	#N/A	0	0	#N/A	#N/A	0	0	#N/A	#N/A	0	0	#N/A	#N/A	0	0	#N/A	#N/A	0	0	#N/A	#N/A	0
HM1_Pyro_I-1693	0	#N/A	#N/A	#N/A	#N/A	#N/A	0	#N/A	#N/A	0	0	#N/A	#N/A	0	0	#N/A	#N/A	0	0	#N/A	#N/A	0	0	#N/A	#N/A	0	0	#N/A	#N/A	0
HM1_Pyro_I-1694	0	#N/A	#N/A	#N/A	#N/A	#N/A	0	#N/A	#N/A	0	0	#N/A	#N/A	0	0	#N/A	#N/A	0	0	#N/A	#N/A	0	0	#N/A	#N/A	0	0	#N/A	#N/A	0
HM1_Pyro_I-1696	0	#N/A	#N/A	#N/A	#N/A	#N/A	0	#N/A	#N/A	0	0	#N/A	#N/A	0	0	#N/A	#N/A	0	0	#N/A	#N/A	0	0	#N/A	#N/A	0	0	#N/A	#N/A	0
HM1_Pyro_I-1697	0	#N/A	#N/A	#N/A	#N/A	#N/A	0	#N/A	#N/A	0	0	#N/A	#N/A	0	0	#N/A	#N/A	0	0	#N/A	#N/A	0	0	#N/A	#N/A	0	0	#N/A	#N/A	0
HM1_Pyro_I-1698	0	#N/A	#N/A	#N/A	#N/A	#N/A	0	#N/A	#N/A	0	0	#N/A	#N/A	0	0	#N/A	#N/A	0	0	#N/A	#N/A	0	0	#N/A	#N/A	0	0	#N/A	#N/A	0
HM1_Pyro_I-1699	0	#N/A	#N/A	#N/A	#N/A	#N/A	0	#N/A	#N/A	0	0	#N/A	#N/A	0	0	#N/A	#N/A	0	0	#N/A	#N/A	0	0	#N/A	#N/A	0	0	#N/A	#N/A	0
HM1_Pyro_I-1701	0	#N/A	#N/A	#N/A	#N/A	#N/A	0	#N/A	#N/A	0	0	#N/A	#N/A	0	0	#N/A	#N/A	0	0	#N/A	#N/A	0	0	#N/A	#N/A	0	0	#N/A	#N/A	0
HM1_Pyro_I-1702	0	#N/A	#N/A	#N/A	#N/A	#N/A	0	#N/A	#N/A	0	0	#N/A	#N/A	0	0	#N/A	#N/A	0	0	#N/A	#N/A	0	0	#N/A	#N/A	0	0	#N/A	#N/A	0
HM1_Pyro_I-1704	0	#N/A	#N/A	#N/A	#N/A	#N/A	0	#N/A	#N/A	0	0	#N/A	#N/A	0	0	#N/A	#N/A	0	0	#N/A	#N/A	0	0	#N/A	#N/A	0	0	#N/A	#N/A	0
HM1_Pyro_I-1705	0	#N/A	#N/A	#N/A	#N/A	#N/A	0	#N/A	#N/A	0	0	#N/A	#N/A	0	0	#N/A	#N/A	0	0	#N/A	#N/A	0	0	#N/A	#N/A	0	0	#N/A	#N/A	0
HM1_Pyro_I-1706	0	#N/A	#N/A	#N/A	#N/A	#N/A	0	#N/A	#N/A	0	0	#N/A	#N/A	0	0	#N/A	#N/A	0	0	#N/A	#N/A	0	0	#N/A	#N/A	0	0	#N/A	#N/A	0
HM1_Pyro_I-1707	0	#N/A	#N/A	#N/A	#N/A	#N/A	0	#N/A	#N/A	0	0	#N/A	#N/A	0	0	#N/A	#N/A	0	0	#N/A	#N/A	0	0	#N/A	#N/A	0	0	#N/A	#N/A	0
HM1_Pyro_I-1709	0	#N/A	#N/A	#N/A	#N/A	#N/A	0	#N/A	#N/A	0	0	#N/A	#N/A	0	0	#N/A	#N/A	0	0	#N/A	#N/A	0	0	#N/A	#N/A	0	0	#N/A	#N/A	0
HM1_Pyro_VI-223	0	#N/A	#N/A	#N/A	#N/A	#N/A	0	#N/A	#N/A	0	0	#N/A	#N/A	0	0	#N/A	#N/A	0	0	#N/A	#N/A	0	0	#N/A	#N/A	0	0	#N/A	#N/A	0
HM1_Pyro_I-1711	0	#N/A	#N/A	#N/A	#N/A	#N/A	0	#N/A	#N/A	0	0	#N/A	#N/A	0	0	#N/A	#N/A	0	0	#N/A	#N/A	0	0	#N/A	#N/A	0	0	#N/A	#N/A	0
HM1_Pyro_I-1712	0	#N/A	#N/A	#N/A	#N/A	#N/A	0	#N/A	#N/A	0	0	#N/A	#N/A	0	0	#N/A	#N/A	0	0	#N/A	#N/A	0	0	#N/A	#N/A	0	0	#N/A	#N/A	0
HM1_Pyro_I-1713	0	#N/A	#N/A	#N/A	#N/A	#N/A	0	#N/A	#N/A	0	0	#N/A	#N/A	0	0	#N/A	#N/A	0	0	#N/A	#N/A	0	0	#N/A	#N/A	0	0	#N/A	#N/A	0
HM1_Pyro_I-1715	0	#N/A	#N/A	#N/A	#N/A	#N/A	0	#N/A	#N/A	0	0	#N/A	#N/A	0	0	#N/A	#N/A	0	0	#N/A	#N/A	0	0	#N/A	#N/A	0	0	#N/A	#N/A	0
HM1_Pyro_I-1720	0	#N/A	#N/A	#N/A	#N/A	#N/A	0	#N/A	#N/A	0	0	#N/A	#N/A	0	0	#N/A	#N/A	0	0	#N/A	#N/A	0	0	#N/A	#N/A	0	0	#N/A	#N/A	0
HM1_Pyro_I-1722	0	#N/A	#N/A	#N/A	#N/A	#N/A	0	#N/A	#N/A	0	0	#N/A	#N/A	0	0	#N/A	#N/A	0	0	#N/A	#N/A	0	0	#N/A	#N/A	0	0	#N/A	#N/A	0
HM1_Pyro_VI-224	0	#N/A	#N/A	#N/A	#N/A	#N/A	0	#N/A	#N/A	0	0	#N/A	#N/A	0	0	#N/A	#N/A	0	0	#N/A	#N/A	0	0	#N/A	#N/A	0	0	#N/A	#N/A	0
HM1_Pyro_I-1723	0	#N/A	#N/A	#N/A	#N/A	#N/A	0	#N/A	#N/A	0	0	#N/A	#N/A	0	0	#N/A	#N/A	0	0	#N/A	#N/A	0	0	#N/A	#N/A	0	0	#N/A	#N/A	0
HM1_Pyro_I-1725	0	#N/A	#N/A	#N/A	#N/A	#N/A	0	#N/A	#N/A	0	0	#N/A	#N/A	0	0	#N/A	#N/A	0	0	#N/A	#N/A	0	0	#N/A	#N/A	0	0	#N/A	#N/A	0
HM1_Pyro_VI-226	0	#N/A	#N/A	#N/A	#N/A	#N/A	0	#N/A	#N/A	0	0	#N/A	#N/A	0	0	#N/A	#N/A	0	0	#N/A	#N/A	0	0	#N/A	#N/A	0	0	#N/A	#N/A	0
HM1_Pyro_VI-227	0	#N/A	#N/A	#N/A	#N/A	#N/A	0	#N/A	#N/A	0	0	#N/A	#N/A	0	0	#N/A	#N/A	0	0	#N/A	#N/A	0	0	#N/A	#N/A	0	0	#N/A	#N/A	0
HM1_Pyro_I-1727	0	#N/A	#N/A	#N/A	#N/A	#N/A	0	#N/A	#N/A	0	0	#N/A	#N/A	0	0	#N/A	#N/A	0	0	#N/A	#N/A	0	0	#N/A	#N/A	0	0	#N/A	#N/A	0
HM1_Pyro_VI-228	0	#N/A	#N/A	#N/A	#N/A	#N/A	0	#N/A	#N/A	0	0	#N/A	#N/A	0	0	#N/A	#N/A	0	0	#N/A	#N/A	0	0	#N/A	#N/A	0	0	#N/A	#N/A	0
HM1_Pyro_VI-229	0	#N/A	#N/A	#N/A	#N/A	#N/A	0	#N/A	#N/A	0	0	#N/A	#N/A	0	0	#N/A	#N/A	0	0	#N/A	#N/A	0	0	#N/A	#N/A	0	0	#N/A	#N/A	0
HM1_Pyro_I-1728	0	#N/A	#N/A	#N/A	#N/A	#N/A	0	#N/A	#N/A	0	0	#N/A	#N/A	0	0	#N/A	#N/A	0	0	#N/A	#N/A	0	0	#N/A	#N/A	0	0	#N/A	#N/A	0
HM1_Pyro_I-1729	0	#N/A	#N/A	#N/A	#N/A	#N/A	0	#N/A	#N/A	0	0	#N/A	#N/A	0	0	#N/A	#N/A	0	0	#N/A	#N/A	0	0	#N/A	#N/A	0	0	#N/A	#N/A	0
HM1_Pyro_I-1730	0	#N/A	#N/A	#N/A	#N/A	#N/A	0	#N/A	#N/A	0	0	#N/A	#N/A	0	0	#N/A	#N/A	0	0	#N/A	#N/A	0	0	#N/A	#N/A	0	0	#N/A	#N/A	0
HM1_Pyro_I-1731	0	#N/A	#N/A	#N/A	#N/A	#N/A	0	#N/A	#N/A	0	0	#N/A	#N/A	0	0	#N/A	#N/A	0	0	#N/A	#N/A	0	0	#N/A	#N/A	0	0	#N/A	#N/A	0
HM1_Pyro_I-1736	0	#N/A	#N/A	#N/A	#N/A	#N/A	0	#N/A	#N/A	0	0	#N/A	#N/A	0	0	#N/A	#N/A	0	0	#N/A	#N/A	0	0	#N/A	#N/A	0	0	#N/A	#N/A	0
HM1_Pyro_I-1737	0	#N/A	#N/A	#N/A	#N/A	#N/A	0	#N/A	#N/A	0	0	#N/A	#N/A	0	0	#N/A	#N/A	0	0	#N/A	#N/A	0	0	#N/A	#N/A	0	0	#N/A	#N/A	0
HM1_Pyro_I-1738	0	#N/A	#N/A	#N/A	#N/A	#N/A	0	#N/A	#N/A	0	0	#N/A	#N/A	0	0	#N/A	#N/A	0	0	#N/A	#N/A	0	0	#N/A	#N/A	0	0	#N/A	#N/A	0
HM1_Pyro_I-1739	0	#N/A	#N/A	#N/A	#N/A	#N/A	0	#N/A	#N/A	0	0	#N/A	#N/A	0	0	#N/A	#N/A	0	0	#N/A	#N/A	0	0	#N/A	#N/A	0	0	#N/A	#N/A	0
HM1_Pyro_I-1740	0	#N/A	#N/A	#N/A	#N/A	#N/A	0	#N/A	#N/A	0	0	#N/A	#N/A	0	0	#N/A	#N/A	0	0	#N/A	#N/A	0	0	#N/A	#N/A	0	0	#N/A	#N/A	0
HM1_Pyro_I-1741	0	#N/A	#N/A	#N/A	#N/A	#N/A	0	#N/A	#N/A	0	0	#N/A	#N/A	0	0	#N/A	#N/A	0	0	#N/A	#N/A	0	0	#N/A	#N/A	0	0	#N/A	#N/A	0
HM1_Pyro_I-1742	0	#N/A	#N/A	#N/A	#N/A	#N/A	0	#N/A	#N/A	0	0	#N/A	#N/A	0	0	#N/A	#N/A	0	0	#N/A	#N/A	0	0	#N/A	#N/A	0	0	#N/A	#N/A	0
HM1_Pyro_I-1743	0	#N/A	#N/A	#N/A	#N/A	#N/A	0	#N/A	#N/A	0	0	#N/A	#N/A	0	0	#N/A	#N/A	0	0	#N/A	#N/A	0	0	#N/A	#N/A	0	0	#N/A	#N/A	0
HM1_Pyro_I-1744	0	#N/A	#N/A	#N/A	#N/A	#N/A	0	#N/A	#N/A	0	0	#N/A	#N/A	0	0	#N/A	#N/A	0	0	#N/A	#N/A	0	0	#N/A	#N/A	0	0	#N/A	#N/A	0
HM1_Pyro_I-1745	0	#N/A	#N/A	#N/A	#N/A	#N/A	0	#N/A	#N/A	0	0	#N/A	#N/A	0	0	#N/A	#N/A	0	0	#N/A	#N/A	0	0	#N/A	#N/A	0	0	#N/A	#N/A	0
HM1_Pyro_I-1747	0	#N/A	#N/A	#N/A	#N/A	#N/A	0	#N/A	#N/A	0	0	#N/A	#N/A	0	0	#N/A	#N/A	0	0	#N/A	#N/A	0	0	#N/A	#N/A	0	0	#N/A	#N/A	0
HM1_Pyro_I-1748	0	#N/A	#N/A	#N/A	#N/A	#N/A	0	#N/A	#N/A	0	0	#N/A	#N/A	0	0	#N/A	#N/A	0	0	#N/A	#N/A	0	0	#N/A	#N/A	0	0	#N/A	#N/A	0
HM1_Pyro_I-1749	0	#N/A	#N/A	#N/A	#N/A	#N/A	0	#N/A	#N/A	0	0	#N/A	#N/A	0	0	#N/A	#N/A	0	0	#N/A	#N/A	0	0	#N/A	#N/A	0	0	#N/A	#N/A	0
HM1_Pyro_I-1750	0	#N/A	#N/A	#N/A	#N/A	#N/A	0	#N/A	#N/A	0	0	#N/A	#N/A	0	0	#N/A	#N/A	0	0	#N/A	#N/A	0	0	#N/A	#N/A	0	0	#N/A	#N/A	0
HM1_Pyro_I-1751	0	#N/A	#N/A	#N/A	#N/A	#N/A	0	#N/A	#N/A	0	0	#N/A	#N/A	0	0	#N/A	#N/A	0	0	#N/A	#N/A	0	0	#N/A	#N/A	0	0	#N/A	#N/A	0
HM1_Pyro_I-1753	0	#N/A	#N/A	#N/A	#N/A	#N/A	0	#N/A	#N/A	0	0	#N/A	#N/A	0	0	#N/A	#N/A	0	0	#N/A	#N/A	0	0	#N/A	#N/A	0	0	#N/A	#N/A	0
HM1_Pyro_I-1754	0	#N/A	#N/A	#N/A	#N/A	#N/A	0	#N/A	#N/A	0	0	#N/A	#N/A	0	0	#N/A	#N/A	0	0	#N/A	#N/A	0	0	#N/A	#N/A	0	0	#N/A	#N/A	0
HM1_Pyro_I-1756	0	#N/A	#N/A	#N/A	#N/A	#N/A	0	#N/A	#N/A	0	0	#N/A	#N/A	0	0	#N/A	#N/A	0	0	#N/A	#N/A	0	0	#N/A	#N/A	0	0	#N/A	#N/A	0
HM1_Pyro_I-1757	0	#N/A	#N/A	#N/A	#N/A	#N/A	0	#N/A	#N/A	0	0	#N/A	#N/A	0	0	#N/A	#N/A	0	0	#N/A	#N/A	0	0	#N/A	#N/A	0	0	#N/A	#N/A	0
HM1_Pyro_I-1758	0	#N/A	#N/A	#N/A	#N/A	#N/A	0	#N/A	#N/A	0	0	#N/A	#N/A	0	0	#N/A	#N/A	0	0	#N/A	#N/A	0	0	#N/A	#N/A	0	0	#N/A	#N/A	0
HM1_Pyro_VI-231	0	#N/A	#N/A	#N/A	#N/A	#N/A	0	#N/A	#N/A	0	0	#N/A	#N/A	0	0	#N/A	#N/A	0	0	#N/A	#N/A	0	0	#N/A	#N/A	0	0	#N/A	#N/A	0
HM1_Pyro_I-1760	0	#N/A	#N/A	#N/A	#N/A	#N/A	0	#N/A	#N/A	0	0	#N/A	#N/A	0	0	#N/A	#N/A	0	0	#N/A	#N/A	0	0	#N/A	#N/A	0	0	#N/A	#N/A	0
HM1_Pyro_I-1761	0	#N/A	#N/A	#N/A	#N/A	#N/A	0	#N/A	#N/A	0	0	#N/A	#N/A	0	0	#N/A	#N/A	0	0	#N/A	#N/A	0	0	#N/A	#N/A	0	0	#N/A	#N/A	0
HM1_Pyro_I-1762	0	#N/A	#N/A	#N/A	#N/A	#N/A	0	#N/A	#N/A	0	0	#N/A	#N/A	0	0	#N/A	#N/A	0	0	#N/A	#N/A	0	0	#N/A	#N/A	0	0	#N/A	#N/A	0
HM1_Pyro_I-1764	0	#N/A	#N/A	#N/A	#N/A	#N/A	0	#N/A	#N/A	0	0	#N/A	#N/A	0	0	#N/A	#N/A	0	0	#N/A	#N/A	0	0	#N/A	#N/A	0	0	#N/A	#N/A	0
HM1_Pyro_I-1765	0	#N/A	#N/A	#N/A	#N/A	#N/A	0	#N/A	#N/A	0	0	#N/A	#N/A	0	0	#N/A	#N/A	0	0	#N/A	#N/A	0	0	#N/A	#N/A	0	0	#N/A	#N/A	0
HM1_Pyro_I-1766	0	#N/A	#N/A	#N/A	#N/A	#N/A	0	#N/A	#N/A	0	0	#N/A	#N/A	0	0	#N/A	#N/A	0	0	#N/A	#N/A	0	0	#N/A	#N/A	0	0	#N/A	#N/A	0
HM1_Pyro_I-1767	0	#N/A	#N/A	#N/A	#N/A	#N/A	0	#N/A	#N/A	0	0	#N/A	#N/A	0	0	#N/A	#N/A	0	0	#N/A	#N/A	0	0	#N/A	#N/A	0	0	#N/A	#N/A	0
HM1_Pyro_I-1770	0	#N/A	#N/A	#N/A	#N/A	#N/A	0	#N/A	#N/A	0	0	#N/A	#N/A	0	0	#N/A	#N/A	0	0	#N/A	#N/A	0	0	#N/A	#N/A	0	0	#N/A	#N/A	0
HM1_Pyro_I-1772	0	#N/A	#N/A	#N/A	#N/A	#N/A	0	#N/A	#N/A	0	0	#N/A	#N/A	0	0	#N/A	#N/A	0	0	#N/A	#N/A	0	0	#N/A	#N/A	0	0	#N/A	#N/A	0
HM1_Pyro_I-1774	0	#N/A	#N/A	#N/A	#N/A	#N/A	0	#N/A	#N/A	0	0	#N/A	#N/A	0	0	#N/A	#N/A	0	0	#N/A	#N/A	0	0	#N/A	#N/A	0	0	#N/A	#N/A	0
HM1_Pyro_I-1775	0	#N/A	#N/A	#N/A	#N/A	#N/A	0	#N/A	#N/A	0	0	#N/A	#N/A	0	0	#N/A	#N/A	0	0	#N/A	#N/A	0	0	#N/A	#N/A	0	0	#N/A	#N/A	0
HM1_Pyro_I-1776	0	#N/A	#N/A	#N/A	#N/A	#N/A	0	#N/A	#N/A	0	0	#N/A	#N/A	0	0	#N/A	#N/A	0	0	#N/A	#N/A	0	0	#N/A	#N/A	0	0	#N/A	#N/A	0
HM1_Pyro_I-1777	0	#N/A	#N/A	#N/A	#N/A	#N/A	0	#N/A	#N/A	0	0	#N/A	#N/A	0	0	#N/A	#N/A	0	0	#N/A	#N/A	0	0	#N/A	#N/A	0	0	#N/A	#N/A	0
HM1_Pyro_I-1778	0	#N/A	#N/A	#N/A	#N/A	#N/A	0	#N/A	#N/A	0	0	#N/A	#N/A	0	0	#N/A	#N/A	0	0	#N/A	#N/A	0	0	#N/A	#N/A	0	0	#N/A	#N/A	0
HM1_Pyro_I-1779	0	#N/A	#N/A	#N/A	#N/A	#N/A	0	#N/A	#N/A	0	0	#N/A	#N/A	0	0	#N/A	#N/A	0	0	#N/A	#N/A	0	0	#N/A	#N/A	0	0	#N/A	#N/A	0
HM1_Pyro_I-1780	0	#N/A	#N/A	#N/A	#N/A	#N/A	0	#N/A	#N/A	0	0	#N/A	#N/A	0	0	#N/A	#N/A	0	0	#N/A	#N/A	0	0	#N/A	#N/A	0	0	#N/A	#N/A	0
HM1_Pyro_I-1781	0	#N/A	#N/A	#N/A	#N/A	#N/A	0	#N/A	#N/A	0	0	#N/A	#N/A	0	0	#N/A	#N/A	0	0	#N/A	#N/A	0	0	#N/A	#N/A	0	0	#N/A	#N/A	0
HM1_Pyro_I-1784	0	#N/A	#N/A	#N/A	#N/A	#N/A	0	#N/A	#N/A	0	0	#N/A	#N/A	0	0	#N/A	#N/A	0	0	#N/A	#N/A	0	0	#N/A	#N/A	0	0	#N/A	#N/A	0
HM1_Pyro_I-1785	0	#N/A	#N/A	#N/A	#N/A	#N/A	0	#N/A	#N/A	0	0	#N/A	#N/A	0	0	#N/A	#N/A	0	0	#N/A	#N/A	0	0	#N/A	#N/A	0	0	#N/A	#N/A	0
HM1_Pyro_I-1786	0	#N/A	#N/A	#N/A	#N/A	#N/A	0	#N/A	#N/A	0	0	#N/A	#N/A	0	0	#N/A	#N/A	0	0	#N/A	#N/A	0	0	#N/A	#N/A	0	0	#N/A	#N/A	0
HM1_Pyro_I-1788	0	#N/A	#N/A	#N/A	#N/A	#N/A	0	#N/A	#N/A	0	0	#N/A	#N/A	0	0	#N/A	#N/A	0	0	#N/A	#N/A	0	0	#N/A	#N/A	0	0	#N/A	#N/A	0
HM1_Pyro_I-1789	0	#N/A	#N/A	#N/A	#N/A	#N/A	0	#N/A	#N/A	0	0	#N/A	#N/A	0	0	#N/A	#N/A	0	0	#N/A	#N/A	0	0	#N/A	#N/A	0	0	#N/A	#N/A	0
HM1_Pyro_I-1791	0	#N/A	#N/A	#N/A	#N/A	#N/A	0	#N/A	#N/A	0	0	#N/A	#N/A	0	0	#N/A	#N/A	0	0	#N/A	#N/A	0	0	#N/A	#N/A	0	0	#N/A	#N/A	0
HM1_Pyro_I-1792	0	#N/A	#N/A	#N/A	#N/A	#N/A	0	#N/A	#N/A	0	0	#N/A	#N/A	0	0	#N/A	#N/A	0	0	#N/A	#N/A	0	0	#N/A	#N/A	0	0	#N/A	#N/A	0
HM1_Pyro_I-1798	0	#N/A	#N/A	#N/A	#N/A	#N/A	0	#N/A	#N/A	0	0	#N/A	#N/A	0	0	#N/A	#N/A	0	0	#N/A	#N/A	0	0	#N/A	#N/A	0	0	#N/A	#N/A	0
HM1_Pyro_I-1800	0	#N/A	#N/A	#N/A	#N/A	#N/A	0	#N/A	#N/A	0	0	#N/A	#N/A	0	0	#N/A	#N/A	0	0	#N/A	#N/A	0	0	#N/A	#N/A	0	0	#N/A	#N/A	0
HM1_Pyro_I-1802	0	#N/A	#N/A	#N/A	#N/A	#N/A	0	#N/A	#N/A	0	0	#N/A	#N/A	0	0	#N/A	#N/A	0	0	#N/A	#N/A	0	0	#N/A	#N/A	0	0	#N/A	#N/A	0
HM1_Pyro_I-1803	0	#N/A	#N/A	#N/A	#N/A	#N/A	0	#N/A	#N/A	0	0	#N/A	#N/A	0	0	#N/A	#N/A	0	0	#N/A	#N/A	0	0	#N/A	#N/A	0	0	#N/A	#N/A	0
HM1_Pyro_I-1804	0	#N/A	#N/A	#N/A	#N/A	#N/A	0	#N/A	#N/A	0	0	#N/A	#N/A	0	0	#N/A	#N/A	0	0	#N/A	#N/A	0	0	#N/A	#N/A	0	0	#N/A	#N/A	0
HM1_Pyro_I-1806	0	#N/A	#N/A	#N/A	#N/A	#N/A	0	#N/A	#N/A	0	0	#N/A	#N/A	0	0	#N/A	#N/A	0	0	#N/A	#N/A	0	0	#N/A	#N/A	0	0	#N/A	#N/A	0
HM1_Pyro_I-1810	0	#N/A	#N/A	#N/A	#N/A	#N/A	0	#N/A	#N/A	0	0	#N/A	#N/A	0	0	#N/A	#N/A	0	0	#N/A	#N/A	0	0	#N/A	#N/A	0	0	#N/A	#N/A	0
HM1_Pyro_I-1812	0	#N/A	#N/A	#N/A	#N/A	#N/A	0	#N/A	#N/A	0	0	#N/A	#N/A	0	0	#N/A	#N/A	0	0	#N/A	#N/A	0	0	#N/A	#N/A	0	0	#N/A	#N/A	0
HM1_Pyro_I-1813	0	#N/A	#N/A	#N/A	#N/A	#N/A	0	#N/A	#N/A	0	0	#N/A	#N/A	0	0	#N/A	#N/A	0	0	#N/A	#N/A	0	0	#N/A	#N/A	0	0	#N/A	#N/A	0
HM1_Pyro_I-1814	0	#N/A	#N/A	#N/A	#N/A	#N/A	0	#N/A	#N/A	0	0	#N/A	#N/A	0	0	#N/A	#N/A	0	0	#N/A	#N/A	0	0	#N/A	#N/A	0	0	#N/A	#N/A	0
HM1_Pyro_I-1816	0	#N/A	#N/A	#N/A	#N/A	#N/A	0	#N/A	#N/A	0	0	#N/A	#N/A	0	0	#N/A	#N/A	0	0	#N/A	#N/A	0	0	#N/A	#N/A	0	0	#N/A	#N/A	0
HM1_Pyro_I-1817	0	#N/A	#N/A	#N/A	#N/A	#N/A	0	#N/A	#N/A	0	0	#N/A	#N/A	0	0	#N/A	#N/A	0	0	#N/A	#N/A	0	0	#N/A	#N/A	0	0	#N/A	#N/A	0
HM1_Pyro_I-1818	0	#N/A	#N/A	#N/A	#N/A	#N/A	0	#N/A	#N/A	0	0	#N/A	#N/A	0	0	#N/A	#N/A	0	0	#N/A	#N/A	0	0	#N/A	#N/A	0	0	#N/A	#N/A	0
HM1_Pyro_I-1819	0	#N/A	#N/A	#N/A	#N/A	#N/A	0	#N/A	#N/A	0	0	#N/A	#N/A	0	0	#N/A	#N/A	0	0	#N/A	#N/A	0	0	#N/A	#N/A	0	0	#N/A	#N/A	0
HM1_Pyro_I-1820	0	#N/A	#N/A	#N/A	#N/A	#N/A	0	#N/A	#N/A	0	0	#N/A	#N/A	0	0	#N/A	#N/A	0	0	#N/A	#N/A	0	0	#N/A	#N/A	0	0	#N/A	#N/A	0
HM1_Pyro_I-1822	0	#N/A	#N/A	#N/A	#N/A	#N/A	0	#N/A	#N/A	0	0	#N/A	#N/A	0	0	#N/A	#N/A	0	0	#N/A	#N/A	0	0	#N/A	#N/A	0	0	#N/A	#N/A	0
HM1_Pyro_I-1823	0	#N/A	#N/A	#N/A	#N/A	#N/A	0	#N/A	#N/A	0	0	#N/A	#N/A	0	0	#N/A	#N/A	0	0	#N/A	#N/A	0	0	#N/A	#N/A	0	0	#N/A	#N/A	0
HM1_Pyro_I-1824	0	#N/A	#N/A	#N/A	#N/A	#N/A	0	#N/A	#N/A	0	0	#N/A	#N/A	0	0	#N/A	#N/A	0	0	#N/A	#N/A	0	0	#N/A	#N/A	0	0	#N/A	#N/A	0
HM1_Pyro_VI-234	0	#N/A	#N/A	#N/A	#N/A	#N/A	0	#N/A	#N/A	0	0	#N/A	#N/A	0	0	#N/A	#N/A	0	0	#N/A	#N/A	0	0	#N/A	#N/A	0	0	#N/A	#N/A	0
HM1_Pyro_I-1828	0	#N/A	#N/A	#N/A	#N/A	#N/A	0	#N/A	#N/A	0	0	#N/A	#N/A	0	0	#N/A	#N/A	0	0	#N/A	#N/A	0	0	#N/A	#N/A	0	0	#N/A	#N/A	0
HM1_Pyro_I-1829	0	#N/A	#N/A	#N/A	#N/A	#N/A	0	#N/A	#N/A	0	0	#N/A	#N/A	0	0	#N/A	#N/A	0	0	#N/A	#N/A	0	0	#N/A	#N/A	0	0	#N/A	#N/A	0
HM1_Pyro_I-1830	0	#N/A	#N/A	#N/A	#N/A	#N/A	0	#N/A	#N/A	0	0	#N/A	#N/A	0	0	#N/A	#N/A	0	0	#N/A	#N/A	0	0	#N/A	#N/A	0	0	#N/A	#N/A	0
HM1_Pyro_I-1831	0	#N/A	#N/A	#N/A	#N/A	#N/A	0	#N/A	#N/A	0	0	#N/A	#N/A	0	0	#N/A	#N/A	0	0	#N/A	#N/A	0	0	#N/A	#N/A	0	0	#N/A	#N/A	0
HM1_Pyro_VI-235	0	#N/A	#N/A	#N/A	#N/A	#N/A	0	#N/A	#N/A	0	0	#N/A	#N/A	0	0	#N/A	#N/A	0	0	#N/A	#N/A	0	0	#N/A	#N/A	0	0	#N/A	#N/A	0
HM1_Pyro_I-1832	0	#N/A	#N/A	#N/A	#N/A	#N/A	0	#N/A	#N/A	0	0	#N/A	#N/A	0	0	#N/A	#N/A	0	0	#N/A	#N/A	0	0	#N/A	#N/A	0	0	#N/A	#N/A	0
HM1_Pyro_I-1833	0	#N/A	#N/A	#N/A	#N/A	#N/A	0	#N/A	#N/A	0	0	#N/A	#N/A	0	0	#N/A	#N/A	0	0	#N/A	#N/A	0	0	#N/A	#N/A	0	0	#N/A	#N/A	0
HM1_Pyro_I-1835	0	#N/A	#N/A	#N/A	#N/A	#N/A	0	#N/A	#N/A	0	0	#N/A	#N/A	0	0	#N/A	#N/A	0	0	#N/A	#N/A	0	0	#N/A	#N/A	0	0	#N/A	#N/A	0
HM1_Pyro_I-1837	0	#N/A	#N/A	#N/A	#N/A	#N/A	0	#N/A	#N/A	0	0	#N/A	#N/A	0	0	#N/A	#N/A	0	0	#N/A	#N/A	0	0	#N/A	#N/A	0	0	#N/A	#N/A	0
HM1_Pyro_I-1838	0	#N/A	#N/A	#N/A	#N/A	#N/A	0	#N/A	#N/A	0	0	#N/A	#N/A	0	0	#N/A	#N/A	0	0	#N/A	#N/A	0	0	#N/A	#N/A	0	0	#N/A	#N/A	0
HM1_Pyro_I-1839	0	#N/A	#N/A	#N/A	#N/A	#N/A	0	#N/A	#N/A	0	0	#N/A	#N/A	0	0	#N/A	#N/A	0	0	#N/A	#N/A	0	0	#N/A	#N/A	0	0	#N/A	#N/A	0
HM1_Pyro_VI-236	0	#N/A	#N/A	#N/A	#N/A	#N/A	0	#N/A	#N/A	0	0	#N/A	#N/A	0	0	#N/A	#N/A	0	0	#N/A	#N/A	0	0	#N/A	#N/A	0	0	#N/A	#N/A	0
HM1_Pyro_I-1842	0	#N/A	#N/A	#N/A	#N/A	#N/A	0	#N/A	#N/A	0	0	#N/A	#N/A	0	0	#N/A	#N/A	0	0	#N/A	#N/A	0	0	#N/A	#N/A	0	0	#N/A	#N/A	0
HM1_Pyro_I-1844	0	#N/A	#N/A	#N/A	#N/A	#N/A	0	#N/A	#N/A	0	0	#N/A	#N/A	0	0	#N/A	#N/A	0	0	#N/A	#N/A	0	0	#N/A	#N/A	0	0	#N/A	#N/A	0
HM1_Pyro_I-1846	0	#N/A	#N/A	#N/A	#N/A	#N/A	0	#N/A	#N/A	0	0	#N/A	#N/A	0	0	#N/A	#N/A	0	0	#N/A	#N/A	0	0	#N/A	#N/A	0	0	#N/A	#N/A	0
HM1_Pyro_I-1847	0	#N/A	#N/A	#N/A	#N/A	#N/A	0	#N/A	#N/A	0	0	#N/A	#N/A	0	0	#N/A	#N/A	0	0	#N/A	#N/A	0	0	#N/A	#N/A	0	0	#N/A	#N/A	0
HM1_Pyro_I-1848	0	#N/A	#N/A	#N/A	#N/A	#N/A	0	#N/A	#N/A	0	0	#N/A	#N/A	0	0	#N/A	#N/A	0	0	#N/A	#N/A	0	0	#N/A	#N/A	0	0	#N/A	#N/A	0
HM1_Pyro_I-1849	0	#N/A	#N/A	#N/A	#N/A	#N/A	0	#N/A	#N/A	0	0	#N/A	#N/A	0	0	#N/A	#N/A	0	0	#N/A	#N/A	0	0	#N/A	#N/A	0	0	#N/A	#N/A	0
HM1_Pyro_I-1850	0	#N/A	#N/A	#N/A	#N/A	#N/A	0	#N/A	#N/A	0	0	#N/A	#N/A	0	0	#N/A	#N/A	0	0	#N/A	#N/A	0	0	#N/A	#N/A	0	0	#N/A	#N/A	0
HM1_Pyro_I-1852	0	#N/A	#N/A	#N/A	#N/A	#N/A	0	#N/A	#N/A	0	0	#N/A	#N/A	0	0	#N/A	#N/A	0	0	#N/A	#N/A	0	0	#N/A	#N/A	0	0	#N/A	#N/A	0
HM1_Pyro_I-1853	0	#N/A	#N/A	#N/A	#N/A	#N/A	0	#N/A	#N/A	0	0	#N/A	#N/A	0	0	#N/A	#N/A	0	0	#N/A	#N/A	0	0	#N/A	#N/A	0	0	#N/A	#N/A	0
HM1_Pyro_I-1854	0	#N/A	#N/A	#N/A	#N/A	#N/A	0	#N/A	#N/A	0	0	#N/A	#N/A	0	0	#N/A	#N/A	0	0	#N/A	#N/A	0	0	#N/A	#N/A	0	0	#N/A	#N/A	0
HM1_Pyro_I-1856	0	#N/A	#N/A	#N/A	#N/A	#N/A	0	#N/A	#N/A	0	0	#N/A	#N/A	0	0	#N/A	#N/A	0	0	#N/A	#N/A	0	0	#N/A	#N/A	0	0	#N/A	#N/A	0
HM1_Pyro_I-1857	0	#N/A	#N/A	#N/A	#N/A	#N/A	0	#N/A	#N/A	0	0	#N/A	#N/A	0	0	#N/A	#N/A	0	0	#N/A	#N/A	0	0	#N/A	#N/A	0	0	#N/A	#N/A	0
HM1_Pyro_I-1858	0	#N/A	#N/A	#N/A	#N/A	#N/A	0	#N/A	#N/A	0	0	#N/A	#N/A	0	0	#N/A	#N/A	0	0	#N/A	#N/A	0	0	#N/A	#N/A	0	0	#N/A	#N/A	0
HM1_Pyro_I-1859	0	#N/A	#N/A	#N/A	#N/A	#N/A	0	#N/A	#N/A	0	0	#N/A	#N/A	0	0	#N/A	#N/A	0	0	#N/A	#N/A	0	0	#N/A	#N/A	0	0	#N/A	#N/A	0
HM1_Pyro_I-1860	0	#N/A	#N/A	#N/A	#N/A	#N/A	0	#N/A	#N/A	0	0	#N/A	#N/A	0	0	#N/A	#N/A	0	0	#N/A	#N/A	0	0	#N/A	#N/A	0	0	#N/A	#N/A	0
HM1_Pyro_I-1861	0	#N/A	#N/A	#N/A	#N/A	#N/A	0	#N/A	#N/A	0	0	#N/A	#N/A	0	0	#N/A	#N/A	0	0	#N/A	#N/A	0	0	#N/A	#N/A	0	0	#N/A	#N/A	0
HM1_Pyro_I-1862	0	#N/A	#N/A	#N/A	#N/A	#N/A	0	#N/A	#N/A	0	0	#N/A	#N/A	0	0	#N/A	#N/A	0	0	#N/A	#N/A	0	0	#N/A	#N/A	0	0	#N/A	#N/A	0
HM1_Pyro_VI-238	0	#N/A	#N/A	#N/A	#N/A	#N/A	0	#N/A	#N/A	0	0	#N/A	#N/A	0	0	#N/A	#N/A	0	0	#N/A	#N/A	0	0	#N/A	#N/A	0	0	#N/A	#N/A	0
HM1_Pyro_I-1863	0	#N/A	#N/A	#N/A	#N/A	#N/A	0	#N/A	#N/A	0	0	#N/A	#N/A	0	0	#N/A	#N/A	0	0	#N/A	#N/A	0	0	#N/A	#N/A	0	0	#N/A	#N/A	0
HM1_Pyro_I-1865	0	#N/A	#N/A	#N/A	#N/A	#N/A	0	#N/A	#N/A	0	0	#N/A	#N/A	0	0	#N/A	#N/A	0	0	#N/A	#N/A	0	0	#N/A	#N/A	0	0	#N/A	#N/A	0
HM1_Pyro_I-1867	0	#N/A	#N/A	#N/A	#N/A	#N/A	0	#N/A	#N/A	0	0	#N/A	#N/A	0	0	#N/A	#N/A	0	0	#N/A	#N/A	0	0	#N/A	#N/A	0	0	#N/A	#N/A	0
HM1_Pyro_I-1868	0	#N/A	#N/A	#N/A	#N/A	#N/A	0	#N/A	#N/A	0	0	#N/A	#N/A	0	0	#N/A	#N/A	0	0	#N/A	#N/A	0	0	#N/A	#N/A	0	0	#N/A	#N/A	0
HM1_Pyro_I-1869	0	#N/A	#N/A	#N/A	#N/A	#N/A	0	#N/A	#N/A	0	0	#N/A	#N/A	0	0	#N/A	#N/A	0	0	#N/A	#N/A	0	0	#N/A	#N/A	0	0	#N/A	#N/A	0
HM1_Pyro_I-1870	0	#N/A	#N/A	#N/A	#N/A	#N/A	0	#N/A	#N/A	0	0	#N/A	#N/A	0	0	#N/A	#N/A	0	0	#N/A	#N/A	0	0	#N/A	#N/A	0	0	#N/A	#N/A	0
HM1_Pyro_I-1872	0	#N/A	#N/A	#N/A	#N/A	#N/A	0	#N/A	#N/A	0	0	#N/A	#N/A	0	0	#N/A	#N/A	0	0	#N/A	#N/A	0	0	#N/A	#N/A	0	0	#N/A	#N/A	0
HM1_Pyro_VI-240	0	#N/A	#N/A	#N/A	#N/A	#N/A	0	#N/A	#N/A	0	0	#N/A	#N/A	0	0	#N/A	#N/A	0	0	#N/A	#N/A	0	0	#N/A	#N/A	0	0	#N/A	#N/A	0
HM1_Pyro_I-1873	0	#N/A	#N/A	#N/A	#N/A	#N/A	0	#N/A	#N/A	0	0	#N/A	#N/A	0	0	#N/A	#N/A	0	0	#N/A	#N/A	0	0	#N/A	#N/A	0	0	#N/A	#N/A	0
HM1_Pyro_VI-241	0	#N/A	#N/A	#N/A	#N/A	#N/A	0	#N/A	#N/A	0	0	#N/A	#N/A	0	0	#N/A	#N/A	0	0	#N/A	#N/A	0	0	#N/A	#N/A	0	0	#N/A	#N/A	0
HM1_Pyro_I-1874	0	#N/A	#N/A	#N/A	#N/A	#N/A	0	#N/A	#N/A	0	0	#N/A	#N/A	0	0	#N/A	#N/A	0	0	#N/A	#N/A	0	0	#N/A	#N/A	0	0	#N/A	#N/A	0
HM1_Pyro_I-1876	0	#N/A	#N/A	#N/A	#N/A	#N/A	0	#N/A	#N/A	0	0	#N/A	#N/A	0	0	#N/A	#N/A	0	0	#N/A	#N/A	0	0	#N/A	#N/A	0	0	#N/A	#N/A	0
HM1_Pyro_I-1877	0	#N/A	#N/A	#N/A	#N/A	#N/A	0	#N/A	#N/A	0	0	#N/A	#N/A	0	0	#N/A	#N/A	0	0	#N/A	#N/A	0	0	#N/A	#N/A	0	0	#N/A	#N/A	0
HM1_Pyro_I-1881	0	#N/A	#N/A	#N/A	#N/A	#N/A	0	#N/A	#N/A	0	0	#N/A	#N/A	0	0	#N/A	#N/A	0	0	#N/A	#N/A	0	0	#N/A	#N/A	0	0	#N/A	#N/A	0
HM1_Pyro_I-1882	0	#N/A	#N/A	#N/A	#N/A	#N/A	0	#N/A	#N/A	0	0	#N/A	#N/A	0	0	#N/A	#N/A	0	0	#N/A	#N/A	0	0	#N/A	#N/A	0	0	#N/A	#N/A	0
HM1_Pyro_I-1883	0	#N/A	#N/A	#N/A	#N/A	#N/A	0	#N/A	#N/A	0	0	#N/A	#N/A	0	0	#N/A	#N/A	0	0	#N/A	#N/A	0	0	#N/A	#N/A	0	0	#N/A	#N/A	0
HM1_Pyro_I-1884	0	#N/A	#N/A	#N/A	#N/A	#N/A	0	#N/A	#N/A	0	0	#N/A	#N/A	0	0	#N/A	#N/A	0	0	#N/A	#N/A	0	0	#N/A	#N/A	0	0	#N/A	#N/A	0
HM1_Pyro_I-1885	0	#N/A	#N/A	#N/A	#N/A	#N/A	0	#N/A	#N/A	0	0	#N/A	#N/A	0	0	#N/A	#N/A	0	0	#N/A	#N/A	0	0	#N/A	#N/A	0	0	#N/A	#N/A	0
HM1_Pyro_I-1886	0	#N/A	#N/A	#N/A	#N/A	#N/A	0	#N/A	#N/A	0	0	#N/A	#N/A	0	0	#N/A	#N/A	0	0	#N/A	#N/A	0	0	#N/A	#N/A	0	0	#N/A	#N/A	0
HM1_Pyro_I-1888	0	#N/A	#N/A	#N/A	#N/A	#N/A	0	#N/A	#N/A	0	0	#N/A	#N/A	0	0	#N/A	#N/A	0	0	#N/A	#N/A	0	0	#N/A	#N/A	0	0	#N/A	#N/A	0
HM1_Pyro_I-1890	0	#N/A	#N/A	#N/A	#N/A	#N/A	0	#N/A	#N/A	0	0	#N/A	#N/A	0	0	#N/A	#N/A	0	0	#N/A	#N/A	0	0	#N/A	#N/A	0	0	#N/A	#N/A	0
HM1_Pyro_I-1891	0	#N/A	#N/A	#N/A	#N/A	#N/A	0	#N/A	#N/A	0	0	#N/A	#N/A	0	0	#N/A	#N/A	0	0	#N/A	#N/A	0	0	#N/A	#N/A	0	0	#N/A	#N/A	0
HM1_Pyro_I-1892	0	#N/A	#N/A	#N/A	#N/A	#N/A	0	#N/A	#N/A	0	0	#N/A	#N/A	0	0	#N/A	#N/A	0	0	#N/A	#N/A	0	0	#N/A	#N/A	0	0	#N/A	#N/A	0
HM1_Pyro_VI-242	0	#N/A	#N/A	#N/A	#N/A	#N/A	0	#N/A	#N/A	0	0	#N/A	#N/A	0	0	#N/A	#N/A	0	0	#N/A	#N/A	0	0	#N/A	#N/A	0	0	#N/A	#N/A	0
HM1_Pyro_VI-243	0	#N/A	#N/A	#N/A	#N/A	#N/A	0	#N/A	#N/A	0	0	#N/A	#N/A	0	0	#N/A	#N/A	0	0	#N/A	#N/A	0	0	#N/A	#N/A	0	0	#N/A	#N/A	0
HM1_Pyro_I-1893	0	#N/A	#N/A	#N/A	#N/A	#N/A	0	#N/A	#N/A	0	0	#N/A	#N/A	0	0	#N/A	#N/A	0	0	#N/A	#N/A	0	0	#N/A	#N/A	0	0	#N/A	#N/A	0
HM1_Pyro_I-1898	0	#N/A	#N/A	#N/A	#N/A	#N/A	0	#N/A	#N/A	0	0	#N/A	#N/A	0	0	#N/A	#N/A	0	0	#N/A	#N/A	0	0	#N/A	#N/A	0	0	#N/A	#N/A	0
HM1_Pyro_I-1899	0	#N/A	#N/A	#N/A	#N/A	#N/A	0	#N/A	#N/A	0	0	#N/A	#N/A	0	0	#N/A	#N/A	0	0	#N/A	#N/A	0	0	#N/A	#N/A	0	0	#N/A	#N/A	0
HM1_Pyro_I-1900	0	#N/A	#N/A	#N/A	#N/A	#N/A	0	#N/A	#N/A	0	0	#N/A	#N/A	0	0	#N/A	#N/A	0	0	#N/A	#N/A	0	0	#N/A	#N/A	0	0	#N/A	#N/A	0
HM1_Pyro_I-1901	0	#N/A	#N/A	#N/A	#N/A	#N/A	0	#N/A	#N/A	0	0	#N/A	#N/A	0	0	#N/A	#N/A	0	0	#N/A	#N/A	0	0	#N/A	#N/A	0	0	#N/A	#N/A	0
HM1_Pyro_I-1902	0	#N/A	#N/A	#N/A	#N/A	#N/A	0	#N/A	#N/A	0	0	#N/A	#N/A	0	0	#N/A	#N/A	0	0	#N/A	#N/A	0	0	#N/A	#N/A	0	0	#N/A	#N/A	0
HM1_Pyro_I-1904	0	#N/A	#N/A	#N/A	#N/A	#N/A	0	#N/A	#N/A	0	0	#N/A	#N/A	0	0	#N/A	#N/A	0	0	#N/A	#N/A	0	0	#N/A	#N/A	0	0	#N/A	#N/A	0
HM1_Pyro_I-1906	0	#N/A	#N/A	#N/A	#N/A	#N/A	0	#N/A	#N/A	0	0	#N/A	#N/A	0	0	#N/A	#N/A	0	0	#N/A	#N/A	0	0	#N/A	#N/A	0	0	#N/A	#N/A	0
HM1_Pyro_VI-245	0	#N/A	#N/A	#N/A	#N/A	#N/A	0	#N/A	#N/A	0	0	#N/A	#N/A	0	0	#N/A	#N/A	0	0	#N/A	#N/A	0	0	#N/A	#N/A	0	0	#N/A	#N/A	0
HM1_Pyro_I-1908	0	#N/A	#N/A	#N/A	#N/A	#N/A	0	#N/A	#N/A	0	0	#N/A	#N/A	0	0	#N/A	#N/A	0	0	#N/A	#N/A	0	0	#N/A	#N/A	0	0	#N/A	#N/A	0
HM1_Pyro_I-1910	0	#N/A	#N/A	#N/A	#N/A	#N/A	0	#N/A	#N/A	0	0	#N/A	#N/A	0	0	#N/A	#N/A	0	0	#N/A	#N/A	0	0	#N/A	#N/A	0	0	#N/A	#N/A	0
HM1_Pyro_I-1911	0	#N/A	#N/A	#N/A	#N/A	#N/A	0	#N/A	#N/A	0	0	#N/A	#N/A	0	0	#N/A	#N/A	0	0	#N/A	#N/A	0	0	#N/A	#N/A	0	0	#N/A	#N/A	0
HM1_Pyro_I-1916	0	#N/A	#N/A	#N/A	#N/A	#N/A	0	#N/A	#N/A	0	0	#N/A	#N/A	0	0	#N/A	#N/A	0	0	#N/A	#N/A	0	0	#N/A	#N/A	0	0	#N/A	#N/A	0
HM1_Pyro_I-1917	0	#N/A	#N/A	#N/A	#N/A	#N/A	0	#N/A	#N/A	0	0	#N/A	#N/A	0	0	#N/A	#N/A	0	0	#N/A	#N/A	0	0	#N/A	#N/A	0	0	#N/A	#N/A	0
HM1_Pyro_I-1918	0	#N/A	#N/A	#N/A	#N/A	#N/A	0	#N/A	#N/A	0	0	#N/A	#N/A	0	0	#N/A	#N/A	0	0	#N/A	#N/A	0	0	#N/A	#N/A	0	0	#N/A	#N/A	0
HM1_Pyro_I-1919	0	#N/A	#N/A	#N/A	#N/A	#N/A	0	#N/A	#N/A	0	0	#N/A	#N/A	0	0	#N/A	#N/A	0	0	#N/A	#N/A	0	0	#N/A	#N/A	0	0	#N/A	#N/A	0
HM1_Pyro_I-1920	0	#N/A	#N/A	#N/A	#N/A	#N/A	0	#N/A	#N/A	0	0	#N/A	#N/A	0	0	#N/A	#N/A	0	0	#N/A	#N/A	0	0	#N/A	#N/A	0	0	#N/A	#N/A	0
HM1_Pyro_I-1921	0	#N/A	#N/A	#N/A	#N/A	#N/A	0	#N/A	#N/A	0	0	#N/A	#N/A	0	0	#N/A	#N/A	0	0	#N/A	#N/A	0	0	#N/A	#N/A	0	0	#N/A	#N/A	0
HM1_Pyro_I-1923	0	#N/A	#N/A	#N/A	#N/A	#N/A	0	#N/A	#N/A	0	0	#N/A	#N/A	0	0	#N/A	#N/A	0	0	#N/A	#N/A	0	0	#N/A	#N/A	0	0	#N/A	#N/A	0
HM1_Pyro_I-1924	0	#N/A	#N/A	#N/A	#N/A	#N/A	0	#N/A	#N/A	0	0	#N/A	#N/A	0	0	#N/A	#N/A	0	0	#N/A	#N/A	0	0	#N/A	#N/A	0	0	#N/A	#N/A	0
HM1_Pyro_I-1925	0	#N/A	#N/A	#N/A	#N/A	#N/A	0	#N/A	#N/A	0	0	#N/A	#N/A	0	0	#N/A	#N/A	0	0	#N/A	#N/A	0	0	#N/A	#N/A	0	0	#N/A	#N/A	0
HM1_Pyro_I-1927	0	#N/A	#N/A	#N/A	#N/A	#N/A	0	#N/A	#N/A	0	0	#N/A	#N/A	0	0	#N/A	#N/A	0	0	#N/A	#N/A	0	0	#N/A	#N/A	0	0	#N/A	#N/A	0
HM1_Pyro_I-1928	0	#N/A	#N/A	#N/A	#N/A	#N/A	0	#N/A	#N/A	0	0	#N/A	#N/A	0	0	#N/A	#N/A	0	0	#N/A	#N/A	0	0	#N/A	#N/A	0	0	#N/A	#N/A	0
HM1_Pyro_VI-246	0	#N/A	#N/A	#N/A	#N/A	#N/A	0	#N/A	#N/A	0	0	#N/A	#N/A	0	0	#N/A	#N/A	0	0	#N/A	#N/A	0	0	#N/A	#N/A	0	0	#N/A	#N/A	0
HM1_Pyro_I-1929	0	#N/A	#N/A	#N/A	#N/A	#N/A	0	#N/A	#N/A	0	0	#N/A	#N/A	0	0	#N/A	#N/A	0	0	#N/A	#N/A	0	0	#N/A	#N/A	0	0	#N/A	#N/A	0
HM1_Pyro_I-1930	0	#N/A	#N/A	#N/A	#N/A	#N/A	0	#N/A	#N/A	0	0	#N/A	#N/A	0	0	#N/A	#N/A	0	0	#N/A	#N/A	0	0	#N/A	#N/A	0	0	#N/A	#N/A	0
HM1_Pyro_I-1931	0	#N/A	#N/A	#N/A	#N/A	#N/A	0	#N/A	#N/A	0	0	#N/A	#N/A	0	0	#N/A	#N/A	0	0	#N/A	#N/A	0	0	#N/A	#N/A	0	0	#N/A	#N/A	0
HM1_Pyro_I-1932	0	#N/A	#N/A	#N/A	#N/A	#N/A	0	#N/A	#N/A	0	0	#N/A	#N/A	0	0	#N/A	#N/A	0	0	#N/A	#N/A	0	0	#N/A	#N/A	0	0	#N/A	#N/A	0
HM1_Pyro_VI-247	0	#N/A	#N/A	#N/A	#N/A	#N/A	0	#N/A	#N/A	0	0	#N/A	#N/A	0	0	#N/A	#N/A	0	0	#N/A	#N/A	0	0	#N/A	#N/A	0	0	#N/A	#N/A	0
HM1_Pyro_I-1933	0	#N/A	#N/A	#N/A	#N/A	#N/A	0	#N/A	#N/A	0	0	#N/A	#N/A	0	0	#N/A	#N/A	0	0	#N/A	#N/A	0	0	#N/A	#N/A	0	0	#N/A	#N/A	0
HM1_Pyro_I-1935	0	#N/A	#N/A	#N/A	#N/A	#N/A	0	#N/A	#N/A	0	0	#N/A	#N/A	0	0	#N/A	#N/A	0	0	#N/A	#N/A	0	0	#N/A	#N/A	0	0	#N/A	#N/A	0
HM1_Pyro_I-1937	0	#N/A	#N/A	#N/A	#N/A	#N/A	0	#N/A	#N/A	0	0	#N/A	#N/A	0	0	#N/A	#N/A	0	0	#N/A	#N/A	0	0	#N/A	#N/A	0	0	#N/A	#N/A	0
HM1_Pyro_I-1938	0	#N/A	#N/A	#N/A	#N/A	#N/A	0	#N/A	#N/A	0	0	#N/A	#N/A	0	0	#N/A	#N/A	0	0	#N/A	#N/A	0	0	#N/A	#N/A	0	0	#N/A	#N/A	0
HM1_Pyro_I-1939	0	#N/A	#N/A	#N/A	#N/A	#N/A	0	#N/A	#N/A	0	0	#N/A	#N/A	0	0	#N/A	#N/A	0	0	#N/A	#N/A	0	0	#N/A	#N/A	0	0	#N/A	#N/A	0
HM1_Pyro_I-1940	0	#N/A	#N/A	#N/A	#N/A	#N/A	0	#N/A	#N/A	0	0	#N/A	#N/A	0	0	#N/A	#N/A	0	0	#N/A	#N/A	0	0	#N/A	#N/A	0	0	#N/A	#N/A	0
HM1_Pyro_I-1941	0	#N/A	#N/A	#N/A	#N/A	#N/A	0	#N/A	#N/A	0	0	#N/A	#N/A	0	0	#N/A	#N/A	0	0	#N/A	#N/A	0	0	#N/A	#N/A	0	0	#N/A	#N/A	0
HM1_Pyro_I-1943	0	#N/A	#N/A	#N/A	#N/A	#N/A	0	#N/A	#N/A	0	0	#N/A	#N/A	0	0	#N/A	#N/A	0	0	#N/A	#N/A	0	0	#N/A	#N/A	0	0	#N/A	#N/A	0
HM1_Pyro_I-1945	0	#N/A	#N/A	#N/A	#N/A	#N/A	0	#N/A	#N/A	0	0	#N/A	#N/A	0	0	#N/A	#N/A	0	0	#N/A	#N/A	0	0	#N/A	#N/A	0	0	#N/A	#N/A	0
HM1_Pyro_I-1946	0	#N/A	#N/A	#N/A	#N/A	#N/A	0	#N/A	#N/A	0	0	#N/A	#N/A	0	0	#N/A	#N/A	0	0	#N/A	#N/A	0	0	#N/A	#N/A	0	0	#N/A	#N/A	0
HM1_Pyro_VI-250	0	#N/A	#N/A	#N/A	#N/A	#N/A	0	#N/A	#N/A	0	0	#N/A	#N/A	0	0	#N/A	#N/A	0	0	#N/A	#N/A	0	0	#N/A	#N/A	0	0	#N/A	#N/A	0
HM1_Pyro_I-1952	0	#N/A	#N/A	#N/A	#N/A	#N/A	0	#N/A	#N/A	0	0	#N/A	#N/A	0	0	#N/A	#N/A	0	0	#N/A	#N/A	0	0	#N/A	#N/A	0	0	#N/A	#N/A	0
HM1_Pyro_I-1953	0	#N/A	#N/A	#N/A	#N/A	#N/A	0	#N/A	#N/A	0	0	#N/A	#N/A	0	0	#N/A	#N/A	0	0	#N/A	#N/A	0	0	#N/A	#N/A	0	0	#N/A	#N/A	0
HM1_Pyro_VI-251	0	#N/A	#N/A	#N/A	#N/A	#N/A	0	#N/A	#N/A	0	0	#N/A	#N/A	0	0	#N/A	#N/A	0	0	#N/A	#N/A	0	0	#N/A	#N/A	0	0	#N/A	#N/A	0
HM1_Pyro_I-1954	0	#N/A	#N/A	#N/A	#N/A	#N/A	0	#N/A	#N/A	0	0	#N/A	#N/A	0	0	#N/A	#N/A	0	0	#N/A	#N/A	0	0	#N/A	#N/A	0	0	#N/A	#N/A	0
HM1_Pyro_VI-252	0	#N/A	#N/A	#N/A	#N/A	#N/A	0	#N/A	#N/A	0	0	#N/A	#N/A	0	0	#N/A	#N/A	0	0	#N/A	#N/A	0	0	#N/A	#N/A	0	0	#N/A	#N/A	0
HM1_Pyro_I-1956	0	#N/A	#N/A	#N/A	#N/A	#N/A	0	#N/A	#N/A	0	0	#N/A	#N/A	0	0	#N/A	#N/A	0	0	#N/A	#N/A	0	0	#N/A	#N/A	0	0	#N/A	#N/A	0
HM1_Pyro_I-1957	0	#N/A	#N/A	#N/A	#N/A	#N/A	0	#N/A	#N/A	0	0	#N/A	#N/A	0	0	#N/A	#N/A	0	0	#N/A	#N/A	0	0	#N/A	#N/A	0	0	#N/A	#N/A	0
HM1_Pyro_I-1960	0	#N/A	#N/A	#N/A	#N/A	#N/A	0	#N/A	#N/A	0	0	#N/A	#N/A	0	0	#N/A	#N/A	0	0	#N/A	#N/A	0	0	#N/A	#N/A	0	0	#N/A	#N/A	0
HM1_Pyro_VI-256	0	#N/A	#N/A	#N/A	#N/A	#N/A	0	#N/A	#N/A	0	0	#N/A	#N/A	0	0	#N/A	#N/A	0	0	#N/A	#N/A	0	0	#N/A	#N/A	0	0	#N/A	#N/A	0
HM1_Pyro_I-1961	0	#N/A	#N/A	#N/A	#N/A	#N/A	0	#N/A	#N/A	0	0	#N/A	#N/A	0	0	#N/A	#N/A	0	0	#N/A	#N/A	0	0	#N/A	#N/A	0	0	#N/A	#N/A	0
HM1_Pyro_I-1965	0	#N/A	#N/A	#N/A	#N/A	#N/A	0	#N/A	#N/A	0	0	#N/A	#N/A	0	0	#N/A	#N/A	0	0	#N/A	#N/A	0	0	#N/A	#N/A	0	0	#N/A	#N/A	0
HM1_Pyro_VI-257	0	#N/A	#N/A	#N/A	#N/A	#N/A	0	#N/A	#N/A	0	0	#N/A	#N/A	0	0	#N/A	#N/A	0	0	#N/A	#N/A	0	0	#N/A	#N/A	0	0	#N/A	#N/A	0
HM1_Pyro_I-1967	0	#N/A	#N/A	#N/A	#N/A	#N/A	0	#N/A	#N/A	0	0	#N/A	#N/A	0	0	#N/A	#N/A	0	0	#N/A	#N/A	0	0	#N/A	#N/A	0	0	#N/A	#N/A	0
HM1_Pyro_I-1968	0	#N/A	#N/A	#N/A	#N/A	#N/A	0	#N/A	#N/A	0	0	#N/A	#N/A	0	0	#N/A	#N/A	0	0	#N/A	#N/A	0	0	#N/A	#N/A	0	0	#N/A	#N/A	0
HM1_Pyro_I-1970	0	#N/A	#N/A	#N/A	#N/A	#N/A	0	#N/A	#N/A	0	0	#N/A	#N/A	0	0	#N/A	#N/A	0	0	#N/A	#N/A	0	0	#N/A	#N/A	0	0	#N/A	#N/A	0
HM1_Pyro_I-1971	0	#N/A	#N/A	#N/A	#N/A	#N/A	0	#N/A	#N/A	0	0	#N/A	#N/A	0	0	#N/A	#N/A	0	0	#N/A	#N/A	0	0	#N/A	#N/A	0	0	#N/A	#N/A	0
HM1_Pyro_I-1972	0	#N/A	#N/A	#N/A	#N/A	#N/A	0	#N/A	#N/A	0	0	#N/A	#N/A	0	0	#N/A	#N/A	0	0	#N/A	#N/A	0	0	#N/A	#N/A	0	0	#N/A	#N/A	0
HM1_Pyro_I-1973	0	#N/A	#N/A	#N/A	#N/A	#N/A	0	#N/A	#N/A	0	0	#N/A	#N/A	0	0	#N/A	#N/A	0	0	#N/A	#N/A	0	0	#N/A	#N/A	0	0	#N/A	#N/A	0
HM1_Pyro_I-1974	0	#N/A	#N/A	#N/A	#N/A	#N/A	0	#N/A	#N/A	0	0	#N/A	#N/A	0	0	#N/A	#N/A	0	0	#N/A	#N/A	0	0	#N/A	#N/A	0	0	#N/A	#N/A	0
HM1_Pyro_VI-258	0	#N/A	#N/A	#N/A	#N/A	#N/A	0	#N/A	#N/A	0	0	#N/A	#N/A	0	0	#N/A	#N/A	0	0	#N/A	#N/A	0	0	#N/A	#N/A	0	0	#N/A	#N/A	0
HM1_Pyro_I-1975	0	#N/A	#N/A	#N/A	#N/A	#N/A	0	#N/A	#N/A	0	0	#N/A	#N/A	0	0	#N/A	#N/A	0	0	#N/A	#N/A	0	0	#N/A	#N/A	0	0	#N/A	#N/A	0
HM1_Pyro_I-1977	0	#N/A	#N/A	#N/A	#N/A	#N/A	0	#N/A	#N/A	0	0	#N/A	#N/A	0	0	#N/A	#N/A	0	0	#N/A	#N/A	0	0	#N/A	#N/A	0	0	#N/A	#N/A	0
HM1_Pyro_I-1978	0	#N/A	#N/A	#N/A	#N/A	#N/A	0	#N/A	#N/A	0	0	#N/A	#N/A	0	0	#N/A	#N/A	0	0	#N/A	#N/A	0	0	#N/A	#N/A	0	0	#N/A	#N/A	0
HM1_Pyro_I-1983	0	#N/A	#N/A	#N/A	#N/A	#N/A	0	#N/A	#N/A	0	0	#N/A	#N/A	0	0	#N/A	#N/A	0	0	#N/A	#N/A	0	0	#N/A	#N/A	0	0	#N/A	#N/A	0
HM1_Pyro_I-1984	0	#N/A	#N/A	#N/A	#N/A	#N/A	0	#N/A	#N/A	0	0	#N/A	#N/A	0	0	#N/A	#N/A	0	0	#N/A	#N/A	0	0	#N/A	#N/A	0	0	#N/A	#N/A	0
HM1_Pyro_I-1985	0	#N/A	#N/A	#N/A	#N/A	#N/A	0	#N/A	#N/A	0	0	#N/A	#N/A	0	0	#N/A	#N/A	0	0	#N/A	#N/A	0	0	#N/A	#N/A	0	0	#N/A	#N/A	0
HM1_Pyro_I-1987	0	#N/A	#N/A	#N/A	#N/A	#N/A	0	#N/A	#N/A	0	0	#N/A	#N/A	0	0	#N/A	#N/A	0	0	#N/A	#N/A	0	0	#N/A	#N/A	0	0	#N/A	#N/A	0
HM1_Pyro_I-1988	0	#N/A	#N/A	#N/A	#N/A	#N/A	0	#N/A	#N/A	0	0	#N/A	#N/A	0	0	#N/A	#N/A	0	0	#N/A	#N/A	0	0	#N/A	#N/A	0	0	#N/A	#N/A	0
HM1_Pyro_I-1989	0	#N/A	#N/A	#N/A	#N/A	#N/A	0	#N/A	#N/A	0	0	#N/A	#N/A	0	0	#N/A	#N/A	0	0	#N/A	#N/A	0	0	#N/A	#N/A	0	0	#N/A	#N/A	0
HM1_Pyro_VI-259	0	#N/A	#N/A	#N/A	#N/A	#N/A	0	#N/A	#N/A	0	0	#N/A	#N/A	0	0	#N/A	#N/A	0	0	#N/A	#N/A	0	0	#N/A	#N/A	0	0	#N/A	#N/A	0
HM1_Pyro_I-1990	0	#N/A	#N/A	#N/A	#N/A	#N/A	0	#N/A	#N/A	0	0	#N/A	#N/A	0	0	#N/A	#N/A	0	0	#N/A	#N/A	0	0	#N/A	#N/A	0	0	#N/A	#N/A	0
HM1_Pyro_I-1992	0	#N/A	#N/A	#N/A	#N/A	#N/A	0	#N/A	#N/A	0	0	#N/A	#N/A	0	0	#N/A	#N/A	0	0	#N/A	#N/A	0	0	#N/A	#N/A	0	0	#N/A	#N/A	0
HM1_Pyro_I-1998	0	#N/A	#N/A	#N/A	#N/A	#N/A	0	#N/A	#N/A	0	0	#N/A	#N/A	0	0	#N/A	#N/A	0	0	#N/A	#N/A	0	0	#N/A	#N/A	0	0	#N/A	#N/A	0
HM1_Pyro_I-1999	0	#N/A	#N/A	#N/A	#N/A	#N/A	0	#N/A	#N/A	0	0	#N/A	#N/A	0	0	#N/A	#N/A	0	0	#N/A	#N/A	0	0	#N/A	#N/A	0	0	#N/A	#N/A	0
HM1_Pyro_I-2000	0	#N/A	#N/A	#N/A	#N/A	#N/A	0	#N/A	#N/A	0	0	#N/A	#N/A	0	0	#N/A	#N/A	0	0	#N/A	#N/A	0	0	#N/A	#N/A	0	0	#N/A	#N/A	0
HM1_Pyro_I-2001	0	#N/A	#N/A	#N/A	#N/A	#N/A	0	#N/A	#N/A	0	0	#N/A	#N/A	0	0	#N/A	#N/A	0	0	#N/A	#N/A	0	0	#N/A	#N/A	0	0	#N/A	#N/A	0
HM1_Pyro_I-2002	0	#N/A	#N/A	#N/A	#N/A	#N/A	0	#N/A	#N/A	0	0	#N/A	#N/A	0	0	#N/A	#N/A	0	0	#N/A	#N/A	0	0	#N/A	#N/A	0	0	#N/A	#N/A	0
HM1_Pyro_I-2004	0	#N/A	#N/A	#N/A	#N/A	#N/A	0	#N/A	#N/A	0	0	#N/A	#N/A	0	0	#N/A	#N/A	0	0	#N/A	#N/A	0	0	#N/A	#N/A	0	0	#N/A	#N/A	0
HM1_Pyro_I-2007	0	#N/A	#N/A	#N/A	#N/A	#N/A	0	#N/A	#N/A	0	0	#N/A	#N/A	0	0	#N/A	#N/A	0	0	#N/A	#N/A	0	0	#N/A	#N/A	0	0	#N/A	#N/A	0
HM1_Pyro_VI-260	0	#N/A	#N/A	#N/A	#N/A	#N/A	0	#N/A	#N/A	0	0	#N/A	#N/A	0	0	#N/A	#N/A	0	0	#N/A	#N/A	0	0	#N/A	#N/A	0	0	#N/A	#N/A	0
HM1_Pyro_VI-261	0	#N/A	#N/A	#N/A	#N/A	#N/A	0	#N/A	#N/A	0	0	#N/A	#N/A	0	0	#N/A	#N/A	0	0	#N/A	#N/A	0	0	#N/A	#N/A	0	0	#N/A	#N/A	0
HM1_Pyro_VI-262	0	#N/A	#N/A	#N/A	#N/A	#N/A	0	#N/A	#N/A	0	0	#N/A	#N/A	0	0	#N/A	#N/A	0	0	#N/A	#N/A	0	0	#N/A	#N/A	0	0	#N/A	#N/A	0
HM1_Pyro_I-2008	0	#N/A	#N/A	#N/A	#N/A	#N/A	0	#N/A	#N/A	0	0	#N/A	#N/A	0	0	#N/A	#N/A	0	0	#N/A	#N/A	0	0	#N/A	#N/A	0	0	#N/A	#N/A	0
HM1_Pyro_I-2009	0	#N/A	#N/A	#N/A	#N/A	#N/A	0	#N/A	#N/A	0	0	#N/A	#N/A	0	0	#N/A	#N/A	0	0	#N/A	#N/A	0	0	#N/A	#N/A	0	0	#N/A	#N/A	0
HM1_Pyro_I-2010	0	#N/A	#N/A	#N/A	#N/A	#N/A	0	#N/A	#N/A	0	0	#N/A	#N/A	0	0	#N/A	#N/A	0	0	#N/A	#N/A	0	0	#N/A	#N/A	0	0	#N/A	#N/A	0
HM1_Pyro_I-2011	0	#N/A	#N/A	#N/A	#N/A	#N/A	0	#N/A	#N/A	0	0	#N/A	#N/A	0	0	#N/A	#N/A	0	0	#N/A	#N/A	0	0	#N/A	#N/A	0	0	#N/A	#N/A	0
HM1_Pyro_I-2012	0	#N/A	#N/A	#N/A	#N/A	#N/A	0	#N/A	#N/A	0	0	#N/A	#N/A	0	0	#N/A	#N/A	0	0	#N/A	#N/A	0	0	#N/A	#N/A	0	0	#N/A	#N/A	0
HM1_Pyro_I-2013	0	#N/A	#N/A	#N/A	#N/A	#N/A	0	#N/A	#N/A	0	0	#N/A	#N/A	0	0	#N/A	#N/A	0	0	#N/A	#N/A	0	0	#N/A	#N/A	0	0	#N/A	#N/A	0
HM1_Pyro_I-2014	0	#N/A	#N/A	#N/A	#N/A	#N/A	0	#N/A	#N/A	0	0	#N/A	#N/A	0	0	#N/A	#N/A	0	0	#N/A	#N/A	0	0	#N/A	#N/A	0	0	#N/A	#N/A	0
HM1_Pyro_I-2015	0	#N/A	#N/A	#N/A	#N/A	#N/A	0	#N/A	#N/A	0	0	#N/A	#N/A	0	0	#N/A	#N/A	0	0	#N/A	#N/A	0	0	#N/A	#N/A	0	0	#N/A	#N/A	0
HM1_Pyro_I-2017	0	#N/A	#N/A	#N/A	#N/A	#N/A	0	#N/A	#N/A	0	0	#N/A	#N/A	0	0	#N/A	#N/A	0	0	#N/A	#N/A	0	0	#N/A	#N/A	0	0	#N/A	#N/A	0
HM1_Pyro_I-2019	0	#N/A	#N/A	#N/A	#N/A	#N/A	0	#N/A	#N/A	0	0	#N/A	#N/A	0	0	#N/A	#N/A	0	0	#N/A	#N/A	0	0	#N/A	#N/A	0	0	#N/A	#N/A	0
HM1_Pyro_I-2020	0	#N/A	#N/A	#N/A	#N/A	#N/A	0	#N/A	#N/A	0	0	#N/A	#N/A	0	0	#N/A	#N/A	0	0	#N/A	#N/A	0	0	#N/A	#N/A	0	0	#N/A	#N/A	0
HM1_Pyro_I-2021	0	#N/A	#N/A	#N/A	#N/A	#N/A	0	#N/A	#N/A	0	0	#N/A	#N/A	0	0	#N/A	#N/A	0	0	#N/A	#N/A	0	0	#N/A	#N/A	0	0	#N/A	#N/A	0
HM1_Pyro_I-2022	0	#N/A	#N/A	#N/A	#N/A	#N/A	0	#N/A	#N/A	0	0	#N/A	#N/A	0	0	#N/A	#N/A	0	0	#N/A	#N/A	0	0	#N/A	#N/A	0	0	#N/A	#N/A	0
HM1_Pyro_VI-263	0	#N/A	#N/A	#N/A	#N/A	#N/A	0	#N/A	#N/A	0	0	#N/A	#N/A	0	0	#N/A	#N/A	0	0	#N/A	#N/A	0	0	#N/A	#N/A	0	0	#N/A	#N/A	0
HM1_Pyro_VI-264	0	#N/A	#N/A	#N/A	#N/A	#N/A	0	#N/A	#N/A	0	0	#N/A	#N/A	0	0	#N/A	#N/A	0	0	#N/A	#N/A	0	0	#N/A	#N/A	0	0	#N/A	#N/A	0
HM1_Pyro_I-2024	0	#N/A	#N/A	#N/A	#N/A	#N/A	0	#N/A	#N/A	0	0	#N/A	#N/A	0	0	#N/A	#N/A	0	0	#N/A	#N/A	0	0	#N/A	#N/A	0	0	#N/A	#N/A	0
HM1_Pyro_I-2025	0	#N/A	#N/A	#N/A	#N/A	#N/A	0	#N/A	#N/A	0	0	#N/A	#N/A	0	0	#N/A	#N/A	0	0	#N/A	#N/A	0	0	#N/A	#N/A	0	0	#N/A	#N/A	0
HM1_Pyro_VI-265	0	#N/A	#N/A	#N/A	#N/A	#N/A	0	#N/A	#N/A	0	0	#N/A	#N/A	0	0	#N/A	#N/A	0	0	#N/A	#N/A	0	0	#N/A	#N/A	0	0	#N/A	#N/A	0
HM1_Pyro_I-2026	0	#N/A	#N/A	#N/A	#N/A	#N/A	0	#N/A	#N/A	0	0	#N/A	#N/A	0	0	#N/A	#N/A	0	0	#N/A	#N/A	0	0	#N/A	#N/A	0	0	#N/A	#N/A	0
HM1_Pyro_I-2029	0	#N/A	#N/A	#N/A	#N/A	#N/A	0	#N/A	#N/A	0	0	#N/A	#N/A	0	0	#N/A	#N/A	0	0	#N/A	#N/A	0	0	#N/A	#N/A	0	0	#N/A	#N/A	0
HM1_Pyro_I-2032	0	#N/A	#N/A	#N/A	#N/A	#N/A	0	#N/A	#N/A	0	0	#N/A	#N/A	0	0	#N/A	#N/A	0	0	#N/A	#N/A	0	0	#N/A	#N/A	0	0	#N/A	#N/A	0
HM1_Pyro_VI-266	0	#N/A	#N/A	#N/A	#N/A	#N/A	0	#N/A	#N/A	0	0	#N/A	#N/A	0	0	#N/A	#N/A	0	0	#N/A	#N/A	0	0	#N/A	#N/A	0	0	#N/A	#N/A	0
HM1_Pyro_I-2034	0	#N/A	#N/A	#N/A	#N/A	#N/A	0	#N/A	#N/A	0	0	#N/A	#N/A	0	0	#N/A	#N/A	0	0	#N/A	#N/A	0	0	#N/A	#N/A	0	0	#N/A	#N/A	0
HM1_Pyro_I-2035	0	#N/A	#N/A	#N/A	#N/A	#N/A	0	#N/A	#N/A	0	0	#N/A	#N/A	0	0	#N/A	#N/A	0	0	#N/A	#N/A	0	0	#N/A	#N/A	0	0	#N/A	#N/A	0
HM1_Pyro_I-2036	0	#N/A	#N/A	#N/A	#N/A	#N/A	0	#N/A	#N/A	0	0	#N/A	#N/A	0	0	#N/A	#N/A	0	0	#N/A	#N/A	0	0	#N/A	#N/A	0	0	#N/A	#N/A	0
HM1_Pyro_I-2038	0	#N/A	#N/A	#N/A	#N/A	#N/A	0	#N/A	#N/A	0	0	#N/A	#N/A	0	0	#N/A	#N/A	0	0	#N/A	#N/A	0	0	#N/A	#N/A	0	0	#N/A	#N/A	0
HM1_Pyro_I-2039	0	#N/A	#N/A	#N/A	#N/A	#N/A	0	#N/A	#N/A	0	0	#N/A	#N/A	0	0	#N/A	#N/A	0	0	#N/A	#N/A	0	0	#N/A	#N/A	0	0	#N/A	#N/A	0
HM1_Pyro_I-2040	0	#N/A	#N/A	#N/A	#N/A	#N/A	0	#N/A	#N/A	0	0	#N/A	#N/A	0	0	#N/A	#N/A	0	0	#N/A	#N/A	0	0	#N/A	#N/A	0	0	#N/A	#N/A	0
HM1_Pyro_I-2041	0	#N/A	#N/A	#N/A	#N/A	#N/A	0	#N/A	#N/A	0	0	#N/A	#N/A	0	0	#N/A	#N/A	0	0	#N/A	#N/A	0	0	#N/A	#N/A	0	0	#N/A	#N/A	0
HM1_Pyro_I-2042	0	#N/A	#N/A	#N/A	#N/A	#N/A	0	#N/A	#N/A	0	0	#N/A	#N/A	0	0	#N/A	#N/A	0	0	#N/A	#N/A	0	0	#N/A	#N/A	0	0	#N/A	#N/A	0
HM1_Pyro_I-2043	0	#N/A	#N/A	#N/A	#N/A	#N/A	0	#N/A	#N/A	0	0	#N/A	#N/A	0	0	#N/A	#N/A	0	0	#N/A	#N/A	0	0	#N/A	#N/A	0	0	#N/A	#N/A	0
HM1_Pyro_I-2045	0	#N/A	#N/A	#N/A	#N/A	#N/A	0	#N/A	#N/A	0	0	#N/A	#N/A	0	0	#N/A	#N/A	0	0	#N/A	#N/A	0	0	#N/A	#N/A	0	0	#N/A	#N/A	0
HM1_Pyro_I-2049	0	#N/A	#N/A	#N/A	#N/A	#N/A	0	#N/A	#N/A	0	0	#N/A	#N/A	0	0	#N/A	#N/A	0	0	#N/A	#N/A	0	0	#N/A	#N/A	0	0	#N/A	#N/A	0
HM1_Pyro_I-2051	0	#N/A	#N/A	#N/A	#N/A	#N/A	0	#N/A	#N/A	0	0	#N/A	#N/A	0	0	#N/A	#N/A	0	0	#N/A	#N/A	0	0	#N/A	#N/A	0	0	#N/A	#N/A	0
HM1_Pyro_I-2052	0	#N/A	#N/A	#N/A	#N/A	#N/A	0	#N/A	#N/A	0	0	#N/A	#N/A	0	0	#N/A	#N/A	0	0	#N/A	#N/A	0	0	#N/A	#N/A	0	0	#N/A	#N/A	0
HM1_Pyro_I-2053	0	#N/A	#N/A	#N/A	#N/A	#N/A	0	#N/A	#N/A	0	0	#N/A	#N/A	0	0	#N/A	#N/A	0	0	#N/A	#N/A	0	0	#N/A	#N/A	0	0	#N/A	#N/A	0
HM1_Pyro_I-2054	0	#N/A	#N/A	#N/A	#N/A	#N/A	0	#N/A	#N/A	0	0	#N/A	#N/A	0	0	#N/A	#N/A	0	0	#N/A	#N/A	0	0	#N/A	#N/A	0	0	#N/A	#N/A	0
HM1_Pyro_I-2055	0	#N/A	#N/A	#N/A	#N/A	#N/A	0	#N/A	#N/A	0	0	#N/A	#N/A	0	0	#N/A	#N/A	0	0	#N/A	#N/A	0	0	#N/A	#N/A	0	0	#N/A	#N/A	0
HM1_Pyro_I-2056	0	#N/A	#N/A	#N/A	#N/A	#N/A	0	#N/A	#N/A	0	0	#N/A	#N/A	0	0	#N/A	#N/A	0	0	#N/A	#N/A	0	0	#N/A	#N/A	0	0	#N/A	#N/A	0
HM1_Pyro_I-2057	0	#N/A	#N/A	#N/A	#N/A	#N/A	0	#N/A	#N/A	0	0	#N/A	#N/A	0	0	#N/A	#N/A	0	0	#N/A	#N/A	0	0	#N/A	#N/A	0	0	#N/A	#N/A	0
HM1_Pyro_I-2058	0	#N/A	#N/A	#N/A	#N/A	#N/A	0	#N/A	#N/A	0	0	#N/A	#N/A	0	0	#N/A	#N/A	0	0	#N/A	#N/A	0	0	#N/A	#N/A	0	0	#N/A	#N/A	0
HM1_Pyro_I-2059	0	#N/A	#N/A	#N/A	#N/A	#N/A	0	#N/A	#N/A	0	0	#N/A	#N/A	0	0	#N/A	#N/A	0	0	#N/A	#N/A	0	0	#N/A	#N/A	0	0	#N/A	#N/A	0
HM1_Pyro_VI-267	0	#N/A	#N/A	#N/A	#N/A	#N/A	0	#N/A	#N/A	0	0	#N/A	#N/A	0	0	#N/A	#N/A	0	0	#N/A	#N/A	0	0	#N/A	#N/A	0	0	#N/A	#N/A	0
HM1_Pyro_I-2060	0	#N/A	#N/A	#N/A	#N/A	#N/A	0	#N/A	#N/A	0	0	#N/A	#N/A	0	0	#N/A	#N/A	0	0	#N/A	#N/A	0	0	#N/A	#N/A	0	0	#N/A	#N/A	0
HM1_Pyro_I-2061	0	#N/A	#N/A	#N/A	#N/A	#N/A	0	#N/A	#N/A	0	0	#N/A	#N/A	0	0	#N/A	#N/A	0	0	#N/A	#N/A	0	0	#N/A	#N/A	0	0	#N/A	#N/A	0
HM1_Pyro_I-2062	0	#N/A	#N/A	#N/A	#N/A	#N/A	0	#N/A	#N/A	0	0	#N/A	#N/A	0	0	#N/A	#N/A	0	0	#N/A	#N/A	0	0	#N/A	#N/A	0	0	#N/A	#N/A	0
HM1_Pyro_I-2063	0	#N/A	#N/A	#N/A	#N/A	#N/A	0	#N/A	#N/A	0	0	#N/A	#N/A	0	0	#N/A	#N/A	0	0	#N/A	#N/A	0	0	#N/A	#N/A	0	0	#N/A	#N/A	0
HM1_Pyro_I-2064	0	#N/A	#N/A	#N/A	#N/A	#N/A	0	#N/A	#N/A	0	0	#N/A	#N/A	0	0	#N/A	#N/A	0	0	#N/A	#N/A	0	0	#N/A	#N/A	0	0	#N/A	#N/A	0
HM1_Pyro_I-2065	0	#N/A	#N/A	#N/A	#N/A	#N/A	0	#N/A	#N/A	0	0	#N/A	#N/A	0	0	#N/A	#N/A	0	0	#N/A	#N/A	0	0	#N/A	#N/A	0	0	#N/A	#N/A	0
HM1_Pyro_I-2066	0	#N/A	#N/A	#N/A	#N/A	#N/A	0	#N/A	#N/A	0	0	#N/A	#N/A	0	0	#N/A	#N/A	0	0	#N/A	#N/A	0	0	#N/A	#N/A	0	0	#N/A	#N/A	0
HM1_Pyro_I-2067	0	#N/A	#N/A	#N/A	#N/A	#N/A	0	#N/A	#N/A	0	0	#N/A	#N/A	0	0	#N/A	#N/A	0	0	#N/A	#N/A	0	0	#N/A	#N/A	0	0	#N/A	#N/A	0
HM1_Pyro_I-2068	0	#N/A	#N/A	#N/A	#N/A	#N/A	0	#N/A	#N/A	0	0	#N/A	#N/A	0	0	#N/A	#N/A	0	0	#N/A	#N/A	0	0	#N/A	#N/A	0	0	#N/A	#N/A	0
HM1_Pyro_I-2069	0	#N/A	#N/A	#N/A	#N/A	#N/A	0	#N/A	#N/A	0	0	#N/A	#N/A	0	0	#N/A	#N/A	0	0	#N/A	#N/A	0	0	#N/A	#N/A	0	0	#N/A	#N/A	0
HM1_Pyro_I-2071	0	#N/A	#N/A	#N/A	#N/A	#N/A	0	#N/A	#N/A	0	0	#N/A	#N/A	0	0	#N/A	#N/A	0	0	#N/A	#N/A	0	0	#N/A	#N/A	0	0	#N/A	#N/A	0
HM1_Pyro_I-2072	0	#N/A	#N/A	#N/A	#N/A	#N/A	0	#N/A	#N/A	0	0	#N/A	#N/A	0	0	#N/A	#N/A	0	0	#N/A	#N/A	0	0	#N/A	#N/A	0	0	#N/A	#N/A	0
HM1_Pyro_VI-269	0	#N/A	#N/A	#N/A	#N/A	#N/A	0	#N/A	#N/A	0	0	#N/A	#N/A	0	0	#N/A	#N/A	0	0	#N/A	#N/A	0	0	#N/A	#N/A	0	0	#N/A	#N/A	0
HM1_Pyro_I-2073	0	#N/A	#N/A	#N/A	#N/A	#N/A	0	#N/A	#N/A	0	0	#N/A	#N/A	0	0	#N/A	#N/A	0	0	#N/A	#N/A	0	0	#N/A	#N/A	0	0	#N/A	#N/A	0
HM1_Pyro_I-2074	0	#N/A	#N/A	#N/A	#N/A	#N/A	0	#N/A	#N/A	0	0	#N/A	#N/A	0	0	#N/A	#N/A	0	0	#N/A	#N/A	0	0	#N/A	#N/A	0	0	#N/A	#N/A	0
HM1_Pyro_I-2076	0	#N/A	#N/A	#N/A	#N/A	#N/A	0	#N/A	#N/A	0	0	#N/A	#N/A	0	0	#N/A	#N/A	0	0	#N/A	#N/A	0	0	#N/A	#N/A	0	0	#N/A	#N/A	0
HM1_Pyro_I-2077	0	#N/A	#N/A	#N/A	#N/A	#N/A	0	#N/A	#N/A	0	0	#N/A	#N/A	0	0	#N/A	#N/A	0	0	#N/A	#N/A	0	0	#N/A	#N/A	0	0	#N/A	#N/A	0
HM1_Pyro_I-2078	0	#N/A	#N/A	#N/A	#N/A	#N/A	0	#N/A	#N/A	0	0	#N/A	#N/A	0	0	#N/A	#N/A	0	0	#N/A	#N/A	0	0	#N/A	#N/A	0	0	#N/A	#N/A	0
HM1_Pyro_I-2079	0	#N/A	#N/A	#N/A	#N/A	#N/A	0	#N/A	#N/A	0	0	#N/A	#N/A	0	0	#N/A	#N/A	0	0	#N/A	#N/A	0	0	#N/A	#N/A	0	0	#N/A	#N/A	0
HM1_Pyro_I-2080	0	#N/A	#N/A	#N/A	#N/A	#N/A	0	#N/A	#N/A	0	0	#N/A	#N/A	0	0	#N/A	#N/A	0	0	#N/A	#N/A	0	0	#N/A	#N/A	0	0	#N/A	#N/A	0
HM1_Pyro_I-2081	0	#N/A	#N/A	#N/A	#N/A	#N/A	0	#N/A	#N/A	0	0	#N/A	#N/A	0	0	#N/A	#N/A	0	0	#N/A	#N/A	0	0	#N/A	#N/A	0	0	#N/A	#N/A	0
HM1_Pyro_I-2082	0	#N/A	#N/A	#N/A	#N/A	#N/A	0	#N/A	#N/A	0	0	#N/A	#N/A	0	0	#N/A	#N/A	0	0	#N/A	#N/A	0	0	#N/A	#N/A	0	0	#N/A	#N/A	0
HM1_Pyro_I-2083	0	#N/A	#N/A	#N/A	#N/A	#N/A	0	#N/A	#N/A	0	0	#N/A	#N/A	0	0	#N/A	#N/A	0	0	#N/A	#N/A	0	0	#N/A	#N/A	0	0	#N/A	#N/A	0
HM1_Pyro_I-2084	0	#N/A	#N/A	#N/A	#N/A	#N/A	0	#N/A	#N/A	0	0	#N/A	#N/A	0	0	#N/A	#N/A	0	0	#N/A	#N/A	0	0	#N/A	#N/A	0	0	#N/A	#N/A	0
HM1_Pyro_I-2089	0	#N/A	#N/A	#N/A	#N/A	#N/A	0	#N/A	#N/A	0	0	#N/A	#N/A	0	0	#N/A	#N/A	0	0	#N/A	#N/A	0	0	#N/A	#N/A	0	0	#N/A	#N/A	0
HM1_Pyro_I-2090	0	#N/A	#N/A	#N/A	#N/A	#N/A	0	#N/A	#N/A	0	0	#N/A	#N/A	0	0	#N/A	#N/A	0	0	#N/A	#N/A	0	0	#N/A	#N/A	0	0	#N/A	#N/A	0
HM1_Pyro_I-2091	0	#N/A	#N/A	#N/A	#N/A	#N/A	0	#N/A	#N/A	0	0	#N/A	#N/A	0	0	#N/A	#N/A	0	0	#N/A	#N/A	0	0	#N/A	#N/A	0	0	#N/A	#N/A	0
HM1_Pyro_I-2092	0	#N/A	#N/A	#N/A	#N/A	#N/A	0	#N/A	#N/A	0	0	#N/A	#N/A	0	0	#N/A	#N/A	0	0	#N/A	#N/A	0	0	#N/A	#N/A	0	0	#N/A	#N/A	0
HM1_Pyro_VI-271	0	#N/A	#N/A	#N/A	#N/A	#N/A	0	#N/A	#N/A	0	0	#N/A	#N/A	0	0	#N/A	#N/A	0	0	#N/A	#N/A	0	0	#N/A	#N/A	0	0	#N/A	#N/A	0
HM1_Pyro_I-2096	0	#N/A	#N/A	#N/A	#N/A	#N/A	0	#N/A	#N/A	0	0	#N/A	#N/A	0	0	#N/A	#N/A	0	0	#N/A	#N/A	0	0	#N/A	#N/A	0	0	#N/A	#N/A	0
HM1_Pyro_I-2100	0	#N/A	#N/A	#N/A	#N/A	#N/A	0	#N/A	#N/A	0	0	#N/A	#N/A	0	0	#N/A	#N/A	0	0	#N/A	#N/A	0	0	#N/A	#N/A	0	0	#N/A	#N/A	0
HM1_Pyro_I-2101	0	#N/A	#N/A	#N/A	#N/A	#N/A	0	#N/A	#N/A	0	0	#N/A	#N/A	0	0	#N/A	#N/A	0	0	#N/A	#N/A	0	0	#N/A	#N/A	0	0	#N/A	#N/A	0
HM1_Pyro_I-2102	0	#N/A	#N/A	#N/A	#N/A	#N/A	0	#N/A	#N/A	0	0	#N/A	#N/A	0	0	#N/A	#N/A	0	0	#N/A	#N/A	0	0	#N/A	#N/A	0	0	#N/A	#N/A	0
HM1_Pyro_I-2103	0	#N/A	#N/A	#N/A	#N/A	#N/A	0	#N/A	#N/A	0	0	#N/A	#N/A	0	0	#N/A	#N/A	0	0	#N/A	#N/A	0	0	#N/A	#N/A	0	0	#N/A	#N/A	0
HM1_Pyro_I-2104	0	#N/A	#N/A	#N/A	#N/A	#N/A	0	#N/A	#N/A	0	0	#N/A	#N/A	0	0	#N/A	#N/A	0	0	#N/A	#N/A	0	0	#N/A	#N/A	0	0	#N/A	#N/A	0
HM1_Pyro_I-2106	0	#N/A	#N/A	#N/A	#N/A	#N/A	0	#N/A	#N/A	0	0	#N/A	#N/A	0	0	#N/A	#N/A	0	0	#N/A	#N/A	0	0	#N/A	#N/A	0	0	#N/A	#N/A	0
HM1_Pyro_I-2107	0	#N/A	#N/A	#N/A	#N/A	#N/A	0	#N/A	#N/A	0	0	#N/A	#N/A	0	0	#N/A	#N/A	0	0	#N/A	#N/A	0	0	#N/A	#N/A	0	0	#N/A	#N/A	0
HM1_Pyro_I-2108	0	#N/A	#N/A	#N/A	#N/A	#N/A	0	#N/A	#N/A	0	0	#N/A	#N/A	0	0	#N/A	#N/A	0	0	#N/A	#N/A	0	0	#N/A	#N/A	0	0	#N/A	#N/A	0
HM1_Pyro_I-2109	0	#N/A	#N/A	#N/A	#N/A	#N/A	0	#N/A	#N/A	0	0	#N/A	#N/A	0	0	#N/A	#N/A	0	0	#N/A	#N/A	0	0	#N/A	#N/A	0	0	#N/A	#N/A	0
HM1_Pyro_I-2110	0	#N/A	#N/A	#N/A	#N/A	#N/A	0	#N/A	#N/A	0	0	#N/A	#N/A	0	0	#N/A	#N/A	0	0	#N/A	#N/A	0	0	#N/A	#N/A	0	0	#N/A	#N/A	0
HM1_Pyro_I-2111	0	#N/A	#N/A	#N/A	#N/A	#N/A	0	#N/A	#N/A	0	0	#N/A	#N/A	0	0	#N/A	#N/A	0	0	#N/A	#N/A	0	0	#N/A	#N/A	0	0	#N/A	#N/A	0
HM1_Pyro_I-2113	0	#N/A	#N/A	#N/A	#N/A	#N/A	0	#N/A	#N/A	0	0	#N/A	#N/A	0	0	#N/A	#N/A	0	0	#N/A	#N/A	0	0	#N/A	#N/A	0	0	#N/A	#N/A	0
HM1_Pyro_I-2116	0	#N/A	#N/A	#N/A	#N/A	#N/A	0	#N/A	#N/A	0	0	#N/A	#N/A	0	0	#N/A	#N/A	0	0	#N/A	#N/A	0	0	#N/A	#N/A	0	0	#N/A	#N/A	0
HM1_Pyro_I-2117	0	#N/A	#N/A	#N/A	#N/A	#N/A	0	#N/A	#N/A	0	0	#N/A	#N/A	0	0	#N/A	#N/A	0	0	#N/A	#N/A	0	0	#N/A	#N/A	0	0	#N/A	#N/A	0
HM1_Pyro_I-2119	0	#N/A	#N/A	#N/A	#N/A	#N/A	0	#N/A	#N/A	0	0	#N/A	#N/A	0	0	#N/A	#N/A	0	0	#N/A	#N/A	0	0	#N/A	#N/A	0	0	#N/A	#N/A	0
HM1_Pyro_I-2120	0	#N/A	#N/A	#N/A	#N/A	#N/A	0	#N/A	#N/A	0	0	#N/A	#N/A	0	0	#N/A	#N/A	0	0	#N/A	#N/A	0	0	#N/A	#N/A	0	0	#N/A	#N/A	0
HM1_Pyro_I-2122	0	#N/A	#N/A	#N/A	#N/A	#N/A	0	#N/A	#N/A	0	0	#N/A	#N/A	0	0	#N/A	#N/A	0	0	#N/A	#N/A	0	0	#N/A	#N/A	0	0	#N/A	#N/A	0
HM1_Pyro_I-2125	0	#N/A	#N/A	#N/A	#N/A	#N/A	0	#N/A	#N/A	0	0	#N/A	#N/A	0	0	#N/A	#N/A	0	0	#N/A	#N/A	0	0	#N/A	#N/A	0	0	#N/A	#N/A	0
HM1_Pyro_VI-274	0	#N/A	#N/A	#N/A	#N/A	#N/A	0	#N/A	#N/A	0	0	#N/A	#N/A	0	0	#N/A	#N/A	0	0	#N/A	#N/A	0	0	#N/A	#N/A	0	0	#N/A	#N/A	0
HM1_Pyro_VI-275	0	#N/A	#N/A	#N/A	#N/A	#N/A	0	#N/A	#N/A	0	0	#N/A	#N/A	0	0	#N/A	#N/A	0	0	#N/A	#N/A	0	0	#N/A	#N/A	0	0	#N/A	#N/A	0
HM1_Pyro_VI-276	0	#N/A	#N/A	#N/A	#N/A	#N/A	0	#N/A	#N/A	0	0	#N/A	#N/A	0	0	#N/A	#N/A	0	0	#N/A	#N/A	0	0	#N/A	#N/A	0	0	#N/A	#N/A	0
HM1_Pyro_VI-277	0	#N/A	#N/A	#N/A	#N/A	#N/A	0	#N/A	#N/A	0	0	#N/A	#N/A	0	0	#N/A	#N/A	0	0	#N/A	#N/A	0	0	#N/A	#N/A	0	0	#N/A	#N/A	0
HM1_Pyro_I-2128	0	#N/A	#N/A	#N/A	#N/A	#N/A	0	#N/A	#N/A	0	0	#N/A	#N/A	0	0	#N/A	#N/A	0	0	#N/A	#N/A	0	0	#N/A	#N/A	0	0	#N/A	#N/A	0
HM1_Pyro_I-2129	0	#N/A	#N/A	#N/A	#N/A	#N/A	0	#N/A	#N/A	0	0	#N/A	#N/A	0	0	#N/A	#N/A	0	0	#N/A	#N/A	0	0	#N/A	#N/A	0	0	#N/A	#N/A	0
HM1_Pyro_I-2130	0	#N/A	#N/A	#N/A	#N/A	#N/A	0	#N/A	#N/A	0	0	#N/A	#N/A	0	0	#N/A	#N/A	0	0	#N/A	#N/A	0	0	#N/A	#N/A	0	0	#N/A	#N/A	0
HM1_Pyro_I-2131	0	#N/A	#N/A	#N/A	#N/A	#N/A	0	#N/A	#N/A	0	0	#N/A	#N/A	0	0	#N/A	#N/A	0	0	#N/A	#N/A	0	0	#N/A	#N/A	0	0	#N/A	#N/A	0
HM1_Pyro_I-2132	0	#N/A	#N/A	#N/A	#N/A	#N/A	0	#N/A	#N/A	0	0	#N/A	#N/A	0	0	#N/A	#N/A	0	0	#N/A	#N/A	0	0	#N/A	#N/A	0	0	#N/A	#N/A	0
HM1_Pyro_I-2133	0	#N/A	#N/A	#N/A	#N/A	#N/A	0	#N/A	#N/A	0	0	#N/A	#N/A	0	0	#N/A	#N/A	0	0	#N/A	#N/A	0	0	#N/A	#N/A	0	0	#N/A	#N/A	0
HM1_Pyro_I-2134	0	#N/A	#N/A	#N/A	#N/A	#N/A	0	#N/A	#N/A	0	0	#N/A	#N/A	0	0	#N/A	#N/A	0	0	#N/A	#N/A	0	0	#N/A	#N/A	0	0	#N/A	#N/A	0
HM1_Pyro_I-2135	0	#N/A	#N/A	#N/A	#N/A	#N/A	0	#N/A	#N/A	0	0	#N/A	#N/A	0	0	#N/A	#N/A	0	0	#N/A	#N/A	0	0	#N/A	#N/A	0	0	#N/A	#N/A	0
HM1_Pyro_I-2136	0	#N/A	#N/A	#N/A	#N/A	#N/A	0	#N/A	#N/A	0	0	#N/A	#N/A	0	0	#N/A	#N/A	0	0	#N/A	#N/A	0	0	#N/A	#N/A	0	0	#N/A	#N/A	0
HM1_Pyro_I-2137	0	#N/A	#N/A	#N/A	#N/A	#N/A	0	#N/A	#N/A	0	0	#N/A	#N/A	0	0	#N/A	#N/A	0	0	#N/A	#N/A	0	0	#N/A	#N/A	0	0	#N/A	#N/A	0
HM1_Pyro_VI-278	0	#N/A	#N/A	#N/A	#N/A	#N/A	0	#N/A	#N/A	0	0	#N/A	#N/A	0	0	#N/A	#N/A	0	0	#N/A	#N/A	0	0	#N/A	#N/A	0	0	#N/A	#N/A	0
HM1_Pyro_I-2138	0	#N/A	#N/A	#N/A	#N/A	#N/A	0	#N/A	#N/A	0	0	#N/A	#N/A	0	0	#N/A	#N/A	0	0	#N/A	#N/A	0	0	#N/A	#N/A	0	0	#N/A	#N/A	0
HM1_Pyro_I-2139	0	#N/A	#N/A	#N/A	#N/A	#N/A	0	#N/A	#N/A	0	0	#N/A	#N/A	0	0	#N/A	#N/A	0	0	#N/A	#N/A	0	0	#N/A	#N/A	0	0	#N/A	#N/A	0
HM1_Pyro_I-2140	0	#N/A	#N/A	#N/A	#N/A	#N/A	0	#N/A	#N/A	0	0	#N/A	#N/A	0	0	#N/A	#N/A	0	0	#N/A	#N/A	0	0	#N/A	#N/A	0	0	#N/A	#N/A	0
HM1_Pyro_I-2141	0	#N/A	#N/A	#N/A	#N/A	#N/A	0	#N/A	#N/A	0	0	#N/A	#N/A	0	0	#N/A	#N/A	0	0	#N/A	#N/A	0	0	#N/A	#N/A	0	0	#N/A	#N/A	0
HM1_Pyro_VI-279	0	#N/A	#N/A	#N/A	#N/A	#N/A	0	#N/A	#N/A	0	0	#N/A	#N/A	0	0	#N/A	#N/A	0	0	#N/A	#N/A	0	0	#N/A	#N/A	0	0	#N/A	#N/A	0
HM1_Pyro_VI-280	0	#N/A	#N/A	#N/A	#N/A	#N/A	0	#N/A	#N/A	0	0	#N/A	#N/A	0	0	#N/A	#N/A	0	0	#N/A	#N/A	0	0	#N/A	#N/A	0	0	#N/A	#N/A	0
HM1_Pyro_VI-281	0	#N/A	#N/A	#N/A	#N/A	#N/A	0	#N/A	#N/A	0	0	#N/A	#N/A	0	0	#N/A	#N/A	0	0	#N/A	#N/A	0	0	#N/A	#N/A	0	0	#N/A	#N/A	0
HM1_Pyro_I-2142	0	#N/A	#N/A	#N/A	#N/A	#N/A	0	#N/A	#N/A	0	0	#N/A	#N/A	0	0	#N/A	#N/A	0	0	#N/A	#N/A	0	0	#N/A	#N/A	0	0	#N/A	#N/A	0
HM1_Pyro_I-2148	0	#N/A	#N/A	#N/A	#N/A	#N/A	0	#N/A	#N/A	0	0	#N/A	#N/A	0	0	#N/A	#N/A	0	0	#N/A	#N/A	0	0	#N/A	#N/A	0	0	#N/A	#N/A	0
HM1_Pyro_I-2150	0	#N/A	#N/A	#N/A	#N/A	#N/A	0	#N/A	#N/A	0	0	#N/A	#N/A	0	0	#N/A	#N/A	0	0	#N/A	#N/A	0	0	#N/A	#N/A	0	0	#N/A	#N/A	0
HM1_Pyro_I-2152	0	#N/A	#N/A	#N/A	#N/A	#N/A	0	#N/A	#N/A	0	0	#N/A	#N/A	0	0	#N/A	#N/A	0	0	#N/A	#N/A	0	0	#N/A	#N/A	0	0	#N/A	#N/A	0
HM1_Pyro_I-2153	0	#N/A	#N/A	#N/A	#N/A	#N/A	0	#N/A	#N/A	0	0	#N/A	#N/A	0	0	#N/A	#N/A	0	0	#N/A	#N/A	0	0	#N/A	#N/A	0	0	#N/A	#N/A	0
HM1_Pyro_I-2156	0	#N/A	#N/A	#N/A	#N/A	#N/A	0	#N/A	#N/A	0	0	#N/A	#N/A	0	0	#N/A	#N/A	0	0	#N/A	#N/A	0	0	#N/A	#N/A	0	0	#N/A	#N/A	0
HM1_Pyro_VI-282	0	#N/A	#N/A	#N/A	#N/A	#N/A	0	#N/A	#N/A	0	0	#N/A	#N/A	0	0	#N/A	#N/A	0	0	#N/A	#N/A	0	0	#N/A	#N/A	0	0	#N/A	#N/A	0
HM1_Pyro_I-2157	0	#N/A	#N/A	#N/A	#N/A	#N/A	0	#N/A	#N/A	0	0	#N/A	#N/A	0	0	#N/A	#N/A	0	0	#N/A	#N/A	0	0	#N/A	#N/A	0	0	#N/A	#N/A	0
HM1_Pyro_I-2158	0	#N/A	#N/A	#N/A	#N/A	#N/A	0	#N/A	#N/A	0	0	#N/A	#N/A	0	0	#N/A	#N/A	0	0	#N/A	#N/A	0	0	#N/A	#N/A	0	0	#N/A	#N/A	0
HM1_Pyro_I-2159	0	#N/A	#N/A	#N/A	#N/A	#N/A	0	#N/A	#N/A	0	0	#N/A	#N/A	0	0	#N/A	#N/A	0	0	#N/A	#N/A	0	0	#N/A	#N/A	0	0	#N/A	#N/A	0
HM1_Pyro_I-2160	0	#N/A	#N/A	#N/A	#N/A	#N/A	0	#N/A	#N/A	0	0	#N/A	#N/A	0	0	#N/A	#N/A	0	0	#N/A	#N/A	0	0	#N/A	#N/A	0	0	#N/A	#N/A	0
HM1_Pyro_I-2161	0	#N/A	#N/A	#N/A	#N/A	#N/A	0	#N/A	#N/A	0	0	#N/A	#N/A	0	0	#N/A	#N/A	0	0	#N/A	#N/A	0	0	#N/A	#N/A	0	0	#N/A	#N/A	0
HM1_Pyro_I-2163	0	#N/A	#N/A	#N/A	#N/A	#N/A	0	#N/A	#N/A	0	0	#N/A	#N/A	0	0	#N/A	#N/A	0	0	#N/A	#N/A	0	0	#N/A	#N/A	0	0	#N/A	#N/A	0
HM1_Pyro_I-2164	0	#N/A	#N/A	#N/A	#N/A	#N/A	0	#N/A	#N/A	0	0	#N/A	#N/A	0	0	#N/A	#N/A	0	0	#N/A	#N/A	0	0	#N/A	#N/A	0	0	#N/A	#N/A	0
HM1_Pyro_I-2165	0	#N/A	#N/A	#N/A	#N/A	#N/A	0	#N/A	#N/A	0	0	#N/A	#N/A	0	0	#N/A	#N/A	0	0	#N/A	#N/A	0	0	#N/A	#N/A	0	0	#N/A	#N/A	0
HM1_Pyro_I-2166	0	#N/A	#N/A	#N/A	#N/A	#N/A	0	#N/A	#N/A	0	0	#N/A	#N/A	0	0	#N/A	#N/A	0	0	#N/A	#N/A	0	0	#N/A	#N/A	0	0	#N/A	#N/A	0
HM1_Pyro_I-2168	0	#N/A	#N/A	#N/A	#N/A	#N/A	0	#N/A	#N/A	0	0	#N/A	#N/A	0	0	#N/A	#N/A	0	0	#N/A	#N/A	0	0	#N/A	#N/A	0	0	#N/A	#N/A	0
HM1_Pyro_I-2171	0	#N/A	#N/A	#N/A	#N/A	#N/A	0	#N/A	#N/A	0	0	#N/A	#N/A	0	0	#N/A	#N/A	0	0	#N/A	#N/A	0	0	#N/A	#N/A	0	0	#N/A	#N/A	0
HM1_Pyro_I-2172	0	#N/A	#N/A	#N/A	#N/A	#N/A	0	#N/A	#N/A	0	0	#N/A	#N/A	0	0	#N/A	#N/A	0	0	#N/A	#N/A	0	0	#N/A	#N/A	0	0	#N/A	#N/A	0
HM1_Pyro_I-2173	0	#N/A	#N/A	#N/A	#N/A	#N/A	0	#N/A	#N/A	0	0	#N/A	#N/A	0	0	#N/A	#N/A	0	0	#N/A	#N/A	0	0	#N/A	#N/A	0	0	#N/A	#N/A	0
HM1_Pyro_I-2174	0	#N/A	#N/A	#N/A	#N/A	#N/A	0	#N/A	#N/A	0	0	#N/A	#N/A	0	0	#N/A	#N/A	0	0	#N/A	#N/A	0	0	#N/A	#N/A	0	0	#N/A	#N/A	0
HM1_Pyro_I-2180	0	#N/A	#N/A	#N/A	#N/A	#N/A	0	#N/A	#N/A	0	0	#N/A	#N/A	0	0	#N/A	#N/A	0	0	#N/A	#N/A	0	0	#N/A	#N/A	0	0	#N/A	#N/A	0
HM1_Pyro_I-2181	0	#N/A	#N/A	#N/A	#N/A	#N/A	0	#N/A	#N/A	0	0	#N/A	#N/A	0	0	#N/A	#N/A	0	0	#N/A	#N/A	0	0	#N/A	#N/A	0	0	#N/A	#N/A	0
HM1_Pyro_I-2188	0	#N/A	#N/A	#N/A	#N/A	#N/A	0	#N/A	#N/A	0	0	#N/A	#N/A	0	0	#N/A	#N/A	0	0	#N/A	#N/A	0	0	#N/A	#N/A	0	0	#N/A	#N/A	0
HM1_Pyro_VI-284	0	#N/A	#N/A	#N/A	#N/A	#N/A	0	#N/A	#N/A	0	0	#N/A	#N/A	0	0	#N/A	#N/A	0	0	#N/A	#N/A	0	0	#N/A	#N/A	0	0	#N/A	#N/A	0
HM1_Pyro_VI-285	0	#N/A	#N/A	#N/A	#N/A	#N/A	0	#N/A	#N/A	0	0	#N/A	#N/A	0	0	#N/A	#N/A	0	0	#N/A	#N/A	0	0	#N/A	#N/A	0	0	#N/A	#N/A	0
HM1_Pyro_VI-286	0	#N/A	#N/A	#N/A	#N/A	#N/A	0	#N/A	#N/A	0	0	#N/A	#N/A	0	0	#N/A	#N/A	0	0	#N/A	#N/A	0	0	#N/A	#N/A	0	0	#N/A	#N/A	0
HM1_Pyro_VI-287	0	#N/A	#N/A	#N/A	#N/A	#N/A	0	#N/A	#N/A	0	0	#N/A	#N/A	0	0	#N/A	#N/A	0	0	#N/A	#N/A	0	0	#N/A	#N/A	0	0	#N/A	#N/A	0
HM1_Pyro_I-2189	0	#N/A	#N/A	#N/A	#N/A	#N/A	0	#N/A	#N/A	0	0	#N/A	#N/A	0	0	#N/A	#N/A	0	0	#N/A	#N/A	0	0	#N/A	#N/A	0	0	#N/A	#N/A	0
HM1_Pyro_I-2192	0	#N/A	#N/A	#N/A	#N/A	#N/A	0	#N/A	#N/A	0	0	#N/A	#N/A	0	0	#N/A	#N/A	0	0	#N/A	#N/A	0	0	#N/A	#N/A	0	0	#N/A	#N/A	0
HM1_Pyro_I-2193	0	#N/A	#N/A	#N/A	#N/A	#N/A	0	#N/A	#N/A	0	0	#N/A	#N/A	0	0	#N/A	#N/A	0	0	#N/A	#N/A	0	0	#N/A	#N/A	0	0	#N/A	#N/A	0
HM1_Pyro_I-2199	0	#N/A	#N/A	#N/A	#N/A	#N/A	0	#N/A	#N/A	0	0	#N/A	#N/A	0	0	#N/A	#N/A	0	0	#N/A	#N/A	0	0	#N/A	#N/A	0	0	#N/A	#N/A	0
HM1_Pyro_VI-289	0	#N/A	#N/A	#N/A	#N/A	#N/A	0	#N/A	#N/A	0	0	#N/A	#N/A	0	0	#N/A	#N/A	0	0	#N/A	#N/A	0	0	#N/A	#N/A	0	0	#N/A	#N/A	0
HM1_Pyro_I-2201	0	#N/A	#N/A	#N/A	#N/A	#N/A	0	#N/A	#N/A	0	0	#N/A	#N/A	0	0	#N/A	#N/A	0	0	#N/A	#N/A	0	0	#N/A	#N/A	0	0	#N/A	#N/A	0
HM1_Pyro_VI-290	0	#N/A	#N/A	#N/A	#N/A	#N/A	0	#N/A	#N/A	0	0	#N/A	#N/A	0	0	#N/A	#N/A	0	0	#N/A	#N/A	0	0	#N/A	#N/A	0	0	#N/A	#N/A	0
HM1_Pyro_I-2207	0	#N/A	#N/A	#N/A	#N/A	#N/A	0	#N/A	#N/A	0	0	#N/A	#N/A	0	0	#N/A	#N/A	0	0	#N/A	#N/A	0	0	#N/A	#N/A	0	0	#N/A	#N/A	0
HM1_Pyro_I-2208	0	#N/A	#N/A	#N/A	#N/A	#N/A	0	#N/A	#N/A	0	0	#N/A	#N/A	0	0	#N/A	#N/A	0	0	#N/A	#N/A	0	0	#N/A	#N/A	0	0	#N/A	#N/A	0
HM1_Pyro_I-2210	0	#N/A	#N/A	#N/A	#N/A	#N/A	0	#N/A	#N/A	0	0	#N/A	#N/A	0	0	#N/A	#N/A	0	0	#N/A	#N/A	0	0	#N/A	#N/A	0	0	#N/A	#N/A	0
HM1_Pyro_I-2214	0	#N/A	#N/A	#N/A	#N/A	#N/A	0	#N/A	#N/A	0	0	#N/A	#N/A	0	0	#N/A	#N/A	0	0	#N/A	#N/A	0	0	#N/A	#N/A	0	0	#N/A	#N/A	0
HM1_Pyro_I-2215	0	#N/A	#N/A	#N/A	#N/A	#N/A	0	#N/A	#N/A	0	0	#N/A	#N/A	0	0	#N/A	#N/A	0	0	#N/A	#N/A	0	0	#N/A	#N/A	0	0	#N/A	#N/A	0
HM1_Pyro_I-2217	0	#N/A	#N/A	#N/A	#N/A	#N/A	0	#N/A	#N/A	0	0	#N/A	#N/A	0	0	#N/A	#N/A	0	0	#N/A	#N/A	0	0	#N/A	#N/A	0	0	#N/A	#N/A	0
HM1_Pyro_I-2219	0	#N/A	#N/A	#N/A	#N/A	#N/A	0	#N/A	#N/A	0	0	#N/A	#N/A	0	0	#N/A	#N/A	0	0	#N/A	#N/A	0	0	#N/A	#N/A	0	0	#N/A	#N/A	0
HM1_Pyro_I-2220	0	#N/A	#N/A	#N/A	#N/A	#N/A	0	#N/A	#N/A	0	0	#N/A	#N/A	0	0	#N/A	#N/A	0	0	#N/A	#N/A	0	0	#N/A	#N/A	0	0	#N/A	#N/A	0
HM1_Pyro_I-2221	0	#N/A	#N/A	#N/A	#N/A	#N/A	0	#N/A	#N/A	0	0	#N/A	#N/A	0	0	#N/A	#N/A	0	0	#N/A	#N/A	0	0	#N/A	#N/A	0	0	#N/A	#N/A	0
HM1_Pyro_VI-292	0	#N/A	#N/A	#N/A	#N/A	#N/A	0	#N/A	#N/A	0	0	#N/A	#N/A	0	0	#N/A	#N/A	0	0	#N/A	#N/A	0	0	#N/A	#N/A	0	0	#N/A	#N/A	0
HM1_Pyro_I-2223	0	#N/A	#N/A	#N/A	#N/A	#N/A	0	#N/A	#N/A	0	0	#N/A	#N/A	0	0	#N/A	#N/A	0	0	#N/A	#N/A	0	0	#N/A	#N/A	0	0	#N/A	#N/A	0
HM1_Pyro_I-2225	0	#N/A	#N/A	#N/A	#N/A	#N/A	0	#N/A	#N/A	0	0	#N/A	#N/A	0	0	#N/A	#N/A	0	0	#N/A	#N/A	0	0	#N/A	#N/A	0	0	#N/A	#N/A	0
HM1_Pyro_I-2226	0	#N/A	#N/A	#N/A	#N/A	#N/A	0	#N/A	#N/A	0	0	#N/A	#N/A	0	0	#N/A	#N/A	0	0	#N/A	#N/A	0	0	#N/A	#N/A	0	0	#N/A	#N/A	0
HM1_Pyro_I-2227	0	#N/A	#N/A	#N/A	#N/A	#N/A	0	#N/A	#N/A	0	0	#N/A	#N/A	0	0	#N/A	#N/A	0	0	#N/A	#N/A	0	0	#N/A	#N/A	0	0	#N/A	#N/A	0
HM1_Pyro_I-2228	0	#N/A	#N/A	#N/A	#N/A	#N/A	0	#N/A	#N/A	0	0	#N/A	#N/A	0	0	#N/A	#N/A	0	0	#N/A	#N/A	0	0	#N/A	#N/A	0	0	#N/A	#N/A	0
HM1_Pyro_I-2229	0	#N/A	#N/A	#N/A	#N/A	#N/A	0	#N/A	#N/A	0	0	#N/A	#N/A	0	0	#N/A	#N/A	0	0	#N/A	#N/A	0	0	#N/A	#N/A	0	0	#N/A	#N/A	0
HM1_Pyro_VI-293	0	#N/A	#N/A	#N/A	#N/A	#N/A	0	#N/A	#N/A	0	0	#N/A	#N/A	0	0	#N/A	#N/A	0	0	#N/A	#N/A	0	0	#N/A	#N/A	0	0	#N/A	#N/A	0
HM1_Pyro_I-2234	0	#N/A	#N/A	#N/A	#N/A	#N/A	0	#N/A	#N/A	0	0	#N/A	#N/A	0	0	#N/A	#N/A	0	0	#N/A	#N/A	0	0	#N/A	#N/A	0	0	#N/A	#N/A	0
HM1_Pyro_I-2235	0	#N/A	#N/A	#N/A	#N/A	#N/A	0	#N/A	#N/A	0	0	#N/A	#N/A	0	0	#N/A	#N/A	0	0	#N/A	#N/A	0	0	#N/A	#N/A	0	0	#N/A	#N/A	0
HM1_Pyro_I-2240	0	#N/A	#N/A	#N/A	#N/A	#N/A	0	#N/A	#N/A	0	0	#N/A	#N/A	0	0	#N/A	#N/A	0	0	#N/A	#N/A	0	0	#N/A	#N/A	0	0	#N/A	#N/A	0
HM1_Pyro_VI-294	0	#N/A	#N/A	#N/A	#N/A	#N/A	0	#N/A	#N/A	0	0	#N/A	#N/A	0	0	#N/A	#N/A	0	0	#N/A	#N/A	0	0	#N/A	#N/A	0	0	#N/A	#N/A	0
HM1_Pyro_I-2241	0	#N/A	#N/A	#N/A	#N/A	#N/A	0	#N/A	#N/A	0	0	#N/A	#N/A	0	0	#N/A	#N/A	0	0	#N/A	#N/A	0	0	#N/A	#N/A	0	0	#N/A	#N/A	0
HM1_Pyro_I-2242	0	#N/A	#N/A	#N/A	#N/A	#N/A	0	#N/A	#N/A	0	0	#N/A	#N/A	0	0	#N/A	#N/A	0	0	#N/A	#N/A	0	0	#N/A	#N/A	0	0	#N/A	#N/A	0
HM1_Pyro_I-2243	0	#N/A	#N/A	#N/A	#N/A	#N/A	0	#N/A	#N/A	0	0	#N/A	#N/A	0	0	#N/A	#N/A	0	0	#N/A	#N/A	0	0	#N/A	#N/A	0	0	#N/A	#N/A	0
HM1_Pyro_I-2245	0	#N/A	#N/A	#N/A	#N/A	#N/A	0	#N/A	#N/A	0	0	#N/A	#N/A	0	0	#N/A	#N/A	0	0	#N/A	#N/A	0	0	#N/A	#N/A	0	0	#N/A	#N/A	0
HM1_Pyro_I-2246	0	#N/A	#N/A	#N/A	#N/A	#N/A	0	#N/A	#N/A	0	0	#N/A	#N/A	0	0	#N/A	#N/A	0	0	#N/A	#N/A	0	0	#N/A	#N/A	0	0	#N/A	#N/A	0
HM1_Pyro_VI-295	0	#N/A	#N/A	#N/A	#N/A	#N/A	0	#N/A	#N/A	0	0	#N/A	#N/A	0	0	#N/A	#N/A	0	0	#N/A	#N/A	0	0	#N/A	#N/A	0	0	#N/A	#N/A	0
HM1_Pyro_I-2262	0	#N/A	#N/A	#N/A	#N/A	#N/A	0	#N/A	#N/A	0	0	#N/A	#N/A	0	0	#N/A	#N/A	0	0	#N/A	#N/A	0	0	#N/A	#N/A	0	0	#N/A	#N/A	0
HM1_Pyro_I-2263	0	#N/A	#N/A	#N/A	#N/A	#N/A	0	#N/A	#N/A	0	0	#N/A	#N/A	0	0	#N/A	#N/A	0	0	#N/A	#N/A	0	0	#N/A	#N/A	0	0	#N/A	#N/A	0
HM1_Pyro_I-2264	0	#N/A	#N/A	#N/A	#N/A	#N/A	0	#N/A	#N/A	0	0	#N/A	#N/A	0	0	#N/A	#N/A	0	0	#N/A	#N/A	0	0	#N/A	#N/A	0	0	#N/A	#N/A	0
HM1_Pyro_I-2265	0	#N/A	#N/A	#N/A	#N/A	#N/A	0	#N/A	#N/A	0	0	#N/A	#N/A	0	0	#N/A	#N/A	0	0	#N/A	#N/A	0	0	#N/A	#N/A	0	0	#N/A	#N/A	0
HM1_Pyro_I-2267	0	#N/A	#N/A	#N/A	#N/A	#N/A	0	#N/A	#N/A	0	0	#N/A	#N/A	0	0	#N/A	#N/A	0	0	#N/A	#N/A	0	0	#N/A	#N/A	0	0	#N/A	#N/A	0
HM1_Pyro_I-2268	0	#N/A	#N/A	#N/A	#N/A	#N/A	0	#N/A	#N/A	0	0	#N/A	#N/A	0	0	#N/A	#N/A	0	0	#N/A	#N/A	0	0	#N/A	#N/A	0	0	#N/A	#N/A	0
HM1_Pyro_VI-296	0	#N/A	#N/A	#N/A	#N/A	#N/A	0	#N/A	#N/A	0	0	#N/A	#N/A	0	0	#N/A	#N/A	0	0	#N/A	#N/A	0	0	#N/A	#N/A	0	0	#N/A	#N/A	0
HM1_Pyro_I-2270	0	#N/A	#N/A	#N/A	#N/A	#N/A	0	#N/A	#N/A	0	0	#N/A	#N/A	0	0	#N/A	#N/A	0	0	#N/A	#N/A	0	0	#N/A	#N/A	0	0	#N/A	#N/A	0
HM1_Pyro_I-2272	0	#N/A	#N/A	#N/A	#N/A	#N/A	0	#N/A	#N/A	0	0	#N/A	#N/A	0	0	#N/A	#N/A	0	0	#N/A	#N/A	0	0	#N/A	#N/A	0	0	#N/A	#N/A	0
HM1_Pyro_I-2273	0	#N/A	#N/A	#N/A	#N/A	#N/A	0	#N/A	#N/A	0	0	#N/A	#N/A	0	0	#N/A	#N/A	0	0	#N/A	#N/A	0	0	#N/A	#N/A	0	0	#N/A	#N/A	0
HM1_Pyro_VI-297	0	#N/A	#N/A	#N/A	#N/A	#N/A	0	#N/A	#N/A	0	0	#N/A	#N/A	0	0	#N/A	#N/A	0	0	#N/A	#N/A	0	0	#N/A	#N/A	0	0	#N/A	#N/A	0
HM1_Pyro_I-2274	0	#N/A	#N/A	#N/A	#N/A	#N/A	0	#N/A	#N/A	0	0	#N/A	#N/A	0	0	#N/A	#N/A	0	0	#N/A	#N/A	0	0	#N/A	#N/A	0	0	#N/A	#N/A	0
HM1_Pyro_I-2275	0	#N/A	#N/A	#N/A	#N/A	#N/A	0	#N/A	#N/A	0	0	#N/A	#N/A	0	0	#N/A	#N/A	0	0	#N/A	#N/A	0	0	#N/A	#N/A	0	0	#N/A	#N/A	0
HM1_Pyro_I-2276	0	#N/A	#N/A	#N/A	#N/A	#N/A	0	#N/A	#N/A	0	0	#N/A	#N/A	0	0	#N/A	#N/A	0	0	#N/A	#N/A	0	0	#N/A	#N/A	0	0	#N/A	#N/A	0
HM1_Pyro_I-2278	0	#N/A	#N/A	#N/A	#N/A	#N/A	0	#N/A	#N/A	0	0	#N/A	#N/A	0	0	#N/A	#N/A	0	0	#N/A	#N/A	0	0	#N/A	#N/A	0	0	#N/A	#N/A	0
HM1_Pyro_I-2279	0	#N/A	#N/A	#N/A	#N/A	#N/A	0	#N/A	#N/A	0	0	#N/A	#N/A	0	0	#N/A	#N/A	0	0	#N/A	#N/A	0	0	#N/A	#N/A	0	0	#N/A	#N/A	0
HM1_Pyro_I-2280	0	#N/A	#N/A	#N/A	#N/A	#N/A	0	#N/A	#N/A	0	0	#N/A	#N/A	0	0	#N/A	#N/A	0	0	#N/A	#N/A	0	0	#N/A	#N/A	0	0	#N/A	#N/A	0
HM1_Pyro_I-2281	0	#N/A	#N/A	#N/A	#N/A	#N/A	0	#N/A	#N/A	0	0	#N/A	#N/A	0	0	#N/A	#N/A	0	0	#N/A	#N/A	0	0	#N/A	#N/A	0	0	#N/A	#N/A	0
HM1_Pyro_VI-298	0	#N/A	#N/A	#N/A	#N/A	#N/A	0	#N/A	#N/A	0	0	#N/A	#N/A	0	0	#N/A	#N/A	0	0	#N/A	#N/A	0	0	#N/A	#N/A	0	0	#N/A	#N/A	0
HM1_Pyro_I-2285	0	#N/A	#N/A	#N/A	#N/A	#N/A	0	#N/A	#N/A	0	0	#N/A	#N/A	0	0	#N/A	#N/A	0	0	#N/A	#N/A	0	0	#N/A	#N/A	0	0	#N/A	#N/A	0
HM1_Pyro_I-2286	0	#N/A	#N/A	#N/A	#N/A	#N/A	0	#N/A	#N/A	0	0	#N/A	#N/A	0	0	#N/A	#N/A	0	0	#N/A	#N/A	0	0	#N/A	#N/A	0	0	#N/A	#N/A	0
HM1_Pyro_VI-299	0	#N/A	#N/A	#N/A	#N/A	#N/A	0	#N/A	#N/A	0	0	#N/A	#N/A	0	0	#N/A	#N/A	0	0	#N/A	#N/A	0	0	#N/A	#N/A	0	0	#N/A	#N/A	0
HM1_Pyro_I-2287	0	#N/A	#N/A	#N/A	#N/A	#N/A	0	#N/A	#N/A	0	0	#N/A	#N/A	0	0	#N/A	#N/A	0	0	#N/A	#N/A	0	0	#N/A	#N/A	0	0	#N/A	#N/A	0
HM1_Pyro_I-2292	0	#N/A	#N/A	#N/A	#N/A	#N/A	0	#N/A	#N/A	0	0	#N/A	#N/A	0	0	#N/A	#N/A	0	0	#N/A	#N/A	0	0	#N/A	#N/A	0	0	#N/A	#N/A	0
HM1_Pyro_I-2293	0	#N/A	#N/A	#N/A	#N/A	#N/A	0	#N/A	#N/A	0	0	#N/A	#N/A	0	0	#N/A	#N/A	0	0	#N/A	#N/A	0	0	#N/A	#N/A	0	0	#N/A	#N/A	0
HM1_Pyro_I-2295	0	#N/A	#N/A	#N/A	#N/A	#N/A	0	#N/A	#N/A	0	0	#N/A	#N/A	0	0	#N/A	#N/A	0	0	#N/A	#N/A	0	0	#N/A	#N/A	0	0	#N/A	#N/A	0
HM1_Pyro_VI-300	0	#N/A	#N/A	#N/A	#N/A	#N/A	0	#N/A	#N/A	0	0	#N/A	#N/A	0	0	#N/A	#N/A	0	0	#N/A	#N/A	0	0	#N/A	#N/A	0	0	#N/A	#N/A	0
HM1_Pyro_I-2296	0	#N/A	#N/A	#N/A	#N/A	#N/A	0	#N/A	#N/A	0	0	#N/A	#N/A	0	0	#N/A	#N/A	0	0	#N/A	#N/A	0	0	#N/A	#N/A	0	0	#N/A	#N/A	0
HM1_Pyro_I-2299	0	#N/A	#N/A	#N/A	#N/A	#N/A	0	#N/A	#N/A	0	0	#N/A	#N/A	0	0	#N/A	#N/A	0	0	#N/A	#N/A	0	0	#N/A	#N/A	0	0	#N/A	#N/A	0
HM1_Pyro_I-2301	0	#N/A	#N/A	#N/A	#N/A	#N/A	0	#N/A	#N/A	0	0	#N/A	#N/A	0	0	#N/A	#N/A	0	0	#N/A	#N/A	0	0	#N/A	#N/A	0	0	#N/A	#N/A	0
HM1_Pyro_I-2302	0	#N/A	#N/A	#N/A	#N/A	#N/A	0	#N/A	#N/A	0	0	#N/A	#N/A	0	0	#N/A	#N/A	0	0	#N/A	#N/A	0	0	#N/A	#N/A	0	0	#N/A	#N/A	0
HM1_Pyro_VI-301	0	#N/A	#N/A	#N/A	#N/A	#N/A	0	#N/A	#N/A	0	0	#N/A	#N/A	0	0	#N/A	#N/A	0	0	#N/A	#N/A	0	0	#N/A	#N/A	0	0	#N/A	#N/A	0
HM1_Pyro_I-2303	0	#N/A	#N/A	#N/A	#N/A	#N/A	0	#N/A	#N/A	0	0	#N/A	#N/A	0	0	#N/A	#N/A	0	0	#N/A	#N/A	0	0	#N/A	#N/A	0	0	#N/A	#N/A	0
HM1_Pyro_I-2304	0	#N/A	#N/A	#N/A	#N/A	#N/A	0	#N/A	#N/A	0	0	#N/A	#N/A	0	0	#N/A	#N/A	0	0	#N/A	#N/A	0	0	#N/A	#N/A	0	0	#N/A	#N/A	0
HM1_Pyro_VI-302	0	#N/A	#N/A	#N/A	#N/A	#N/A	0	#N/A	#N/A	0	0	#N/A	#N/A	0	0	#N/A	#N/A	0	0	#N/A	#N/A	0	0	#N/A	#N/A	0	0	#N/A	#N/A	0
HM1_Pyro_I-2306	0	#N/A	#N/A	#N/A	#N/A	#N/A	0	#N/A	#N/A	0	0	#N/A	#N/A	0	0	#N/A	#N/A	0	0	#N/A	#N/A	0	0	#N/A	#N/A	0	0	#N/A	#N/A	0
HM1_Pyro_I-2307	0	#N/A	#N/A	#N/A	#N/A	#N/A	0	#N/A	#N/A	0	0	#N/A	#N/A	0	0	#N/A	#N/A	0	0	#N/A	#N/A	0	0	#N/A	#N/A	0	0	#N/A	#N/A	0
HM1_Pyro_I-2308	0	#N/A	#N/A	#N/A	#N/A	#N/A	0	#N/A	#N/A	0	0	#N/A	#N/A	0	0	#N/A	#N/A	0	0	#N/A	#N/A	0	0	#N/A	#N/A	0	0	#N/A	#N/A	0
HM1_Pyro_I-2309	0	#N/A	#N/A	#N/A	#N/A	#N/A	0	#N/A	#N/A	0	0	#N/A	#N/A	0	0	#N/A	#N/A	0	0	#N/A	#N/A	0	0	#N/A	#N/A	0	0	#N/A	#N/A	0
HM1_Pyro_I-2310	0	#N/A	#N/A	#N/A	#N/A	#N/A	0	#N/A	#N/A	0	0	#N/A	#N/A	0	0	#N/A	#N/A	0	0	#N/A	#N/A	0	0	#N/A	#N/A	0	0	#N/A	#N/A	0
HM1_Pyro_I-2311	0	#N/A	#N/A	#N/A	#N/A	#N/A	0	#N/A	#N/A	0	0	#N/A	#N/A	0	0	#N/A	#N/A	0	0	#N/A	#N/A	0	0	#N/A	#N/A	0	0	#N/A	#N/A	0
HM1_Pyro_I-2312	0	#N/A	#N/A	#N/A	#N/A	#N/A	0	#N/A	#N/A	0	0	#N/A	#N/A	0	0	#N/A	#N/A	0	0	#N/A	#N/A	0	0	#N/A	#N/A	0	0	#N/A	#N/A	0
HM1_Pyro_I-2315	0	#N/A	#N/A	#N/A	#N/A	#N/A	0	#N/A	#N/A	0	0	#N/A	#N/A	0	0	#N/A	#N/A	0	0	#N/A	#N/A	0	0	#N/A	#N/A	0	0	#N/A	#N/A	0
HM1_Pyro_I-2317	0	#N/A	#N/A	#N/A	#N/A	#N/A	0	#N/A	#N/A	0	0	#N/A	#N/A	0	0	#N/A	#N/A	0	0	#N/A	#N/A	0	0	#N/A	#N/A	0	0	#N/A	#N/A	0
HM1_Pyro_VI-303	0	#N/A	#N/A	#N/A	#N/A	#N/A	0	#N/A	#N/A	0	0	#N/A	#N/A	0	0	#N/A	#N/A	0	0	#N/A	#N/A	0	0	#N/A	#N/A	0	0	#N/A	#N/A	0
HM1_Pyro_I-2318	0	#N/A	#N/A	#N/A	#N/A	#N/A	0	#N/A	#N/A	0	0	#N/A	#N/A	0	0	#N/A	#N/A	0	0	#N/A	#N/A	0	0	#N/A	#N/A	0	0	#N/A	#N/A	0
HM1_Pyro_I-2320	0	#N/A	#N/A	#N/A	#N/A	#N/A	0	#N/A	#N/A	0	0	#N/A	#N/A	0	0	#N/A	#N/A	0	0	#N/A	#N/A	0	0	#N/A	#N/A	0	0	#N/A	#N/A	0
HM1_Pyro_VI-304	0	#N/A	#N/A	#N/A	#N/A	#N/A	0	#N/A	#N/A	0	0	#N/A	#N/A	0	0	#N/A	#N/A	0	0	#N/A	#N/A	0	0	#N/A	#N/A	0	0	#N/A	#N/A	0
HM1_Pyro_I-2322	0	#N/A	#N/A	#N/A	#N/A	#N/A	0	#N/A	#N/A	0	0	#N/A	#N/A	0	0	#N/A	#N/A	0	0	#N/A	#N/A	0	0	#N/A	#N/A	0	0	#N/A	#N/A	0
HM1_Pyro_I-2324	0	#N/A	#N/A	#N/A	#N/A	#N/A	0	#N/A	#N/A	0	0	#N/A	#N/A	0	0	#N/A	#N/A	0	0	#N/A	#N/A	0	0	#N/A	#N/A	0	0	#N/A	#N/A	0
HM1_Pyro_I-2325	0	#N/A	#N/A	#N/A	#N/A	#N/A	0	#N/A	#N/A	0	0	#N/A	#N/A	0	0	#N/A	#N/A	0	0	#N/A	#N/A	0	0	#N/A	#N/A	0	0	#N/A	#N/A	0
HM1_Pyro_I-2326	0	#N/A	#N/A	#N/A	#N/A	#N/A	0	#N/A	#N/A	0	0	#N/A	#N/A	0	0	#N/A	#N/A	0	0	#N/A	#N/A	0	0	#N/A	#N/A	0	0	#N/A	#N/A	0
HM1_Pyro_I-2328	0	#N/A	#N/A	#N/A	#N/A	#N/A	0	#N/A	#N/A	0	0	#N/A	#N/A	0	0	#N/A	#N/A	0	0	#N/A	#N/A	0	0	#N/A	#N/A	0	0	#N/A	#N/A	0
HM1_Pyro_I-2330	0	#N/A	#N/A	#N/A	#N/A	#N/A	0	#N/A	#N/A	0	0	#N/A	#N/A	0	0	#N/A	#N/A	0	0	#N/A	#N/A	0	0	#N/A	#N/A	0	0	#N/A	#N/A	0
HM1_Pyro_I-2331	0	#N/A	#N/A	#N/A	#N/A	#N/A	0	#N/A	#N/A	0	0	#N/A	#N/A	0	0	#N/A	#N/A	0	0	#N/A	#N/A	0	0	#N/A	#N/A	0	0	#N/A	#N/A	0
HM1_Pyro_I-2332	0	#N/A	#N/A	#N/A	#N/A	#N/A	0	#N/A	#N/A	0	0	#N/A	#N/A	0	0	#N/A	#N/A	0	0	#N/A	#N/A	0	0	#N/A	#N/A	0	0	#N/A	#N/A	0
HM1_Pyro_I-2333	0	#N/A	#N/A	#N/A	#N/A	#N/A	0	#N/A	#N/A	0	0	#N/A	#N/A	0	0	#N/A	#N/A	0	0	#N/A	#N/A	0	0	#N/A	#N/A	0	0	#N/A	#N/A	0
HM1_Pyro_I-2334	0	#N/A	#N/A	#N/A	#N/A	#N/A	0	#N/A	#N/A	0	0	#N/A	#N/A	0	0	#N/A	#N/A	0	0	#N/A	#N/A	0	0	#N/A	#N/A	0	0	#N/A	#N/A	0
HM1_Pyro_VI-306	0	#N/A	#N/A	#N/A	#N/A	#N/A	0	#N/A	#N/A	0	0	#N/A	#N/A	0	0	#N/A	#N/A	0	0	#N/A	#N/A	0	0	#N/A	#N/A	0	0	#N/A	#N/A	0
HM1_Pyro_I-2336	0	#N/A	#N/A	#N/A	#N/A	#N/A	0	#N/A	#N/A	0	0	#N/A	#N/A	0	0	#N/A	#N/A	0	0	#N/A	#N/A	0	0	#N/A	#N/A	0	0	#N/A	#N/A	0
HM1_Pyro_I-2337	0	#N/A	#N/A	#N/A	#N/A	#N/A	0	#N/A	#N/A	0	0	#N/A	#N/A	0	0	#N/A	#N/A	0	0	#N/A	#N/A	0	0	#N/A	#N/A	0	0	#N/A	#N/A	0
HM1_Pyro_I-2340	0	#N/A	#N/A	#N/A	#N/A	#N/A	0	#N/A	#N/A	0	0	#N/A	#N/A	0	0	#N/A	#N/A	0	0	#N/A	#N/A	0	0	#N/A	#N/A	0	0	#N/A	#N/A	0
HM1_Pyro_I-2342	0	#N/A	#N/A	#N/A	#N/A	#N/A	0	#N/A	#N/A	0	0	#N/A	#N/A	0	0	#N/A	#N/A	0	0	#N/A	#N/A	0	0	#N/A	#N/A	0	0	#N/A	#N/A	0
HM1_Pyro_VI-308	0	#N/A	#N/A	#N/A	#N/A	#N/A	0	#N/A	#N/A	0	0	#N/A	#N/A	0	0	#N/A	#N/A	0	0	#N/A	#N/A	0	0	#N/A	#N/A	0	0	#N/A	#N/A	0
HM1_Pyro_I-2343	0	#N/A	#N/A	#N/A	#N/A	#N/A	0	#N/A	#N/A	0	0	#N/A	#N/A	0	0	#N/A	#N/A	0	0	#N/A	#N/A	0	0	#N/A	#N/A	0	0	#N/A	#N/A	0
HM1_Pyro_I-2344	0	#N/A	#N/A	#N/A	#N/A	#N/A	0	#N/A	#N/A	0	0	#N/A	#N/A	0	0	#N/A	#N/A	0	0	#N/A	#N/A	0	0	#N/A	#N/A	0	0	#N/A	#N/A	0
HM1_Pyro_I-2350	0	#N/A	#N/A	#N/A	#N/A	#N/A	0	#N/A	#N/A	0	0	#N/A	#N/A	0	0	#N/A	#N/A	0	0	#N/A	#N/A	0	0	#N/A	#N/A	0	0	#N/A	#N/A	0
HM1_Pyro_I-2351	0	#N/A	#N/A	#N/A	#N/A	#N/A	0	#N/A	#N/A	0	0	#N/A	#N/A	0	0	#N/A	#N/A	0	0	#N/A	#N/A	0	0	#N/A	#N/A	0	0	#N/A	#N/A	0
HM1_Pyro_I-2353	0	#N/A	#N/A	#N/A	#N/A	#N/A	0	#N/A	#N/A	0	0	#N/A	#N/A	0	0	#N/A	#N/A	0	0	#N/A	#N/A	0	0	#N/A	#N/A	0	0	#N/A	#N/A	0
HM1_Pyro_I-2354	0	#N/A	#N/A	#N/A	#N/A	#N/A	0	#N/A	#N/A	0	0	#N/A	#N/A	0	0	#N/A	#N/A	0	0	#N/A	#N/A	0	0	#N/A	#N/A	0	0	#N/A	#N/A	0
HM1_Pyro_I-2355	0	#N/A	#N/A	#N/A	#N/A	#N/A	0	#N/A	#N/A	0	0	#N/A	#N/A	0	0	#N/A	#N/A	0	0	#N/A	#N/A	0	0	#N/A	#N/A	0	0	#N/A	#N/A	0
HM1_Pyro_I-2356	0	#N/A	#N/A	#N/A	#N/A	#N/A	0	#N/A	#N/A	0	0	#N/A	#N/A	0	0	#N/A	#N/A	0	0	#N/A	#N/A	0	0	#N/A	#N/A	0	0	#N/A	#N/A	0
HM1_Pyro_I-2357	0	#N/A	#N/A	#N/A	#N/A	#N/A	0	#N/A	#N/A	0	0	#N/A	#N/A	0	0	#N/A	#N/A	0	0	#N/A	#N/A	0	0	#N/A	#N/A	0	0	#N/A	#N/A	0
HM1_Pyro_I-2358	0	#N/A	#N/A	#N/A	#N/A	#N/A	0	#N/A	#N/A	0	0	#N/A	#N/A	0	0	#N/A	#N/A	0	0	#N/A	#N/A	0	0	#N/A	#N/A	0	0	#N/A	#N/A	0
HM1_Pyro_I-2359	0	#N/A	#N/A	#N/A	#N/A	#N/A	0	#N/A	#N/A	0	0	#N/A	#N/A	0	0	#N/A	#N/A	0	0	#N/A	#N/A	0	0	#N/A	#N/A	0	0	#N/A	#N/A	0
HM1_Pyro_I-2360	0	#N/A	#N/A	#N/A	#N/A	#N/A	0	#N/A	#N/A	0	0	#N/A	#N/A	0	0	#N/A	#N/A	0	0	#N/A	#N/A	0	0	#N/A	#N/A	0	0	#N/A	#N/A	0
HM1_Pyro_I-2361	0	#N/A	#N/A	#N/A	#N/A	#N/A	0	#N/A	#N/A	0	0	#N/A	#N/A	0	0	#N/A	#N/A	0	0	#N/A	#N/A	0	0	#N/A	#N/A	0	0	#N/A	#N/A	0
HM1_Pyro_I-2362	0	#N/A	#N/A	#N/A	#N/A	#N/A	0	#N/A	#N/A	0	0	#N/A	#N/A	0	0	#N/A	#N/A	0	0	#N/A	#N/A	0	0	#N/A	#N/A	0	0	#N/A	#N/A	0
HM1_Pyro_I-2363	0	#N/A	#N/A	#N/A	#N/A	#N/A	0	#N/A	#N/A	0	0	#N/A	#N/A	0	0	#N/A	#N/A	0	0	#N/A	#N/A	0	0	#N/A	#N/A	0	0	#N/A	#N/A	0
HM1_Pyro_I-2364	0	#N/A	#N/A	#N/A	#N/A	#N/A	0	#N/A	#N/A	0	0	#N/A	#N/A	0	0	#N/A	#N/A	0	0	#N/A	#N/A	0	0	#N/A	#N/A	0	0	#N/A	#N/A	0
HM1_Pyro_I-2365	0	#N/A	#N/A	#N/A	#N/A	#N/A	0	#N/A	#N/A	0	0	#N/A	#N/A	0	0	#N/A	#N/A	0	0	#N/A	#N/A	0	0	#N/A	#N/A	0	0	#N/A	#N/A	0
HM1_Pyro_I-2366	0	#N/A	#N/A	#N/A	#N/A	#N/A	0	#N/A	#N/A	0	0	#N/A	#N/A	0	0	#N/A	#N/A	0	0	#N/A	#N/A	0	0	#N/A	#N/A	0	0	#N/A	#N/A	0
HM1_Pyro_I-2367	0	#N/A	#N/A	#N/A	#N/A	#N/A	0	#N/A	#N/A	0	0	#N/A	#N/A	0	0	#N/A	#N/A	0	0	#N/A	#N/A	0	0	#N/A	#N/A	0	0	#N/A	#N/A	0
HM1_Pyro_VI-309	0	#N/A	#N/A	#N/A	#N/A	#N/A	0	#N/A	#N/A	0	0	#N/A	#N/A	0	0	#N/A	#N/A	0	0	#N/A	#N/A	0	0	#N/A	#N/A	0	0	#N/A	#N/A	0
HM1_Pyro_I-2371	0	#N/A	#N/A	#N/A	#N/A	#N/A	0	#N/A	#N/A	0	0	#N/A	#N/A	0	0	#N/A	#N/A	0	0	#N/A	#N/A	0	0	#N/A	#N/A	0	0	#N/A	#N/A	0
HM1_Pyro_I-2375	0	#N/A	#N/A	#N/A	#N/A	#N/A	0	#N/A	#N/A	0	0	#N/A	#N/A	0	0	#N/A	#N/A	0	0	#N/A	#N/A	0	0	#N/A	#N/A	0	0	#N/A	#N/A	0
HM1_Pyro_I-2376	0	#N/A	#N/A	#N/A	#N/A	#N/A	0	#N/A	#N/A	0	0	#N/A	#N/A	0	0	#N/A	#N/A	0	0	#N/A	#N/A	0	0	#N/A	#N/A	0	0	#N/A	#N/A	0
HM1_Pyro_I-2377	0	#N/A	#N/A	#N/A	#N/A	#N/A	0	#N/A	#N/A	0	0	#N/A	#N/A	0	0	#N/A	#N/A	0	0	#N/A	#N/A	0	0	#N/A	#N/A	0	0	#N/A	#N/A	0
HM1_Pyro_I-2378	0	#N/A	#N/A	#N/A	#N/A	#N/A	0	#N/A	#N/A	0	0	#N/A	#N/A	0	0	#N/A	#N/A	0	0	#N/A	#N/A	0	0	#N/A	#N/A	0	0	#N/A	#N/A	0
HM1_Pyro_VI-315	0	#N/A	#N/A	#N/A	#N/A	#N/A	0	#N/A	#N/A	0	0	#N/A	#N/A	0	0	#N/A	#N/A	0	0	#N/A	#N/A	0	0	#N/A	#N/A	0	0	#N/A	#N/A	0
HM1_Pyro_I-2381	0	#N/A	#N/A	#N/A	#N/A	#N/A	0	#N/A	#N/A	0	0	#N/A	#N/A	0	0	#N/A	#N/A	0	0	#N/A	#N/A	0	0	#N/A	#N/A	0	0	#N/A	#N/A	0
HM1_Pyro_VI-316	0	#N/A	#N/A	#N/A	#N/A	#N/A	0	#N/A	#N/A	0	0	#N/A	#N/A	0	0	#N/A	#N/A	0	0	#N/A	#N/A	0	0	#N/A	#N/A	0	0	#N/A	#N/A	0
HM1_Pyro_I-2382	0	#N/A	#N/A	#N/A	#N/A	#N/A	0	#N/A	#N/A	0	0	#N/A	#N/A	0	0	#N/A	#N/A	0	0	#N/A	#N/A	0	0	#N/A	#N/A	0	0	#N/A	#N/A	0
HM1_Pyro_I-2383	0	#N/A	#N/A	#N/A	#N/A	#N/A	0	#N/A	#N/A	0	0	#N/A	#N/A	0	0	#N/A	#N/A	0	0	#N/A	#N/A	0	0	#N/A	#N/A	0	0	#N/A	#N/A	0
HM1_Pyro_I-2384	0	#N/A	#N/A	#N/A	#N/A	#N/A	0	#N/A	#N/A	0	0	#N/A	#N/A	0	0	#N/A	#N/A	0	0	#N/A	#N/A	0	0	#N/A	#N/A	0	0	#N/A	#N/A	0
HM1_Pyro_I-2386	0	#N/A	#N/A	#N/A	#N/A	#N/A	0	#N/A	#N/A	0	0	#N/A	#N/A	0	0	#N/A	#N/A	0	0	#N/A	#N/A	0	0	#N/A	#N/A	0	0	#N/A	#N/A	0
HM1_Pyro_I-2387	0	#N/A	#N/A	#N/A	#N/A	#N/A	0	#N/A	#N/A	0	0	#N/A	#N/A	0	0	#N/A	#N/A	0	0	#N/A	#N/A	0	0	#N/A	#N/A	0	0	#N/A	#N/A	0
HM1_Pyro_I-2388	0	#N/A	#N/A	#N/A	#N/A	#N/A	0	#N/A	#N/A	0	0	#N/A	#N/A	0	0	#N/A	#N/A	0	0	#N/A	#N/A	0	0	#N/A	#N/A	0	0	#N/A	#N/A	0
HM1_Pyro_I-2390	0	#N/A	#N/A	#N/A	#N/A	#N/A	0	#N/A	#N/A	0	0	#N/A	#N/A	0	0	#N/A	#N/A	0	0	#N/A	#N/A	0	0	#N/A	#N/A	0	0	#N/A	#N/A	0
HM1_Pyro_I-2394	0	#N/A	#N/A	#N/A	#N/A	#N/A	0	#N/A	#N/A	0	0	#N/A	#N/A	0	0	#N/A	#N/A	0	0	#N/A	#N/A	0	0	#N/A	#N/A	0	0	#N/A	#N/A	0
HM1_Pyro_I-2395	0	#N/A	#N/A	#N/A	#N/A	#N/A	0	#N/A	#N/A	0	0	#N/A	#N/A	0	0	#N/A	#N/A	0	0	#N/A	#N/A	0	0	#N/A	#N/A	0	0	#N/A	#N/A	0
HM1_Pyro_I-2397	0	#N/A	#N/A	#N/A	#N/A	#N/A	0	#N/A	#N/A	0	0	#N/A	#N/A	0	0	#N/A	#N/A	0	0	#N/A	#N/A	0	0	#N/A	#N/A	0	0	#N/A	#N/A	0
HM1_Pyro_I-2398	0	#N/A	#N/A	#N/A	#N/A	#N/A	0	#N/A	#N/A	0	0	#N/A	#N/A	0	0	#N/A	#N/A	0	0	#N/A	#N/A	0	0	#N/A	#N/A	0	0	#N/A	#N/A	0
HM1_Pyro_VI-317	0	#N/A	#N/A	#N/A	#N/A	#N/A	0	#N/A	#N/A	0	0	#N/A	#N/A	0	0	#N/A	#N/A	0	0	#N/A	#N/A	0	0	#N/A	#N/A	0	0	#N/A	#N/A	0
HM1_Pyro_VI-318	0	#N/A	#N/A	#N/A	#N/A	#N/A	0	#N/A	#N/A	0	0	#N/A	#N/A	0	0	#N/A	#N/A	0	0	#N/A	#N/A	0	0	#N/A	#N/A	0	0	#N/A	#N/A	0
HM1_Pyro_I-2400	0	#N/A	#N/A	#N/A	#N/A	#N/A	0	#N/A	#N/A	0	0	#N/A	#N/A	0	0	#N/A	#N/A	0	0	#N/A	#N/A	0	0	#N/A	#N/A	0	0	#N/A	#N/A	0
HM1_Pyro_I-2401	0	#N/A	#N/A	#N/A	#N/A	#N/A	0	#N/A	#N/A	0	0	#N/A	#N/A	0	0	#N/A	#N/A	0	0	#N/A	#N/A	0	0	#N/A	#N/A	0	0	#N/A	#N/A	0
HM1_Pyro_I-2402	0	#N/A	#N/A	#N/A	#N/A	#N/A	0	#N/A	#N/A	0	0	#N/A	#N/A	0	0	#N/A	#N/A	0	0	#N/A	#N/A	0	0	#N/A	#N/A	0	0	#N/A	#N/A	0
HM1_Pyro_VI-319	0	#N/A	#N/A	#N/A	#N/A	#N/A	0	#N/A	#N/A	0	0	#N/A	#N/A	0	0	#N/A	#N/A	0	0	#N/A	#N/A	0	0	#N/A	#N/A	0	0	#N/A	#N/A	0
HM1_Pyro_I-2404	0	#N/A	#N/A	#N/A	#N/A	#N/A	0	#N/A	#N/A	0	0	#N/A	#N/A	0	0	#N/A	#N/A	0	0	#N/A	#N/A	0	0	#N/A	#N/A	0	0	#N/A	#N/A	0
HM1_Pyro_I-2405	0	#N/A	#N/A	#N/A	#N/A	#N/A	0	#N/A	#N/A	0	0	#N/A	#N/A	0	0	#N/A	#N/A	0	0	#N/A	#N/A	0	0	#N/A	#N/A	0	0	#N/A	#N/A	0
HM1_Pyro_I-2406	0	#N/A	#N/A	#N/A	#N/A	#N/A	0	#N/A	#N/A	0	0	#N/A	#N/A	0	0	#N/A	#N/A	0	0	#N/A	#N/A	0	0	#N/A	#N/A	0	0	#N/A	#N/A	0
HM1_Pyro_VI-320	0	#N/A	#N/A	#N/A	#N/A	#N/A	0	#N/A	#N/A	0	0	#N/A	#N/A	0	0	#N/A	#N/A	0	0	#N/A	#N/A	0	0	#N/A	#N/A	0	0	#N/A	#N/A	0
HM1_Pyro_I-2408	0	#N/A	#N/A	#N/A	#N/A	#N/A	0	#N/A	#N/A	0	0	#N/A	#N/A	0	0	#N/A	#N/A	0	0	#N/A	#N/A	0	0	#N/A	#N/A	0	0	#N/A	#N/A	0
HM1_Pyro_I-2409	0	#N/A	#N/A	#N/A	#N/A	#N/A	0	#N/A	#N/A	0	0	#N/A	#N/A	0	0	#N/A	#N/A	0	0	#N/A	#N/A	0	0	#N/A	#N/A	0	0	#N/A	#N/A	0
HM1_Pyro_I-2410	0	#N/A	#N/A	#N/A	#N/A	#N/A	0	#N/A	#N/A	0	0	#N/A	#N/A	0	0	#N/A	#N/A	0	0	#N/A	#N/A	0	0	#N/A	#N/A	0	0	#N/A	#N/A	0
HM1_Pyro_I-2411	0	#N/A	#N/A	#N/A	#N/A	#N/A	0	#N/A	#N/A	0	0	#N/A	#N/A	0	0	#N/A	#N/A	0	0	#N/A	#N/A	0	0	#N/A	#N/A	0	0	#N/A	#N/A	0
HM1_Pyro_VI-321	0	#N/A	#N/A	#N/A	#N/A	#N/A	0	#N/A	#N/A	0	0	#N/A	#N/A	0	0	#N/A	#N/A	0	0	#N/A	#N/A	0	0	#N/A	#N/A	0	0	#N/A	#N/A	0
HM1_Pyro_I-2417	0	#N/A	#N/A	#N/A	#N/A	#N/A	0	#N/A	#N/A	0	0	#N/A	#N/A	0	0	#N/A	#N/A	0	0	#N/A	#N/A	0	0	#N/A	#N/A	0	0	#N/A	#N/A	0
HM1_Pyro_I-2418	0	#N/A	#N/A	#N/A	#N/A	#N/A	0	#N/A	#N/A	0	0	#N/A	#N/A	0	0	#N/A	#N/A	0	0	#N/A	#N/A	0	0	#N/A	#N/A	0	0	#N/A	#N/A	0
HM1_Pyro_I-2421	0	#N/A	#N/A	#N/A	#N/A	#N/A	0	#N/A	#N/A	0	0	#N/A	#N/A	0	0	#N/A	#N/A	0	0	#N/A	#N/A	0	0	#N/A	#N/A	0	0	#N/A	#N/A	0
HM1_Pyro_VI-323	0	#N/A	#N/A	#N/A	#N/A	#N/A	0	#N/A	#N/A	0	0	#N/A	#N/A	0	0	#N/A	#N/A	0	0	#N/A	#N/A	0	0	#N/A	#N/A	0	0	#N/A	#N/A	0
HM1_Pyro_I-2429	0	#N/A	#N/A	#N/A	#N/A	#N/A	0	#N/A	#N/A	0	0	#N/A	#N/A	0	0	#N/A	#N/A	0	0	#N/A	#N/A	0	0	#N/A	#N/A	0	0	#N/A	#N/A	0
HM1_Pyro_I-2430	0	#N/A	#N/A	#N/A	#N/A	#N/A	0	#N/A	#N/A	0	0	#N/A	#N/A	0	0	#N/A	#N/A	0	0	#N/A	#N/A	0	0	#N/A	#N/A	0	0	#N/A	#N/A	0
HM1_Pyro_I-2431	0	#N/A	#N/A	#N/A	#N/A	#N/A	0	#N/A	#N/A	0	0	#N/A	#N/A	0	0	#N/A	#N/A	0	0	#N/A	#N/A	0	0	#N/A	#N/A	0	0	#N/A	#N/A	0
HM1_Pyro_I-2432	0	#N/A	#N/A	#N/A	#N/A	#N/A	0	#N/A	#N/A	0	0	#N/A	#N/A	0	0	#N/A	#N/A	0	0	#N/A	#N/A	0	0	#N/A	#N/A	0	0	#N/A	#N/A	0
HM1_Pyro_I-2433	0	#N/A	#N/A	#N/A	#N/A	#N/A	0	#N/A	#N/A	0	0	#N/A	#N/A	0	0	#N/A	#N/A	0	0	#N/A	#N/A	0	0	#N/A	#N/A	0	0	#N/A	#N/A	0
HM1_Pyro_I-2436	0	#N/A	#N/A	#N/A	#N/A	#N/A	0	#N/A	#N/A	0	0	#N/A	#N/A	0	0	#N/A	#N/A	0	0	#N/A	#N/A	0	0	#N/A	#N/A	0	0	#N/A	#N/A	0
HM1_Pyro_I-2437	0	#N/A	#N/A	#N/A	#N/A	#N/A	0	#N/A	#N/A	0	0	#N/A	#N/A	0	0	#N/A	#N/A	0	0	#N/A	#N/A	0	0	#N/A	#N/A	0	0	#N/A	#N/A	0
HM1_Pyro_VI-324	0	#N/A	#N/A	#N/A	#N/A	#N/A	0	#N/A	#N/A	0	0	#N/A	#N/A	0	0	#N/A	#N/A	0	0	#N/A	#N/A	0	0	#N/A	#N/A	0	0	#N/A	#N/A	0
HM1_Pyro_I-2439	0	#N/A	#N/A	#N/A	#N/A	#N/A	0	#N/A	#N/A	0	0	#N/A	#N/A	0	0	#N/A	#N/A	0	0	#N/A	#N/A	0	0	#N/A	#N/A	0	0	#N/A	#N/A	0
HM1_Pyro_I-2440	0	#N/A	#N/A	#N/A	#N/A	#N/A	0	#N/A	#N/A	0	0	#N/A	#N/A	0	0	#N/A	#N/A	0	0	#N/A	#N/A	0	0	#N/A	#N/A	0	0	#N/A	#N/A	0
HM1_Pyro_I-2441	0	#N/A	#N/A	#N/A	#N/A	#N/A	0	#N/A	#N/A	0	0	#N/A	#N/A	0	0	#N/A	#N/A	0	0	#N/A	#N/A	0	0	#N/A	#N/A	0	0	#N/A	#N/A	0
HM1_Pyro_I-2443	0	#N/A	#N/A	#N/A	#N/A	#N/A	0	#N/A	#N/A	0	0	#N/A	#N/A	0	0	#N/A	#N/A	0	0	#N/A	#N/A	0	0	#N/A	#N/A	0	0	#N/A	#N/A	0
HM1_Pyro_I-2444	0	#N/A	#N/A	#N/A	#N/A	#N/A	0	#N/A	#N/A	0	0	#N/A	#N/A	0	0	#N/A	#N/A	0	0	#N/A	#N/A	0	0	#N/A	#N/A	0	0	#N/A	#N/A	0
HM1_Pyro_I-2445	0	#N/A	#N/A	#N/A	#N/A	#N/A	0	#N/A	#N/A	0	0	#N/A	#N/A	0	0	#N/A	#N/A	0	0	#N/A	#N/A	0	0	#N/A	#N/A	0	0	#N/A	#N/A	0
HM1_Pyro_I-2446	0	#N/A	#N/A	#N/A	#N/A	#N/A	0	#N/A	#N/A	0	0	#N/A	#N/A	0	0	#N/A	#N/A	0	0	#N/A	#N/A	0	0	#N/A	#N/A	0	0	#N/A	#N/A	0
HM1_Pyro_VI-325	0	#N/A	#N/A	#N/A	#N/A	#N/A	0	#N/A	#N/A	0	0	#N/A	#N/A	0	0	#N/A	#N/A	0	0	#N/A	#N/A	0	0	#N/A	#N/A	0	0	#N/A	#N/A	0
HM1_Pyro_VI-326	0	#N/A	#N/A	#N/A	#N/A	#N/A	0	#N/A	#N/A	0	0	#N/A	#N/A	0	0	#N/A	#N/A	0	0	#N/A	#N/A	0	0	#N/A	#N/A	0	0	#N/A	#N/A	0
HM1_Pyro_VI-327	0	#N/A	#N/A	#N/A	#N/A	#N/A	0	#N/A	#N/A	0	0	#N/A	#N/A	0	0	#N/A	#N/A	0	0	#N/A	#N/A	0	0	#N/A	#N/A	0	0	#N/A	#N/A	0
HM1_Pyro_VI-328	0	#N/A	#N/A	#N/A	#N/A	#N/A	0	#N/A	#N/A	0	0	#N/A	#N/A	0	0	#N/A	#N/A	0	0	#N/A	#N/A	0	0	#N/A	#N/A	0	0	#N/A	#N/A	0
HM1_Pyro_VI-329	0	#N/A	#N/A	#N/A	#N/A	#N/A	0	#N/A	#N/A	0	0	#N/A	#N/A	0	0	#N/A	#N/A	0	0	#N/A	#N/A	0	0	#N/A	#N/A	0	0	#N/A	#N/A	0
HM1_Pyro_VI-330	0	#N/A	#N/A	#N/A	#N/A	#N/A	0	#N/A	#N/A	0	0	#N/A	#N/A	0	0	#N/A	#N/A	0	0	#N/A	#N/A	0	0	#N/A	#N/A	0	0	#N/A	#N/A	0
HM1_Pyro_I-2451	0	#N/A	#N/A	#N/A	#N/A	#N/A	0	#N/A	#N/A	0	0	#N/A	#N/A	0	0	#N/A	#N/A	0	0	#N/A	#N/A	0	0	#N/A	#N/A	0	0	#N/A	#N/A	0
HM1_Pyro_VI-331	0	#N/A	#N/A	#N/A	#N/A	#N/A	0	#N/A	#N/A	0	0	#N/A	#N/A	0	0	#N/A	#N/A	0	0	#N/A	#N/A	0	0	#N/A	#N/A	0	0	#N/A	#N/A	0
HM1_Pyro_I-2454	0	#N/A	#N/A	#N/A	#N/A	#N/A	0	#N/A	#N/A	0	0	#N/A	#N/A	0	0	#N/A	#N/A	0	0	#N/A	#N/A	0	0	#N/A	#N/A	0	0	#N/A	#N/A	0
HM1_Pyro_I-2456	0	#N/A	#N/A	#N/A	#N/A	#N/A	0	#N/A	#N/A	0	0	#N/A	#N/A	0	0	#N/A	#N/A	0	0	#N/A	#N/A	0	0	#N/A	#N/A	0	0	#N/A	#N/A	0
HM1_Pyro_I-2457	0	#N/A	#N/A	#N/A	#N/A	#N/A	0	#N/A	#N/A	0	0	#N/A	#N/A	0	0	#N/A	#N/A	0	0	#N/A	#N/A	0	0	#N/A	#N/A	0	0	#N/A	#N/A	0
HM1_Pyro_I-2458	0	#N/A	#N/A	#N/A	#N/A	#N/A	0	#N/A	#N/A	0	0	#N/A	#N/A	0	0	#N/A	#N/A	0	0	#N/A	#N/A	0	0	#N/A	#N/A	0	0	#N/A	#N/A	0
HM1_Pyro_I-2460	0	#N/A	#N/A	#N/A	#N/A	#N/A	0	#N/A	#N/A	0	0	#N/A	#N/A	0	0	#N/A	#N/A	0	0	#N/A	#N/A	0	0	#N/A	#N/A	0	0	#N/A	#N/A	0
HM1_Pyro_VI-333	0	#N/A	#N/A	#N/A	#N/A	#N/A	0	#N/A	#N/A	0	0	#N/A	#N/A	0	0	#N/A	#N/A	0	0	#N/A	#N/A	0	0	#N/A	#N/A	0	0	#N/A	#N/A	0
HM1_Pyro_I-2462	0	#N/A	#N/A	#N/A	#N/A	#N/A	0	#N/A	#N/A	0	0	#N/A	#N/A	0	0	#N/A	#N/A	0	0	#N/A	#N/A	0	0	#N/A	#N/A	0	0	#N/A	#N/A	0
HM1_Pyro_I-2468	0	#N/A	#N/A	#N/A	#N/A	#N/A	0	#N/A	#N/A	0	0	#N/A	#N/A	0	0	#N/A	#N/A	0	0	#N/A	#N/A	0	0	#N/A	#N/A	0	0	#N/A	#N/A	0
HM1_Pyro_I-2469	0	#N/A	#N/A	#N/A	#N/A	#N/A	0	#N/A	#N/A	0	0	#N/A	#N/A	0	0	#N/A	#N/A	0	0	#N/A	#N/A	0	0	#N/A	#N/A	0	0	#N/A	#N/A	0
HM1_Pyro_I-2470	0	#N/A	#N/A	#N/A	#N/A	#N/A	0	#N/A	#N/A	0	0	#N/A	#N/A	0	0	#N/A	#N/A	0	0	#N/A	#N/A	0	0	#N/A	#N/A	0	0	#N/A	#N/A	0
HM1_Pyro_I-2472	0	#N/A	#N/A	#N/A	#N/A	#N/A	0	#N/A	#N/A	0	0	#N/A	#N/A	0	0	#N/A	#N/A	0	0	#N/A	#N/A	0	0	#N/A	#N/A	0	0	#N/A	#N/A	0
HM1_Pyro_I-2473	0	#N/A	#N/A	#N/A	#N/A	#N/A	0	#N/A	#N/A	0	0	#N/A	#N/A	0	0	#N/A	#N/A	0	0	#N/A	#N/A	0	0	#N/A	#N/A	0	0	#N/A	#N/A	0
HM1_Pyro_I-2474	0	#N/A	#N/A	#N/A	#N/A	#N/A	0	#N/A	#N/A	0	0	#N/A	#N/A	0	0	#N/A	#N/A	0	0	#N/A	#N/A	0	0	#N/A	#N/A	0	0	#N/A	#N/A	0
HM1_Pyro_I-2475	0	#N/A	#N/A	#N/A	#N/A	#N/A	0	#N/A	#N/A	0	0	#N/A	#N/A	0	0	#N/A	#N/A	0	0	#N/A	#N/A	0	0	#N/A	#N/A	0	0	#N/A	#N/A	0
HM1_Pyro_I-2476	0	#N/A	#N/A	#N/A	#N/A	#N/A	0	#N/A	#N/A	0	0	#N/A	#N/A	0	0	#N/A	#N/A	0	0	#N/A	#N/A	0	0	#N/A	#N/A	0	0	#N/A	#N/A	0
HM1_Pyro_I-2477	0	#N/A	#N/A	#N/A	#N/A	#N/A	0	#N/A	#N/A	0	0	#N/A	#N/A	0	0	#N/A	#N/A	0	0	#N/A	#N/A	0	0	#N/A	#N/A	0	0	#N/A	#N/A	0
HM1_Pyro_I-2480	0	#N/A	#N/A	#N/A	#N/A	#N/A	0	#N/A	#N/A	0	0	#N/A	#N/A	0	0	#N/A	#N/A	0	0	#N/A	#N/A	0	0	#N/A	#N/A	0	0	#N/A	#N/A	0
HM1_Pyro_I-2481	0	#N/A	#N/A	#N/A	#N/A	#N/A	0	#N/A	#N/A	0	0	#N/A	#N/A	0	0	#N/A	#N/A	0	0	#N/A	#N/A	0	0	#N/A	#N/A	0	0	#N/A	#N/A	0
HM1_Pyro_I-2487	0	#N/A	#N/A	#N/A	#N/A	#N/A	0	#N/A	#N/A	0	0	#N/A	#N/A	0	0	#N/A	#N/A	0	0	#N/A	#N/A	0	0	#N/A	#N/A	0	0	#N/A	#N/A	0
HM1_Pyro_I-2488	0	#N/A	#N/A	#N/A	#N/A	#N/A	0	#N/A	#N/A	0	0	#N/A	#N/A	0	0	#N/A	#N/A	0	0	#N/A	#N/A	0	0	#N/A	#N/A	0	0	#N/A	#N/A	0
HM1_Pyro_I-2489	0	#N/A	#N/A	#N/A	#N/A	#N/A	0	#N/A	#N/A	0	0	#N/A	#N/A	0	0	#N/A	#N/A	0	0	#N/A	#N/A	0	0	#N/A	#N/A	0	0	#N/A	#N/A	0
HM1_Pyro_I-2494	0	#N/A	#N/A	#N/A	#N/A	#N/A	0	#N/A	#N/A	0	0	#N/A	#N/A	0	0	#N/A	#N/A	0	0	#N/A	#N/A	0	0	#N/A	#N/A	0	0	#N/A	#N/A	0
HM1_Pyro_VI-337	0	#N/A	#N/A	#N/A	#N/A	#N/A	0	#N/A	#N/A	0	0	#N/A	#N/A	0	0	#N/A	#N/A	0	0	#N/A	#N/A	0	0	#N/A	#N/A	0	0	#N/A	#N/A	0
HM1_Pyro_I-2496	0	#N/A	#N/A	#N/A	#N/A	#N/A	0	#N/A	#N/A	0	0	#N/A	#N/A	0	0	#N/A	#N/A	0	0	#N/A	#N/A	0	0	#N/A	#N/A	0	0	#N/A	#N/A	0
HM1_Pyro_I-2497	0	#N/A	#N/A	#N/A	#N/A	#N/A	0	#N/A	#N/A	0	0	#N/A	#N/A	0	0	#N/A	#N/A	0	0	#N/A	#N/A	0	0	#N/A	#N/A	0	0	#N/A	#N/A	0
HM1_Pyro_I-2499	0	#N/A	#N/A	#N/A	#N/A	#N/A	0	#N/A	#N/A	0	0	#N/A	#N/A	0	0	#N/A	#N/A	0	0	#N/A	#N/A	0	0	#N/A	#N/A	0	0	#N/A	#N/A	0
HM1_Pyro_I-2500	0	#N/A	#N/A	#N/A	#N/A	#N/A	0	#N/A	#N/A	0	0	#N/A	#N/A	0	0	#N/A	#N/A	0	0	#N/A	#N/A	0	0	#N/A	#N/A	0	0	#N/A	#N/A	0
HM1_Pyro_I-2501	0	#N/A	#N/A	#N/A	#N/A	#N/A	0	#N/A	#N/A	0	0	#N/A	#N/A	0	0	#N/A	#N/A	0	0	#N/A	#N/A	0	0	#N/A	#N/A	0	0	#N/A	#N/A	0
HM1_Pyro_I-2502	0	#N/A	#N/A	#N/A	#N/A	#N/A	0	#N/A	#N/A	0	0	#N/A	#N/A	0	0	#N/A	#N/A	0	0	#N/A	#N/A	0	0	#N/A	#N/A	0	0	#N/A	#N/A	0
HM1_Pyro_I-2503	0	#N/A	#N/A	#N/A	#N/A	#N/A	0	#N/A	#N/A	0	0	#N/A	#N/A	0	0	#N/A	#N/A	0	0	#N/A	#N/A	0	0	#N/A	#N/A	0	0	#N/A	#N/A	0
HM1_Pyro_I-2504	0	#N/A	#N/A	#N/A	#N/A	#N/A	0	#N/A	#N/A	0	0	#N/A	#N/A	0	0	#N/A	#N/A	0	0	#N/A	#N/A	0	0	#N/A	#N/A	0	0	#N/A	#N/A	0
HM1_Pyro_I-2505	0	#N/A	#N/A	#N/A	#N/A	#N/A	0	#N/A	#N/A	0	0	#N/A	#N/A	0	0	#N/A	#N/A	0	0	#N/A	#N/A	0	0	#N/A	#N/A	0	0	#N/A	#N/A	0
HM1_Pyro_I-2506	0	#N/A	#N/A	#N/A	#N/A	#N/A	0	#N/A	#N/A	0	0	#N/A	#N/A	0	0	#N/A	#N/A	0	0	#N/A	#N/A	0	0	#N/A	#N/A	0	0	#N/A	#N/A	0
HM1_Pyro_I-2508	0	#N/A	#N/A	#N/A	#N/A	#N/A	0	#N/A	#N/A	0	0	#N/A	#N/A	0	0	#N/A	#N/A	0	0	#N/A	#N/A	0	0	#N/A	#N/A	0	0	#N/A	#N/A	0
HM1_Pyro_I-2509	0	#N/A	#N/A	#N/A	#N/A	#N/A	0	#N/A	#N/A	0	0	#N/A	#N/A	0	0	#N/A	#N/A	0	0	#N/A	#N/A	0	0	#N/A	#N/A	0	0	#N/A	#N/A	0
HM1_Pyro_I-2510	0	#N/A	#N/A	#N/A	#N/A	#N/A	0	#N/A	#N/A	0	0	#N/A	#N/A	0	0	#N/A	#N/A	0	0	#N/A	#N/A	0	0	#N/A	#N/A	0	0	#N/A	#N/A	0
HM1_Pyro_I-2515	0	#N/A	#N/A	#N/A	#N/A	#N/A	0	#N/A	#N/A	0	0	#N/A	#N/A	0	0	#N/A	#N/A	0	0	#N/A	#N/A	0	0	#N/A	#N/A	0	0	#N/A	#N/A	0
HM1_Pyro_VI-342	0	#N/A	#N/A	#N/A	#N/A	#N/A	0	#N/A	#N/A	0	0	#N/A	#N/A	0	0	#N/A	#N/A	0	0	#N/A	#N/A	0	0	#N/A	#N/A	0	0	#N/A	#N/A	0
HM1_Pyro_I-2517	0	#N/A	#N/A	#N/A	#N/A	#N/A	0	#N/A	#N/A	0	0	#N/A	#N/A	0	0	#N/A	#N/A	0	0	#N/A	#N/A	0	0	#N/A	#N/A	0	0	#N/A	#N/A	0
HM1_Pyro_I-2518	0	#N/A	#N/A	#N/A	#N/A	#N/A	0	#N/A	#N/A	0	0	#N/A	#N/A	0	0	#N/A	#N/A	0	0	#N/A	#N/A	0	0	#N/A	#N/A	0	0	#N/A	#N/A	0
HM1_Pyro_I-2519	0	#N/A	#N/A	#N/A	#N/A	#N/A	0	#N/A	#N/A	0	0	#N/A	#N/A	0	0	#N/A	#N/A	0	0	#N/A	#N/A	0	0	#N/A	#N/A	0	0	#N/A	#N/A	0
HM1_Pyro_I-2521	0	#N/A	#N/A	#N/A	#N/A	#N/A	0	#N/A	#N/A	0	0	#N/A	#N/A	0	0	#N/A	#N/A	0	0	#N/A	#N/A	0	0	#N/A	#N/A	0	0	#N/A	#N/A	0
HM1_Pyro_VI-344	0	#N/A	#N/A	#N/A	#N/A	#N/A	0	#N/A	#N/A	0	0	#N/A	#N/A	0	0	#N/A	#N/A	0	0	#N/A	#N/A	0	0	#N/A	#N/A	0	0	#N/A	#N/A	0
HM1_Pyro_I-2523	0	#N/A	#N/A	#N/A	#N/A	#N/A	0	#N/A	#N/A	0	0	#N/A	#N/A	0	0	#N/A	#N/A	0	0	#N/A	#N/A	0	0	#N/A	#N/A	0	0	#N/A	#N/A	0
HM1_Pyro_VI-347	0	#N/A	#N/A	#N/A	#N/A	#N/A	0	#N/A	#N/A	0	0	#N/A	#N/A	0	0	#N/A	#N/A	0	0	#N/A	#N/A	0	0	#N/A	#N/A	0	0	#N/A	#N/A	0
HM1_Pyro_I-2527	0	#N/A	#N/A	#N/A	#N/A	#N/A	0	#N/A	#N/A	0	0	#N/A	#N/A	0	0	#N/A	#N/A	0	0	#N/A	#N/A	0	0	#N/A	#N/A	0	0	#N/A	#N/A	0
HM1_Pyro_I-2529	0	#N/A	#N/A	#N/A	#N/A	#N/A	0	#N/A	#N/A	0	0	#N/A	#N/A	0	0	#N/A	#N/A	0	0	#N/A	#N/A	0	0	#N/A	#N/A	0	0	#N/A	#N/A	0
HM1_Pyro_I-2531	0	#N/A	#N/A	#N/A	#N/A	#N/A	0	#N/A	#N/A	0	0	#N/A	#N/A	0	0	#N/A	#N/A	0	0	#N/A	#N/A	0	0	#N/A	#N/A	0	0	#N/A	#N/A	0
HM1_Pyro_I-2532	0	#N/A	#N/A	#N/A	#N/A	#N/A	0	#N/A	#N/A	0	0	#N/A	#N/A	0	0	#N/A	#N/A	0	0	#N/A	#N/A	0	0	#N/A	#N/A	0	0	#N/A	#N/A	0
HM1_Pyro_I-2535	0	#N/A	#N/A	#N/A	#N/A	#N/A	0	#N/A	#N/A	0	0	#N/A	#N/A	0	0	#N/A	#N/A	0	0	#N/A	#N/A	0	0	#N/A	#N/A	0	0	#N/A	#N/A	0
HM1_Pyro_I-2536	0	#N/A	#N/A	#N/A	#N/A	#N/A	0	#N/A	#N/A	0	0	#N/A	#N/A	0	0	#N/A	#N/A	0	0	#N/A	#N/A	0	0	#N/A	#N/A	0	0	#N/A	#N/A	0
HM1_Pyro_I-2539	0	#N/A	#N/A	#N/A	#N/A	#N/A	0	#N/A	#N/A	0	0	#N/A	#N/A	0	0	#N/A	#N/A	0	0	#N/A	#N/A	0	0	#N/A	#N/A	0	0	#N/A	#N/A	0
HM1_Pyro_VI-349	0	#N/A	#N/A	#N/A	#N/A	#N/A	0	#N/A	#N/A	0	0	#N/A	#N/A	0	0	#N/A	#N/A	0	0	#N/A	#N/A	0	0	#N/A	#N/A	0	0	#N/A	#N/A	0
HM1_Pyro_I-2541	0	#N/A	#N/A	#N/A	#N/A	#N/A	0	#N/A	#N/A	0	0	#N/A	#N/A	0	0	#N/A	#N/A	0	0	#N/A	#N/A	0	0	#N/A	#N/A	0	0	#N/A	#N/A	0
HM1_Pyro_I-2542	0	#N/A	#N/A	#N/A	#N/A	#N/A	0	#N/A	#N/A	0	0	#N/A	#N/A	0	0	#N/A	#N/A	0	0	#N/A	#N/A	0	0	#N/A	#N/A	0	0	#N/A	#N/A	0
HM1_Pyro_I-2543	0	#N/A	#N/A	#N/A	#N/A	#N/A	0	#N/A	#N/A	0	0	#N/A	#N/A	0	0	#N/A	#N/A	0	0	#N/A	#N/A	0	0	#N/A	#N/A	0	0	#N/A	#N/A	0
HM1_Pyro_I-2544	0	#N/A	#N/A	#N/A	#N/A	#N/A	0	#N/A	#N/A	0	0	#N/A	#N/A	0	0	#N/A	#N/A	0	0	#N/A	#N/A	0	0	#N/A	#N/A	0	0	#N/A	#N/A	0
HM1_Pyro_I-2545	0	#N/A	#N/A	#N/A	#N/A	#N/A	0	#N/A	#N/A	0	0	#N/A	#N/A	0	0	#N/A	#N/A	0	0	#N/A	#N/A	0	0	#N/A	#N/A	0	0	#N/A	#N/A	0
HM1_Pyro_I-2546	0	#N/A	#N/A	#N/A	#N/A	#N/A	0	#N/A	#N/A	0	0	#N/A	#N/A	0	0	#N/A	#N/A	0	0	#N/A	#N/A	0	0	#N/A	#N/A	0	0	#N/A	#N/A	0
HM1_Pyro_I-2547	0	#N/A	#N/A	#N/A	#N/A	#N/A	0	#N/A	#N/A	0	0	#N/A	#N/A	0	0	#N/A	#N/A	0	0	#N/A	#N/A	0	0	#N/A	#N/A	0	0	#N/A	#N/A	0
HM1_Pyro_I-2548	0	#N/A	#N/A	#N/A	#N/A	#N/A	0	#N/A	#N/A	0	0	#N/A	#N/A	0	0	#N/A	#N/A	0	0	#N/A	#N/A	0	0	#N/A	#N/A	0	0	#N/A	#N/A	0
HM1_Pyro_I-2549	0	#N/A	#N/A	#N/A	#N/A	#N/A	0	#N/A	#N/A	0	0	#N/A	#N/A	0	0	#N/A	#N/A	0	0	#N/A	#N/A	0	0	#N/A	#N/A	0	0	#N/A	#N/A	0
HM1_Pyro_I-2550	0	#N/A	#N/A	#N/A	#N/A	#N/A	0	#N/A	#N/A	0	0	#N/A	#N/A	0	0	#N/A	#N/A	0	0	#N/A	#N/A	0	0	#N/A	#N/A	0	0	#N/A	#N/A	0
HM1_Pyro_I-2551	0	#N/A	#N/A	#N/A	#N/A	#N/A	0	#N/A	#N/A	0	0	#N/A	#N/A	0	0	#N/A	#N/A	0	0	#N/A	#N/A	0	0	#N/A	#N/A	0	0	#N/A	#N/A	0
HM1_Pyro_VI-350	0	#N/A	#N/A	#N/A	#N/A	#N/A	0	#N/A	#N/A	0	0	#N/A	#N/A	0	0	#N/A	#N/A	0	0	#N/A	#N/A	0	0	#N/A	#N/A	0	0	#N/A	#N/A	0
HM1_Pyro_VI-351	0	#N/A	#N/A	#N/A	#N/A	#N/A	0	#N/A	#N/A	0	0	#N/A	#N/A	0	0	#N/A	#N/A	0	0	#N/A	#N/A	0	0	#N/A	#N/A	0	0	#N/A	#N/A	0
HM1_Pyro_I-2554	0	#N/A	#N/A	#N/A	#N/A	#N/A	0	#N/A	#N/A	0	0	#N/A	#N/A	0	0	#N/A	#N/A	0	0	#N/A	#N/A	0	0	#N/A	#N/A	0	0	#N/A	#N/A	0
HM1_Pyro_I-2555	0	#N/A	#N/A	#N/A	#N/A	#N/A	0	#N/A	#N/A	0	0	#N/A	#N/A	0	0	#N/A	#N/A	0	0	#N/A	#N/A	0	0	#N/A	#N/A	0	0	#N/A	#N/A	0
HM1_Pyro_I-2556	0	#N/A	#N/A	#N/A	#N/A	#N/A	0	#N/A	#N/A	0	0	#N/A	#N/A	0	0	#N/A	#N/A	0	0	#N/A	#N/A	0	0	#N/A	#N/A	0	0	#N/A	#N/A	0
HM1_Pyro_I-2557	0	#N/A	#N/A	#N/A	#N/A	#N/A	0	#N/A	#N/A	0	0	#N/A	#N/A	0	0	#N/A	#N/A	0	0	#N/A	#N/A	0	0	#N/A	#N/A	0	0	#N/A	#N/A	0
HM1_Pyro_I-2558	0	#N/A	#N/A	#N/A	#N/A	#N/A	0	#N/A	#N/A	0	0	#N/A	#N/A	0	0	#N/A	#N/A	0	0	#N/A	#N/A	0	0	#N/A	#N/A	0	0	#N/A	#N/A	0
HM1_Pyro_I-2561	0	#N/A	#N/A	#N/A	#N/A	#N/A	0	#N/A	#N/A	0	0	#N/A	#N/A	0	0	#N/A	#N/A	0	0	#N/A	#N/A	0	0	#N/A	#N/A	0	0	#N/A	#N/A	0
HM1_Pyro_I-2562	0	#N/A	#N/A	#N/A	#N/A	#N/A	0	#N/A	#N/A	0	0	#N/A	#N/A	0	0	#N/A	#N/A	0	0	#N/A	#N/A	0	0	#N/A	#N/A	0	0	#N/A	#N/A	0
HM1_Pyro_VI-352	0	#N/A	#N/A	#N/A	#N/A	#N/A	0	#N/A	#N/A	0	0	#N/A	#N/A	0	0	#N/A	#N/A	0	0	#N/A	#N/A	0	0	#N/A	#N/A	0	0	#N/A	#N/A	0
HM1_Pyro_I-2563	0	#N/A	#N/A	#N/A	#N/A	#N/A	0	#N/A	#N/A	0	0	#N/A	#N/A	0	0	#N/A	#N/A	0	0	#N/A	#N/A	0	0	#N/A	#N/A	0	0	#N/A	#N/A	0
HM1_Pyro_I-2564	0	#N/A	#N/A	#N/A	#N/A	#N/A	0	#N/A	#N/A	0	0	#N/A	#N/A	0	0	#N/A	#N/A	0	0	#N/A	#N/A	0	0	#N/A	#N/A	0	0	#N/A	#N/A	0
HM1_Pyro_I-2565	0	#N/A	#N/A	#N/A	#N/A	#N/A	0	#N/A	#N/A	0	0	#N/A	#N/A	0	0	#N/A	#N/A	0	0	#N/A	#N/A	0	0	#N/A	#N/A	0	0	#N/A	#N/A	0
HM1_Pyro_I-2568	0	#N/A	#N/A	#N/A	#N/A	#N/A	0	#N/A	#N/A	0	0	#N/A	#N/A	0	0	#N/A	#N/A	0	0	#N/A	#N/A	0	0	#N/A	#N/A	0	0	#N/A	#N/A	0
HM1_Pyro_I-2570	0	#N/A	#N/A	#N/A	#N/A	#N/A	0	#N/A	#N/A	0	0	#N/A	#N/A	0	0	#N/A	#N/A	0	0	#N/A	#N/A	0	0	#N/A	#N/A	0	0	#N/A	#N/A	0
HM1_Pyro_I-2572	0	#N/A	#N/A	#N/A	#N/A	#N/A	0	#N/A	#N/A	0	0	#N/A	#N/A	0	0	#N/A	#N/A	0	0	#N/A	#N/A	0	0	#N/A	#N/A	0	0	#N/A	#N/A	0
HM1_Pyro_VI-355	0	#N/A	#N/A	#N/A	#N/A	#N/A	0	#N/A	#N/A	0	0	#N/A	#N/A	0	0	#N/A	#N/A	0	0	#N/A	#N/A	0	0	#N/A	#N/A	0	0	#N/A	#N/A	0
HM1_Pyro_VI-356	0	#N/A	#N/A	#N/A	#N/A	#N/A	0	#N/A	#N/A	0	0	#N/A	#N/A	0	0	#N/A	#N/A	0	0	#N/A	#N/A	0	0	#N/A	#N/A	0	0	#N/A	#N/A	0
HM1_Pyro_I-2573	0	#N/A	#N/A	#N/A	#N/A	#N/A	0	#N/A	#N/A	0	0	#N/A	#N/A	0	0	#N/A	#N/A	0	0	#N/A	#N/A	0	0	#N/A	#N/A	0	0	#N/A	#N/A	0
HM1_Pyro_VI-357	0	#N/A	#N/A	#N/A	#N/A	#N/A	0	#N/A	#N/A	0	0	#N/A	#N/A	0	0	#N/A	#N/A	0	0	#N/A	#N/A	0	0	#N/A	#N/A	0	0	#N/A	#N/A	0
HM1_Pyro_I-2574	0	#N/A	#N/A	#N/A	#N/A	#N/A	0	#N/A	#N/A	0	0	#N/A	#N/A	0	0	#N/A	#N/A	0	0	#N/A	#N/A	0	0	#N/A	#N/A	0	0	#N/A	#N/A	0
HM1_Pyro_I-2575	0	#N/A	#N/A	#N/A	#N/A	#N/A	0	#N/A	#N/A	0	0	#N/A	#N/A	0	0	#N/A	#N/A	0	0	#N/A	#N/A	0	0	#N/A	#N/A	0	0	#N/A	#N/A	0
HM1_Pyro_I-2576	0	#N/A	#N/A	#N/A	#N/A	#N/A	0	#N/A	#N/A	0	0	#N/A	#N/A	0	0	#N/A	#N/A	0	0	#N/A	#N/A	0	0	#N/A	#N/A	0	0	#N/A	#N/A	0
HM1_Pyro_I-2579	0	#N/A	#N/A	#N/A	#N/A	#N/A	0	#N/A	#N/A	0	0	#N/A	#N/A	0	0	#N/A	#N/A	0	0	#N/A	#N/A	0	0	#N/A	#N/A	0	0	#N/A	#N/A	0
HM1_Pyro_I-2580	0	#N/A	#N/A	#N/A	#N/A	#N/A	0	#N/A	#N/A	0	0	#N/A	#N/A	0	0	#N/A	#N/A	0	0	#N/A	#N/A	0	0	#N/A	#N/A	0	0	#N/A	#N/A	0
HM1_Pyro_I-2581	0	#N/A	#N/A	#N/A	#N/A	#N/A	0	#N/A	#N/A	0	0	#N/A	#N/A	0	0	#N/A	#N/A	0	0	#N/A	#N/A	0	0	#N/A	#N/A	0	0	#N/A	#N/A	0
HM1_Pyro_I-2584	0	#N/A	#N/A	#N/A	#N/A	#N/A	0	#N/A	#N/A	0	0	#N/A	#N/A	0	0	#N/A	#N/A	0	0	#N/A	#N/A	0	0	#N/A	#N/A	0	0	#N/A	#N/A	0
HM1_Pyro_I-2589	0	#N/A	#N/A	#N/A	#N/A	#N/A	0	#N/A	#N/A	0	0	#N/A	#N/A	0	0	#N/A	#N/A	0	0	#N/A	#N/A	0	0	#N/A	#N/A	0	0	#N/A	#N/A	0
HM1_Pyro_VI-358	0	#N/A	#N/A	#N/A	#N/A	#N/A	0	#N/A	#N/A	0	0	#N/A	#N/A	0	0	#N/A	#N/A	0	0	#N/A	#N/A	0	0	#N/A	#N/A	0	0	#N/A	#N/A	0
HM1_Pyro_I-2590	0	#N/A	#N/A	#N/A	#N/A	#N/A	0	#N/A	#N/A	0	0	#N/A	#N/A	0	0	#N/A	#N/A	0	0	#N/A	#N/A	0	0	#N/A	#N/A	0	0	#N/A	#N/A	0
HM1_Pyro_I-2591	0	#N/A	#N/A	#N/A	#N/A	#N/A	0	#N/A	#N/A	0	0	#N/A	#N/A	0	0	#N/A	#N/A	0	0	#N/A	#N/A	0	0	#N/A	#N/A	0	0	#N/A	#N/A	0
HM1_Pyro_I-2592	0	#N/A	#N/A	#N/A	#N/A	#N/A	0	#N/A	#N/A	0	0	#N/A	#N/A	0	0	#N/A	#N/A	0	0	#N/A	#N/A	0	0	#N/A	#N/A	0	0	#N/A	#N/A	0
HM1_Pyro_I-2593	0	#N/A	#N/A	#N/A	#N/A	#N/A	0	#N/A	#N/A	0	0	#N/A	#N/A	0	0	#N/A	#N/A	0	0	#N/A	#N/A	0	0	#N/A	#N/A	0	0	#N/A	#N/A	0
HM1_Pyro_I-2596	0	#N/A	#N/A	#N/A	#N/A	#N/A	0	#N/A	#N/A	0	0	#N/A	#N/A	0	0	#N/A	#N/A	0	0	#N/A	#N/A	0	0	#N/A	#N/A	0	0	#N/A	#N/A	0
HM1_Pyro_I-2597	0	#N/A	#N/A	#N/A	#N/A	#N/A	0	#N/A	#N/A	0	0	#N/A	#N/A	0	0	#N/A	#N/A	0	0	#N/A	#N/A	0	0	#N/A	#N/A	0	0	#N/A	#N/A	0
HM1_Pyro_I-2599	0	#N/A	#N/A	#N/A	#N/A	#N/A	0	#N/A	#N/A	0	0	#N/A	#N/A	0	0	#N/A	#N/A	0	0	#N/A	#N/A	0	0	#N/A	#N/A	0	0	#N/A	#N/A	0
HM1_Pyro_I-2601	0	#N/A	#N/A	#N/A	#N/A	#N/A	0	#N/A	#N/A	0	0	#N/A	#N/A	0	0	#N/A	#N/A	0	0	#N/A	#N/A	0	0	#N/A	#N/A	0	0	#N/A	#N/A	0
HM1_Pyro_I-2602	0	#N/A	#N/A	#N/A	#N/A	#N/A	0	#N/A	#N/A	0	0	#N/A	#N/A	0	0	#N/A	#N/A	0	0	#N/A	#N/A	0	0	#N/A	#N/A	0	0	#N/A	#N/A	0
HM1_Pyro_I-2603	0	#N/A	#N/A	#N/A	#N/A	#N/A	0	#N/A	#N/A	0	0	#N/A	#N/A	0	0	#N/A	#N/A	0	0	#N/A	#N/A	0	0	#N/A	#N/A	0	0	#N/A	#N/A	0
HM1_Pyro_I-2604	0	#N/A	#N/A	#N/A	#N/A	#N/A	0	#N/A	#N/A	0	0	#N/A	#N/A	0	0	#N/A	#N/A	0	0	#N/A	#N/A	0	0	#N/A	#N/A	0	0	#N/A	#N/A	0
HM1_Pyro_I-2605	0	#N/A	#N/A	#N/A	#N/A	#N/A	0	#N/A	#N/A	0	0	#N/A	#N/A	0	0	#N/A	#N/A	0	0	#N/A	#N/A	0	0	#N/A	#N/A	0	0	#N/A	#N/A	0
HM1_Pyro_I-2606	0	#N/A	#N/A	#N/A	#N/A	#N/A	0	#N/A	#N/A	0	0	#N/A	#N/A	0	0	#N/A	#N/A	0	0	#N/A	#N/A	0	0	#N/A	#N/A	0	0	#N/A	#N/A	0
HM1_Pyro_I-2607	0	#N/A	#N/A	#N/A	#N/A	#N/A	0	#N/A	#N/A	0	0	#N/A	#N/A	0	0	#N/A	#N/A	0	0	#N/A	#N/A	0	0	#N/A	#N/A	0	0	#N/A	#N/A	0
HM1_Pyro_VI-359	0	#N/A	#N/A	#N/A	#N/A	#N/A	0	#N/A	#N/A	0	0	#N/A	#N/A	0	0	#N/A	#N/A	0	0	#N/A	#N/A	0	0	#N/A	#N/A	0	0	#N/A	#N/A	0
HM1_Pyro_I-2608	0	#N/A	#N/A	#N/A	#N/A	#N/A	0	#N/A	#N/A	0	0	#N/A	#N/A	0	0	#N/A	#N/A	0	0	#N/A	#N/A	0	0	#N/A	#N/A	0	0	#N/A	#N/A	0
HM1_Pyro_I-2613	0	#N/A	#N/A	#N/A	#N/A	#N/A	0	#N/A	#N/A	0	0	#N/A	#N/A	0	0	#N/A	#N/A	0	0	#N/A	#N/A	0	0	#N/A	#N/A	0	0	#N/A	#N/A	0
HM1_Pyro_I-2615	0	#N/A	#N/A	#N/A	#N/A	#N/A	0	#N/A	#N/A	0	0	#N/A	#N/A	0	0	#N/A	#N/A	0	0	#N/A	#N/A	0	0	#N/A	#N/A	0	0	#N/A	#N/A	0
HM1_Pyro_I-2618	0	#N/A	#N/A	#N/A	#N/A	#N/A	0	#N/A	#N/A	0	0	#N/A	#N/A	0	0	#N/A	#N/A	0	0	#N/A	#N/A	0	0	#N/A	#N/A	0	0	#N/A	#N/A	0
HM1_Pyro_VI-360	0	#N/A	#N/A	#N/A	#N/A	#N/A	0	#N/A	#N/A	0	0	#N/A	#N/A	0	0	#N/A	#N/A	0	0	#N/A	#N/A	0	0	#N/A	#N/A	0	0	#N/A	#N/A	0
HM1_Pyro_I-2621	0	#N/A	#N/A	#N/A	#N/A	#N/A	0	#N/A	#N/A	0	0	#N/A	#N/A	0	0	#N/A	#N/A	0	0	#N/A	#N/A	0	0	#N/A	#N/A	0	0	#N/A	#N/A	0
HM1_Pyro_I-2622	0	#N/A	#N/A	#N/A	#N/A	#N/A	0	#N/A	#N/A	0	0	#N/A	#N/A	0	0	#N/A	#N/A	0	0	#N/A	#N/A	0	0	#N/A	#N/A	0	0	#N/A	#N/A	0
HM1_Pyro_VI-361	0	#N/A	#N/A	#N/A	#N/A	#N/A	0	#N/A	#N/A	0	0	#N/A	#N/A	0	0	#N/A	#N/A	0	0	#N/A	#N/A	0	0	#N/A	#N/A	0	0	#N/A	#N/A	0
HM1_Pyro_VI-362	0	#N/A	#N/A	#N/A	#N/A	#N/A	0	#N/A	#N/A	0	0	#N/A	#N/A	0	0	#N/A	#N/A	0	0	#N/A	#N/A	0	0	#N/A	#N/A	0	0	#N/A	#N/A	0
HM1_Pyro_I-2628	0	#N/A	#N/A	#N/A	#N/A	#N/A	0	#N/A	#N/A	0	0	#N/A	#N/A	0	0	#N/A	#N/A	0	0	#N/A	#N/A	0	0	#N/A	#N/A	0	0	#N/A	#N/A	0
HM1_Pyro_I-2629	0	#N/A	#N/A	#N/A	#N/A	#N/A	0	#N/A	#N/A	0	0	#N/A	#N/A	0	0	#N/A	#N/A	0	0	#N/A	#N/A	0	0	#N/A	#N/A	0	0	#N/A	#N/A	0
HM1_Pyro_I-2630	0	#N/A	#N/A	#N/A	#N/A	#N/A	0	#N/A	#N/A	0	0	#N/A	#N/A	0	0	#N/A	#N/A	0	0	#N/A	#N/A	0	0	#N/A	#N/A	0	0	#N/A	#N/A	0
HM1_Pyro_I-2632	0	#N/A	#N/A	#N/A	#N/A	#N/A	0	#N/A	#N/A	0	0	#N/A	#N/A	0	0	#N/A	#N/A	0	0	#N/A	#N/A	0	0	#N/A	#N/A	0	0	#N/A	#N/A	0
HM1_Pyro_I-2633	0	#N/A	#N/A	#N/A	#N/A	#N/A	0	#N/A	#N/A	0	0	#N/A	#N/A	0	0	#N/A	#N/A	0	0	#N/A	#N/A	0	0	#N/A	#N/A	0	0	#N/A	#N/A	0
HM1_Pyro_I-2634	0	#N/A	#N/A	#N/A	#N/A	#N/A	0	#N/A	#N/A	0	0	#N/A	#N/A	0	0	#N/A	#N/A	0	0	#N/A	#N/A	0	0	#N/A	#N/A	0	0	#N/A	#N/A	0
HM1_Pyro_I-2635	0	#N/A	#N/A	#N/A	#N/A	#N/A	0	#N/A	#N/A	0	0	#N/A	#N/A	0	0	#N/A	#N/A	0	0	#N/A	#N/A	0	0	#N/A	#N/A	0	0	#N/A	#N/A	0
HM1_Pyro_VI-363	0	#N/A	#N/A	#N/A	#N/A	#N/A	0	#N/A	#N/A	0	0	#N/A	#N/A	0	0	#N/A	#N/A	0	0	#N/A	#N/A	0	0	#N/A	#N/A	0	0	#N/A	#N/A	0
HM1_Pyro_I-2636	0	#N/A	#N/A	#N/A	#N/A	#N/A	0	#N/A	#N/A	0	0	#N/A	#N/A	0	0	#N/A	#N/A	0	0	#N/A	#N/A	0	0	#N/A	#N/A	0	0	#N/A	#N/A	0
HM1_Pyro_VI-364	0	#N/A	#N/A	#N/A	#N/A	#N/A	0	#N/A	#N/A	0	0	#N/A	#N/A	0	0	#N/A	#N/A	0	0	#N/A	#N/A	0	0	#N/A	#N/A	0	0	#N/A	#N/A	0
HM1_Pyro_I-2641	0	#N/A	#N/A	#N/A	#N/A	#N/A	0	#N/A	#N/A	0	0	#N/A	#N/A	0	0	#N/A	#N/A	0	0	#N/A	#N/A	0	0	#N/A	#N/A	0	0	#N/A	#N/A	0
HM1_Pyro_I-2642	0	#N/A	#N/A	#N/A	#N/A	#N/A	0	#N/A	#N/A	0	0	#N/A	#N/A	0	0	#N/A	#N/A	0	0	#N/A	#N/A	0	0	#N/A	#N/A	0	0	#N/A	#N/A	0
HM1_Pyro_I-2643	0	#N/A	#N/A	#N/A	#N/A	#N/A	0	#N/A	#N/A	0	0	#N/A	#N/A	0	0	#N/A	#N/A	0	0	#N/A	#N/A	0	0	#N/A	#N/A	0	0	#N/A	#N/A	0
HM1_Pyro_I-2644	0	#N/A	#N/A	#N/A	#N/A	#N/A	0	#N/A	#N/A	0	0	#N/A	#N/A	0	0	#N/A	#N/A	0	0	#N/A	#N/A	0	0	#N/A	#N/A	0	0	#N/A	#N/A	0
HM1_Pyro_I-2645	0	#N/A	#N/A	#N/A	#N/A	#N/A	0	#N/A	#N/A	0	0	#N/A	#N/A	0	0	#N/A	#N/A	0	0	#N/A	#N/A	0	0	#N/A	#N/A	0	0	#N/A	#N/A	0
HM1_Pyro_I-2646	0	#N/A	#N/A	#N/A	#N/A	#N/A	0	#N/A	#N/A	0	0	#N/A	#N/A	0	0	#N/A	#N/A	0	0	#N/A	#N/A	0	0	#N/A	#N/A	0	0	#N/A	#N/A	0
HM1_Pyro_VI-365	0	#N/A	#N/A	#N/A	#N/A	#N/A	0	#N/A	#N/A	0	0	#N/A	#N/A	0	0	#N/A	#N/A	0	0	#N/A	#N/A	0	0	#N/A	#N/A	0	0	#N/A	#N/A	0
HM1_Pyro_I-2648	0	#N/A	#N/A	#N/A	#N/A	#N/A	0	#N/A	#N/A	0	0	#N/A	#N/A	0	0	#N/A	#N/A	0	0	#N/A	#N/A	0	0	#N/A	#N/A	0	0	#N/A	#N/A	0
HM1_Pyro_I-2650	0	#N/A	#N/A	#N/A	#N/A	#N/A	0	#N/A	#N/A	0	0	#N/A	#N/A	0	0	#N/A	#N/A	0	0	#N/A	#N/A	0	0	#N/A	#N/A	0	0	#N/A	#N/A	0
HM1_Pyro_I-2655	0	#N/A	#N/A	#N/A	#N/A	#N/A	0	#N/A	#N/A	0	0	#N/A	#N/A	0	0	#N/A	#N/A	0	0	#N/A	#N/A	0	0	#N/A	#N/A	0	0	#N/A	#N/A	0
HM1_Pyro_I-2657	0	#N/A	#N/A	#N/A	#N/A	#N/A	0	#N/A	#N/A	0	0	#N/A	#N/A	0	0	#N/A	#N/A	0	0	#N/A	#N/A	0	0	#N/A	#N/A	0	0	#N/A	#N/A	0
HM1_Pyro_I-2658	0	#N/A	#N/A	#N/A	#N/A	#N/A	0	#N/A	#N/A	0	0	#N/A	#N/A	0	0	#N/A	#N/A	0	0	#N/A	#N/A	0	0	#N/A	#N/A	0	0	#N/A	#N/A	0
HM1_Pyro_VI-367	0	#N/A	#N/A	#N/A	#N/A	#N/A	0	#N/A	#N/A	0	0	#N/A	#N/A	0	0	#N/A	#N/A	0	0	#N/A	#N/A	0	0	#N/A	#N/A	0	0	#N/A	#N/A	0
HM1_Pyro_VI-368	0	#N/A	#N/A	#N/A	#N/A	#N/A	0	#N/A	#N/A	0	0	#N/A	#N/A	0	0	#N/A	#N/A	0	0	#N/A	#N/A	0	0	#N/A	#N/A	0	0	#N/A	#N/A	0
HM1_Pyro_I-2660	0	#N/A	#N/A	#N/A	#N/A	#N/A	0	#N/A	#N/A	0	0	#N/A	#N/A	0	0	#N/A	#N/A	0	0	#N/A	#N/A	0	0	#N/A	#N/A	0	0	#N/A	#N/A	0
HM1_Pyro_I-2661	0	#N/A	#N/A	#N/A	#N/A	#N/A	0	#N/A	#N/A	0	0	#N/A	#N/A	0	0	#N/A	#N/A	0	0	#N/A	#N/A	0	0	#N/A	#N/A	0	0	#N/A	#N/A	0
HM1_Pyro_I-2663	0	#N/A	#N/A	#N/A	#N/A	#N/A	0	#N/A	#N/A	0	0	#N/A	#N/A	0	0	#N/A	#N/A	0	0	#N/A	#N/A	0	0	#N/A	#N/A	0	0	#N/A	#N/A	0
HM1_Pyro_I-2665	0	#N/A	#N/A	#N/A	#N/A	#N/A	0	#N/A	#N/A	0	0	#N/A	#N/A	0	0	#N/A	#N/A	0	0	#N/A	#N/A	0	0	#N/A	#N/A	0	0	#N/A	#N/A	0
HM1_Pyro_I-2666	0	#N/A	#N/A	#N/A	#N/A	#N/A	0	#N/A	#N/A	0	0	#N/A	#N/A	0	0	#N/A	#N/A	0	0	#N/A	#N/A	0	0	#N/A	#N/A	0	0	#N/A	#N/A	0
HM1_Pyro_I-2667	0	#N/A	#N/A	#N/A	#N/A	#N/A	0	#N/A	#N/A	0	0	#N/A	#N/A	0	0	#N/A	#N/A	0	0	#N/A	#N/A	0	0	#N/A	#N/A	0	0	#N/A	#N/A	0
HM1_Pyro_I-2668	0	#N/A	#N/A	#N/A	#N/A	#N/A	0	#N/A	#N/A	0	0	#N/A	#N/A	0	0	#N/A	#N/A	0	0	#N/A	#N/A	0	0	#N/A	#N/A	0	0	#N/A	#N/A	0
HM1_Pyro_I-2669	0	#N/A	#N/A	#N/A	#N/A	#N/A	0	#N/A	#N/A	0	0	#N/A	#N/A	0	0	#N/A	#N/A	0	0	#N/A	#N/A	0	0	#N/A	#N/A	0	0	#N/A	#N/A	0
HM1_Pyro_I-2671	0	#N/A	#N/A	#N/A	#N/A	#N/A	0	#N/A	#N/A	0	0	#N/A	#N/A	0	0	#N/A	#N/A	0	0	#N/A	#N/A	0	0	#N/A	#N/A	0	0	#N/A	#N/A	0
HM1_Pyro_I-2674	0	#N/A	#N/A	#N/A	#N/A	#N/A	0	#N/A	#N/A	0	0	#N/A	#N/A	0	0	#N/A	#N/A	0	0	#N/A	#N/A	0	0	#N/A	#N/A	0	0	#N/A	#N/A	0
HM1_Pyro_I-2675	0	#N/A	#N/A	#N/A	#N/A	#N/A	0	#N/A	#N/A	0	0	#N/A	#N/A	0	0	#N/A	#N/A	0	0	#N/A	#N/A	0	0	#N/A	#N/A	0	0	#N/A	#N/A	0
HM1_Pyro_I-2676	0	#N/A	#N/A	#N/A	#N/A	#N/A	0	#N/A	#N/A	0	0	#N/A	#N/A	0	0	#N/A	#N/A	0	0	#N/A	#N/A	0	0	#N/A	#N/A	0	0	#N/A	#N/A	0
HM1_Pyro_I-2677	0	#N/A	#N/A	#N/A	#N/A	#N/A	0	#N/A	#N/A	0	0	#N/A	#N/A	0	0	#N/A	#N/A	0	0	#N/A	#N/A	0	0	#N/A	#N/A	0	0	#N/A	#N/A	0
HM1_Pyro_I-2678	0	#N/A	#N/A	#N/A	#N/A	#N/A	0	#N/A	#N/A	0	0	#N/A	#N/A	0	0	#N/A	#N/A	0	0	#N/A	#N/A	0	0	#N/A	#N/A	0	0	#N/A	#N/A	0
HM1_Pyro_I-2679	0	#N/A	#N/A	#N/A	#N/A	#N/A	0	#N/A	#N/A	0	0	#N/A	#N/A	0	0	#N/A	#N/A	0	0	#N/A	#N/A	0	0	#N/A	#N/A	0	0	#N/A	#N/A	0
HM1_Pyro_I-2680	0	#N/A	#N/A	#N/A	#N/A	#N/A	0	#N/A	#N/A	0	0	#N/A	#N/A	0	0	#N/A	#N/A	0	0	#N/A	#N/A	0	0	#N/A	#N/A	0	0	#N/A	#N/A	0
HM1_Pyro_I-2684	0	#N/A	#N/A	#N/A	#N/A	#N/A	0	#N/A	#N/A	0	0	#N/A	#N/A	0	0	#N/A	#N/A	0	0	#N/A	#N/A	0	0	#N/A	#N/A	0	0	#N/A	#N/A	0
HM1_Pyro_I-2685	0	#N/A	#N/A	#N/A	#N/A	#N/A	0	#N/A	#N/A	0	0	#N/A	#N/A	0	0	#N/A	#N/A	0	0	#N/A	#N/A	0	0	#N/A	#N/A	0	0	#N/A	#N/A	0
HM1_Pyro_I-2686	0	#N/A	#N/A	#N/A	#N/A	#N/A	0	#N/A	#N/A	0	0	#N/A	#N/A	0	0	#N/A	#N/A	0	0	#N/A	#N/A	0	0	#N/A	#N/A	0	0	#N/A	#N/A	0
HM1_Pyro_I-2687	0	#N/A	#N/A	#N/A	#N/A	#N/A	0	#N/A	#N/A	0	0	#N/A	#N/A	0	0	#N/A	#N/A	0	0	#N/A	#N/A	0	0	#N/A	#N/A	0	0	#N/A	#N/A	0
HM1_Pyro_I-2688	0	#N/A	#N/A	#N/A	#N/A	#N/A	0	#N/A	#N/A	0	0	#N/A	#N/A	0	0	#N/A	#N/A	0	0	#N/A	#N/A	0	0	#N/A	#N/A	0	0	#N/A	#N/A	0
HM1_Pyro_I-2689	0	#N/A	#N/A	#N/A	#N/A	#N/A	0	#N/A	#N/A	0	0	#N/A	#N/A	0	0	#N/A	#N/A	0	0	#N/A	#N/A	0	0	#N/A	#N/A	0	0	#N/A	#N/A	0
HM1_Pyro_I-2690	0	#N/A	#N/A	#N/A	#N/A	#N/A	0	#N/A	#N/A	0	0	#N/A	#N/A	0	0	#N/A	#N/A	0	0	#N/A	#N/A	0	0	#N/A	#N/A	0	0	#N/A	#N/A	0
HM1_Pyro_I-2692	0	#N/A	#N/A	#N/A	#N/A	#N/A	0	#N/A	#N/A	0	0	#N/A	#N/A	0	0	#N/A	#N/A	0	0	#N/A	#N/A	0	0	#N/A	#N/A	0	0	#N/A	#N/A	0
HM1_Pyro_VI-369	0	#N/A	#N/A	#N/A	#N/A	#N/A	0	#N/A	#N/A	0	0	#N/A	#N/A	0	0	#N/A	#N/A	0	0	#N/A	#N/A	0	0	#N/A	#N/A	0	0	#N/A	#N/A	0
HM1_Pyro_I-2693	0	#N/A	#N/A	#N/A	#N/A	#N/A	0	#N/A	#N/A	0	0	#N/A	#N/A	0	0	#N/A	#N/A	0	0	#N/A	#N/A	0	0	#N/A	#N/A	0	0	#N/A	#N/A	0
HM1_Pyro_I-2695	0	#N/A	#N/A	#N/A	#N/A	#N/A	0	#N/A	#N/A	0	0	#N/A	#N/A	0	0	#N/A	#N/A	0	0	#N/A	#N/A	0	0	#N/A	#N/A	0	0	#N/A	#N/A	0
HM1_Pyro_VI-371	0	#N/A	#N/A	#N/A	#N/A	#N/A	0	#N/A	#N/A	0	0	#N/A	#N/A	0	0	#N/A	#N/A	0	0	#N/A	#N/A	0	0	#N/A	#N/A	0	0	#N/A	#N/A	0
HM1_Pyro_VI-372	0	#N/A	#N/A	#N/A	#N/A	#N/A	0	#N/A	#N/A	0	0	#N/A	#N/A	0	0	#N/A	#N/A	0	0	#N/A	#N/A	0	0	#N/A	#N/A	0	0	#N/A	#N/A	0
HM1_Pyro_I-2697	0	#N/A	#N/A	#N/A	#N/A	#N/A	0	#N/A	#N/A	0	0	#N/A	#N/A	0	0	#N/A	#N/A	0	0	#N/A	#N/A	0	0	#N/A	#N/A	0	0	#N/A	#N/A	0
HM1_Pyro_I-2699	0	#N/A	#N/A	#N/A	#N/A	#N/A	0	#N/A	#N/A	0	0	#N/A	#N/A	0	0	#N/A	#N/A	0	0	#N/A	#N/A	0	0	#N/A	#N/A	0	0	#N/A	#N/A	0
HM1_Pyro_I-2700	0	#N/A	#N/A	#N/A	#N/A	#N/A	0	#N/A	#N/A	0	0	#N/A	#N/A	0	0	#N/A	#N/A	0	0	#N/A	#N/A	0	0	#N/A	#N/A	0	0	#N/A	#N/A	0
HM1_Pyro_I-2704	0	#N/A	#N/A	#N/A	#N/A	#N/A	0	#N/A	#N/A	0	0	#N/A	#N/A	0	0	#N/A	#N/A	0	0	#N/A	#N/A	0	0	#N/A	#N/A	0	0	#N/A	#N/A	0
HM1_Pyro_I-2705	0	#N/A	#N/A	#N/A	#N/A	#N/A	0	#N/A	#N/A	0	0	#N/A	#N/A	0	0	#N/A	#N/A	0	0	#N/A	#N/A	0	0	#N/A	#N/A	0	0	#N/A	#N/A	0
HM1_Pyro_I-2706	0	#N/A	#N/A	#N/A	#N/A	#N/A	0	#N/A	#N/A	0	0	#N/A	#N/A	0	0	#N/A	#N/A	0	0	#N/A	#N/A	0	0	#N/A	#N/A	0	0	#N/A	#N/A	0
HM1_Pyro_I-2707	0	#N/A	#N/A	#N/A	#N/A	#N/A	0	#N/A	#N/A	0	0	#N/A	#N/A	0	0	#N/A	#N/A	0	0	#N/A	#N/A	0	0	#N/A	#N/A	0	0	#N/A	#N/A	0
HM1_Pyro_I-2708	0	#N/A	#N/A	#N/A	#N/A	#N/A	0	#N/A	#N/A	0	0	#N/A	#N/A	0	0	#N/A	#N/A	0	0	#N/A	#N/A	0	0	#N/A	#N/A	0	0	#N/A	#N/A	0
HM1_Pyro_VI-373	0	#N/A	#N/A	#N/A	#N/A	#N/A	0	#N/A	#N/A	0	0	#N/A	#N/A	0	0	#N/A	#N/A	0	0	#N/A	#N/A	0	0	#N/A	#N/A	0	0	#N/A	#N/A	0
HM1_Pyro_I-2709	0	#N/A	#N/A	#N/A	#N/A	#N/A	0	#N/A	#N/A	0	0	#N/A	#N/A	0	0	#N/A	#N/A	0	0	#N/A	#N/A	0	0	#N/A	#N/A	0	0	#N/A	#N/A	0
HM1_Pyro_VI-376	0	#N/A	#N/A	#N/A	#N/A	#N/A	0	#N/A	#N/A	0	0	#N/A	#N/A	0	0	#N/A	#N/A	0	0	#N/A	#N/A	0	0	#N/A	#N/A	0	0	#N/A	#N/A	0
HM1_Pyro_I-2720	0	#N/A	#N/A	#N/A	#N/A	#N/A	0	#N/A	#N/A	0	0	#N/A	#N/A	0	0	#N/A	#N/A	0	0	#N/A	#N/A	0	0	#N/A	#N/A	0	0	#N/A	#N/A	0
HM1_Pyro_I-2722	0	#N/A	#N/A	#N/A	#N/A	#N/A	0	#N/A	#N/A	0	0	#N/A	#N/A	0	0	#N/A	#N/A	0	0	#N/A	#N/A	0	0	#N/A	#N/A	0	0	#N/A	#N/A	0
HM1_Pyro_I-2723	0	#N/A	#N/A	#N/A	#N/A	#N/A	0	#N/A	#N/A	0	0	#N/A	#N/A	0	0	#N/A	#N/A	0	0	#N/A	#N/A	0	0	#N/A	#N/A	0	0	#N/A	#N/A	0
HM1_Pyro_I-2724	0	#N/A	#N/A	#N/A	#N/A	#N/A	0	#N/A	#N/A	0	0	#N/A	#N/A	0	0	#N/A	#N/A	0	0	#N/A	#N/A	0	0	#N/A	#N/A	0	0	#N/A	#N/A	0
HM1_Pyro_I-2725	0	#N/A	#N/A	#N/A	#N/A	#N/A	0	#N/A	#N/A	0	0	#N/A	#N/A	0	0	#N/A	#N/A	0	0	#N/A	#N/A	0	0	#N/A	#N/A	0	0	#N/A	#N/A	0
HM1_Pyro_VI-377	0	#N/A	#N/A	#N/A	#N/A	#N/A	0	#N/A	#N/A	0	0	#N/A	#N/A	0	0	#N/A	#N/A	0	0	#N/A	#N/A	0	0	#N/A	#N/A	0	0	#N/A	#N/A	0
HM1_Pyro_I-2730	0	#N/A	#N/A	#N/A	#N/A	#N/A	0	#N/A	#N/A	0	0	#N/A	#N/A	0	0	#N/A	#N/A	0	0	#N/A	#N/A	0	0	#N/A	#N/A	0	0	#N/A	#N/A	0
HM1_Pyro_I-2732	0	#N/A	#N/A	#N/A	#N/A	#N/A	0	#N/A	#N/A	0	0	#N/A	#N/A	0	0	#N/A	#N/A	0	0	#N/A	#N/A	0	0	#N/A	#N/A	0	0	#N/A	#N/A	0
HM1_Pyro_I-2733	0	#N/A	#N/A	#N/A	#N/A	#N/A	0	#N/A	#N/A	0	0	#N/A	#N/A	0	0	#N/A	#N/A	0	0	#N/A	#N/A	0	0	#N/A	#N/A	0	0	#N/A	#N/A	0
HM1_Pyro_I-2735	0	#N/A	#N/A	#N/A	#N/A	#N/A	0	#N/A	#N/A	0	0	#N/A	#N/A	0	0	#N/A	#N/A	0	0	#N/A	#N/A	0	0	#N/A	#N/A	0	0	#N/A	#N/A	0
HM1_Pyro_I-2738	0	#N/A	#N/A	#N/A	#N/A	#N/A	0	#N/A	#N/A	0	0	#N/A	#N/A	0	0	#N/A	#N/A	0	0	#N/A	#N/A	0	0	#N/A	#N/A	0	0	#N/A	#N/A	0
HM1_Pyro_I-2739	0	#N/A	#N/A	#N/A	#N/A	#N/A	0	#N/A	#N/A	0	0	#N/A	#N/A	0	0	#N/A	#N/A	0	0	#N/A	#N/A	0	0	#N/A	#N/A	0	0	#N/A	#N/A	0
HM1_Pyro_I-2741	0	#N/A	#N/A	#N/A	#N/A	#N/A	0	#N/A	#N/A	0	0	#N/A	#N/A	0	0	#N/A	#N/A	0	0	#N/A	#N/A	0	0	#N/A	#N/A	0	0	#N/A	#N/A	0
HM1_Pyro_I-2742	0	#N/A	#N/A	#N/A	#N/A	#N/A	0	#N/A	#N/A	0	0	#N/A	#N/A	0	0	#N/A	#N/A	0	0	#N/A	#N/A	0	0	#N/A	#N/A	0	0	#N/A	#N/A	0
HM1_Pyro_VI-378	0	#N/A	#N/A	#N/A	#N/A	#N/A	0	#N/A	#N/A	0	0	#N/A	#N/A	0	0	#N/A	#N/A	0	0	#N/A	#N/A	0	0	#N/A	#N/A	0	0	#N/A	#N/A	0
HM1_Pyro_VI-379	0	#N/A	#N/A	#N/A	#N/A	#N/A	0	#N/A	#N/A	0	0	#N/A	#N/A	0	0	#N/A	#N/A	0	0	#N/A	#N/A	0	0	#N/A	#N/A	0	0	#N/A	#N/A	0
HM1_Pyro_I-2745	0	#N/A	#N/A	#N/A	#N/A	#N/A	0	#N/A	#N/A	0	0	#N/A	#N/A	0	0	#N/A	#N/A	0	0	#N/A	#N/A	0	0	#N/A	#N/A	0	0	#N/A	#N/A	0
HM1_Pyro_I-2746	0	#N/A	#N/A	#N/A	#N/A	#N/A	0	#N/A	#N/A	0	0	#N/A	#N/A	0	0	#N/A	#N/A	0	0	#N/A	#N/A	0	0	#N/A	#N/A	0	0	#N/A	#N/A	0
HM1_Pyro_I-2749	0	#N/A	#N/A	#N/A	#N/A	#N/A	0	#N/A	#N/A	0	0	#N/A	#N/A	0	0	#N/A	#N/A	0	0	#N/A	#N/A	0	0	#N/A	#N/A	0	0	#N/A	#N/A	0
HM1_Pyro_I-2751	0	#N/A	#N/A	#N/A	#N/A	#N/A	0	#N/A	#N/A	0	0	#N/A	#N/A	0	0	#N/A	#N/A	0	0	#N/A	#N/A	0	0	#N/A	#N/A	0	0	#N/A	#N/A	0
HM1_Pyro_I-2753	0	#N/A	#N/A	#N/A	#N/A	#N/A	0	#N/A	#N/A	0	0	#N/A	#N/A	0	0	#N/A	#N/A	0	0	#N/A	#N/A	0	0	#N/A	#N/A	0	0	#N/A	#N/A	0
HM1_Pyro_I-2754	0	#N/A	#N/A	#N/A	#N/A	#N/A	0	#N/A	#N/A	0	0	#N/A	#N/A	0	0	#N/A	#N/A	0	0	#N/A	#N/A	0	0	#N/A	#N/A	0	0	#N/A	#N/A	0
HM1_Pyro_VI-381	0	#N/A	#N/A	#N/A	#N/A	#N/A	0	#N/A	#N/A	0	0	#N/A	#N/A	0	0	#N/A	#N/A	0	0	#N/A	#N/A	0	0	#N/A	#N/A	0	0	#N/A	#N/A	0
HM1_Pyro_I-2759	0	#N/A	#N/A	#N/A	#N/A	#N/A	0	#N/A	#N/A	0	0	#N/A	#N/A	0	0	#N/A	#N/A	0	0	#N/A	#N/A	0	0	#N/A	#N/A	0	0	#N/A	#N/A	0
HM1_Pyro_VI-382	0	#N/A	#N/A	#N/A	#N/A	#N/A	0	#N/A	#N/A	0	0	#N/A	#N/A	0	0	#N/A	#N/A	0	0	#N/A	#N/A	0	0	#N/A	#N/A	0	0	#N/A	#N/A	0
HM1_Pyro_I-2760	0	#N/A	#N/A	#N/A	#N/A	#N/A	0	#N/A	#N/A	0	0	#N/A	#N/A	0	0	#N/A	#N/A	0	0	#N/A	#N/A	0	0	#N/A	#N/A	0	0	#N/A	#N/A	0
HM1_Pyro_I-2761	0	#N/A	#N/A	#N/A	#N/A	#N/A	0	#N/A	#N/A	0	0	#N/A	#N/A	0	0	#N/A	#N/A	0	0	#N/A	#N/A	0	0	#N/A	#N/A	0	0	#N/A	#N/A	0
HM1_Pyro_I-2762	0	#N/A	#N/A	#N/A	#N/A	#N/A	0	#N/A	#N/A	0	0	#N/A	#N/A	0	0	#N/A	#N/A	0	0	#N/A	#N/A	0	0	#N/A	#N/A	0	0	#N/A	#N/A	0
HM1_Pyro_I-2763	0	#N/A	#N/A	#N/A	#N/A	#N/A	0	#N/A	#N/A	0	0	#N/A	#N/A	0	0	#N/A	#N/A	0	0	#N/A	#N/A	0	0	#N/A	#N/A	0	0	#N/A	#N/A	0
HM1_Pyro_I-2766	0	#N/A	#N/A	#N/A	#N/A	#N/A	0	#N/A	#N/A	0	0	#N/A	#N/A	0	0	#N/A	#N/A	0	0	#N/A	#N/A	0	0	#N/A	#N/A	0	0	#N/A	#N/A	0
HM1_Pyro_I-2771	0	#N/A	#N/A	#N/A	#N/A	#N/A	0	#N/A	#N/A	0	0	#N/A	#N/A	0	0	#N/A	#N/A	0	0	#N/A	#N/A	0	0	#N/A	#N/A	0	0	#N/A	#N/A	0
HM1_Pyro_I-2773	0	#N/A	#N/A	#N/A	#N/A	#N/A	0	#N/A	#N/A	0	0	#N/A	#N/A	0	0	#N/A	#N/A	0	0	#N/A	#N/A	0	0	#N/A	#N/A	0	0	#N/A	#N/A	0
HM1_Pyro_I-2776	0	#N/A	#N/A	#N/A	#N/A	#N/A	0	#N/A	#N/A	0	0	#N/A	#N/A	0	0	#N/A	#N/A	0	0	#N/A	#N/A	0	0	#N/A	#N/A	0	0	#N/A	#N/A	0
HM1_Pyro_I-2778	0	#N/A	#N/A	#N/A	#N/A	#N/A	0	#N/A	#N/A	0	0	#N/A	#N/A	0	0	#N/A	#N/A	0	0	#N/A	#N/A	0	0	#N/A	#N/A	0	0	#N/A	#N/A	0
HM1_Pyro_I-2779	0	#N/A	#N/A	#N/A	#N/A	#N/A	0	#N/A	#N/A	0	0	#N/A	#N/A	0	0	#N/A	#N/A	0	0	#N/A	#N/A	0	0	#N/A	#N/A	0	0	#N/A	#N/A	0
HM1_Pyro_VI-385	0	#N/A	#N/A	#N/A	#N/A	#N/A	0	#N/A	#N/A	0	0	#N/A	#N/A	0	0	#N/A	#N/A	0	0	#N/A	#N/A	0	0	#N/A	#N/A	0	0	#N/A	#N/A	0
HM1_Pyro_I-2780	0	#N/A	#N/A	#N/A	#N/A	#N/A	0	#N/A	#N/A	0	0	#N/A	#N/A	0	0	#N/A	#N/A	0	0	#N/A	#N/A	0	0	#N/A	#N/A	0	0	#N/A	#N/A	0
HM1_Pyro_VI-386	0	#N/A	#N/A	#N/A	#N/A	#N/A	0	#N/A	#N/A	0	0	#N/A	#N/A	0	0	#N/A	#N/A	0	0	#N/A	#N/A	0	0	#N/A	#N/A	0	0	#N/A	#N/A	0
HM1_Pyro_I-2781	0	#N/A	#N/A	#N/A	#N/A	#N/A	0	#N/A	#N/A	0	0	#N/A	#N/A	0	0	#N/A	#N/A	0	0	#N/A	#N/A	0	0	#N/A	#N/A	0	0	#N/A	#N/A	0
HM1_Pyro_I-2782	0	#N/A	#N/A	#N/A	#N/A	#N/A	0	#N/A	#N/A	0	0	#N/A	#N/A	0	0	#N/A	#N/A	0	0	#N/A	#N/A	0	0	#N/A	#N/A	0	0	#N/A	#N/A	0
HM1_Pyro_I-2783	0	#N/A	#N/A	#N/A	#N/A	#N/A	0	#N/A	#N/A	0	0	#N/A	#N/A	0	0	#N/A	#N/A	0	0	#N/A	#N/A	0	0	#N/A	#N/A	0	0	#N/A	#N/A	0
HM1_Pyro_I-2787	0	#N/A	#N/A	#N/A	#N/A	#N/A	0	#N/A	#N/A	0	0	#N/A	#N/A	0	0	#N/A	#N/A	0	0	#N/A	#N/A	0	0	#N/A	#N/A	0	0	#N/A	#N/A	0
HM1_Pyro_VI-387	0	#N/A	#N/A	#N/A	#N/A	#N/A	0	#N/A	#N/A	0	0	#N/A	#N/A	0	0	#N/A	#N/A	0	0	#N/A	#N/A	0	0	#N/A	#N/A	0	0	#N/A	#N/A	0
HM1_Pyro_VI-388	0	#N/A	#N/A	#N/A	#N/A	#N/A	0	#N/A	#N/A	0	0	#N/A	#N/A	0	0	#N/A	#N/A	0	0	#N/A	#N/A	0	0	#N/A	#N/A	0	0	#N/A	#N/A	0
HM1_Pyro_VI-389	0	#N/A	#N/A	#N/A	#N/A	#N/A	0	#N/A	#N/A	0	0	#N/A	#N/A	0	0	#N/A	#N/A	0	0	#N/A	#N/A	0	0	#N/A	#N/A	0	0	#N/A	#N/A	0
HM1_Pyro_VI-390	0	#N/A	#N/A	#N/A	#N/A	#N/A	0	#N/A	#N/A	0	0	#N/A	#N/A	0	0	#N/A	#N/A	0	0	#N/A	#N/A	0	0	#N/A	#N/A	0	0	#N/A	#N/A	0
HM1_Pyro_I-2789	0	#N/A	#N/A	#N/A	#N/A	#N/A	0	#N/A	#N/A	0	0	#N/A	#N/A	0	0	#N/A	#N/A	0	0	#N/A	#N/A	0	0	#N/A	#N/A	0	0	#N/A	#N/A	0
HM1_Pyro_I-2790	0	#N/A	#N/A	#N/A	#N/A	#N/A	0	#N/A	#N/A	0	0	#N/A	#N/A	0	0	#N/A	#N/A	0	0	#N/A	#N/A	0	0	#N/A	#N/A	0	0	#N/A	#N/A	0
HM1_Pyro_VI-391	0	#N/A	#N/A	#N/A	#N/A	#N/A	0	#N/A	#N/A	0	0	#N/A	#N/A	0	0	#N/A	#N/A	0	0	#N/A	#N/A	0	0	#N/A	#N/A	0	0	#N/A	#N/A	0
HM1_Pyro_I-2792	0	#N/A	#N/A	#N/A	#N/A	#N/A	0	#N/A	#N/A	0	0	#N/A	#N/A	0	0	#N/A	#N/A	0	0	#N/A	#N/A	0	0	#N/A	#N/A	0	0	#N/A	#N/A	0
HM1_Pyro_I-2794	0	#N/A	#N/A	#N/A	#N/A	#N/A	0	#N/A	#N/A	0	0	#N/A	#N/A	0	0	#N/A	#N/A	0	0	#N/A	#N/A	0	0	#N/A	#N/A	0	0	#N/A	#N/A	0
HM1_Pyro_I-2796	0	#N/A	#N/A	#N/A	#N/A	#N/A	0	#N/A	#N/A	0	0	#N/A	#N/A	0	0	#N/A	#N/A	0	0	#N/A	#N/A	0	0	#N/A	#N/A	0	0	#N/A	#N/A	0
HM1_Pyro_I-2797	0	#N/A	#N/A	#N/A	#N/A	#N/A	0	#N/A	#N/A	0	0	#N/A	#N/A	0	0	#N/A	#N/A	0	0	#N/A	#N/A	0	0	#N/A	#N/A	0	0	#N/A	#N/A	0
HM1_Pyro_I-2803	0	#N/A	#N/A	#N/A	#N/A	#N/A	0	#N/A	#N/A	0	0	#N/A	#N/A	0	0	#N/A	#N/A	0	0	#N/A	#N/A	0	0	#N/A	#N/A	0	0	#N/A	#N/A	0
HM1_Pyro_I-2806	0	#N/A	#N/A	#N/A	#N/A	#N/A	0	#N/A	#N/A	0	0	#N/A	#N/A	0	0	#N/A	#N/A	0	0	#N/A	#N/A	0	0	#N/A	#N/A	0	0	#N/A	#N/A	0
HM1_Pyro_I-2807	0	#N/A	#N/A	#N/A	#N/A	#N/A	0	#N/A	#N/A	0	0	#N/A	#N/A	0	0	#N/A	#N/A	0	0	#N/A	#N/A	0	0	#N/A	#N/A	0	0	#N/A	#N/A	0
HM1_Pyro_I-2814	0	#N/A	#N/A	#N/A	#N/A	#N/A	0	#N/A	#N/A	0	0	#N/A	#N/A	0	0	#N/A	#N/A	0	0	#N/A	#N/A	0	0	#N/A	#N/A	0	0	#N/A	#N/A	0
HM1_Pyro_I-2815	0	#N/A	#N/A	#N/A	#N/A	#N/A	0	#N/A	#N/A	0	0	#N/A	#N/A	0	0	#N/A	#N/A	0	0	#N/A	#N/A	0	0	#N/A	#N/A	0	0	#N/A	#N/A	0
HM1_Pyro_I-2816	0	#N/A	#N/A	#N/A	#N/A	#N/A	0	#N/A	#N/A	0	0	#N/A	#N/A	0	0	#N/A	#N/A	0	0	#N/A	#N/A	0	0	#N/A	#N/A	0	0	#N/A	#N/A	0
HM1_Pyro_I-2817	0	#N/A	#N/A	#N/A	#N/A	#N/A	0	#N/A	#N/A	0	0	#N/A	#N/A	0	0	#N/A	#N/A	0	0	#N/A	#N/A	0	0	#N/A	#N/A	0	0	#N/A	#N/A	0
HM1_Pyro_I-2820	0	#N/A	#N/A	#N/A	#N/A	#N/A	0	#N/A	#N/A	0	0	#N/A	#N/A	0	0	#N/A	#N/A	0	0	#N/A	#N/A	0	0	#N/A	#N/A	0	0	#N/A	#N/A	0
HM1_Pyro_I-2821	0	#N/A	#N/A	#N/A	#N/A	#N/A	0	#N/A	#N/A	0	0	#N/A	#N/A	0	0	#N/A	#N/A	0	0	#N/A	#N/A	0	0	#N/A	#N/A	0	0	#N/A	#N/A	0
HM1_Pyro_VI-396	0	#N/A	#N/A	#N/A	#N/A	#N/A	0	#N/A	#N/A	0	0	#N/A	#N/A	0	0	#N/A	#N/A	0	0	#N/A	#N/A	0	0	#N/A	#N/A	0	0	#N/A	#N/A	0
HM1_Pyro_I-2824	0	#N/A	#N/A	#N/A	#N/A	#N/A	0	#N/A	#N/A	0	0	#N/A	#N/A	0	0	#N/A	#N/A	0	0	#N/A	#N/A	0	0	#N/A	#N/A	0	0	#N/A	#N/A	0
HM1_Pyro_I-2825	0	#N/A	#N/A	#N/A	#N/A	#N/A	0	#N/A	#N/A	0	0	#N/A	#N/A	0	0	#N/A	#N/A	0	0	#N/A	#N/A	0	0	#N/A	#N/A	0	0	#N/A	#N/A	0
HM1_Pyro_I-2827	0	#N/A	#N/A	#N/A	#N/A	#N/A	0	#N/A	#N/A	0	0	#N/A	#N/A	0	0	#N/A	#N/A	0	0	#N/A	#N/A	0	0	#N/A	#N/A	0	0	#N/A	#N/A	0
HM1_Pyro_I-2828	0	#N/A	#N/A	#N/A	#N/A	#N/A	0	#N/A	#N/A	0	0	#N/A	#N/A	0	0	#N/A	#N/A	0	0	#N/A	#N/A	0	0	#N/A	#N/A	0	0	#N/A	#N/A	0
HM1_Pyro_I-2830	0	#N/A	#N/A	#N/A	#N/A	#N/A	0	#N/A	#N/A	0	0	#N/A	#N/A	0	0	#N/A	#N/A	0	0	#N/A	#N/A	0	0	#N/A	#N/A	0	0	#N/A	#N/A	0
HM1_Pyro_I-2831	0	#N/A	#N/A	#N/A	#N/A	#N/A	0	#N/A	#N/A	0	0	#N/A	#N/A	0	0	#N/A	#N/A	0	0	#N/A	#N/A	0	0	#N/A	#N/A	0	0	#N/A	#N/A	0
HM1_Pyro_I-2832	0	#N/A	#N/A	#N/A	#N/A	#N/A	0	#N/A	#N/A	0	0	#N/A	#N/A	0	0	#N/A	#N/A	0	0	#N/A	#N/A	0	0	#N/A	#N/A	0	0	#N/A	#N/A	0
HM1_Pyro_I-2836	0	#N/A	#N/A	#N/A	#N/A	#N/A	0	#N/A	#N/A	0	0	#N/A	#N/A	0	0	#N/A	#N/A	0	0	#N/A	#N/A	0	0	#N/A	#N/A	0	0	#N/A	#N/A	0
HM1_Pyro_I-2837	0	#N/A	#N/A	#N/A	#N/A	#N/A	0	#N/A	#N/A	0	0	#N/A	#N/A	0	0	#N/A	#N/A	0	0	#N/A	#N/A	0	0	#N/A	#N/A	0	0	#N/A	#N/A	0
HM1_Pyro_I-2839	0	#N/A	#N/A	#N/A	#N/A	#N/A	0	#N/A	#N/A	0	0	#N/A	#N/A	0	0	#N/A	#N/A	0	0	#N/A	#N/A	0	0	#N/A	#N/A	0	0	#N/A	#N/A	0
HM1_Pyro_I-2840	0	#N/A	#N/A	#N/A	#N/A	#N/A	0	#N/A	#N/A	0	0	#N/A	#N/A	0	0	#N/A	#N/A	0	0	#N/A	#N/A	0	0	#N/A	#N/A	0	0	#N/A	#N/A	0
HM1_Pyro_I-2841	0	#N/A	#N/A	#N/A	#N/A	#N/A	0	#N/A	#N/A	0	0	#N/A	#N/A	0	0	#N/A	#N/A	0	0	#N/A	#N/A	0	0	#N/A	#N/A	0	0	#N/A	#N/A	0
HM1_Pyro_I-2842	0	#N/A	#N/A	#N/A	#N/A	#N/A	0	#N/A	#N/A	0	0	#N/A	#N/A	0	0	#N/A	#N/A	0	0	#N/A	#N/A	0	0	#N/A	#N/A	0	0	#N/A	#N/A	0
HM1_Pyro_I-2844	0	#N/A	#N/A	#N/A	#N/A	#N/A	0	#N/A	#N/A	0	0	#N/A	#N/A	0	0	#N/A	#N/A	0	0	#N/A	#N/A	0	0	#N/A	#N/A	0	0	#N/A	#N/A	0
HM1_Pyro_I-2845	0	#N/A	#N/A	#N/A	#N/A	#N/A	0	#N/A	#N/A	0	0	#N/A	#N/A	0	0	#N/A	#N/A	0	0	#N/A	#N/A	0	0	#N/A	#N/A	0	0	#N/A	#N/A	0
HM1_Pyro_I-2846	0	#N/A	#N/A	#N/A	#N/A	#N/A	0	#N/A	#N/A	0	0	#N/A	#N/A	0	0	#N/A	#N/A	0	0	#N/A	#N/A	0	0	#N/A	#N/A	0	0	#N/A	#N/A	0
HM1_Pyro_VI-398	0	#N/A	#N/A	#N/A	#N/A	#N/A	0	#N/A	#N/A	0	0	#N/A	#N/A	0	0	#N/A	#N/A	0	0	#N/A	#N/A	0	0	#N/A	#N/A	0	0	#N/A	#N/A	0
HM1_Pyro_I-2847	0	#N/A	#N/A	#N/A	#N/A	#N/A	0	#N/A	#N/A	0	0	#N/A	#N/A	0	0	#N/A	#N/A	0	0	#N/A	#N/A	0	0	#N/A	#N/A	0	0	#N/A	#N/A	0
HM1_Pyro_VI-399	0	#N/A	#N/A	#N/A	#N/A	#N/A	0	#N/A	#N/A	0	0	#N/A	#N/A	0	0	#N/A	#N/A	0	0	#N/A	#N/A	0	0	#N/A	#N/A	0	0	#N/A	#N/A	0
HM1_Pyro_I-2849	0	#N/A	#N/A	#N/A	#N/A	#N/A	0	#N/A	#N/A	0	0	#N/A	#N/A	0	0	#N/A	#N/A	0	0	#N/A	#N/A	0	0	#N/A	#N/A	0	0	#N/A	#N/A	0
HM1_Pyro_VI-400	0	#N/A	#N/A	#N/A	#N/A	#N/A	0	#N/A	#N/A	0	0	#N/A	#N/A	0	0	#N/A	#N/A	0	0	#N/A	#N/A	0	0	#N/A	#N/A	0	0	#N/A	#N/A	0
HM1_Pyro_I-2851	0	#N/A	#N/A	#N/A	#N/A	#N/A	0	#N/A	#N/A	0	0	#N/A	#N/A	0	0	#N/A	#N/A	0	0	#N/A	#N/A	0	0	#N/A	#N/A	0	0	#N/A	#N/A	0
HM1_Pyro_I-2852	0	#N/A	#N/A	#N/A	#N/A	#N/A	0	#N/A	#N/A	0	0	#N/A	#N/A	0	0	#N/A	#N/A	0	0	#N/A	#N/A	0	0	#N/A	#N/A	0	0	#N/A	#N/A	0
HM1_Pyro_I-2853	0	#N/A	#N/A	#N/A	#N/A	#N/A	0	#N/A	#N/A	0	0	#N/A	#N/A	0	0	#N/A	#N/A	0	0	#N/A	#N/A	0	0	#N/A	#N/A	0	0	#N/A	#N/A	0
HM1_Pyro_I-2854	0	#N/A	#N/A	#N/A	#N/A	#N/A	0	#N/A	#N/A	0	0	#N/A	#N/A	0	0	#N/A	#N/A	0	0	#N/A	#N/A	0	0	#N/A	#N/A	0	0	#N/A	#N/A	0
HM1_Pyro_I-2855	0	#N/A	#N/A	#N/A	#N/A	#N/A	0	#N/A	#N/A	0	0	#N/A	#N/A	0	0	#N/A	#N/A	0	0	#N/A	#N/A	0	0	#N/A	#N/A	0	0	#N/A	#N/A	0
HM1_Pyro_I-2859	0	#N/A	#N/A	#N/A	#N/A	#N/A	0	#N/A	#N/A	0	0	#N/A	#N/A	0	0	#N/A	#N/A	0	0	#N/A	#N/A	0	0	#N/A	#N/A	0	0	#N/A	#N/A	0
HM1_Pyro_I-2866	0	#N/A	#N/A	#N/A	#N/A	#N/A	0	#N/A	#N/A	0	0	#N/A	#N/A	0	0	#N/A	#N/A	0	0	#N/A	#N/A	0	0	#N/A	#N/A	0	0	#N/A	#N/A	0
HM1_Pyro_I-2873	0	#N/A	#N/A	#N/A	#N/A	#N/A	0	#N/A	#N/A	0	0	#N/A	#N/A	0	0	#N/A	#N/A	0	0	#N/A	#N/A	0	0	#N/A	#N/A	0	0	#N/A	#N/A	0
HM1_Pyro_I-2880	0	#N/A	#N/A	#N/A	#N/A	#N/A	0	#N/A	#N/A	0	0	#N/A	#N/A	0	0	#N/A	#N/A	0	0	#N/A	#N/A	0	0	#N/A	#N/A	0	0	#N/A	#N/A	0
HM1_Pyro_I-2884	0	#N/A	#N/A	#N/A	#N/A	#N/A	0	#N/A	#N/A	0	0	#N/A	#N/A	0	0	#N/A	#N/A	0	0	#N/A	#N/A	0	0	#N/A	#N/A	0	0	#N/A	#N/A	0
HM1_Pyro_I-2887	0	#N/A	#N/A	#N/A	#N/A	#N/A	0	#N/A	#N/A	0	0	#N/A	#N/A	0	0	#N/A	#N/A	0	0	#N/A	#N/A	0	0	#N/A	#N/A	0	0	#N/A	#N/A	0
HM1_Pyro_I-2888	0	#N/A	#N/A	#N/A	#N/A	#N/A	0	#N/A	#N/A	0	0	#N/A	#N/A	0	0	#N/A	#N/A	0	0	#N/A	#N/A	0	0	#N/A	#N/A	0	0	#N/A	#N/A	0
HM1_Pyro_VI-403	0	#N/A	#N/A	#N/A	#N/A	#N/A	0	#N/A	#N/A	0	0	#N/A	#N/A	0	0	#N/A	#N/A	0	0	#N/A	#N/A	0	0	#N/A	#N/A	0	0	#N/A	#N/A	0
HM1_Pyro_VI-405	0	#N/A	#N/A	#N/A	#N/A	#N/A	0	#N/A	#N/A	0	0	#N/A	#N/A	0	0	#N/A	#N/A	0	0	#N/A	#N/A	0	0	#N/A	#N/A	0	0	#N/A	#N/A	0
HM1_Pyro_I-2889	0	#N/A	#N/A	#N/A	#N/A	#N/A	0	#N/A	#N/A	0	0	#N/A	#N/A	0	0	#N/A	#N/A	0	0	#N/A	#N/A	0	0	#N/A	#N/A	0	0	#N/A	#N/A	0
HM1_Pyro_I-2890	0	#N/A	#N/A	#N/A	#N/A	#N/A	0	#N/A	#N/A	0	0	#N/A	#N/A	0	0	#N/A	#N/A	0	0	#N/A	#N/A	0	0	#N/A	#N/A	0	0	#N/A	#N/A	0
HM1_Pyro_I-2892	0	#N/A	#N/A	#N/A	#N/A	#N/A	0	#N/A	#N/A	0	0	#N/A	#N/A	0	0	#N/A	#N/A	0	0	#N/A	#N/A	0	0	#N/A	#N/A	0	0	#N/A	#N/A	0
HM1_Pyro_I-2893	0	#N/A	#N/A	#N/A	#N/A	#N/A	0	#N/A	#N/A	0	0	#N/A	#N/A	0	0	#N/A	#N/A	0	0	#N/A	#N/A	0	0	#N/A	#N/A	0	0	#N/A	#N/A	0
HM1_Pyro_VI-406	0	#N/A	#N/A	#N/A	#N/A	#N/A	0	#N/A	#N/A	0	0	#N/A	#N/A	0	0	#N/A	#N/A	0	0	#N/A	#N/A	0	0	#N/A	#N/A	0	0	#N/A	#N/A	0
HM1_Pyro_I-2896	0	#N/A	#N/A	#N/A	#N/A	#N/A	0	#N/A	#N/A	0	0	#N/A	#N/A	0	0	#N/A	#N/A	0	0	#N/A	#N/A	0	0	#N/A	#N/A	0	0	#N/A	#N/A	0
HM1_Pyro_VI-407	0	#N/A	#N/A	#N/A	#N/A	#N/A	0	#N/A	#N/A	0	0	#N/A	#N/A	0	0	#N/A	#N/A	0	0	#N/A	#N/A	0	0	#N/A	#N/A	0	0	#N/A	#N/A	0
HM1_Pyro_I-2901	0	#N/A	#N/A	#N/A	#N/A	#N/A	0	#N/A	#N/A	0	0	#N/A	#N/A	0	0	#N/A	#N/A	0	0	#N/A	#N/A	0	0	#N/A	#N/A	0	0	#N/A	#N/A	0
HM1_Pyro_I-2905	0	#N/A	#N/A	#N/A	#N/A	#N/A	0	#N/A	#N/A	0	0	#N/A	#N/A	0	0	#N/A	#N/A	0	0	#N/A	#N/A	0	0	#N/A	#N/A	0	0	#N/A	#N/A	0
HM1_Pyro_I-2911	0	#N/A	#N/A	#N/A	#N/A	#N/A	0	#N/A	#N/A	0	0	#N/A	#N/A	0	0	#N/A	#N/A	0	0	#N/A	#N/A	0	0	#N/A	#N/A	0	0	#N/A	#N/A	0
HM1_Pyro_I-2912	0	#N/A	#N/A	#N/A	#N/A	#N/A	0	#N/A	#N/A	0	0	#N/A	#N/A	0	0	#N/A	#N/A	0	0	#N/A	#N/A	0	0	#N/A	#N/A	0	0	#N/A	#N/A	0
HM1_Pyro_I-2913	0	#N/A	#N/A	#N/A	#N/A	#N/A	0	#N/A	#N/A	0	0	#N/A	#N/A	0	0	#N/A	#N/A	0	0	#N/A	#N/A	0	0	#N/A	#N/A	0	0	#N/A	#N/A	0
HM1_Pyro_I-2914	0	#N/A	#N/A	#N/A	#N/A	#N/A	0	#N/A	#N/A	0	0	#N/A	#N/A	0	0	#N/A	#N/A	0	0	#N/A	#N/A	0	0	#N/A	#N/A	0	0	#N/A	#N/A	0
HM1_Pyro_VI-408	0	#N/A	#N/A	#N/A	#N/A	#N/A	0	#N/A	#N/A	0	0	#N/A	#N/A	0	0	#N/A	#N/A	0	0	#N/A	#N/A	0	0	#N/A	#N/A	0	0	#N/A	#N/A	0
HM1_Pyro_I-2918	0	#N/A	#N/A	#N/A	#N/A	#N/A	0	#N/A	#N/A	0	0	#N/A	#N/A	0	0	#N/A	#N/A	0	0	#N/A	#N/A	0	0	#N/A	#N/A	0	0	#N/A	#N/A	0
HM1_Pyro_VI-409	0	#N/A	#N/A	#N/A	#N/A	#N/A	0	#N/A	#N/A	0	0	#N/A	#N/A	0	0	#N/A	#N/A	0	0	#N/A	#N/A	0	0	#N/A	#N/A	0	0	#N/A	#N/A	0
HM1_Pyro_I-2920	0	#N/A	#N/A	#N/A	#N/A	#N/A	0	#N/A	#N/A	0	0	#N/A	#N/A	0	0	#N/A	#N/A	0	0	#N/A	#N/A	0	0	#N/A	#N/A	0	0	#N/A	#N/A	0
HM1_Pyro_I-2921	0	#N/A	#N/A	#N/A	#N/A	#N/A	0	#N/A	#N/A	0	0	#N/A	#N/A	0	0	#N/A	#N/A	0	0	#N/A	#N/A	0	0	#N/A	#N/A	0	0	#N/A	#N/A	0
HM1_Pyro_I-2922	0	#N/A	#N/A	#N/A	#N/A	#N/A	0	#N/A	#N/A	0	0	#N/A	#N/A	0	0	#N/A	#N/A	0	0	#N/A	#N/A	0	0	#N/A	#N/A	0	0	#N/A	#N/A	0
HM1_Pyro_I-2923	0	#N/A	#N/A	#N/A	#N/A	#N/A	0	#N/A	#N/A	0	0	#N/A	#N/A	0	0	#N/A	#N/A	0	0	#N/A	#N/A	0	0	#N/A	#N/A	0	0	#N/A	#N/A	0
HM1_Pyro_I-2924	0	#N/A	#N/A	#N/A	#N/A	#N/A	0	#N/A	#N/A	0	0	#N/A	#N/A	0	0	#N/A	#N/A	0	0	#N/A	#N/A	0	0	#N/A	#N/A	0	0	#N/A	#N/A	0
HM1_Pyro_I-2925	0	#N/A	#N/A	#N/A	#N/A	#N/A	0	#N/A	#N/A	0	0	#N/A	#N/A	0	0	#N/A	#N/A	0	0	#N/A	#N/A	0	0	#N/A	#N/A	0	0	#N/A	#N/A	0
HM1_Pyro_I-2926	0	#N/A	#N/A	#N/A	#N/A	#N/A	0	#N/A	#N/A	0	0	#N/A	#N/A	0	0	#N/A	#N/A	0	0	#N/A	#N/A	0	0	#N/A	#N/A	0	0	#N/A	#N/A	0
HM1_Pyro_VI-410	0	#N/A	#N/A	#N/A	#N/A	#N/A	0	#N/A	#N/A	0	0	#N/A	#N/A	0	0	#N/A	#N/A	0	0	#N/A	#N/A	0	0	#N/A	#N/A	0	0	#N/A	#N/A	0
HM1_Pyro_I-2934	3.33333	51.2344	5.67904	0.027777	0.361102	0.722203	10	#N/A	#N/A	434783	0	#N/A	#N/A	0	0	#N/A	#N/A	0	0	#N/A	#N/A	0	0	#N/A	#N/A	0	0	#N/A	#N/A	0
HM1_Pyro_I-2935	0	#N/A	#N/A	#N/A	#N/A	#N/A	0	#N/A	#N/A	0	0	#N/A	#N/A	0	0	#N/A	#N/A	0	0	#N/A	#N/A	0	0	#N/A	#N/A	0	0	#N/A	#N/A	0
HM1_Pyro_I-2936	0	#N/A	#N/A	#N/A	#N/A	#N/A	0	#N/A	#N/A	0	0	#N/A	#N/A	0	0	#N/A	#N/A	0	0	#N/A	#N/A	0	0	#N/A	#N/A	0	0	#N/A	#N/A	0
HM1_Pyro_I-2937	0	#N/A	#N/A	#N/A	#N/A	#N/A	0	#N/A	#N/A	0	0	#N/A	#N/A	0	0	#N/A	#N/A	0	0	#N/A	#N/A	0	0	#N/A	#N/A	0	0	#N/A	#N/A	0
HM1_Pyro_I-2938	0	#N/A	#N/A	#N/A	#N/A	#N/A	0	#N/A	#N/A	0	0	#N/A	#N/A	0	0	#N/A	#N/A	0	0	#N/A	#N/A	0	0	#N/A	#N/A	0	0	#N/A	#N/A	0
HM1_Pyro_VI-413	0	#N/A	#N/A	#N/A	#N/A	#N/A	0	#N/A	#N/A	0	0	#N/A	#N/A	0	0	#N/A	#N/A	0	0	#N/A	#N/A	0	0	#N/A	#N/A	0	0	#N/A	#N/A	0
HM1_Pyro_VI-414	0	#N/A	#N/A	#N/A	#N/A	#N/A	0	#N/A	#N/A	0	0	#N/A	#N/A	0	0	#N/A	#N/A	0	0	#N/A	#N/A	0	0	#N/A	#N/A	0	0	#N/A	#N/A	0
HM1_Pyro_I-2940	0	#N/A	#N/A	#N/A	#N/A	#N/A	0	#N/A	#N/A	0	0	#N/A	#N/A	0	0	#N/A	#N/A	0	0	#N/A	#N/A	0	0	#N/A	#N/A	0	0	#N/A	#N/A	0
HM1_Pyro_I-2941	0	#N/A	#N/A	#N/A	#N/A	#N/A	0	#N/A	#N/A	0	0	#N/A	#N/A	0	0	#N/A	#N/A	0	0	#N/A	#N/A	0	0	#N/A	#N/A	0	0	#N/A	#N/A	0
HM1_Pyro_I-2943	0	#N/A	#N/A	#N/A	#N/A	#N/A	0	#N/A	#N/A	0	0	#N/A	#N/A	0	0	#N/A	#N/A	0	0	#N/A	#N/A	0	0	#N/A	#N/A	0	0	#N/A	#N/A	0
HM1_Pyro_I-2945	0	#N/A	#N/A	#N/A	#N/A	#N/A	0	#N/A	#N/A	0	0	#N/A	#N/A	0	0	#N/A	#N/A	0	0	#N/A	#N/A	0	0	#N/A	#N/A	0	0	#N/A	#N/A	0
HM1_Pyro_I-2946	0	#N/A	#N/A	#N/A	#N/A	#N/A	0	#N/A	#N/A	0	0	#N/A	#N/A	0	0	#N/A	#N/A	0	0	#N/A	#N/A	0	0	#N/A	#N/A	0	0	#N/A	#N/A	0
HM1_Pyro_I-2947	0	#N/A	#N/A	#N/A	#N/A	#N/A	0	#N/A	#N/A	0	0	#N/A	#N/A	0	0	#N/A	#N/A	0	0	#N/A	#N/A	0	0	#N/A	#N/A	0	0	#N/A	#N/A	0
HM1_Pyro_I-2950	0	#N/A	#N/A	#N/A	#N/A	#N/A	0	#N/A	#N/A	0	0	#N/A	#N/A	0	0	#N/A	#N/A	0	0	#N/A	#N/A	0	0	#N/A	#N/A	0	0	#N/A	#N/A	0
HM1_Pyro_I-2951	0	#N/A	#N/A	#N/A	#N/A	#N/A	0	#N/A	#N/A	0	0	#N/A	#N/A	0	0	#N/A	#N/A	0	0	#N/A	#N/A	0	0	#N/A	#N/A	0	0	#N/A	#N/A	0
HM1_Pyro_I-2955	0	#N/A	#N/A	#N/A	#N/A	#N/A	0	#N/A	#N/A	0	0	#N/A	#N/A	0	0	#N/A	#N/A	0	0	#N/A	#N/A	0	0	#N/A	#N/A	0	0	#N/A	#N/A	0
HM1_Pyro_I-2959	0	#N/A	#N/A	#N/A	#N/A	#N/A	0	#N/A	#N/A	0	0	#N/A	#N/A	0	0	#N/A	#N/A	0	0	#N/A	#N/A	0	0	#N/A	#N/A	0	0	#N/A	#N/A	0
HM1_Pyro_I-2960	0	#N/A	#N/A	#N/A	#N/A	#N/A	0	#N/A	#N/A	0	0	#N/A	#N/A	0	0	#N/A	#N/A	0	0	#N/A	#N/A	0	0	#N/A	#N/A	0	0	#N/A	#N/A	0
HM1_Pyro_I-2961	0	#N/A	#N/A	#N/A	#N/A	#N/A	0	#N/A	#N/A	0	0	#N/A	#N/A	0	0	#N/A	#N/A	0	0	#N/A	#N/A	0	0	#N/A	#N/A	0	0	#N/A	#N/A	0
HM1_Pyro_I-2962	0	#N/A	#N/A	#N/A	#N/A	#N/A	0	#N/A	#N/A	0	0	#N/A	#N/A	0	0	#N/A	#N/A	0	0	#N/A	#N/A	0	0	#N/A	#N/A	0	0	#N/A	#N/A	0
HM1_Pyro_I-2963	0	#N/A	#N/A	#N/A	#N/A	#N/A	0	#N/A	#N/A	0	0	#N/A	#N/A	0	0	#N/A	#N/A	0	0	#N/A	#N/A	0	0	#N/A	#N/A	0	0	#N/A	#N/A	0
HM1_Pyro_I-2964	0	#N/A	#N/A	#N/A	#N/A	#N/A	0	#N/A	#N/A	0	0	#N/A	#N/A	0	0	#N/A	#N/A	0	0	#N/A	#N/A	0	0	#N/A	#N/A	0	0	#N/A	#N/A	0
HM1_Pyro_I-2965	0	#N/A	#N/A	#N/A	#N/A	#N/A	0	#N/A	#N/A	0	0	#N/A	#N/A	0	0	#N/A	#N/A	0	0	#N/A	#N/A	0	0	#N/A	#N/A	0	0	#N/A	#N/A	0
HM1_Pyro_I-2967	0	#N/A	#N/A	#N/A	#N/A	#N/A	0	#N/A	#N/A	0	0	#N/A	#N/A	0	0	#N/A	#N/A	0	0	#N/A	#N/A	0	0	#N/A	#N/A	0	0	#N/A	#N/A	0
HM1_Pyro_VI-415	0	#N/A	#N/A	#N/A	#N/A	#N/A	0	#N/A	#N/A	0	0	#N/A	#N/A	0	0	#N/A	#N/A	0	0	#N/A	#N/A	0	0	#N/A	#N/A	0	0	#N/A	#N/A	0
HM1_Pyro_VI-416	0	#N/A	#N/A	#N/A	#N/A	#N/A	0	#N/A	#N/A	0	0	#N/A	#N/A	0	0	#N/A	#N/A	0	0	#N/A	#N/A	0	0	#N/A	#N/A	0	0	#N/A	#N/A	0
HM1_Pyro_I-2969	0	#N/A	#N/A	#N/A	#N/A	#N/A	0	#N/A	#N/A	0	0	#N/A	#N/A	0	0	#N/A	#N/A	0	0	#N/A	#N/A	0	0	#N/A	#N/A	0	0	#N/A	#N/A	0
HM1_Pyro_VI-419	0	#N/A	#N/A	#N/A	#N/A	#N/A	0	#N/A	#N/A	0	0	#N/A	#N/A	0	0	#N/A	#N/A	0	0	#N/A	#N/A	0	0	#N/A	#N/A	0	0	#N/A	#N/A	0
HM1_Pyro_I-2974	0	#N/A	#N/A	#N/A	#N/A	#N/A	0	#N/A	#N/A	0	0	#N/A	#N/A	0	0	#N/A	#N/A	0	0	#N/A	#N/A	0	0	#N/A	#N/A	0	0	#N/A	#N/A	0
HM1_Pyro_I-2975	0	#N/A	#N/A	#N/A	#N/A	#N/A	0	#N/A	#N/A	0	0	#N/A	#N/A	0	0	#N/A	#N/A	0	0	#N/A	#N/A	0	0	#N/A	#N/A	0	0	#N/A	#N/A	0
HM1_Pyro_I-2976	0	#N/A	#N/A	#N/A	#N/A	#N/A	0	#N/A	#N/A	0	0	#N/A	#N/A	0	0	#N/A	#N/A	0	0	#N/A	#N/A	0	0	#N/A	#N/A	0	0	#N/A	#N/A	0
HM1_Pyro_I-2977	0	#N/A	#N/A	#N/A	#N/A	#N/A	0	#N/A	#N/A	0	0	#N/A	#N/A	0	0	#N/A	#N/A	0	0	#N/A	#N/A	0	0	#N/A	#N/A	0	0	#N/A	#N/A	0
HM1_Pyro_I-2978	0	#N/A	#N/A	#N/A	#N/A	#N/A	0	#N/A	#N/A	0	0	#N/A	#N/A	0	0	#N/A	#N/A	0	0	#N/A	#N/A	0	0	#N/A	#N/A	0	0	#N/A	#N/A	0
HM1_Pyro_I-2979	0	#N/A	#N/A	#N/A	#N/A	#N/A	0	#N/A	#N/A	0	0	#N/A	#N/A	0	0	#N/A	#N/A	0	0	#N/A	#N/A	0	0	#N/A	#N/A	0	0	#N/A	#N/A	0
HM1_Pyro_VI-420	0	#N/A	#N/A	#N/A	#N/A	#N/A	0	#N/A	#N/A	0	0	#N/A	#N/A	0	0	#N/A	#N/A	0	0	#N/A	#N/A	0	0	#N/A	#N/A	0	0	#N/A	#N/A	0
HM1_Pyro_I-2980	0	#N/A	#N/A	#N/A	#N/A	#N/A	0	#N/A	#N/A	0	0	#N/A	#N/A	0	0	#N/A	#N/A	0	0	#N/A	#N/A	0	0	#N/A	#N/A	0	0	#N/A	#N/A	0
HM1_Pyro_I-2983	0	#N/A	#N/A	#N/A	#N/A	#N/A	0	#N/A	#N/A	0	0	#N/A	#N/A	0	0	#N/A	#N/A	0	0	#N/A	#N/A	0	0	#N/A	#N/A	0	0	#N/A	#N/A	0
HM1_Pyro_I-2984	0	#N/A	#N/A	#N/A	#N/A	#N/A	0	#N/A	#N/A	0	0	#N/A	#N/A	0	0	#N/A	#N/A	0	0	#N/A	#N/A	0	0	#N/A	#N/A	0	0	#N/A	#N/A	0
HM1_Pyro_I-2989	0	#N/A	#N/A	#N/A	#N/A	#N/A	0	#N/A	#N/A	0	0	#N/A	#N/A	0	0	#N/A	#N/A	0	0	#N/A	#N/A	0	0	#N/A	#N/A	0	0	#N/A	#N/A	0
HM1_Pyro_I-2990	0	#N/A	#N/A	#N/A	#N/A	#N/A	0	#N/A	#N/A	0	0	#N/A	#N/A	0	0	#N/A	#N/A	0	0	#N/A	#N/A	0	0	#N/A	#N/A	0	0	#N/A	#N/A	0
HM1_Pyro_I-2991	0	#N/A	#N/A	#N/A	#N/A	#N/A	0	#N/A	#N/A	0	0	#N/A	#N/A	0	0	#N/A	#N/A	0	0	#N/A	#N/A	0	0	#N/A	#N/A	0	0	#N/A	#N/A	0
HM1_Pyro_I-2993	0	#N/A	#N/A	#N/A	#N/A	#N/A	0	#N/A	#N/A	0	0	#N/A	#N/A	0	0	#N/A	#N/A	0	0	#N/A	#N/A	0	0	#N/A	#N/A	0	0	#N/A	#N/A	0
HM1_Pyro_I-2994	0	#N/A	#N/A	#N/A	#N/A	#N/A	0	#N/A	#N/A	0	0	#N/A	#N/A	0	0	#N/A	#N/A	0	0	#N/A	#N/A	0	0	#N/A	#N/A	0	0	#N/A	#N/A	0
HM1_Pyro_VI-421	0	#N/A	#N/A	#N/A	#N/A	#N/A	0	#N/A	#N/A	0	0	#N/A	#N/A	0	0	#N/A	#N/A	0	0	#N/A	#N/A	0	0	#N/A	#N/A	0	0	#N/A	#N/A	0
HM1_Pyro_VI-422	0	#N/A	#N/A	#N/A	#N/A	#N/A	0	#N/A	#N/A	0	0	#N/A	#N/A	0	0	#N/A	#N/A	0	0	#N/A	#N/A	0	0	#N/A	#N/A	0	0	#N/A	#N/A	0
HM1_Pyro_I-2995	0	#N/A	#N/A	#N/A	#N/A	#N/A	0	#N/A	#N/A	0	0	#N/A	#N/A	0	0	#N/A	#N/A	0	0	#N/A	#N/A	0	0	#N/A	#N/A	0	0	#N/A	#N/A	0
HM1_Pyro_I-2996	0	#N/A	#N/A	#N/A	#N/A	#N/A	0	#N/A	#N/A	0	0	#N/A	#N/A	0	0	#N/A	#N/A	0	0	#N/A	#N/A	0	0	#N/A	#N/A	0	0	#N/A	#N/A	0
HM1_Pyro_I-2998	0	#N/A	#N/A	#N/A	#N/A	#N/A	0	#N/A	#N/A	0	0	#N/A	#N/A	0	0	#N/A	#N/A	0	0	#N/A	#N/A	0	0	#N/A	#N/A	0	0	#N/A	#N/A	0
HM1_Pyro_I-2999	0	#N/A	#N/A	#N/A	#N/A	#N/A	0	#N/A	#N/A	0	0	#N/A	#N/A	0	0	#N/A	#N/A	0	0	#N/A	#N/A	0	0	#N/A	#N/A	0	0	#N/A	#N/A	0
HM1_Pyro_VI-423	0	#N/A	#N/A	#N/A	#N/A	#N/A	0	#N/A	#N/A	0	0	#N/A	#N/A	0	0	#N/A	#N/A	0	0	#N/A	#N/A	0	0	#N/A	#N/A	0	0	#N/A	#N/A	0
HM1_Pyro_I-3003	0	#N/A	#N/A	#N/A	#N/A	#N/A	0	#N/A	#N/A	0	0	#N/A	#N/A	0	0	#N/A	#N/A	0	0	#N/A	#N/A	0	0	#N/A	#N/A	0	0	#N/A	#N/A	0
HM1_Pyro_I-3005	0	#N/A	#N/A	#N/A	#N/A	#N/A	0	#N/A	#N/A	0	0	#N/A	#N/A	0	0	#N/A	#N/A	0	0	#N/A	#N/A	0	0	#N/A	#N/A	0	0	#N/A	#N/A	0
[truncated: 138,944 more rows]
