# Supplementary material for: Entamoeba histolytica extracellular vesicles drive pro-inflammatory monocyte signaling
Source: PLoS Negl Trop Dis. 2025 Apr 10;19(4):e0012997. doi: 10.1371/journal.pntd.0012997 (PMC12052212; doi:10.1371/journal.pntd.0012997)
Supplement: S9 Table — Novel miRNAs were predicted in miRNA sequencing data using BrumiR algorithm version 3.0 [31]. (XLSX) [file pntd.0012997.s015.xlsx]

## Sheet: novel miRNAs
Name	Mature miRNA	Experiment - Fold Change (original values)	Experiment - Fold Change (normalized values)	EDGE test: EhB2 vs EhA1, tagwise dispersions - P-value	EDGE test: EhB2 vs EhA1, tagwise dispersions - Fold change	EDGE test: EhB2 vs EhA1, tagwise dispersions - FDR p-value correction	EhB2-1 (trimmed, trimmed) Small RNA sample grouped - Expression values	EhB2-1 (trimmed, trimmed) Small RNA sample grouped - Normalized expression values	EhB2-1 (trimmed, trimmed) Small RNA sample grouped - Exact mature 5'	EhB2-1 (trimmed, trimmed) Small RNA sample grouped - Mature 5'	EhB2-1 (trimmed, trimmed) Small RNA sample grouped - Unique exact mature 5'	EhB2-1 (trimmed, trimmed) Small RNA sample grouped - Unique mature 5'	EhB2-1 (trimmed, trimmed) Small RNA sample grouped - Exact mature 3'	EhB2-1 (trimmed, trimmed) Small RNA sample grouped - Mature 3'	EhB2-1 (trimmed, trimmed) Small RNA sample grouped - Unique exact mature 3'	EhB2-1 (trimmed, trimmed) Small RNA sample grouped - Unique mature 3'	EhB2-1 (trimmed, trimmed) Small RNA sample grouped - Exact other	EhB2-1 (trimmed, trimmed) Small RNA sample grouped - Other	EhB2-1 (trimmed, trimmed) Small RNA sample grouped - Total	EhB2-2 (trimmed, trimmed) Small RNA sample grouped - Expression values	EhB2-2 (trimmed, trimmed) Small RNA sample grouped - Normalized expression values	EhB2-2 (trimmed, trimmed) Small RNA sample grouped - Exact mature 5'	EhB2-2 (trimmed, trimmed) Small RNA sample grouped - Mature 5'	EhB2-2 (trimmed, trimmed) Small RNA sample grouped - Unique exact mature 5'	EhB2-2 (trimmed, trimmed) Small RNA sample grouped - Unique mature 5'	EhB2-2 (trimmed, trimmed) Small RNA sample grouped - Exact mature 3'	EhB2-2 (trimmed, trimmed) Small RNA sample grouped - Mature 3'	EhB2-2 (trimmed, trimmed) Small RNA sample grouped - Unique exact mature 3'	EhB2-2 (trimmed, trimmed) Small RNA sample grouped - Unique mature 3'	EhB2-2 (trimmed, trimmed) Small RNA sample grouped - Exact other	EhB2-2 (trimmed, trimmed) Small RNA sample grouped - Other	EhB2-2 (trimmed, trimmed) Small RNA sample grouped - Total	EhB2-3 (trimmed, trimmed) Small RNA sample grouped - Expression values	EhB2-3 (trimmed, trimmed) Small RNA sample grouped - Normalized expression values	EhB2-3 (trimmed, trimmed) Small RNA sample grouped - Exact mature 5'	EhB2-3 (trimmed, trimmed) Small RNA sample grouped - Mature 5'	EhB2-3 (trimmed, trimmed) Small RNA sample grouped - Unique exact mature 5'	EhB2-3 (trimmed, trimmed) Small RNA sample grouped - Unique mature 5'	EhB2-3 (trimmed, trimmed) Small RNA sample grouped - Exact mature 3'	EhB2-3 (trimmed, trimmed) Small RNA sample grouped - Mature 3'	EhB2-3 (trimmed, trimmed) Small RNA sample grouped - Unique exact mature 3'	EhB2-3 (trimmed, trimmed) Small RNA sample grouped - Unique mature 3'	EhB2-3 (trimmed, trimmed) Small RNA sample grouped - Exact other	EhB2-3 (trimmed, trimmed) Small RNA sample grouped - Other	EhB2-3 (trimmed, trimmed) Small RNA sample grouped - Total	EhB2 - Means	EhB2 - Normalized means	EhA1-1 (trimmed, trimmed) Small RNA sample grouped - Expression values	EhA1-1 (trimmed, trimmed) Small RNA sample grouped - Normalized expression values
Ehi-miR-200	GGACCTTCCAAGGCCCTTG	#N/A	#N/A	9.03123e-07	696.558	0.000941054	0	0	0	0	0	0	0	0	0	0	0	0	0	0	0	0	0	0	0	0	0	0	0	0	0	0	0	0	0	0	0	0	0	0	0	0	0	0	0	0	0	261	15672.9
Ehi-miR-201	TCAAACTCTCCGTGTTGCACG	#N/A	#N/A	0.00678964	55.0293	0.683299	0	0	0	0	0	0	0	0	0	0	0	0	0	0	0	0	0	0	0	0	0	0	0	0	0	0	0	0	0	0	0	0	0	0	0	0	0	0	0	0	0	16	960.788
Ehi-miR-202	AAATACCACAATGCAATCATATGTT	-2.8	-13.7887	0.0127315	-7.51404	0.929528	13	3650.66	0	13	0	13	0	0	0	0	0	0	13	3	878.477	0	3	0	3	0	0	0	0	0	0	3	12	8287.29	0	12	0	12	0	0	0	0	0	0	12	9.33333	4272.14	7	420.345
Ehi-miR-203	ACTGTAGAACTATTAACGTGTACTC	38.9	6.91571	0.0145699	13.1599	0.948865	11	3089.02	0	11	0	4	0	0	0	0	0	0	11	6	1756.95	0	6	0	6	0	0	0	0	0	0	6	3	2071.82	0	3	0	1	0	0	0	0	0	0	3	6.66667	2305.93	759	45577.4
Ehi-miR-204	AAGCCATGCATGGGTAAGTATAAAG	13	3.52126	0.322742	4.05642	1	0	0	0	0	0	0	0	0	0	0	0	0	0	1	292.826	0	1	0	1	0	0	0	0	0	0	1	0	0	0	0	0	0	0	0	0	0	0	0	0	0.333333	97.6086	6	360.295
Ehi-miR-205	GAGCTAATACATGGCTCTGGAAT	18	4.91319	0.194953	5.46317	1	0	0	0	0	0	0	0	0	0	0	0	0	0	1	292.826	0	1	0	1	0	0	0	0	0	0	1	0	0	0	0	0	0	0	0	0	0	0	0	0	0.333333	97.6086	8	480.394
Ehi-miR-206	GACAGAATCCTAGGATTTCACCTC	8	3.38691	0.189608	3.46923	1	0	0	0	0	0	0	0	0	0	0	0	0	0	2	585.652	0	2	0	2	0	0	0	0	0	0	2	0	0	0	0	0	0	0	0	0	0	0	0	0	0.666667	195.217	6	360.295
Ehi-miR-207	ACCGAACGTCGTGATAAAGTGCCAA	5.5	2.15083	0.288171	2.35841	1	0	0	0	0	0	0	0	0	0	0	0	0	0	4	1171.3	0	4	0	0	0	0	0	0	0	0	4	0	0	0	0	0	0	0	0	0	0	0	0	0	1.33333	390.434	4	240.197
Ehi-miR-208	GGCGTGAAATGTTTAGGACATT	8.41667	2.03247	0.244095	3.31447	1	0	0	0	0	0	0	0	0	0	0	0	0	0	12	3513.91	0	12	0	12	0	0	0	0	0	0	12	0	0	0	0	0	0	0	0	0	0	0	0	0	4	1171.3	74	4443.64
Ehi-miR-209	AACGGGTAAATGAAGGCATACGA	11.5	2.10632	0.1601	3.97456	1	0	0	0	0	0	0	0	0	0	0	0	0	0	1	292.826	0	1	0	1	0	0	0	0	0	0	1	1	690.608	0	1	0	1	0	0	0	0	0	0	1	0.666667	327.811	13	780.64
Ehi-miR-210	TTCGTTTCCTTAGTCGTTAAAATG	11	2.37625	0.180053	3.90413	1	0	0	0	0	0	0	0	0	0	0	0	0	0	1	292.826	0	1	0	1	0	0	0	0	0	0	1	1	690.608	0	1	0	0	0	0	0	0	0	0	1	0.666667	327.811	6	360.295
Ehi-miR-211	CTGTCATGTACTGTCTTTTGAGTTT	6.33333	1.52167	0.310317	2.44369	1	0	0	0	0	0	0	0	0	0	0	0	0	0	2	585.652	0	2	0	2	0	0	0	0	0	0	2	1	690.608	0	1	0	0	0	0	0	0	0	0	1	1	425.42	9	540.443
Ehi-miR-212	CTGCGGACGGTTCATTATAACAGT	5.66667	1.22314	0.578597	1.97752	1	0	0	0	0	0	0	0	0	0	0	0	0	0	2	585.652	0	2	0	2	0	0	0	0	0	0	2	1	690.608	0	1	0	1	0	0	0	0	0	0	1	1	425.42	5	300.246
Ehi-miR-213	AATGGCGTAAGGATAACAAAAGTAA	11.3333	2.02301	0.162224	3.75046	1	0	0	0	0	0	0	0	0	0	0	0	0	0	2	585.652	0	2	0	2	0	0	0	0	0	0	2	1	690.608	0	1	0	1	0	0	0	0	0	0	1	1	425.42	22	1321.08
Ehi-miR-214	TTGACAATAGGACAGTGGCCATGG	9	1.74703	0.175276	3.17357	1	0	0	0	0	0	0	0	0	0	0	0	0	0	3	878.477	0	3	0	0	0	0	0	0	0	0	3	1	690.608	0	1	0	0	0	0	0	0	0	0	1	1.33333	523.028	26	1561.28
Ehi-miR-215	TCAAAAAGCAAGGTCGCTATGAGCG	5.2	1.20534	0.406	1.97282	1	0	0	0	0	0	0	0	0	0	0	0	0	0	3	878.477	0	3	0	3	0	0	0	0	0	0	3	2	1381.22	0	2	0	2	0	0	0	0	0	0	2	1.66667	753.231	9	540.443
Ehi-miR-216	CTTTCATGATTTACTGGGTAGTGGT	2.33333	-2.33926	0.882312	-1.22843	1	0	0	0	0	0	0	0	0	0	0	0	0	0	4	1171.3	0	4	0	2	0	0	0	0	0	0	4	2	1381.22	0	2	0	2	0	0	0	0	0	0	2	2	850.84	7	420.345
Ehi-miR-217	ATTCGGAGGCGTAGGTTGCCA	2.14286	-3.32669	0.658541	-1.58681	1	0	0	0	0	0	0	0	0	0	0	0	0	0	1	292.826	0	1	0	1	0	0	0	0	0	0	1	6	4143.65	0	6	0	6	0	0	0	0	0	0	6	2.33333	1478.82	6	360.295
Ehi-miR-218	GTGAAACCACCGTCAAGGGAACGG	16.5	6.55332	0.0353321	6.20186	1	1	280.82	0	1	0	1	0	0	0	0	0	0	1	1	292.826	0	1	0	1	0	0	0	0	0	0	1	0	0	0	0	0	0	0	0	0	0	0	0	0	0.666667	191.215	5	300.246
Ehi-miR-219	GATCAGGCTCTCCGCATCTTTACTT	4.5	1.33961	0.482419	1.76744	1	1	280.82	0	1	0	1	0	0	0	0	0	0	1	3	878.477	0	3	0	3	0	0	0	0	0	0	3	0	0	0	0	0	0	0	0	0	0	0	0	0	1.33333	386.432	11	660.542
Ehi-miR-220	CTGCCCTTTGTAGACACCGCCCGT	4.8	1.99966	0.317862	2.32121	1	1	280.82	0	1	0	1	0	0	0	0	0	0	1	4	1171.3	0	4	0	4	0	0	0	0	0	0	4	0	0	0	0	0	0	0	0	0	0	0	0	0	1.66667	484.041	11	660.542
Ehi-miR-221	TAGAGCCTGATTAGTACCATTATGT	6.2	1.97668	0.312517	2.32698	1	1	280.82	0	1	0	0	0	0	0	0	0	0	1	4	1171.3	0	4	0	4	0	0	0	0	0	0	4	0	0	0	0	0	0	0	0	0	0	0	0	0	1.66667	484.041	9	540.443
Ehi-miR-222	GTACCGAGATTGATATACACC	2	-1.17158	1	1.01332	1	1	280.82	0	1	0	1	0	0	0	0	0	0	1	5	1464.13	0	5	0	5	0	0	0	0	0	0	5	0	0	0	0	0	0	0	0	0	0	0	0	0	2	581.65	6	360.295
Ehi-miR-223	GGGACGTATTCATATCGAGTTAATG	4	1.03739	0.582405	1.55459	1	1	280.82	0	1	0	1	0	0	0	0	0	0	1	2	585.652	0	2	0	2	0	0	0	0	0	0	2	1	690.608	0	1	0	1	0	0	0	0	0	0	1	1.33333	519.026	7	420.345
Ehi-miR-224	TTGACGAGGCTTACACTCTCTCTGG	3	-1.60347	1	1.07447	1	1	280.82	0	1	0	1	0	0	0	0	0	0	1	2	585.652	0	2	0	2	0	0	0	0	0	0	2	1	690.608	0	1	0	1	0	0	0	0	0	0	1	1.33333	519.026	5	300.246
Ehi-miR-225	ACGTTCGGTTCTTACCGCATCGCCA	5	1.12048	0.634417	1.83556	1	1	280.82	0	1	0	1	0	0	0	0	0	0	1	2	585.652	0	2	0	1	0	0	0	0	0	0	2	1	690.608	0	1	0	1	0	0	0	0	0	0	1	1.33333	519.026	11	660.542
Ehi-miR-226	GAAATTACGGTTACGTCTCAGCAAA	4	1.01218	0.700425	1.49726	1	1	280.82	0	1	0	1	0	0	0	0	0	0	1	2	585.652	0	2	0	1	0	0	0	0	0	0	2	1	690.608	0	1	0	0	0	0	0	0	0	0	1	1.33333	519.026	5	300.246
Ehi-miR-227	AGCTATGTTGCGGTCTTCCCTTACC	2.8	-1.15186	1	1.17109	1	1	280.82	0	1	0	0	0	0	0	0	0	0	1	3	878.477	0	3	0	0	0	0	0	0	0	0	3	1	690.608	0	1	0	1	0	0	0	0	0	0	1	1.66667	616.635	5	300.246
Ehi-miR-228	GCATTCAGCAATCACAGGTCTGTGA	3.5	-1.04052	0.666225	1.36523	1	1	280.82	0	1	0	0	0	0	0	0	0	0	1	6	1756.95	0	6	0	6	0	0	0	0	0	0	6	1	690.608	0	1	0	1	0	0	0	0	0	0	1	2.66667	909.461	11	660.542
Ehi-miR-229	AATCCGTTCAAGTGTAGTTCACCA	4.44444	1.15725	0.443473	1.83556	1	1	280.82	0	1	0	1	0	0	0	0	0	0	1	7	2049.78	0	7	0	4	0	0	0	0	0	0	7	1	690.608	0	1	0	1	0	0	0	0	0	0	1	3	1007.07	28	1681.38
Ehi-miR-230	ATTGACAATAGGATGGTGGCCATGG	6.44444	1.7412	0.191064	2.54517	1	1	280.82	0	1	0	1	0	0	0	0	0	0	1	7	2049.78	0	7	0	4	0	0	0	0	0	0	7	1	690.608	0	1	0	1	0	0	0	0	0	0	1	3	1007.07	30	1801.48
Ehi-miR-231	GAGTTTGGCTGTGTCGGCACATCTG	5.2	1.11471	0.531899	1.90827	1	1	280.82	0	1	0	1	0	0	0	0	0	0	1	2	585.652	0	2	0	1	0	0	0	0	0	0	2	2	1381.22	0	2	0	1	0	0	0	0	0	0	2	1.66667	749.229	12	720.591
Ehi-miR-232	ATTAATCTTATTCTCTTTCAATC	3.66667	-1.5132	1	1.22675	1	1	280.82	0	1	0	1	0	0	0	0	0	0	1	3	878.477	0	3	0	3	0	0	0	0	0	0	3	2	1381.22	0	2	0	2	0	0	0	0	0	0	2	2	846.838	12	720.591
Ehi-miR-233	AGAGATAGACGTGTAGTTTGGCTGG	5	-1.2727	0.799786	1.49391	1	1	280.82	0	1	0	0	0	0	0	0	0	0	1	0	0	0	0	0	0	0	0	0	0	0	0	0	3	2071.82	0	3	0	1	0	0	0	0	0	0	3	1.33333	784.214	5	300.246
Ehi-miR-234	GGTTAGATCGTCGGACTG	3.83333	-1.68341	0.923825	1.22344	1	1	280.82	0	1	0	1	0	0	0	0	0	0	1	0	0	0	0	0	0	0	0	0	0	0	0	0	5	3453.04	0	5	0	5	0	0	0	0	0	0	5	2	1244.62	12	720.591
Ehi-miR-235	CACGACGGTCTTATCCCAGCTCACG	9	3.34471	0.176156	3.2629	1	2	561.64	0	2	0	2	0	0	0	0	0	0	2	0	0	0	0	0	0	0	0	0	0	0	0	0	0	0	0	0	0	0	0	0	0	0	0	0	0	0.666667	187.213	5	300.246
Ehi-miR-236	CAATTCATTGCGGACTTCATCGCC	4.66667	1.36484	0.518081	1.72589	1	2	561.64	0	2	0	1	0	0	0	0	0	0	2	1	292.826	0	1	0	1	0	0	0	0	0	0	1	0	0	0	0	0	0	0	0	0	0	0	0	0	1	284.822	8	480.394
Ehi-miR-237	CTCTCTCTGGCTTAATATTCGTTCT	4.66667	1.62016	0.502335	1.77765	1	2	561.64	0	2	0	1	0	0	0	0	0	0	2	1	292.826	0	1	0	1	0	0	0	0	0	0	1	0	0	0	0	0	0	0	0	0	0	0	0	0	1	284.822	5	300.246
Ehi-miR-238	AGTTTGTATGAGTCCAAAATGGC	7	2.27554	0.30857	2.44105	1	2	561.64	0	2	0	2	0	0	0	0	0	0	2	1	292.826	0	1	0	1	0	0	0	0	0	0	1	0	0	0	0	0	0	0	0	0	0	0	0	0	1	284.822	5	300.246
Ehi-miR-239	CCCGCCGTTCCCAGCAAGCCCGTTC	4.25	1.7782	0.512112	1.81007	1	2	561.64	0	2	0	2	0	0	0	0	0	0	2	2	585.652	0	2	0	0	0	0	0	0	0	0	2	0	0	0	0	0	0	0	0	0	0	0	0	0	1.33333	382.431	4	240.197
Ehi-miR-240	GGTGAACCGGGGACCCTCA	2.4	-1.37665	1	-1.05253	1	2	561.64	0	2	0	0	0	0	0	0	0	0	2	3	878.477	0	3	0	0	0	0	0	0	0	0	3	0	0	0	0	0	0	0	0	0	0	0	0	0	1.66667	480.039	6	360.295
Ehi-miR-241	ATTAAAAGGAACCATTGGGGTGAT	8.6	3.12435	0.11103	3.33153	1	2	561.64	0	2	0	2	0	0	0	0	0	0	2	3	878.477	0	3	0	3	0	0	0	0	0	0	3	0	0	0	0	0	0	0	0	0	0	0	0	0	1.66667	480.039	8	480.394
Ehi-miR-242	CCCCCCCTCCCGGAGGATCGT	3	-1.17252	0.885434	1.16569	1	2	561.64	2	2	2	2	0	0	0	0	0	0	2	4	1171.3	4	4	4	4	0	0	0	0	0	0	4	0	0	0	0	0	0	0	0	0	0	0	0	0	2	577.648	10	600.492
Ehi-miR-243	GGCGATTGAAAGAAATAGACGGGG	3.5	1.42111	0.531583	1.56573	1	2	561.64	0	2	0	0	0	0	0	0	0	0	2	4	1171.3	0	4	0	0	0	0	0	0	0	0	4	0	0	0	0	0	0	0	0	0	0	0	0	0	2	577.648	6	360.295
Ehi-miR-244	AACACGGAAGTAGAGATGCTTAGAG	2.5	-1.27659	1	1.02178	1	2	561.64	0	2	0	1	0	0	0	0	0	0	2	6	1756.95	0	6	0	2	0	0	0	0	0	0	6	0	0	0	0	0	0	0	0	0	0	0	0	0	2.66667	772.865	9	540.443
Ehi-miR-245	GAATGCTTCCTATATCTTTTTCCCA	8.33333	1.86714	0.284857	2.98496	1	2	561.64	0	2	0	2	0	0	0	0	0	0	2	0	0	0	0	0	0	0	0	0	0	0	0	0	1	690.608	0	1	0	1	0	0	0	0	0	0	1	1	417.416	14	840.689
Ehi-miR-246	TCGGACTGTCGAAGTCTGAACGT	13.5	2.65902	0.0783421	4.44741	1	2	561.64	0	2	0	1	0	0	0	0	0	0	2	1	292.826	0	1	0	0	0	0	0	0	0	0	1	1	690.608	0	1	0	0	0	0	0	0	0	0	1	1.33333	515.024	36	2161.77
Ehi-miR-247	AATTGCGATAACTGATAGGAACAAT	4.16667	1.23332	0.523388	1.66322	1	2	561.64	0	2	0	1	0	0	0	0	0	0	2	3	878.477	0	3	0	3	0	0	0	0	0	0	3	1	690.608	0	1	0	1	0	0	0	0	0	0	1	2	710.242	9	540.443
Ehi-miR-248	CAGGTAAGGGACTTCGGCAACATAG	5.16667	1.46959	0.351179	1.99765	1	2	561.64	0	2	0	2	0	0	0	0	0	0	2	3	878.477	0	3	0	3	0	0	0	0	0	0	3	1	690.608	0	1	0	0	0	0	0	0	0	0	1	2	710.242	11	660.542
Ehi-miR-249	GCACTTTATCTCGGCGTTCGGTTCA	6.14286	2.05565	0.199289	2.5781	1	2	561.64	0	2	0	2	0	0	0	0	0	0	2	4	1171.3	0	4	0	4	0	0	0	0	0	0	4	1	690.608	0	1	0	1	0	0	0	0	0	0	1	2.33333	807.85	10	600.492
Ehi-miR-250	TGAAACGATTTACTGAGACTTAAC	3.125	-1.06407	0.821437	1.25138	1	2	561.64	0	2	0	2	0	0	0	0	0	0	2	5	1464.13	0	5	0	4	0	0	0	0	0	0	5	1	690.608	0	1	0	1	0	0	0	0	0	0	1	2.66667	905.459	8	480.394
Ehi-miR-251	TACACCACTTAGTATCCTTAATTAT	5	1.33725	0.404141	1.90016	1	2	561.64	0	2	0	2	0	0	0	0	0	0	2	5	1464.13	0	5	0	5	0	0	0	0	0	0	5	1	690.608	0	1	0	1	0	0	0	0	0	0	1	2.66667	905.459	18	1080.89
Ehi-miR-252	ATGGTACTGATCACGCTCTAAGCAT	8	2.70115	0.0646661	3.44429	1	2	561.64	0	2	0	1	0	0	0	0	0	0	2	5	1464.13	0	5	0	4	0	0	0	0	0	0	5	1	690.608	0	1	0	0	0	0	0	0	0	0	1	2.66667	905.459	19	1140.94
Ehi-miR-253	CCCCAATTCCTGGTTATCCGTTAT	2.5	-1.33792	1	1.0212	1	2	561.64	1	2	1	2	0	0	0	0	0	0	2	4	1171.3	0	4	0	3	0	0	0	0	0	0	4	2	1381.22	0	2	0	2	0	0	0	0	0	0	2	2.66667	1038.05	4	240.197
Ehi-miR-254	CCATCTTTCGGATCCTAACATATTT	3.75	-1.10948	0.842322	1.27987	1	2	561.64	0	2	0	0	0	0	0	0	0	0	2	4	1171.3	0	4	0	0	0	0	0	0	0	0	4	2	1381.22	0	2	0	0	0	0	0	0	0	0	2	2.66667	1038.05	5	300.246
Ehi-miR-255	AATTCCAATCATTGATCCCTGTCAT	2.66667	-1.25514	1	1.10696	1	2	561.64	0	2	0	2	0	0	0	0	0	0	2	5	1464.13	0	5	0	5	0	0	0	0	0	0	5	2	1381.22	0	2	0	2	0	0	0	0	0	0	2	3	1135.66	7	420.345
Ehi-miR-256	CGGAAGTAAAGACGCTTAGAGCCTG	3.5	-1.05165	0.652707	1.39066	1	2	561.64	0	2	0	2	0	0	0	0	0	0	2	6	1756.95	0	6	0	4	0	0	0	0	0	0	6	2	1381.22	0	2	0	2	0	0	0	0	0	0	2	3.33333	1233.27	14	840.689
Ehi-miR-257	ACGCAATGAATTCCGATAAGTGATA	2.83333	-1.20196	0.865272	1.15072	1	2	561.64	0	2	0	2	0	0	0	0	0	0	2	8	2342.61	0	8	0	7	0	0	0	0	0	0	8	2	1381.22	0	2	0	1	0	0	0	0	0	0	2	4	1428.49	10	600.492
Ehi-miR-258	AAGCATATCAATGAGGGAAGGAAGA	5	1.0696	0.459352	1.74153	1	2	561.64	0	2	0	2	0	0	0	0	0	0	2	4	1171.3	0	4	0	4	0	0	0	0	0	0	4	6	4143.65	0	6	0	6	0	0	0	0	0	0	6	4	1958.86	16	960.788
Ehi-miR-259	AATTTCACCTCTGTATTCAATCGGT	12	4.45141	0.0593984	4.47539	1	3	842.46	0	3	0	2	0	0	0	0	0	0	3	1	292.826	0	1	0	1	0	0	0	0	0	0	1	0	0	0	0	0	0	0	0	0	0	0	0	0	1.33333	378.429	9	540.443
Ehi-miR-260	GAGCTATGTTGACTACTTCCCTTAC	3	-1.04025	0.866308	1.19232	1	3	842.46	0	3	0	2	0	0	0	0	0	0	3	2	585.652	0	2	0	1	0	0	0	0	0	0	2	0	0	0	0	0	0	0	0	0	0	0	0	0	1.66667	476.037	8	480.394
Ehi-miR-261	TTAATCCTTCTCGCGAAATGTCTTA	5.8	2.26371	0.240411	2.42121	1	3	842.46	0	3	0	3	0	0	0	0	0	0	3	2	585.652	0	2	0	2	0	0	0	0	0	0	2	0	0	0	0	0	0	0	0	0	0	0	0	0	1.66667	476.037	9	540.443
Ehi-miR-262	CATTTCAGAGTTAGTGATTGTAC	3	-1.05932	0.88144	1.18937	1	3	842.46	0	3	0	3	0	0	0	0	0	0	3	3	878.477	0	3	0	2	0	0	0	0	0	0	3	0	0	0	0	0	0	0	0	0	0	0	0	0	2	573.646	9	540.443
Ehi-miR-263	ACTTCCCTTACATTCGTTATTCTAT	1.57143	-2.3989	0.599779	-1.63112	1	3	842.46	0	3	0	3	0	0	0	0	0	0	3	4	1171.3	0	4	0	4	0	0	0	0	0	0	4	0	0	0	0	0	0	0	0	0	0	0	0	0	2.33333	671.254	6	360.295
Ehi-miR-264	GTGGCCATGGACGACGGAAACCGCT	2.85714	-1.00758	0.795067	1.17048	1	3	842.46	0	3	0	2	0	0	0	0	0	0	3	4	1171.3	0	4	0	2	0	0	0	0	0	0	4	0	0	0	0	0	0	0	0	0	0	0	0	0	2.33333	671.254	7	420.345
Ehi-miR-265	GATGGTGAACTGTACTTGAACGGA	2.25	-1.18071	1	-1.0151	1	3	842.46	0	3	0	2	0	0	0	0	0	0	3	5	1464.13	0	5	0	3	0	0	0	0	0	0	5	0	0	0	0	0	0	0	0	0	0	0	0	0	2.66667	768.863	6	360.295
Ehi-miR-266	GCCAAACTCCCGGGCTATCTCTTTC	4	1.37384	0.542338	1.59953	1	3	842.46	0	3	0	2	0	0	0	0	0	0	3	6	1756.95	0	6	0	2	0	0	0	0	0	0	6	0	0	0	0	0	0	0	0	0	0	0	0	0	3	866.472	9	540.443
Ehi-miR-267	AAACCACATTTTACTTCAACTACGA	3.4	-1.19438	0.871244	1.27096	1	3	842.46	0	3	0	3	0	0	0	0	0	0	3	1	292.826	0	1	0	1	0	0	0	0	0	0	1	1	690.608	0	1	0	1	0	0	0	0	0	0	1	1.66667	608.631	9	540.443
Ehi-miR-268	AAATATGTTAGGAGCCGAAAGATGG	4.14286	1.07967	0.747653	1.45468	1	3	842.46	0	3	0	0	0	0	0	0	0	0	3	3	878.477	0	3	0	0	0	0	0	0	0	0	3	1	690.608	0	1	0	0	0	0	0	0	0	0	1	2.33333	803.848	8	480.394
Ehi-miR-269	CGCGTGCGGCCAAAGATGTCTAAGG	4.625	1.76575	0.281329	2.14172	1	3	842.46	0	3	0	1	0	0	0	0	0	0	3	4	1171.3	0	4	0	3	0	0	0	0	0	0	4	1	690.608	0	1	0	1	0	0	0	0	0	0	1	2.66667	901.457	9	540.443
Ehi-miR-270	AACCTGTCTCACGCCGGTCTAAACC	10.6667	3.18388	0.0865185	3.78235	1	3	842.46	0	3	0	3	0	0	0	0	0	0	3	5	1464.13	0	5	0	5	0	0	0	0	0	0	5	1	690.608	0	1	0	1	0	0	0	0	0	0	1	3	999.066	9	540.443
Ehi-miR-271	TTGAATGAAACGGTTTGCTGAGACT	4.5	1.16445	0.497563	1.71897	1	3	842.46	0	3	0	3	0	0	0	0	0	0	3	1	292.826	0	1	0	1	0	0	0	0	0	0	1	2	1381.22	0	2	0	2	0	0	0	0	0	0	2	2	838.834	9	540.443
Ehi-miR-272	TTGCCGACTTCACGTACCTGCGTTA	3.57143	-1.20511	0.813333	1.25921	1	3	842.46	0	3	0	3	0	0	0	0	0	0	3	2	585.652	0	2	0	2	0	0	0	0	0	0	2	2	1381.22	0	2	0	2	0	0	0	0	0	0	2	2.33333	936.442	8	480.394
Ehi-miR-273	TCTAAGCATCTTGACTTCCGTGTTC	3.375	-1.26374	0.911644	1.24799	1	3	842.46	0	3	0	1	0	0	0	0	0	0	3	3	878.477	0	3	0	2	0	0	0	0	0	0	3	2	1381.22	0	2	0	0	0	0	0	0	0	0	2	2.66667	1034.05	13	780.64
Ehi-miR-274	ACGGCGGGGACAGAAGACCCTGT	3.75	1.06036	0.684996	1.45782	1	3	842.46	0	3	0	3	0	0	0	0	0	0	3	3	878.477	0	3	0	3	0	0	0	0	0	0	3	2	1381.22	0	2	0	2	0	0	0	0	0	0	2	2.66667	1034.05	7	420.345
Ehi-miR-275	ATAATGGTACTGAGCAGGCTCTAAG	1.04545	-2.87177	0.321685	-2.12812	1	3	842.46	0	3	0	1	0	0	0	0	0	0	3	17	4978.04	0	17	0	17	0	0	0	0	0	0	17	2	1381.22	0	2	0	1	0	0	0	0	0	0	2	7.33333	2400.57	7	420.345
Ehi-miR-276	ACTTACAGAGCTAAGTTGCCGACTT	3.6	-1.09688	0.661962	1.39167	1	3	842.46	0	3	0	3	0	0	0	0	0	0	3	4	1171.3	0	4	0	4	0	0	0	0	0	0	4	3	2071.82	0	3	0	3	0	0	0	0	0	0	3	3.33333	1361.86	14	840.689
Ehi-miR-277	CGCAGTCAGGCACAGGCCTGATCG	1.72727	-2.39097	0.573052	-1.48872	1	3	842.46	0	3	0	3	0	0	0	0	0	0	3	5	1464.13	0	5	0	5	0	0	0	0	0	0	5	3	2071.82	0	3	0	3	0	0	0	0	0	0	3	3.66667	1459.47	9	540.443
Ehi-miR-278	AGACGGGGAGTTACGCTGGGGCGGC	3	-1.196	0.809452	1.20044	1	3	842.46	0	3	0	2	0	0	0	0	0	0	3	11	3221.08	0	11	0	8	0	0	0	0	0	0	11	3	2071.82	0	3	0	1	0	0	0	0	0	0	3	5.66667	2045.12	18	1080.89
Ehi-miR-279	ATAGACGGGGAGAATGGCTGGGGCG	4.64706	1.04839	0.464316	1.65652	1	3	842.46	0	3	0	3	0	0	0	0	0	0	3	6	1756.95	0	6	0	5	0	0	0	0	0	0	6	8	5524.86	0	8	0	6	0	0	0	0	0	0	8	5.66667	2708.09	20	1200.98
Ehi-miR-280	GGCGGGAGTAACGATGACTCTCTTA	2.45	-3.36759	0.610653	-1.5424	1	3	842.46	0	3	0	3	0	0	0	0	0	0	3	3	878.477	0	3	0	3	0	0	0	0	0	0	3	34	23480.7	0	34	0	34	0	0	0	0	0	0	34	13.3333	8400.53	75	4503.69
Ehi-miR-281	ATTGGGGTTCTCCATCGGAGAGGG	5.6	2.13697	0.292448	2.26537	1	4	1123.28	0	4	0	4	0	0	0	0	0	0	4	1	292.826	0	1	0	1	0	0	0	0	0	0	1	0	0	0	0	0	0	0	0	0	0	0	0	0	1.66667	472.035	9	540.443
Ehi-miR-282	CGGTTCATCCCTCTTCGCCAGTCCT	5.57143	1.7685	0.280805	2.19728	1	4	1123.28	0	4	0	4	0	0	0	0	0	0	4	3	878.477	0	3	0	3	0	0	0	0	0	0	3	0	0	0	0	0	0	0	0	0	0	0	0	0	2.33333	667.252	21	1261.03
Ehi-miR-283	GGCTCTAAGCATGTTTACTTCCGTG	3.5	1.20816	0.609056	1.46209	1	4	1123.28	0	4	0	3	0	0	0	0	0	0	4	4	1171.3	0	4	0	4	0	0	0	0	0	0	4	0	0	0	0	0	0	0	0	0	0	0	0	0	2.66667	764.861	13	780.64
Ehi-miR-284	AAATACTCTCTAGCAACTCCATTGT	1.30769	-2.06302	0.54991	-1.65144	1	4	1123.28	0	4	0	4	0	0	0	0	0	0	4	9	2635.43	0	9	0	9	0	0	0	0	0	0	9	0	0	0	0	0	0	0	0	0	0	0	0	0	4.33333	1252.9	7	420.345
Ehi-miR-285	GGGTTCGACATAGTAGAGGGAGCTT	3.55556	1.18043	0.560964	1.50467	1	4	1123.28	0	4	0	4	0	0	0	0	0	0	4	4	1171.3	0	4	0	4	0	0	0	0	0	0	4	1	690.608	0	1	0	1	0	0	0	0	0	0	1	3	995.064	12	720.591
Ehi-miR-286	TAGGCCATCATCTCAGAGTTATTGA	5.27273	1.69948	0.21371	2.24313	1	4	1123.28	0	4	0	4	0	0	0	0	0	0	4	6	1756.95	0	6	0	5	0	0	0	0	0	0	6	1	690.608	0	1	0	1	0	0	0	0	0	0	1	3.66667	1190.28	26	1561.28
Ehi-miR-287	GGGGAATTGTGAGCGGATAAC	3	1.03	0.71312	1.36563	1	4	1123.28	0	4	0	4	0	0	0	0	0	0	4	3	878.477	0	3	0	3	0	0	0	0	0	0	3	2	1381.22	0	2	0	2	0	0	0	0	0	0	2	3	1127.66	9	540.443
Ehi-miR-288	AGAACGCAATGGATTGCGATAAGTG	3.55556	-1.07207	0.693869	1.35541	1	4	1123.28	0	4	0	3	0	0	0	0	0	0	4	3	878.477	0	3	0	2	0	0	0	0	0	0	3	2	1381.22	0	2	0	2	0	0	0	0	0	0	2	3	1127.66	13	780.64
Ehi-miR-289	ATAACGCAGGTATCCAAAGATGAAC	4	1.06861	0.531103	1.56404	1	4	1123.28	0	4	0	4	0	0	0	0	0	0	4	5	1464.13	0	5	0	5	0	0	0	0	0	0	5	2	1381.22	0	2	0	2	0	0	0	0	0	0	2	3.66667	1322.87	21	1261.03
Ehi-miR-290	TTCCATGGCCAGCGTCCTATTGTCA	4.38462	1.28407	0.405413	1.69728	1	4	1123.28	0	4	0	3	0	0	0	0	0	0	4	7	2049.78	0	7	0	7	0	0	0	0	0	0	7	2	1381.22	0	2	0	2	0	0	0	0	0	0	2	4.33333	1518.09	14	840.689
Ehi-miR-291	AGAAGTGGAATCTATTGGCTTTGT	1.77778	-2.57424	0.609701	-1.52554	1	4	1123.28	0	4	0	4	0	0	0	0	0	0	4	2	585.652	0	2	0	2	0	0	0	0	0	0	2	3	2071.82	0	3	0	3	0	0	0	0	0	0	3	3	1260.25	8	480.394
Ehi-miR-292	AACAGATGTGCCGACCCAGCCAAAC	6.26667	1.74595	0.152523	2.43155	1	4	1123.28	0	4	0	4	0	0	0	0	0	0	4	8	2342.61	0	8	0	7	0	0	0	0	0	0	8	3	2071.82	0	3	0	3	0	0	0	0	0	0	3	5	1845.9	28	1681.38
Ehi-miR-293	AAGCATCTTTACCTCCGTGTTCGGA	2.25	-1.34807	1	-1.0866	1	5	1404.1	0	5	0	1	0	0	0	0	0	0	5	7	2049.78	0	7	0	2	0	0	0	0	0	0	7	0	0	0	0	0	0	0	0	0	0	0	0	0	4	1151.29	10	600.492
Ehi-miR-294	AAGTCTGGTGCCCGCAGCCGCGGTA	2.54545	-1.17602	1	1.06397	1	5	1404.1	0	5	0	5	0	0	0	0	0	0	5	5	1464.13	0	5	0	5	0	0	0	0	0	0	5	1	690.608	0	1	0	1	0	0	0	0	0	0	1	3.66667	1186.28	9	540.443
Ehi-miR-295	GCATCTTTACTTTCGTGTTCGGATG	3.07143	-1.01941	0.836144	1.20953	1	5	1404.1	0	5	0	3	0	0	0	0	0	0	5	8	2342.61	0	8	0	4	0	0	0	0	0	0	8	1	690.608	0	1	0	1	0	0	0	0	0	0	1	4.66667	1479.1	9	540.443
Ehi-miR-296	CCAATAAATCATTAAAGAACTCTTA	1.86667	-1.50785	0.872469	-1.20302	1	5	1404.1	0	5	0	5	0	0	0	0	0	0	5	9	2635.43	0	9	0	9	0	0	0	0	0	0	9	1	690.608	0	1	0	1	0	0	0	0	0	0	1	5	1576.71	9	540.443
Ehi-miR-297	TGAATCACCCCAGTTGTTCCTTTT	4.16667	1.00901	0.50541	1.59532	1	5	1404.1	0	5	0	1	0	0	0	0	0	0	5	12	3513.91	0	12	0	1	0	0	0	0	0	0	12	1	690.608	0	1	0	0	0	0	0	0	0	0	1	6	1869.54	52	3122.56
Ehi-miR-298	CCAAACTCCCCTTATATCTCTTTCA	2.15385	-1.64261	0.782415	-1.21953	1	5	1404.1	0	5	0	4	0	0	0	0	0	0	5	6	1756.95	0	6	0	4	0	0	0	0	0	0	6	2	1381.22	0	2	0	1	0	0	0	0	0	0	2	4.33333	1514.09	7	420.345
Ehi-miR-299	GCTTAGAGCCTAATCAGTACCATTA	3.86667	1.14879	0.523378	1.52967	1	5	1404.1	0	5	0	3	0	0	0	0	0	0	5	7	2049.78	0	7	0	6	0	0	0	0	0	0	7	3	2071.82	0	3	0	3	0	0	0	0	0	0	3	5	1841.9	12	720.591
Ehi-miR-300	GGAGTTTGGCTTGTGCGGCACATCT	2.66667	-1.44783	1	1.02357	1	5	1404.1	0	5	0	5	0	0	0	0	0	0	5	3	878.477	0	3	0	2	0	0	0	0	0	0	3	4	2762.43	0	4	0	4	0	0	0	0	0	0	4	4	1681.67	10	600.492
Ehi-miR-301	TGCCGCCCCAGACTAACTCCCCGTC	4.83333	1.32167	0.388955	1.78017	1	6	1684.92	0	6	0	6	0	0	0	0	0	0	6	3	878.477	0	3	0	2	0	0	0	0	0	0	3	3	2071.82	0	3	0	2	0	0	0	0	0	0	3	4	1545.07	12	720.591
Ehi-miR-302	ACGGATAACGAGGGATTGGGGTTCG	2.2381	-1.59298	0.904758	-1.10967	1	6	1684.92	0	6	0	6	0	0	0	0	0	0	6	12	3513.91	0	12	0	8	0	0	0	0	0	0	12	3	2071.82	0	3	0	1	0	0	0	0	0	0	3	7	2423.55	20	1200.98
Ehi-miR-303	CGCAGGTAAGGTACGTCGGCAACAT	2.83333	-1.23495	0.856489	1.14513	1	6	1684.92	0	6	0	4	0	0	0	0	0	0	6	8	2342.61	0	8	0	7	0	0	0	0	0	0	8	4	2762.43	0	4	0	4	0	0	0	0	0	0	4	6	2263.32	17	1020.84
Ehi-miR-304	ATAACGAGGAATCGGGGTTCGACAT	2.14286	-1.50104	0.966197	-1.04255	1	6	1684.92	0	6	0	6	0	0	0	0	0	0	6	17	4978.04	0	17	0	11	0	0	0	0	0	0	17	5	3453.04	0	5	0	4	0	0	0	0	0	0	5	9.33333	3372	25	1501.23
Ehi-miR-305	ACGGGTAACTGAACGCATACGCCCC	6.05	1.61339	0.170667	2.47515	1	6	1684.92	0	6	0	6	0	0	0	0	0	0	6	5	1464.13	0	5	0	5	0	0	0	0	0	0	5	9	6215.47	0	9	0	9	0	0	0	0	0	0	9	6.66667	3121.51	35	2101.72
Ehi-miR-306	GGTGGCCATGGCCGTCGGAAACCGC	1.5	-1.7943	0.645117	-1.54401	1	7	1965.74	1	7	1	5	0	0	0	0	0	0	7	9	2635.43	0	9	0	7	0	0	0	0	0	0	9	0	0	0	0	0	0	0	0	0	0	0	0	0	5.33333	1533.72	5	300.246
Ehi-miR-307	TAGACGGGGAGATGGGCTGGGGCGG	3.84615	1.40915	0.416299	1.69432	1	7	1965.74	0	7	0	4	0	0	0	0	0	0	7	5	1464.13	0	5	0	3	0	0	0	0	0	0	5	1	690.608	0	1	0	0	0	0	0	0	0	0	1	4.33333	1373.49	15	900.739
Ehi-miR-308	CCCAGCCAAACACGCCGTCTATCTC	3.85714	1.58403	0.408941	1.78811	1	7	1965.74	0	7	0	6	0	0	0	0	0	0	7	6	1756.95	0	6	0	4	0	0	0	0	0	0	6	1	690.608	0	1	0	1	0	0	0	0	0	0	1	4.66667	1471.1	5	300.246
Ehi-miR-309	CTGGGGCGGCACAACTGTTACCCCC	5.21429	1.47019	0.249559	2.0513	1	7	1965.74	0	7	0	5	0	0	0	0	0	0	7	5	1464.13	0	5	0	3	0	0	0	0	0	0	5	2	1381.22	0	2	0	2	0	0	0	0	0	0	2	4.66667	1603.69	35	2101.72
Ehi-miR-310	TGGTGCATGGCCCTTCTTAGTTGG	2.45455	-1.37231	1	1.04076	1	7	1965.74	0	7	0	7	0	0	0	0	0	0	7	11	3221.08	0	11	0	11	0	0	0	0	0	0	11	4	2762.43	0	4	0	4	0	0	0	0	0	0	4	7.33333	2649.75	23	1381.13
Ehi-miR-311	GGCGTCCCGTCCTCTCGTCTG	1.73684	-1.88472	0.717132	-1.30253	1	7	1965.74	0	7	0	7	0	0	0	0	0	0	7	6	1756.95	0	6	0	6	0	0	0	0	0	0	6	6	4143.65	0	6	0	6	0	0	0	0	0	0	6	6.33333	2622.11	12	720.591
Ehi-miR-312	GCACTAATGTTCCGGCGTTATTT	3.67857	-1.27149	0.636222	1.38169	1	7	1965.74	1	7	1	7	0	0	0	0	0	0	7	15	4392.39	0	15	0	15	0	0	0	0	0	0	15	6	4143.65	0	6	0	6	0	0	0	0	0	0	6	9.33333	3500.59	76	4563.74
Ehi-miR-313	CGGCTCGGCCGCTTCGCAGCG	6.22727	1.46477	0.176513	2.31638	1	7	1965.74	0	7	0	7	0	0	0	0	0	0	7	6	1756.95	0	6	0	6	0	0	0	0	0	0	6	9	6215.47	0	9	0	9	0	0	0	0	0	0	9	7.33333	3312.72	53	3182.61
Ehi-miR-314	CCCCATCGGCTCAGGGGAC	2.87097	-1.55699	0.922995	1.07942	1	7	1965.74	0	7	0	7	0	0	0	0	0	0	7	12	3513.91	0	12	0	12	0	0	0	0	0	0	12	12	8287.29	1	12	1	12	0	0	0	0	0	0	12	10.3333	4588.98	47	2822.31
Ehi-miR-315	CTGAATCACCCCGATTGTTCCTTTT	4.58333	1.25161	0.378008	1.80656	1	8	2246.56	0	8	0	2	0	0	0	0	0	0	8	15	4392.39	0	15	0	5	0	0	0	0	0	0	15	1	690.608	0	1	0	0	0	0	0	0	0	0	1	8	2443.18	63	3783.1
Ehi-miR-316	TCTACCCTTAGACGACAAATGCGGT	2.33333	-1.77852	0.916299	-1.09554	1	8	2246.56	0	8	0	8	0	0	0	0	0	0	8	11	3221.08	0	11	0	11	0	0	0	0	0	0	11	2	1381.22	0	2	0	2	0	0	0	0	0	0	2	7	2282.95	36	2161.77
Ehi-miR-317	CCCGTCTATCTGTTTCAATCGCCTG	3.38095	1.19067	0.52879	1.48971	1	8	2246.56	0	8	0	6	0	0	0	0	0	0	8	11	3221.08	0	11	0	7	0	0	0	0	0	0	11	2	1381.22	0	2	0	2	0	0	0	0	0	0	2	7	2282.95	18	1080.89
Ehi-miR-318	ATAGTTCACCATGTTTCGGGTCCTA	4.34615	1.42945	0.398263	1.75147	1	8	2246.56	0	8	0	8	0	0	0	0	0	0	8	16	4685.21	0	16	0	16	0	0	0	0	0	0	16	2	1381.22	0	2	0	2	0	0	0	0	0	0	2	8.66667	2771	17	1020.84
Ehi-miR-319	CAGAGTTCTTCACGCCGACGATC	2.11765	-1.75638	0.774812	-1.23545	1	8	2246.56	0	8	0	4	0	0	0	0	0	0	8	5	1464.13	0	5	0	5	0	0	0	0	0	0	5	4	2762.43	0	4	0	2	0	0	0	0	0	0	4	5.66667	2157.71	12	720.591
Ehi-miR-320	CAATTTAACTGTGATAAACTACCG	2.4	-2.70085	0.685199	-1.36378	1	8	2246.56	0	8	0	8	0	0	0	0	0	0	8	3	878.477	0	3	0	3	0	0	0	0	0	0	3	9	6215.47	0	9	0	9	0	0	0	0	0	0	9	6.66667	3113.5	35	2101.72
Ehi-miR-321	TCGGACTGTAGAGATCTGAACGTG	7.28571	1.75347	0.164814	2.78402	1	9	2527.38	0	9	0	5	0	0	0	0	0	0	9	11	3221.08	0	11	0	0	0	0	0	0	0	0	11	1	690.608	0	1	0	0	0	0	0	0	0	0	1	7	2146.36	119	7145.86
Ehi-miR-322	CAGTCCGACGATCAAACC	2.5	-1.78828	0.886162	-1.11709	1	9	2527.38	0	9	0	9	0	0	0	0	0	0	9	2	585.652	0	2	0	2	0	0	0	0	0	0	2	3	2071.82	1	3	1	3	0	0	0	0	0	0	3	4.66667	1728.28	22	1321.08
Ehi-miR-323	AGTCCGACGATCACCCCCCC	2.9375	-1.60421	0.957104	1.08184	1	9	2527.38	0	9	0	9	0	0	0	0	0	0	9	3	878.477	0	3	0	3	0	0	0	0	0	0	3	4	2762.43	1	4	1	4	0	0	0	0	0	0	4	5.33333	2056.1	37	2221.82
Ehi-miR-324	GGAAGCATTCAACAATAACAGGTCT	2.78571	-1.16405	0.806653	1.16747	1	9	2527.38	0	9	0	9	0	0	0	0	0	0	9	15	4392.39	0	15	0	15	0	0	0	0	0	0	15	4	2762.43	0	4	0	4	0	0	0	0	0	0	4	9.33333	3227.4	26	1561.28
Ehi-miR-325	CTGTAGAACTCTGCACGTGT	4.19048	-1.35549	0.718066	1.35389	1	9	2527.38	0	9	0	9	0	0	0	0	0	0	9	4	1171.3	0	4	0	4	0	0	0	0	0	0	4	8	5524.86	0	8	0	7	0	0	0	0	0	0	8	7	3074.51	61	3663
Ehi-miR-326	CACACACGTTCTGCGTTCTACAGTC	2.475	-2.6353	0.605361	-1.44478	1	9	2527.38	0	9	0	7	0	0	0	0	0	0	9	6	1756.95	0	6	0	6	0	0	0	0	0	0	6	25	17265.2	0	25	0	22	0	0	0	0	0	0	25	13.3333	7183.18	49	2942.41
Ehi-miR-327	TGAGCCGTCCGCAATTTCATCCTAC	2.68085	-1.24884	0.867609	1.12906	1	10	2808.2	0	10	0	10	0	0	0	0	0	0	10	34	9956.08	0	34	0	34	0	0	0	0	0	0	34	3	2071.82	0	3	0	3	0	0	0	0	0	0	3	15.6667	4945.37	55	3302.71
Ehi-miR-328	CCAGTTTGTCTTACTACAAAATG	2.52	-1.32917	1	-1.03091	1	11	3089.02	0	11	0	0	0	0	0	0	0	0	11	10	2928.26	0	10	0	0	0	0	0	0	0	0	10	4	2762.43	0	4	0	0	0	0	0	0	0	0	4	8.33333	2926.57	12	720.591
Ehi-miR-329	CGCCACAGGCGGTTGAAAGAGATA	4.25926	1.11723	0.48421	1.54599	1	11	3089.02	0	11	0	11	0	0	0	0	0	0	11	10	2928.26	0	10	0	10	0	0	0	0	0	0	10	6	4143.65	0	6	0	6	0	0	0	0	0	0	6	9	3386.97	31	1861.53
Ehi-miR-330	GTTCTACAGTCCGGCGATC	3.53333	-1.18671	0.619287	1.34113	1	11	3089.02	0	11	0	11	0	0	0	0	0	0	11	12	3513.91	0	12	0	12	0	0	0	0	0	0	12	7	4834.25	0	7	0	7	0	0	0	0	0	0	7	10	3812.39	61	3663
Ehi-miR-331	ACGGTGGCCATGTAAGTCGGAAACC	5.1	1.68425	0.181723	2.3027	1	11	3089.02	0	11	0	10	0	0	0	0	0	0	11	19	5563.69	0	19	0	18	0	0	0	0	0	0	19	10	6906.08	0	10	0	10	0	0	0	0	0	0	10	13.3333	5186.26	37	2221.82
Ehi-miR-332	TCCCCGTCTATATCTTTCAATCGCC	1.92308	-1.29053	0.964692	-1.10191	1	12	3369.84	0	12	0	7	0	0	0	0	0	0	12	13	3806.73	0	13	0	9	0	0	0	0	0	0	13	1	690.608	0	1	0	1	0	0	0	0	0	0	1	8.66667	2622.39	10	600.492
Ehi-miR-333	CATTTTGTACGAAGACAAACTGGA	2.61538	-1.19151	1	1.04548	1	12	3369.84	0	12	0	0	0	0	0	0	0	0	12	11	3221.08	0	11	0	1	0	0	0	0	0	0	11	3	2071.82	0	3	0	0	0	0	0	0	0	0	3	8.66667	2887.58	13	780.64
Ehi-miR-334	GGTAAGCGGCAGGGTCGGAACAGGC	3.80769	1.54951	0.314576	2.04406	1	12	3369.84	0	12	0	12	0	0	0	0	0	0	12	9	2635.43	0	9	0	9	0	0	0	0	0	0	9	5	3453.04	0	5	0	5	0	0	0	0	0	0	5	8.66667	3152.77	29	1741.43
Ehi-miR-335	CTCTCCGATGTCAAACCCCAATTCC	4.12245	1.25274	0.337105	1.73783	1	12	3369.84	0	12	0	10	0	0	0	0	0	0	12	30	8784.77	0	30	0	27	0	0	0	0	0	0	30	7	4834.25	0	7	0	4	0	0	0	0	0	0	7	16.3333	5662.96	67	4023.3
Ehi-miR-336	GTGTCTGTCCGTTTACCACGCGG	4.65	-1.10555	0.462203	1.60974	1	12	3369.84	0	12	0	12	0	0	0	0	0	0	12	13	3806.73	0	13	0	13	0	0	0	0	0	0	13	15	10359.1	0	15	0	15	0	0	0	0	0	0	15	13.3333	5845.23	123	7386.06
Ehi-miR-337	CGAAAATGACCCATAGCGCTGCCGG	1.78947	-1.77229	0.647705	-1.38437	1	13	3650.66	0	13	0	13	0	0	0	0	0	0	13	5	1464.13	0	5	0	5	0	0	0	0	0	0	5	1	690.608	0	1	0	1	0	0	0	0	0	0	1	6.33333	1935.13	15	900.739
Ehi-miR-338	GATCGTTAGGCTATCATTTCAGAGT	3.70833	1.31572	0.465919	1.62591	1	13	3650.66	0	13	0	13	0	0	0	0	0	0	13	10	2928.26	0	10	0	10	0	0	0	0	0	0	10	1	690.608	0	1	0	1	0	0	0	0	0	0	1	8	2423.18	33	1981.62
Ehi-miR-339	GCCCGTTCCCTGGACTGTGGTTTCA	2.96154	1.01749	0.752895	1.24076	1	13	3650.66	0	13	0	11	0	0	0	0	0	0	13	11	3221.08	1	11	1	9	0	0	0	0	0	0	11	2	1381.22	0	2	0	1	0	0	0	0	0	0	2	8.66667	2750.99	18	1080.89
Ehi-miR-340	ACGTTCAGAGGTCGACAGTCCGAC	3.52941	-1.32739	0.755089	1.2492	1	14	3931.48	0	14	0	4	0	0	0	0	0	0	14	11	3221.08	0	11	0	4	0	0	0	0	0	0	11	9	6215.47	0	9	0	2	0	0	0	0	0	0	9	11.3333	4456.01	74	4443.64
Ehi-miR-341	GTATTAAGGATCCGGCTGCTAACA	2.06667	-1.8878	0.758921	-1.2081	1	14	3931.48	0	14	0	14	0	0	0	0	0	0	14	14	4099.56	0	14	0	12	0	0	0	0	0	0	14	17	11740.3	0	17	0	15	0	0	0	0	0	0	17	15	6590.46	40	2401.97
Ehi-miR-342	ACGAGGAATTGGCGTTCGACATCGG	2.28571	-1.53345	0.900724	-1.08742	1	15	4212.3	0	15	0	12	0	0	0	0	0	0	15	19	5563.69	0	19	0	16	0	0	0	0	0	0	19	8	5524.86	0	8	0	6	0	0	0	0	0	0	8	14	5100.28	34	2041.67
Ehi-miR-343	TGGTGCACTTGCCGGGAAACGAA	1.2381	-2.59262	0.433774	-2.09239	1	19	5335.58	0	19	0	19	0	0	0	0	0	0	19	2	585.652	0	2	0	2	0	0	0	0	0	0	2	0	0	0	0	0	0	0	0	0	0	0	0	0	7	1973.74	12	720.591
Ehi-miR-344	CGCGCGTGCGGGCCAAGATGTCTAA	5.89286	1.52207	0.235457	2.19006	1	19	5335.58	0	19	0	17	0	0	0	0	0	0	19	5	1464.13	0	5	0	5	0	0	0	0	0	0	5	4	2762.43	0	4	0	4	0	0	0	0	0	0	4	9.33333	3187.38	94	5644.63
Ehi-miR-345	GAAGTAATCTGCCATTCCTTCTAC	1.63158	-3.05852	0.382422	-1.75814	1	21	5897.22	0	21	0	20	0	0	0	0	0	0	21	23	6734.99	0	23	0	21	0	0	0	0	0	0	23	13	8977.9	0	13	0	13	0	0	0	0	0	0	13	19	7203.37	64	3843.15
Ehi-miR-346	ACGGGCTTGATTCGAACGGCGGGGA	3.66	1.11593	0.495331	1.47653	1	22	6178.04	0	22	0	22	0	0	0	0	0	0	22	21	6149.34	0	21	0	21	0	0	0	0	0	0	21	7	4834.25	0	7	0	7	0	0	0	0	0	0	7	16.6667	5720.55	54	3242.66
Ehi-miR-347	CGATGGGGAAGATAGGGCTCGCCAA	1.64583	-2.6054	0.411805	-1.63487	1	22	6178.04	0	22	0	22	0	0	0	0	0	0	22	11	3221.08	0	11	0	11	0	0	0	0	0	0	11	15	10359.1	0	15	0	15	0	0	0	0	0	0	15	16	6586.08	43	2582.12
Ehi-miR-348	CGCAGACGCGCCGAGACAGAACTT	3.45283	-1.31539	0.73703	1.22954	1	22	6178.04	0	22	0	22	0	0	0	0	0	0	22	15	4392.39	0	15	0	12	0	0	0	0	0	0	15	16	11049.7	0	16	0	15	0	0	0	0	0	0	16	17.6667	7206.72	102	6125.02
Ehi-miR-349	CGGCCATGCACGACTACCCAATAAA	-1	-3.36468	0.16957	-2.57849	1	25	7020.5	0	25	0	25	0	0	0	0	0	0	25	17	4978.04	0	17	0	17	0	0	0	0	0	0	17	2	1381.22	0	2	0	2	0	0	0	0	0	0	2	14.6667	4459.92	16	960.788
Ehi-miR-350	GTGGCTCTTCAACGGGGATCGTCGG	5.15556	1.64687	0.250803	2.24997	1	26	7301.32	17	26	17	26	0	0	0	0	0	0	26	18	5270.86	6	18	6	18	0	0	0	0	0	0	18	1	690.608	1	1	1	1	0	0	0	0	0	0	1	15	4420.93	141	8466.94
Ehi-miR-351	GGGTGGCGACTGTGGCAGGATCGT	2.19403	-1.97529	0.853852	-1.18481	1	26	7301.32	0	26	0	26	0	0	0	0	0	0	26	40	11713	0	40	0	40	0	0	0	0	0	0	40	1	690.608	0	1	0	1	0	0	0	0	0	0	1	22.3333	6568.32	118	7085.81
Ehi-miR-352	TCGTCGGACTGGACAACTCTGAACG	3.7093	-1.18761	0.602543	1.34371	1	34	9547.88	0	34	0	17	0	0	0	0	0	0	34	30	8784.77	0	30	0	19	0	0	0	0	0	0	30	22	15193.4	0	22	0	13	0	0	0	0	0	0	22	28.6667	11175.3	180	10808.9
Ehi-miR-353	CGTCGGACTGTCGTACTCTGAACGT	5.67816	1.21171	0.259366	1.93141	1	34	9547.88	2	34	2	23	0	0	0	0	0	0	34	27	7906.3	1	27	1	14	0	0	0	0	0	0	27	26	17955.8	1	26	1	17	0	0	0	0	0	0	26	29	11803.3	254	15252.5
Ehi-miR-354	CTTCACGTTTGTACCCCGGGTTCGT	3.18919	-1.07013	0.698265	1.30358	1	36	10109.5	0	36	0	36	0	0	0	0	0	0	36	36	10541.7	0	36	0	36	0	0	0	0	0	0	36	2	1381.22	0	2	0	2	0	0	0	0	0	0	2	24.6667	7344.15	131	7866.45
Ehi-miR-355	ACATCTTGGGCCGAACGCGCGCTA	1.48936	-2.86042	0.439096	-1.8686	1	38	10671.2	0	38	0	37	0	0	0	0	0	0	38	6	1756.95	0	6	0	6	0	0	0	0	0	0	6	3	2071.82	0	3	0	3	0	0	0	0	0	0	3	15.6667	4833.31	52	3122.56
Ehi-miR-356	AGAGTTCTACACTACGACGATCCCC	3.10778	-1.23113	0.780891	1.16635	1	55	15445.1	0	55	0	44	0	0	0	0	0	0	55	78	22840.4	0	78	0	66	0	0	0	0	0	0	78	34	23480.7	0	34	0	27	0	0	0	0	0	0	34	55.6667	20588.7	183	10989
Ehi-miR-357	GTCGGACTGTATACCTCTGAACGTG	4.94488	1.1417	0.318864	1.84834	1	60	16849.2	0	60	0	35	0	0	0	0	0	0	60	47	13762.8	0	47	0	27	0	0	0	0	0	0	47	20	13812.2	0	20	0	10	0	0	0	0	0	0	20	42.3333	14808.1	441	26481.7
Ehi-miR-358	GGGATCGTCGGCCGGTAGAACTCTG	2.93407	-1.18249	0.746302	1.18916	1	79	22184.8	0	79	0	23	0	0	0	0	0	0	79	138	40410	2	138	2	52	0	0	0	0	0	0	138	56	38674	1	56	1	17	0	0	0	0	0	0	56	91	33756.3	235	14111.6
Ehi-miR-359	CAGAGTTCTACCGACCGACGATCCC	3.16606	-1.0582	0.616492	1.30345	1	95	26677.9	1	95	1	41	0	0	0	0	0	0	95	137	40117.1	0	137	0	47	0	0	0	0	0	0	137	45	31077.3	0	45	0	19	0	0	0	0	0	0	45	92.3333	32624.1	275	16513.5
Ehi-miR-360	GGACTGTAGAAATATGAACGTGTAC	5.40323	1.1023	0.464216	1.88309	1	97	27239.5	0	97	0	49	0	0	0	0	0	0	97	15	4392.39	0	15	0	4	0	0	0	0	0	0	15	12	8287.29	0	12	0	1	0	0	0	0	0	0	12	41.3333	13306.4	608	36509.9
Ehi-miR-361	TTCAGAGTTCTCCCGTCCGACGATC	3.07904	-1.27525	0.752287	1.18092	1	115	32294.3	3	115	3	92	0	0	0	0	0	0	115	108	31625.2	1	108	1	80	0	0	0	0	0	0	108	68	46961.3	0	68	0	47	0	0	0	0	0	0	68	97	36960.3	425	25520.9
Ehi-miR-362	ACACGTTCAGATTACTACAGTCCGA	3.81132	-1.27128	0.70483	1.30796	1	138	38753.2	0	138	0	83	0	0	0	0	0	0	138	36	10541.7	0	36	0	17	0	0	0	0	0	0	36	38	26243.1	1	38	1	22	0	0	0	0	0	0	38	70.6667	25179.3	618	37110.4
Ehi-miR-363	GCCCCCCCCTCCCTGGGGATCGT	4.76697	1.23043	0.280434	1.88287	1	149	41842.2	5	149	5	149	0	0	0	0	0	0	149	245	71742.3	3	245	3	245	0	0	0	0	0	0	245	48	33149.2	1	48	1	48	0	0	0	0	0	0	48	147.333	48911.2	1226	73620.4
Ehi-miR-364	CAAGGTGGAGATCAGGGTTCTCC	4.0943	1.27937	0.287698	1.77366	1	186	52232.5	0	186	0	186	0	0	0	0	0	0	186	208	60907.8	0	208	0	208	0	0	0	0	0	0	208	62	42817.7	0	62	0	62	0	0	0	0	0	0	62	152	51986	731	43896
Ehi-miR-365	GATCCCCTGGGTACGGGACCCC	4.46136	1.03214	0.429882	1.65819	1	324	90985.7	0	324	0	0	0	0	0	0	0	0	324	446	130600	0	446	0	0	0	0	0	0	0	0	446	97	66989	0	97	0	0	0	0	0	0	0	0	97	289	96191.6	2568	154206
Ehi-miR-366	CGATCCCCTGGGTCGGGGACCCC	4.44898	1.01972	0.435631	1.64231	1	325	91266.5	0	325	0	1	0	0	0	0	0	0	325	450	131772	0	450	0	6	0	0	0	0	0	0	450	107	73895	0	107	0	10	0	0	0	0	0	0	107	294	98977.7	2583	155107
[truncated: 39 more columns]

## Sheet: without threshold
Mature miRNA	Experiment - Fold Change (original values)	Experiment - Fold Change (normalized values)	EDGE test: EhB2 vs EhA1, tagwise dispersions - P-value	EDGE test: EhB2 vs EhA1, tagwise dispersions - Fold change	EDGE test: EhB2 vs EhA1, tagwise dispersions - FDR p-value correction	EhB2-1 (trimmed, trimmed) Small RNA sample grouped - Expression values	EhB2-1 (trimmed, trimmed) Small RNA sample grouped - Normalized expression values	EhB2-1 (trimmed, trimmed) Small RNA sample grouped - Exact mature 5'	EhB2-1 (trimmed, trimmed) Small RNA sample grouped - Mature 5'	EhB2-1 (trimmed, trimmed) Small RNA sample grouped - Unique exact mature 5'	EhB2-1 (trimmed, trimmed) Small RNA sample grouped - Unique mature 5'	EhB2-1 (trimmed, trimmed) Small RNA sample grouped - Exact mature 3'	EhB2-1 (trimmed, trimmed) Small RNA sample grouped - Mature 3'	EhB2-1 (trimmed, trimmed) Small RNA sample grouped - Unique exact mature 3'	EhB2-1 (trimmed, trimmed) Small RNA sample grouped - Unique mature 3'	EhB2-1 (trimmed, trimmed) Small RNA sample grouped - Exact other	EhB2-1 (trimmed, trimmed) Small RNA sample grouped - Other	EhB2-1 (trimmed, trimmed) Small RNA sample grouped - Total	EhB2-2 (trimmed, trimmed) Small RNA sample grouped - Expression values	EhB2-2 (trimmed, trimmed) Small RNA sample grouped - Normalized expression values	EhB2-2 (trimmed, trimmed) Small RNA sample grouped - Exact mature 5'	EhB2-2 (trimmed, trimmed) Small RNA sample grouped - Mature 5'	EhB2-2 (trimmed, trimmed) Small RNA sample grouped - Unique exact mature 5'	EhB2-2 (trimmed, trimmed) Small RNA sample grouped - Unique mature 5'	EhB2-2 (trimmed, trimmed) Small RNA sample grouped - Exact mature 3'	EhB2-2 (trimmed, trimmed) Small RNA sample grouped - Mature 3'	EhB2-2 (trimmed, trimmed) Small RNA sample grouped - Unique exact mature 3'	EhB2-2 (trimmed, trimmed) Small RNA sample grouped - Unique mature 3'	EhB2-2 (trimmed, trimmed) Small RNA sample grouped - Exact other	EhB2-2 (trimmed, trimmed) Small RNA sample grouped - Other	EhB2-2 (trimmed, trimmed) Small RNA sample grouped - Total	EhB2-3 (trimmed, trimmed) Small RNA sample grouped - Expression values	EhB2-3 (trimmed, trimmed) Small RNA sample grouped - Normalized expression values	EhB2-3 (trimmed, trimmed) Small RNA sample grouped - Exact mature 5'	EhB2-3 (trimmed, trimmed) Small RNA sample grouped - Mature 5'	EhB2-3 (trimmed, trimmed) Small RNA sample grouped - Unique exact mature 5'	EhB2-3 (trimmed, trimmed) Small RNA sample grouped - Unique mature 5'	EhB2-3 (trimmed, trimmed) Small RNA sample grouped - Exact mature 3'	EhB2-3 (trimmed, trimmed) Small RNA sample grouped - Mature 3'	EhB2-3 (trimmed, trimmed) Small RNA sample grouped - Unique exact mature 3'	EhB2-3 (trimmed, trimmed) Small RNA sample grouped - Unique mature 3'	EhB2-3 (trimmed, trimmed) Small RNA sample grouped - Exact other	EhB2-3 (trimmed, trimmed) Small RNA sample grouped - Other	EhB2-3 (trimmed, trimmed) Small RNA sample grouped - Total	EhB2 - Means	EhB2 - Normalized means	EhA1-1 (trimmed, trimmed) Small RNA sample grouped - Expression values	EhA1-1 (trimmed, trimmed) Small RNA sample grouped - Normalized expression values	EhA1-1 (trimmed, trimmed) Small RNA sample grouped - Exact mature 5'
GGACCTTCCAAGGCCCTTG	#N/A	#N/A	9.03123e-07	696.558	0.000941054	0	0	0	0	0	0	0	0	0	0	0	0	0	0	0	0	0	0	0	0	0	0	0	0	0	0	0	0	0	0	0	0	0	0	0	0	0	0	0	0	0	261	15672.9	0
CTACACCTACTGGTACACGTTCAGA	-173	-288.697	0.000294181	-281.521	0.153268	515	144622	80	515	80	510	0	0	0	0	0	0	515	1	292.826	0	1	0	1	0	0	0	0	0	0	1	3	2071.82	1	3	1	2	0	0	0	0	0	0	3	173	48995.6	0	0	0
TCTGAACGGGTACGCTGCTGTG	#N/A	#N/A	0.00512019	228.188	0.683299	0	0	0	0	0	0	0	0	0	0	0	0	0	0	0	0	0	0	0	0	0	0	0	0	0	0	0	0	0	0	0	0	0	0	0	0	0	0	0	0	0	144	8647.09	6
TTCACAGCAGATTACCCGTTCAGAG	#N/A	#N/A	0.00668908	177.924	0.683299	0	0	0	0	0	0	0	0	0	0	0	0	0	0	0	0	0	0	0	0	0	0	0	0	0	0	0	0	0	0	0	0	0	0	0	0	0	0	0	0	0	112	6725.51	0
ACGTGTACTCTGCGGTGTA	#N/A	#N/A	0.00782353	116.658	0.683299	0	0	0	0	0	0	0	0	0	0	0	0	0	0	0	0	0	0	0	0	0	0	0	0	0	0	0	0	0	0	0	0	0	0	0	0	0	0	0	0	0	72	4323.55	7
TCAAACTCTCCGTGTTGCACG	#N/A	#N/A	0.00678964	55.0293	0.683299	0	0	0	0	0	0	0	0	0	0	0	0	0	0	0	0	0	0	0	0	0	0	0	0	0	0	0	0	0	0	0	0	0	0	0	0	0	0	0	0	0	16	960.788	0
CTACGCTGTGGTAGGAAAGGGCC	491.5	361.693	0.00456644	323.902	0.683299	2	561.64	0	2	0	2	0	0	0	0	0	0	2	0	0	0	0	0	0	0	0	0	0	0	0	0	0	0	0	0	0	0	0	0	0	0	0	0	0	0.666667	187.213	0	0	0
CTCTGAACGTGTCGATAATGGTGTA	316	94.5584	0.00730578	155.928	0.683299	0	0	0	0	0	0	0	0	0	0	0	0	0	0	0	0	0	0	0	0	0	0	0	0	0	0	1	690.608	0	1	0	1	0	0	0	0	0	0	1	0.333333	230.203	0	0	0
TGAACGTGTCAAGGGGTGTGTAG	#N/A	#N/A	0.00786908	-108.334	0.683299	0	0	0	0	0	0	0	0	0	0	0	0	0	28	8199.12	0	28	0	26	0	0	0	0	0	0	28	0	0	0	0	0	0	0	0	0	0	0	0	0	9.33333	2733.04	0	0	0
GAACGTGTCGATTGGTGTGTAG	#N/A	#N/A	0.00753632	-112.083	0.683299	0	0	0	0	0	0	0	0	0	0	0	0	0	29	8491.95	0	29	0	24	0	0	0	0	0	0	29	0	0	0	0	0	0	0	0	0	0	0	0	0	9.66667	2830.65	0	0	0
TCTGAACGTGTAGCAGTAGGTGTA	-79	-107.352	0.00558288	-100.483	0.683299	79	22184.8	8	79	8	68	0	0	0	0	0	0	79	0	0	0	0	0	0	0	0	0	0	0	0	0	0	0	0	0	0	0	0	0	0	0	0	0	0	26.3333	7394.93	0	0	0
ATCTACACGTGGACACACACGTTC	-20.5714	-155.31	0.0033812	-82.4528	0.683299	2	561.64	0	2	0	2	0	0	0	0	0	0	2	0	0	0	0	0	0	0	0	0	0	0	0	0	142	98066.3	5	142	5	136	0	0	0	0	0	0	142	48	32876	1	60.0492	0
AAGAGGCTGGCCAGAGAAGAACAAC	#N/A	#N/A	0.0101518	32.2468	0.813705	0	0	0	0	0	0	0	0	0	0	0	0	0	0	0	0	0	0	0	0	0	0	0	0	0	0	0	0	0	0	0	0	0	0	0	0	0	0	0	0	0	4	240.197	0
CACGTGCCGTCACTCGTTCAG	#N/A	#N/A	0.0133809	89.0402	0.929528	0	0	0	0	0	0	0	0	0	0	0	0	0	0	0	0	0	0	0	0	0	0	0	0	0	0	0	0	0	0	0	0	0	0	0	0	0	0	0	0	0	0	0	0
AAATACCACAATGCAATCATATGTT	-2.8	-13.7887	0.0127315	-7.51404	0.929528	13	3650.66	0	13	0	13	0	0	0	0	0	0	13	3	878.477	0	3	0	3	0	0	0	0	0	0	3	12	8287.29	0	12	0	12	0	0	0	0	0	0	12	9.33333	4272.14	7	420.345	0
ACTGTAGAACTATTAACGTGTACTC	38.9	6.91571	0.0145699	13.1599	0.948865	11	3089.02	0	11	0	4	0	0	0	0	0	0	11	6	1756.95	0	6	0	6	0	0	0	0	0	0	6	3	2071.82	0	3	0	1	0	0	0	0	0	0	3	6.66667	2305.93	759	45577.4	3
AAATTGAATTCAGGACGAATATTGA	#N/A	#N/A	0.0166717	26.8679	0.965106	0	0	0	0	0	0	0	0	0	0	0	0	0	0	0	0	0	0	0	0	0	0	0	0	0	0	0	0	0	0	0	0	0	0	0	0	0	0	0	0	0	6	360.295	0
GGGGGTTATGCGCTCACAATTC	-3.66667	-10.0135	0.0166076	-7.95757	0.965106	27	7582.14	0	27	0	25	0	0	0	0	0	0	27	3	878.477	0	3	0	2	0	0	0	0	0	0	3	3	2071.82	0	3	0	2	0	0	0	0	0	0	3	11	3510.81	4	240.197	0
TCCACAGCCGAGGACCCGTTCA	#N/A	#N/A	0.0205744	64.8816	1	0	0	0	0	0	0	0	0	0	0	0	0	0	0	0	0	0	0	0	0	0	0	0	0	0	0	0	0	0	0	0	0	0	0	0	0	0	0	0	0	0	40	2401.97	0
CTCAACGTGTACTATGGTGTGTA	#N/A	#N/A	0.0240602	60.1679	1	0	0	0	0	0	0	0	0	0	0	0	0	0	0	0	0	0	0	0	0	0	0	0	0	0	0	0	0	0	0	0	0	0	0	0	0	0	0	0	0	0	37	2221.82	1
GGAGGTCGTTGTCACCCGCGATTTC	#N/A	#N/A	0.0254549	55.2169	1	0	0	0	0	0	0	0	0	0	0	0	0	0	0	0	0	0	0	0	0	0	0	0	0	0	0	0	0	0	0	0	0	0	0	0	0	0	0	0	0	0	0	0	0
CGGAACAGGATCCGAATCCG	#N/A	#N/A	0.0364448	43.4516	1	0	0	0	0	0	0	0	0	0	0	0	0	0	0	0	0	0	0	0	0	0	0	0	0	0	0	0	0	0	0	0	0	0	0	0	0	0	0	0	0	0	0	0	0
TTCCAGGGAGGAGGCCTCTGCG	#N/A	#N/A	0.0395776	41.3412	1	0	0	0	0	0	0	0	0	0	0	0	0	0	0	0	0	0	0	0	0	0	0	0	0	0	0	0	0	0	0	0	0	0	0	0	0	0	0	0	0	0	25	1501.23	0
CTGTACGTGTGCCGGCAGGTGTA	#N/A	#N/A	0.0566592	30.2305	1	0	0	0	0	0	0	0	0	0	0	0	0	0	0	0	0	0	0	0	0	0	0	0	0	0	0	0	0	0	0	0	0	0	0	0	0	0	0	0	0	0	0	0	0
AACCCTTTTACCATTATCCATTCTT	#N/A	#N/A	0.0281212	27.9309	1	0	0	0	0	0	0	0	0	0	0	0	0	0	0	0	0	0	0	0	0	0	0	0	0	0	0	0	0	0	0	0	0	0	0	0	0	0	0	0	0	0	2	120.098	0
TGTAGCACTCTGACCGTGT	#N/A	#N/A	0.0912429	23.8883	1	0	0	0	0	0	0	0	0	0	0	0	0	0	0	0	0	0	0	0	0	0	0	0	0	0	0	0	0	0	0	0	0	0	0	0	0	0	0	0	0	0	1	60.0492	0
GATGAATACGTCAATGCCCTTTGTA	#N/A	#N/A	0.050659	21.6958	1	0	0	0	0	0	0	0	0	0	0	0	0	0	0	0	0	0	0	0	0	0	0	0	0	0	0	0	0	0	0	0	0	0	0	0	0	0	0	0	0	0	8	480.394	0
TCCACACCAGAGTACCCGTT	#N/A	#N/A	0.143553	19.1791	1	0	0	0	0	0	0	0	0	0	0	0	0	0	0	0	0	0	0	0	0	0	0	0	0	0	0	0	0	0	0	0	0	0	0	0	0	0	0	0	0	0	11	660.542	0
ACTTGACATCCGTATCAACCCAGG	#N/A	#N/A	0.0657512	17.0469	1	0	0	0	0	0	0	0	0	0	0	0	0	0	0	0	0	0	0	0	0	0	0	0	0	0	0	0	0	0	0	0	0	0	0	0	0	0	0	0	0	0	1	60.0492	0
ACGCAGGTGTCAACAGATGAACTCA	#N/A	#N/A	0.10229	16.4176	1	0	0	0	0	0	0	0	0	0	0	0	0	0	0	0	0	0	0	0	0	0	0	0	0	0	0	0	0	0	0	0	0	0	0	0	0	0	0	0	0	0	5	300.246	0
AGAAAGAGCTCGCAATCTGTCAAT	#N/A	#N/A	0.0895049	16.2532	1	0	0	0	0	0	0	0	0	0	0	0	0	0	0	0	0	0	0	0	0	0	0	0	0	0	0	0	0	0	0	0	0	0	0	0	0	0	0	0	0	0	4	240.197	0
GAGGCTTTCACGCTCTCTGGCTCA	#N/A	#N/A	0.0860749	16.1693	1	0	0	0	0	0	0	0	0	0	0	0	0	0	0	0	0	0	0	0	0	0	0	0	0	0	0	0	0	0	0	0	0	0	0	0	0	0	0	0	0	0	3	180.148	0
AGCAGAGTACTCGCTCAGAGT	#N/A	#N/A	0.187455	15.9883	1	0	0	0	0	0	0	0	0	0	0	0	0	0	0	0	0	0	0	0	0	0	0	0	0	0	0	0	0	0	0	0	0	0	0	0	0	0	0	0	0	0	9	540.443	0
TACTCAGCAGAGAACACTTTCAG	#N/A	#N/A	0.18765	15.9874	1	0	0	0	0	0	0	0	0	0	0	0	0	0	0	0	0	0	0	0	0	0	0	0	0	0	0	0	0	0	0	0	0	0	0	0	0	0	0	0	0	0	9	540.443	0
TCTACACTAGCAGTCACACGT	#N/A	#N/A	0.185794	15.2595	1	0	0	0	0	0	0	0	0	0	0	0	0	0	0	0	0	0	0	0	0	0	0	0	0	0	0	0	0	0	0	0	0	0	0	0	0	0	0	0	0	0	0	0	0
TTTAACGAGTGAGGAAACGAAA	#N/A	#N/A	0.179784	14.6629	1	0	0	0	0	0	0	0	0	0	0	0	0	0	0	0	0	0	0	0	0	0	0	0	0	0	0	0	0	0	0	0	0	0	0	0	0	0	0	0	0	0	4	240.197	0
GGCTCTGACGACTGCCCTGGAA	#N/A	#N/A	0.221617	14.0506	1	0	0	0	0	0	0	0	0	0	0	0	0	0	0	0	0	0	0	0	0	0	0	0	0	0	0	0	0	0	0	0	0	0	0	0	0	0	0	0	0	0	1	60.0492	1
ACCTAGCCTATGCCAAAAAATCGAT	#N/A	#N/A	0.221975	14.0478	1	0	0	0	0	0	0	0	0	0	0	0	0	0	0	0	0	0	0	0	0	0	0	0	0	0	0	0	0	0	0	0	0	0	0	0	0	0	0	0	0	0	1	60.0492	0
AATAGCGGGCCCATTGCCC	#N/A	#N/A	0.178238	14.0383	1	0	0	0	0	0	0	0	0	0	0	0	0	0	0	0	0	0	0	0	0	0	0	0	0	0	0	0	0	0	0	0	0	0	0	0	0	0	0	0	0	0	1	60.0492	1
CCACCAAAGTTTGCTTCGGCTTCAA	#N/A	#N/A	0.15191	13.8722	1	0	0	0	0	0	0	0	0	0	0	0	0	0	0	0	0	0	0	0	0	0	0	0	0	0	0	0	0	0	0	0	0	0	0	0	0	0	0	0	0	0	3	180.148	0
ATCCATTCTTAGCAACTTGGTCT	#N/A	#N/A	0.171773	13.6867	1	0	0	0	0	0	0	0	0	0	0	0	0	0	0	0	0	0	0	0	0	0	0	0	0	0	0	0	0	0	0	0	0	0	0	0	0	0	0	0	0	0	1	60.0492	0
GGGGGACCCACGACCTTT	#N/A	#N/A	0.197796	13.5347	1	0	0	0	0	0	0	0	0	0	0	0	0	0	0	0	0	0	0	0	0	0	0	0	0	0	0	0	0	0	0	0	0	0	0	0	0	0	0	0	0	0	0	0	0
AATTCCAGGCATACCACCAAGATC	#N/A	#N/A	0.261618	12.7528	1	0	0	0	0	0	0	0	0	0	0	0	0	0	0	0	0	0	0	0	0	0	0	0	0	0	0	0	0	0	0	0	0	0	0	0	0	0	0	0	0	0	7	420.345	1
GGAGAGAAGAACAACCGGAAT	#N/A	#N/A	0.164861	12.6523	1	0	0	0	0	0	0	0	0	0	0	0	0	0	0	0	0	0	0	0	0	0	0	0	0	0	0	0	0	0	0	0	0	0	0	0	0	0	0	0	0	0	1	60.0492	0
AATCGATTTTTTGCTATAGGCTAGG	#N/A	#N/A	0.215374	12.5459	1	0	0	0	0	0	0	0	0	0	0	0	0	0	0	0	0	0	0	0	0	0	0	0	0	0	0	0	0	0	0	0	0	0	0	0	0	0	0	0	0	0	1	60.0492	0
TTCAGCCTCTGTTTCGCGATTTGT	#N/A	#N/A	0.209119	12.3507	1	0	0	0	0	0	0	0	0	0	0	0	0	0	0	0	0	0	0	0	0	0	0	0	0	0	0	0	0	0	0	0	0	0	0	0	0	0	0	0	0	0	2	120.098	0
TTCGATGTCGGATATTCCTATCCAT	#N/A	#N/A	0.162192	12.02	1	0	0	0	0	0	0	0	0	0	0	0	0	0	0	0	0	0	0	0	0	0	0	0	0	0	0	0	0	0	0	0	0	0	0	0	0	0	0	0	0	0	1	60.0492	0
TCATATCAAGTAGTATACACCCGTT	#N/A	#N/A	0.295226	11.4499	1	0	0	0	0	0	0	0	0	0	0	0	0	0	0	0	0	0	0	0	0	0	0	0	0	0	0	0	0	0	0	0	0	0	0	0	0	0	0	0	0	0	3	180.148	0
AGGGACGGTCGGGACCCTG	#N/A	#N/A	0.301577	11.3299	1	0	0	0	0	0	0	0	0	0	0	0	0	0	0	0	0	0	0	0	0	0	0	0	0	0	0	0	0	0	0	0	0	0	0	0	0	0	0	0	0	0	2	120.098	0
GTCGGCTCTTGCTATCCATTTCAA	#N/A	#N/A	0.302203	11.3237	1	0	0	0	0	0	0	0	0	0	0	0	0	0	0	0	0	0	0	0	0	0	0	0	0	0	0	0	0	0	0	0	0	0	0	0	0	0	0	0	0	0	2	120.098	0
CTACAGAGCAGAGGACACG	#N/A	#N/A	0.377045	11.1361	1	0	0	0	0	0	0	0	0	0	0	0	0	0	0	0	0	0	0	0	0	0	0	0	0	0	0	0	0	0	0	0	0	0	0	0	0	0	0	0	0	0	6	360.295	0
GAAGGCATACGTCCCTGCC	#N/A	#N/A	0.286973	10.3853	1	0	0	0	0	0	0	0	0	0	0	0	0	0	0	0	0	0	0	0	0	0	0	0	0	0	0	0	0	0	0	0	0	0	0	0	0	0	0	0	0	0	3	180.148	0
TTTAAAGTTCGTGATATGTTACCA	#N/A	#N/A	0.286413	10.3844	1	0	0	0	0	0	0	0	0	0	0	0	0	0	0	0	0	0	0	0	0	0	0	0	0	0	0	0	0	0	0	0	0	0	0	0	0	0	0	0	0	0	3	180.148	0
GGGAACGGGCTTCTCCTGGAA	#N/A	#N/A	0.276132	10.3275	1	0	0	0	0	0	0	0	0	0	0	0	0	0	0	0	0	0	0	0	0	0	0	0	0	0	0	0	0	0	0	0	0	0	0	0	0	0	0	0	0	0	2	120.098	1
CTCTCCGATGTAGTACCCCAATTCC	#N/A	#N/A	0.300411	9.75251	1	0	0	0	0	0	0	0	0	0	0	0	0	0	0	0	0	0	0	0	0	0	0	0	0	0	0	0	0	0	0	0	0	0	0	0	0	0	0	0	0	0	3	180.148	0
CGAAAGACTCGTCGAACTATCTA	#N/A	#N/A	0.303141	9.73244	1	0	0	0	0	0	0	0	0	0	0	0	0	0	0	0	0	0	0	0	0	0	0	0	0	0	0	0	0	0	0	0	0	0	0	0	0	0	0	0	0	0	3	180.148	0
GAAGAAAAAATAATCCCTGGAATT	#N/A	#N/A	0.303358	9.73087	1	0	0	0	0	0	0	0	0	0	0	0	0	0	0	0	0	0	0	0	0	0	0	0	0	0	0	0	0	0	0	0	0	0	0	0	0	0	0	0	0	0	3	180.148	2
AGCCCCCGCTGGATCGTCGG	#N/A	#N/A	0.298242	9.71743	1	0	0	0	0	0	0	0	0	0	0	0	0	0	0	0	0	0	0	0	0	0	0	0	0	0	0	0	0	0	0	0	0	0	0	0	0	0	0	0	0	0	2	120.098	0
ATTCCAAAAGCTACGAGCTTTTT	#N/A	#N/A	0.333292	9.61144	1	0	0	0	0	0	0	0	0	0	0	0	0	0	0	0	0	0	0	0	0	0	0	0	0	0	0	0	0	0	0	0	0	0	0	0	0	0	0	0	0	0	4	240.197	0
CCAGGCGAACCCAGCTCAC	#N/A	#N/A	0.333378	9.61101	1	0	0	0	0	0	0	0	0	0	0	0	0	0	0	0	0	0	0	0	0	0	0	0	0	0	0	0	0	0	0	0	0	0	0	0	0	0	0	0	0	0	4	240.197	0
GAACGGGTCAATAATGGTG	#N/A	#N/A	0.417548	9.57069	1	0	0	0	0	0	0	0	0	0	0	0	0	0	0	0	0	0	0	0	0	0	0	0	0	0	0	0	0	0	0	0	0	0	0	0	0	0	0	0	0	0	0	0	0
CATTATCGACACGGTCAGAG	#N/A	#N/A	0.416748	9.56385	1	0	0	0	0	0	0	0	0	0	0	0	0	0	0	0	0	0	0	0	0	0	0	0	0	0	0	0	0	0	0	0	0	0	0	0	0	0	0	0	0	0	0	0	0
GAACGTGTCGAGAGTGGTGTA	#N/A	#N/A	0.41606	9.55792	1	0	0	0	0	0	0	0	0	0	0	0	0	0	0	0	0	0	0	0	0	0	0	0	0	0	0	0	0	0	0	0	0	0	0	0	0	0	0	0	0	0	0	0	0
CTTCACAGCCGAGGACTCGTTCA	#N/A	#N/A	0.384596	9.47942	1	0	0	0	0	0	0	0	0	0	0	0	0	0	0	0	0	0	0	0	0	0	0	0	0	0	0	0	0	0	0	0	0	0	0	0	0	0	0	0	0	0	5	300.246	0
GAGCTACTCTTCCTTGCTAACTTAC	#N/A	#N/A	0.325468	9.4643	1	0	0	0	0	0	0	0	0	0	0	0	0	0	0	0	0	0	0	0	0	0	0	0	0	0	0	0	0	0	0	0	0	0	0	0	0	0	0	0	0	0	1	60.0492	0
TAGCCTCATACAATGCTGTATTCT	#N/A	#N/A	0.310305	9.36136	1	0	0	0	0	0	0	0	0	0	0	0	0	0	0	0	0	0	0	0	0	0	0	0	0	0	0	0	0	0	0	0	0	0	0	0	0	0	0	0	0	0	2	120.098	0
AGTCCGCGTGCTGCTAGCTTC	#N/A	#N/A	0.308835	9.22263	1	0	0	0	0	0	0	0	0	0	0	0	0	0	0	0	0	0	0	0	0	0	0	0	0	0	0	0	0	0	0	0	0	0	0	0	0	0	0	0	0	0	0	0	0
TGGCGACTCCCCTACACTTAAGGGG	#N/A	#N/A	0.381172	9.11571	1	0	0	0	0	0	0	0	0	0	0	0	0	0	0	0	0	0	0	0	0	0	0	0	0	0	0	0	0	0	0	0	0	0	0	0	0	0	0	0	0	0	0	0	0
CCCTTATATTCGACATGAGGTTTCT	#N/A	#N/A	0.271765	8.5274	1	0	0	0	0	0	0	0	0	0	0	0	0	0	0	0	0	0	0	0	0	0	0	0	0	0	0	0	0	0	0	0	0	0	0	0	0	0	0	0	0	0	2	120.098	0
CGATGGCATCAGTAATCGGTGTTGT	#N/A	#N/A	0.268924	8.49029	1	0	0	0	0	0	0	0	0	0	0	0	0	0	0	0	0	0	0	0	0	0	0	0	0	0	0	0	0	0	0	0	0	0	0	0	0	0	0	0	0	0	1	60.0492	0
AATTCCAGCTGATCCCCTCAGCA	#N/A	#N/A	0.266707	8.48443	1	0	0	0	0	0	0	0	0	0	0	0	0	0	0	0	0	0	0	0	0	0	0	0	0	0	0	0	0	0	0	0	0	0	0	0	0	0	0	0	0	0	1	60.0492	1
TCTACAATTGTCTAGGCATCCTAAC	#N/A	#N/A	0.523218	8.13464	1	0	0	0	0	0	0	0	0	0	0	0	0	0	0	0	0	0	0	0	0	0	0	0	0	0	0	0	0	0	0	0	0	0	0	0	0	0	0	0	0	0	2	120.098	0
CCATTCTTATCGACTTGGTCTTT	#N/A	#N/A	0.523219	8.13463	1	0	0	0	0	0	0	0	0	0	0	0	0	0	0	0	0	0	0	0	0	0	0	0	0	0	0	0	0	0	0	0	0	0	0	0	0	0	0	0	0	0	2	120.098	0
GGTGGAGTGATTGGTCAGGTTAATT	#N/A	#N/A	0.536474	8.06251	1	0	0	0	0	0	0	0	0	0	0	0	0	0	0	0	0	0	0	0	0	0	0	0	0	0	0	0	0	0	0	0	0	0	0	0	0	0	0	0	0	0	3	180.148	0
GATTTGAGTATCGAAAGAGGACTCC	#N/A	#N/A	0.537072	8.05799	1	0	0	0	0	0	0	0	0	0	0	0	0	0	0	0	0	0	0	0	0	0	0	0	0	0	0	0	0	0	0	0	0	0	0	0	0	0	0	0	0	0	3	180.148	0
TTGTGAGCGGATACCCCCC	#N/A	#N/A	0.537822	8.05237	1	0	0	0	0	0	0	0	0	0	0	0	0	0	0	0	0	0	0	0	0	0	0	0	0	0	0	0	0	0	0	0	0	0	0	0	0	0	0	0	0	0	3	180.148	2
GAATTCCAGTGCTACCACCAAGAT	#N/A	#N/A	0.538056	8.05063	1	0	0	0	0	0	0	0	0	0	0	0	0	0	0	0	0	0	0	0	0	0	0	0	0	0	0	0	0	0	0	0	0	0	0	0	0	0	0	0	0	0	3	180.148	0
CAGAGTTGTCCAGGCCGACGA	#N/A	#N/A	0.538861	8.04468	1	0	0	0	0	0	0	0	0	0	0	0	0	0	0	0	0	0	0	0	0	0	0	0	0	0	0	0	0	0	0	0	0	0	0	0	0	0	0	0	0	0	3	180.148	0
AGATTTGAGTATCTTAAGAGGACTC	#N/A	#N/A	0.534261	7.98266	1	0	0	0	0	0	0	0	0	0	0	0	0	0	0	0	0	0	0	0	0	0	0	0	0	0	0	0	0	0	0	0	0	0	0	0	0	0	0	0	0	0	1	60.0492	0
GTGGGAGACTTGGTCAAACGTGTA	#N/A	#N/A	0.534305	7.98225	1	0	0	0	0	0	0	0	0	0	0	0	0	0	0	0	0	0	0	0	0	0	0	0	0	0	0	0	0	0	0	0	0	0	0	0	0	0	0	0	0	0	1	60.0492	0
CTCTCCCGTTAGGTTCTGAATCA	#N/A	#N/A	0.534332	7.982	1	0	0	0	0	0	0	0	0	0	0	0	0	0	0	0	0	0	0	0	0	0	0	0	0	0	0	0	0	0	0	0	0	0	0	0	0	0	0	0	0	0	1	60.0492	0
CTGCACGTGTACGGTGCAGTGTA	#N/A	#N/A	0.581258	7.87298	1	0	0	0	0	0	0	0	0	0	0	0	0	0	0	0	0	0	0	0	0	0	0	0	0	0	0	0	0	0	0	0	0	0	0	0	0	0	0	0	0	0	4	240.197	0
TCAGTACCATTAGATCTGGAATT	#N/A	#N/A	0.579964	7.60042	1	0	0	0	0	0	0	0	0	0	0	0	0	0	0	0	0	0	0	0	0	0	0	0	0	0	0	0	0	0	0	0	0	0	0	0	0	0	0	0	0	0	0	0	0
GAATTCCACCGCAAGCTATCAGCAC	#N/A	#N/A	0.549281	7.54487	1	0	0	0	0	0	0	0	0	0	0	0	0	0	0	0	0	0	0	0	0	0	0	0	0	0	0	0	0	0	0	0	0	0	0	0	0	0	0	0	0	0	0	0	0
GGTGCCTGACTGCTTTAGCA	#N/A	#N/A	0.519257	6.74358	1	0	0	0	0	0	0	0	0	0	0	0	0	0	0	0	0	0	0	0	0	0	0	0	0	0	0	0	0	0	0	0	0	0	0	0	0	0	0	0	0	0	2	120.098	0
GGAAGGATCATTGTTCCTGGAA	#N/A	#N/A	0.518921	6.74107	1	0	0	0	0	0	0	0	0	0	0	0	0	0	0	0	0	0	0	0	0	0	0	0	0	0	0	0	0	0	0	0	0	0	0	0	0	0	0	0	0	0	2	120.098	0
TTTGGCTGGGGAGTCACATCTGTTA	#N/A	#N/A	0.518393	6.7371	1	0	0	0	0	0	0	0	0	0	0	0	0	0	0	0	0	0	0	0	0	0	0	0	0	0	0	0	0	0	0	0	0	0	0	0	0	0	0	0	0	0	2	120.098	0
ATTGGAGGGCACATTCGGAT	#N/A	#N/A	0.520383	6.68656	1	0	0	0	0	0	0	0	0	0	0	0	0	0	0	0	0	0	0	0	0	0	0	0	0	0	0	0	0	0	0	0	0	0	0	0	0	0	0	0	0	0	0	0	0
ATGACAGGGATAAGTTCTGGAATT	#N/A	#N/A	0.520295	6.68612	1	0	0	0	0	0	0	0	0	0	0	0	0	0	0	0	0	0	0	0	0	0	0	0	0	0	0	0	0	0	0	0	0	0	0	0	0	0	0	0	0	0	0	0	0
TTTGAGTTTTCCCTAACTATTTCA	#N/A	#N/A	0.520248	6.68589	1	0	0	0	0	0	0	0	0	0	0	0	0	0	0	0	0	0	0	0	0	0	0	0	0	0	0	0	0	0	0	0	0	0	0	0	0	0	0	0	0	0	0	0	0
TACTGTATTCTCTCGCTGCACCC	#N/A	#N/A	0.519778	6.68358	1	0	0	0	0	0	0	0	0	0	0	0	0	0	0	0	0	0	0	0	0	0	0	0	0	0	0	0	0	0	0	0	0	0	0	0	0	0	0	0	0	0	0	0	0
AATAAGACATTCCGAGAGAAGG	#N/A	#N/A	0.510734	6.65646	1	0	0	0	0	0	0	0	0	0	0	0	0	0	0	0	0	0	0	0	0	0	0	0	0	0	0	0	0	0	0	0	0	0	0	0	0	0	0	0	0	0	1	60.0492	0
GAATTCCAGACCGGCCATTTTGTA	#N/A	#N/A	0.510298	6.65344	1	0	0	0	0	0	0	0	0	0	0	0	0	0	0	0	0	0	0	0	0	0	0	0	0	0	0	0	0	0	0	0	0	0	0	0	0	0	0	0	0	0	1	60.0492	1
CCGCACGCGCTATACAATGGAGTT	#N/A	#N/A	0.50993	6.65089	1	0	0	0	0	0	0	0	0	0	0	0	0	0	0	0	0	0	0	0	0	0	0	0	0	0	0	0	0	0	0	0	0	0	0	0	0	0	0	0	0	0	1	60.0492	0
CCGACGATCCGCCACCCC	#N/A	#N/A	0.509912	6.65076	1	0	0	0	0	0	0	0	0	0	0	0	0	0	0	0	0	0	0	0	0	0	0	0	0	0	0	0	0	0	0	0	0	0	0	0	0	0	0	0	0	0	1	60.0492	0
ACACAATAATAGATACGTTCAGAGT	#N/A	#N/A	0.612031	6.43904	1	0	0	0	0	0	0	0	0	0	0	0	0	0	0	0	0	0	0	0	0	0	0	0	0	0	0	0	0	0	0	0	0	0	0	0	0	0	0	0	0	0	0	0	0
CGCTCGCTGGGCTACGTTT	#N/A	#N/A	0.611948	6.43826	1	0	0	0	0	0	0	0	0	0	0	0	0	0	0	0	0	0	0	0	0	0	0	0	0	0	0	0	0	0	0	0	0	0	0	0	0	0	0	0	0	0	0	0	0
TTCCAGGTAGCCCTTTCCTAC	#N/A	#N/A	0.611924	6.43803	1	0	0	0	0	0	0	0	0	0	0	0	0	0	0	0	0	0	0	0	0	0	0	0	0	0	0	0	0	0	0	0	0	0	0	0	0	0	0	0	0	0	0	0	0
ATTATCGACACGTGCAGAG	#N/A	#N/A	0.61086	6.42789	1	0	0	0	0	0	0	0	0	0	0	0	0	0	0	0	0	0	0	0	0	0	0	0	0	0	0	0	0	0	0	0	0	0	0	0	0	0	0	0	0	0	0	0	0
GAATTCCAGGGCAACAGATGTGCCG	#N/A	#N/A	0.609804	6.41775	1	0	0	0	0	0	0	0	0	0	0	0	0	0	0	0	0	0	0	0	0	0	0	0	0	0	0	0	0	0	0	0	0	0	0	0	0	0	0	0	0	0	0	0	0
GTTAGCAGCCGGAGCCTTAATACT	#N/A	#N/A	0.528973	6.37263	1	0	0	0	0	0	0	0	0	0	0	0	0	0	0	0	0	0	0	0	0	0	0	0	0	0	0	0	0	0	0	0	0	0	0	0	0	0	0	0	0	0	2	120.098	0
ATTCCAGAAGCGTATGCCTTC	#N/A	#N/A	0.52953	6.36941	1	0	0	0	0	0	0	0	0	0	0	0	0	0	0	0	0	0	0	0	0	0	0	0	0	0	0	0	0	0	0	0	0	0	0	0	0	0	0	0	0	0	2	120.098	2
GCGACGGGCGGAGAGTACAAAGGGC	#N/A	#N/A	0.530023	6.36659	1	0	0	0	0	0	0	0	0	0	0	0	0	0	0	0	0	0	0	0	0	0	0	0	0	0	0	0	0	0	0	0	0	0	0	0	0	0	0	0	0	0	2	120.098	0
ATCTTTGGACACAAGCGTTATCTT	#N/A	#N/A	0.530134	6.36595	1	0	0	0	0	0	0	0	0	0	0	0	0	0	0	0	0	0	0	0	0	0	0	0	0	0	0	0	0	0	0	0	0	0	0	0	0	0	0	0	0	0	2	120.098	0
CTACCAAGATTACAACGGATAAC	#N/A	#N/A	0.530282	6.36511	1	0	0	0	0	0	0	0	0	0	0	0	0	0	0	0	0	0	0	0	0	0	0	0	0	0	0	0	0	0	0	0	0	0	0	0	0	0	0	0	0	0	2	120.098	0
AGAATTCCAGGCTAAAGTCTCCCAC	#N/A	#N/A	0.530467	6.36405	1	0	0	0	0	0	0	0	0	0	0	0	0	0	0	0	0	0	0	0	0	0	0	0	0	0	0	0	0	0	0	0	0	0	0	0	0	0	0	0	0	0	2	120.098	0
AGGAAGAAAAAATTCCCTGGAAT	#N/A	#N/A	0.528621	6.33649	1	0	0	0	0	0	0	0	0	0	0	0	0	0	0	0	0	0	0	0	0	0	0	0	0	0	0	0	0	0	0	0	0	0	0	0	0	0	0	0	0	0	1	60.0492	0
TATTACACGTTTGGCAAAGTCTCC	#N/A	#N/A	0.528712	6.33588	1	0	0	0	0	0	0	0	0	0	0	0	0	0	0	0	0	0	0	0	0	0	0	0	0	0	0	0	0	0	0	0	0	0	0	0	0	0	0	0	0	0	1	60.0492	0
AGCTGGGTTTAGGTTCTGGAA	#N/A	#N/A	0.528814	6.3352	1	0	0	0	0	0	0	0	0	0	0	0	0	0	0	0	0	0	0	0	0	0	0	0	0	0	0	0	0	0	0	0	0	0	0	0	0	0	0	0	0	0	1	60.0492	0
GTGTAATGGGTGCGTCCCC	#N/A	#N/A	0.529144	6.33301	1	0	0	0	0	0	0	0	0	0	0	0	0	0	0	0	0	0	0	0	0	0	0	0	0	0	0	0	0	0	0	0	0	0	0	0	0	0	0	0	0	0	1	60.0492	0
GAACTATGAACGTTTACTC	#N/A	#N/A	0.581043	6.20766	1	0	0	0	0	0	0	0	0	0	0	0	0	0	0	0	0	0	0	0	0	0	0	0	0	0	0	0	0	0	0	0	0	0	0	0	0	0	0	0	0	0	3	180.148	0
CCTTGGCAACCGATAATTCCAG	#N/A	#N/A	0.582346	6.20366	1	0	0	0	0	0	0	0	0	0	0	0	0	0	0	0	0	0	0	0	0	0	0	0	0	0	0	0	0	0	0	0	0	0	0	0	0	0	0	0	0	0	3	180.148	0
CGGGATTCTGCGAGGTAGTGAC	#N/A	#N/A	0.582505	6.00691	1	0	0	0	0	0	0	0	0	0	0	0	0	0	0	0	0	0	0	0	0	0	0	0	0	0	0	0	0	0	0	0	0	0	0	0	0	0	0	0	0	0	0	0	0
GCACGCGCGCTCCCATGGAGTTACT	#N/A	#N/A	0.583319	6.00369	1	0	0	0	0	0	0	0	0	0	0	0	0	0	0	0	0	0	0	0	0	0	0	0	0	0	0	0	0	0	0	0	0	0	0	0	0	0	0	0	0	0	0	0	0
CCGACGATCGGCGTTAAGAGCAAGA	#N/A	#N/A	0.583705	6.00217	1	0	0	0	0	0	0	0	0	0	0	0	0	0	0	0	0	0	0	0	0	0	0	0	0	0	0	0	0	0	0	0	0	0	0	0	0	0	0	0	0	0	0	0	0
CGACGATCAGGGAAGACCCTG	#N/A	#N/A	0.583991	6.00105	1	0	0	0	0	0	0	0	0	0	0	0	0	0	0	0	0	0	0	0	0	0	0	0	0	0	0	0	0	0	0	0	0	0	0	0	0	0	0	0	0	0	0	0	0
TTCCGGGGTCGAGTGCTGGA	#N/A	#N/A	0.584278	5.99993	1	0	0	0	0	0	0	0	0	0	0	0	0	0	0	0	0	0	0	0	0	0	0	0	0	0	0	0	0	0	0	0	0	0	0	0	0	0	0	0	0	0	0	0	0
GAGTTATACAGTAAGACGA	#N/A	#N/A	0.511086	4.81112	1	0	0	0	0	0	0	0	0	0	0	0	0	0	0	0	0	0	0	0	0	0	0	0	0	0	0	0	0	0	0	0	0	0	0	0	0	0	0	0	0	0	1	60.0492	0
ATAATGGCTGACAGCCTCTCAAGC	#N/A	#N/A	0.510898	4.8096	1	0	0	0	0	0	0	0	0	0	0	0	0	0	0	0	0	0	0	0	0	0	0	0	0	0	0	0	0	0	0	0	0	0	0	0	0	0	0	0	0	0	1	60.0492	0
CAGAGTTCTACATCCGACGATC	#N/A	#N/A	1	4.80823	1	0	0	0	0	0	0	0	0	0	0	0	0	0	0	0	0	0	0	0	0	0	0	0	0	0	0	0	0	0	0	0	0	0	0	0	0	0	0	0	0	0	0	0	0
ATGTACTAACAGATCGAGGACTT	#N/A	#N/A	0.510586	4.80709	1	0	0	0	0	0	0	0	0	0	0	0	0	0	0	0	0	0	0	0	0	0	0	0	0	0	0	0	0	0	0	0	0	0	0	0	0	0	0	0	0	0	1	60.0492	0
CTGTAAGTTAGTAAGAAAGAGTA	#N/A	#N/A	1	4.80566	1	0	0	0	0	0	0	0	0	0	0	0	0	0	0	0	0	0	0	0	0	0	0	0	0	0	0	0	0	0	0	0	0	0	0	0	0	0	0	0	0	0	0	0	0
GGAAGGATCATTAGCAGTGGAATT	#N/A	#N/A	1	4.80312	1	0	0	0	0	0	0	0	0	0	0	0	0	0	0	0	0	0	0	0	0	0	0	0	0	0	0	0	0	0	0	0	0	0	0	0	0	0	0	0	0	0	0	0	0
CCGTCTATCTGGGATCGTCGG	#N/A	#N/A	1	4.80312	1	0	0	0	0	0	0	0	0	0	0	0	0	0	0	0	0	0	0	0	0	0	0	0	0	0	0	0	0	0	0	0	0	0	0	0	0	0	0	0	0	0	0	0	0
CACATGACAATGTGGCCG	#N/A	#N/A	0.510053	4.80278	1	0	0	0	0	0	0	0	0	0	0	0	0	0	0	0	0	0	0	0	0	0	0	0	0	0	0	0	0	0	0	0	0	0	0	0	0	0	0	0	0	0	1	60.0492	0
GAATTTATTGGCCTTCTGGAA	#N/A	#N/A	1	4.80182	1	0	0	0	0	0	0	0	0	0	0	0	0	0	0	0	0	0	0	0	0	0	0	0	0	0	0	0	0	0	0	0	0	0	0	0	0	0	0	0	0	0	0	0	0
TTCACCGTTCTACCGTCC	#N/A	#N/A	1	4.80052	1	0	0	0	0	0	0	0	0	0	0	0	0	0	0	0	0	0	0	0	0	0	0	0	0	0	0	0	0	0	0	0	0	0	0	0	0	0	0	0	0	0	0	0	0
ACGCATCAGACTCTCCTGGAA	#N/A	#N/A	1	4.71449	1	0	0	0	0	0	0	0	0	0	0	0	0	0	0	0	0	0	0	0	0	0	0	0	0	0	0	0	0	0	0	0	0	0	0	0	0	0	0	0	0	0	1	60.0492	1
CAGTCTGACGATCGCCGGG	#N/A	#N/A	1	4.71449	1	0	0	0	0	0	0	0	0	0	0	0	0	0	0	0	0	0	0	0	0	0	0	0	0	0	0	0	0	0	0	0	0	0	0	0	0	0	0	0	0	0	1	60.0492	0
AAAGATGAACTCGATGAGGACA	#N/A	#N/A	1	4.71449	1	0	0	0	0	0	0	0	0	0	0	0	0	0	0	0	0	0	0	0	0	0	0	0	0	0	0	0	0	0	0	0	0	0	0	0	0	0	0	0	0	0	1	60.0492	0
GGGGATCGAAGACCCCCTGGAAT	#N/A	#N/A	1	4.71449	1	0	0	0	0	0	0	0	0	0	0	0	0	0	0	0	0	0	0	0	0	0	0	0	0	0	0	0	0	0	0	0	0	0	0	0	0	0	0	0	0	0	1	60.0492	0
ATTCCAGAGCGCATAGATTCACA	#N/A	#N/A	1	4.71449	1	0	0	0	0	0	0	0	0	0	0	0	0	0	0	0	0	0	0	0	0	0	0	0	0	0	0	0	0	0	0	0	0	0	0	0	0	0	0	0	0	0	1	60.0492	1
GGGGCATCGTCGGTCTGT	#N/A	#N/A	1	4.71449	1	0	0	0	0	0	0	0	0	0	0	0	0	0	0	0	0	0	0	0	0	0	0	0	0	0	0	0	0	0	0	0	0	0	0	0	0	0	0	0	0	0	1	60.0492	0
ATTTGGCTACCTGAAGAGAGTCATA	#N/A	#N/A	1	4.71449	1	0	0	0	0	0	0	0	0	0	0	0	0	0	0	0	0	0	0	0	0	0	0	0	0	0	0	0	0	0	0	0	0	0	0	0	0	0	0	0	0	0	1	60.0492	0
TTGCTGAGACTGACCCGTAATTTCT	#N/A	#N/A	1	4.71449	1	0	0	0	0	0	0	0	0	0	0	0	0	0	0	0	0	0	0	0	0	0	0	0	0	0	0	0	0	0	0	0	0	0	0	0	0	0	0	0	0	0	1	60.0492	0
GTCCTCTTACGGTACTCAAATCTTT	#N/A	#N/A	1	4.70993	1	0	0	0	0	0	0	0	0	0	0	0	0	0	0	0	0	0	0	0	0	0	0	0	0	0	0	0	0	0	0	0	0	0	0	0	0	0	0	0	0	0	1	60.0492	0
TCGTTAAAAGGTCGTCATTTTAA	#N/A	#N/A	1	4.70993	1	0	0	0	0	0	0	0	0	0	0	0	0	0	0	0	0	0	0	0	0	0	0	0	0	0	0	0	0	0	0	0	0	0	0	0	0	0	0	0	0	0	1	60.0492	0
AGGGAAAGGTCGTAGGTT	#N/A	#N/A	1	4.70701	1	0	0	0	0	0	0	0	0	0	0	0	0	0	0	0	0	0	0	0	0	0	0	0	0	0	0	0	0	0	0	0	0	0	0	0	0	0	0	0	0	0	1	60.0492	0
AGGAAACGACATGTCGTAAGGAC	#N/A	#N/A	1	4.70416	1	0	0	0	0	0	0	0	0	0	0	0	0	0	0	0	0	0	0	0	0	0	0	0	0	0	0	0	0	0	0	0	0	0	0	0	0	0	0	0	0	0	1	60.0492	0
AGTAACTCCATAGAAGCGCGCGTGC	#N/A	#N/A	1	4.6983	1	0	0	0	0	0	0	0	0	0	0	0	0	0	0	0	0	0	0	0	0	0	0	0	0	0	0	0	0	0	0	0	0	0	0	0	0	0	0	0	0	0	1	60.0492	0
GTTGACCACGGATCAGGTAGG	#N/A	#N/A	1	4.68783	1	0	0	0	0	0	0	0	0	0	0	0	0	0	0	0	0	0	0	0	0	0	0	0	0	0	0	0	0	0	0	0	0	0	0	0	0	0	0	0	0	0	1	60.0492	0
GGAGCATCCATGTTAGCATG	#N/A	#N/A	1	4.66727	1	0	0	0	0	0	0	0	0	0	0	0	0	0	0	0	0	0	0	0	0	0	0	0	0	0	0	0	0	0	0	0	0	0	0	0	0	0	0	0	0	0	1	60.0492	0
CGGACGGCTCATTGTCCTGGAAT	#N/A	#N/A	1	4.66696	1	0	0	0	0	0	0	0	0	0	0	0	0	0	0	0	0	0	0	0	0	0	0	0	0	0	0	0	0	0	0	0	0	0	0	0	0	0	0	0	0	0	1	60.0492	1
TTGGAGCGTAGCTTCTCC	#N/A	#N/A	1	4.66592	1	0	0	0	0	0	0	0	0	0	0	0	0	0	0	0	0	0	0	0	0	0	0	0	0	0	0	0	0	0	0	0	0	0	0	0	0	0	0	0	0	0	1	60.0492	0
ATTGTTGCCGGGATGCTAGAGTT	#N/A	#N/A	1	4.6657	1	0	0	0	0	0	0	0	0	0	0	0	0	0	0	0	0	0	0	0	0	0	0	0	0	0	0	0	0	0	0	0	0	0	0	0	0	0	0	0	0	0	1	60.0492	0
TCATTATCTTAATGATCGTCG	#N/A	#N/A	1	4.66549	1	0	0	0	0	0	0	0	0	0	0	0	0	0	0	0	0	0	0	0	0	0	0	0	0	0	0	0	0	0	0	0	0	0	0	0	0	0	0	0	0	0	1	60.0492	0
GCCTCTGCGGGAACCGAACC	#N/A	#N/A	1	4.66527	1	0	0	0	0	0	0	0	0	0	0	0	0	0	0	0	0	0	0	0	0	0	0	0	0	0	0	0	0	0	0	0	0	0	0	0	0	0	0	0	0	0	1	60.0492	1
TCTACAGTCCGAACGATCCAA	#N/A	#N/A	1	4.56696	1	0	0	0	0	0	0	0	0	0	0	0	0	0	0	0	0	0	0	0	0	0	0	0	0	0	0	0	0	0	0	0	0	0	0	0	0	0	0	0	0	0	2	120.098	0
GAACGATAAAACTGCTGTATA	#N/A	#N/A	1	4.56567	1	0	0	0	0	0	0	0	0	0	0	0	0	0	0	0	0	0	0	0	0	0	0	0	0	0	0	0	0	0	0	0	0	0	0	0	0	0	0	0	0	0	2	120.098	0
CGAGACAGAACTCGTCTGGAA	#N/A	#N/A	1	4.56541	1	0	0	0	0	0	0	0	0	0	0	0	0	0	0	0	0	0	0	0	0	0	0	0	0	0	0	0	0	0	0	0	0	0	0	0	0	0	0	0	0	0	2	120.098	2
CGGTGCCTGACTGTGTTAGCA	#N/A	#N/A	1	4.56484	1	0	0	0	0	0	0	0	0	0	0	0	0	0	0	0	0	0	0	0	0	0	0	0	0	0	0	0	0	0	0	0	0	0	0	0	0	0	0	0	0	0	2	120.098	0
ACGATCCCCGTTGTAGAGCCAC	#N/A	#N/A	1	4.56464	1	0	0	0	0	0	0	0	0	0	0	0	0	0	0	0	0	0	0	0	0	0	0	0	0	0	0	0	0	0	0	0	0	0	0	0	0	0	0	0	0	0	2	120.098	0
AGGTGGTACAGAAACCGGGAG	#N/A	#N/A	1	4.56458	1	0	0	0	0	0	0	0	0	0	0	0	0	0	0	0	0	0	0	0	0	0	0	0	0	0	0	0	0	0	0	0	0	0	0	0	0	0	0	0	0	0	2	120.098	0
TAGAGCATTGCAAGCTCTGGAA	#N/A	#N/A	1	4.56348	1	0	0	0	0	0	0	0	0	0	0	0	0	0	0	0	0	0	0	0	0	0	0	0	0	0	0	0	0	0	0	0	0	0	0	0	0	0	0	0	0	0	2	120.098	2
TACCCTCAGGATAGCCCCTGG	#N/A	#N/A	1	4.56221	1	0	0	0	0	0	0	0	0	0	0	0	0	0	0	0	0	0	0	0	0	0	0	0	0	0	0	0	0	0	0	0	0	0	0	0	0	0	0	0	0	0	2	120.098	0
AGCAGAGTACAAGGTCAGAGT	#N/A	#N/A	1	4.56094	1	0	0	0	0	0	0	0	0	0	0	0	0	0	0	0	0	0	0	0	0	0	0	0	0	0	0	0	0	0	0	0	0	0	0	0	0	0	0	0	0	0	2	120.098	0
AACTGGCTTGTGGGCCATGGA	#N/A	#N/A	1	4.55814	1	0	0	0	0	0	0	0	0	0	0	0	0	0	0	0	0	0	0	0	0	0	0	0	0	0	0	0	0	0	0	0	0	0	0	0	0	0	0	0	0	0	2	120.098	1
AGGGTCCCCGGACACCTGGAAT	#N/A	#N/A	1	4.55673	1	0	0	0	0	0	0	0	0	0	0	0	0	0	0	0	0	0	0	0	0	0	0	0	0	0	0	0	0	0	0	0	0	0	0	0	0	0	0	0	0	0	2	120.098	0
CACGTACCGAGTTATACAG	#N/A	#N/A	1	4.55531	1	0	0	0	0	0	0	0	0	0	0	0	0	0	0	0	0	0	0	0	0	0	0	0	0	0	0	0	0	0	0	0	0	0	0	0	0	0	0	0	0	0	2	120.098	0
AGGTAATCTACCTTCCCTGGAATT	#N/A	#N/A	1	4.55388	1	0	0	0	0	0	0	0	0	0	0	0	0	0	0	0	0	0	0	0	0	0	0	0	0	0	0	0	0	0	0	0	0	0	0	0	0	0	0	0	0	0	2	120.098	1
TTTCCTTAACAGTACTTCTTT	#N/A	#N/A	1	4.55094	1	0	0	0	0	0	0	0	0	0	0	0	0	0	0	0	0	0	0	0	0	0	0	0	0	0	0	0	0	0	0	0	0	0	0	0	0	0	0	0	0	0	2	120.098	0
CCTTCCTAAGGTACTATTCAGGTGG	#N/A	#N/A	1	4.54982	1	0	0	0	0	0	0	0	0	0	0	0	0	0	0	0	0	0	0	0	0	0	0	0	0	0	0	0	0	0	0	0	0	0	0	0	0	0	0	0	0	0	2	120.098	0
ACCTCTTGCACCATCCCTG	#N/A	#N/A	1	4.54932	1	0	0	0	0	0	0	0	0	0	0	0	0	0	0	0	0	0	0	0	0	0	0	0	0	0	0	0	0	0	0	0	0	0	0	0	0	0	0	0	0	0	2	120.098	0
AGGAACTCCAGGCCCCTTGTACAAT	#N/A	#N/A	1	4.54882	1	0	0	0	0	0	0	0	0	0	0	0	0	0	0	0	0	0	0	0	0	0	0	0	0	0	0	0	0	0	0	0	0	0	0	0	0	0	0	0	0	0	2	120.098	0
ACGGGTCCTCTGCGGTGGA	#N/A	#N/A	1	4.5483	1	0	0	0	0	0	0	0	0	0	0	0	0	0	0	0	0	0	0	0	0	0	0	0	0	0	0	0	0	0	0	0	0	0	0	0	0	0	0	0	0	0	2	120.098	0
TCCTTGGCTCCCGTGAATTCCA	#N/A	#N/A	1	4.54797	1	0	0	0	0	0	0	0	0	0	0	0	0	0	0	0	0	0	0	0	0	0	0	0	0	0	0	0	0	0	0	0	0	0	0	0	0	0	0	0	0	0	2	120.098	0
AAGGGTAGAATTCATGCTGGAATT	#N/A	#N/A	1	4.54779	1	0	0	0	0	0	0	0	0	0	0	0	0	0	0	0	0	0	0	0	0	0	0	0	0	0	0	0	0	0	0	0	0	0	0	0	0	0	0	0	0	0	2	120.098	1
ATTCCAGCGGAGTAAGTTGGCC	#N/A	#N/A	1	4.54727	1	0	0	0	0	0	0	0	0	0	0	0	0	0	0	0	0	0	0	0	0	0	0	0	0	0	0	0	0	0	0	0	0	0	0	0	0	0	0	0	0	0	2	120.098	2
GCCACGACAATTATCCTGG	#N/A	#N/A	1	4.5265	1	0	0	0	0	0	0	0	0	0	0	0	0	0	0	0	0	0	0	0	0	0	0	0	0	0	0	0	0	0	0	0	0	0	0	0	0	0	0	0	0	0	0	0	0
AGGGGGACTGAGCCACGG	#N/A	#N/A	1	4.52492	1	0	0	0	0	0	0	0	0	0	0	0	0	0	0	0	0	0	0	0	0	0	0	0	0	0	0	0	0	0	0	0	0	0	0	0	0	0	0	0	0	0	0	0	0
CAGCATTGTCCGATGCTTGAATATT	#N/A	#N/A	1	4.52467	1	0	0	0	0	0	0	0	0	0	0	0	0	0	0	0	0	0	0	0	0	0	0	0	0	0	0	0	0	0	0	0	0	0	0	0	0	0	0	0	0	0	0	0	0
ATAGCTTTCCTGATATTCTCATTC	#N/A	#N/A	1	4.52331	1	0	0	0	0	0	0	0	0	0	0	0	0	0	0	0	0	0	0	0	0	0	0	0	0	0	0	0	0	0	0	0	0	0	0	0	0	0	0	0	0	0	0	0	0
AATTCCAGCTGTTAATCACAGCAA	#N/A	#N/A	1	4.5233	1	0	0	0	0	0	0	0	0	0	0	0	0	0	0	0	0	0	0	0	0	0	0	0	0	0	0	0	0	0	0	0	0	0	0	0	0	0	0	0	0	0	0	0	0
CAGAAGCCCCCGGTTGATCGTCG	#N/A	#N/A	1	4.52167	1	0	0	0	0	0	0	0	0	0	0	0	0	0	0	0	0	0	0	0	0	0	0	0	0	0	0	0	0	0	0	0	0	0	0	0	0	0	0	0	0	0	0	0	0
TTCAGAGCACAGCGCAGAAATCAC	#N/A	#N/A	1	4.52073	1	0	0	0	0	0	0	0	0	0	0	0	0	0	0	0	0	0	0	0	0	0	0	0	0	0	0	0	0	0	0	0	0	0	0	0	0	0	0	0	0	0	0	0	0
TTGGCTGGGGCGAGCCTGGAATT	#N/A	#N/A	1	4.52041	1	0	0	0	0	0	0	0	0	0	0	0	0	0	0	0	0	0	0	0	0	0	0	0	0	0	0	0	0	0	0	0	0	0	0	0	0	0	0	0	0	0	0	0	0
GGAACGTGAGCTCTCCTGGA	#N/A	#N/A	1	4.51813	1	0	0	0	0	0	0	0	0	0	0	0	0	0	0	0	0	0	0	0	0	0	0	0	0	0	0	0	0	0	0	0	0	0	0	0	0	0	0	0	0	0	0	0	0
GGGGTCGTGGGAATCCCTGGA	#N/A	#N/A	1	4.51612	1	0	0	0	0	0	0	0	0	0	0	0	0	0	0	0	0	0	0	0	0	0	0	0	0	0	0	0	0	0	0	0	0	0	0	0	0	0	0	0	0	0	0	0	0
TTCCAGGGAAAGCGAATGCTCT	#N/A	#N/A	1	4.51612	1	0	0	0	0	0	0	0	0	0	0	0	0	0	0	0	0	0	0	0	0	0	0	0	0	0	0	0	0	0	0	0	0	0	0	0	0	0	0	0	0	0	0	0	0
TTTCTCTTCATGATATAGCTTTCC	#N/A	#N/A	1	4.51549	1	0	0	0	0	0	0	0	0	0	0	0	0	0	0	0	0	0	0	0	0	0	0	0	0	0	0	0	0	0	0	0	0	0	0	0	0	0	0	0	0	0	0	0	0
AAAGAAGAATTCACAGTGTT	#N/A	#N/A	1	4.51493	1	0	0	0	0	0	0	0	0	0	0	0	0	0	0	0	0	0	0	0	0	0	0	0	0	0	0	0	0	0	0	0	0	0	0	0	0	0	0	0	0	0	0	0	0
ACCCCGGAACCTCCGGGATCG	#N/A	#N/A	1	4.51373	1	0	0	0	0	0	0	0	0	0	0	0	0	0	0	0	0	0	0	0	0	0	0	0	0	0	0	0	0	0	0	0	0	0	0	0	0	0	0	0	0	0	0	0	0
CACAAAGCTATCGGCCATA	#N/A	#N/A	1	4.51293	1	0	0	0	0	0	0	0	0	0	0	0	0	0	0	0	0	0	0	0	0	0	0	0	0	0	0	0	0	0	0	0	0	0	0	0	0	0	0	0	0	0	0	0	0
CCGACGAACAGGGCCCCC	#N/A	#N/A	1	4.51209	1	0	0	0	0	0	0	0	0	0	0	0	0	0	0	0	0	0	0	0	0	0	0	0	0	0	0	0	0	0	0	0	0	0	0	0	0	0	0	0	0	0	0	0	0
AATTCCAGGTTTCGACCCCGGAA	#N/A	#N/A	1	4.5118	1	0	0	0	0	0	0	0	0	0	0	0	0	0	0	0	0	0	0	0	0	0	0	0	0	0	0	0	0	0	0	0	0	0	0	0	0	0	0	0	0	0	0	0	0
CCAGTCCTGCTGGATCGTCG	#N/A	#N/A	1	4.51162	1	0	0	0	0	0	0	0	0	0	0	0	0	0	0	0	0	0	0	0	0	0	0	0	0	0	0	0	0	0	0	0	0	0	0	0	0	0	0	0	0	0	0	0	0
AAATAATGGCTGACACGCC	#N/A	#N/A	1	4.51083	1	0	0	0	0	0	0	0	0	0	0	0	0	0	0	0	0	0	0	0	0	0	0	0	0	0	0	0	0	0	0	0	0	0	0	0	0	0	0	0	0	0	0	0	0
TGTGTCACGCCCTACTGGA	#N/A	#N/A	1	4.50986	1	0	0	0	0	0	0	0	0	0	0	0	0	0	0	0	0	0	0	0	0	0	0	0	0	0	0	0	0	0	0	0	0	0	0	0	0	0	0	0	0	0	0	0	0
ACACGTTTGACACAGTCTCCCAC	#N/A	#N/A	1	4.50948	1	0	0	0	0	0	0	0	0	0	0	0	0	0	0	0	0	0	0	0	0	0	0	0	0	0	0	0	0	0	0	0	0	0	0	0	0	0	0	0	0	0	0	0	0
ACGATCCATGTAAACAGAAGG	#N/A	#N/A	1	4.50748	1	0	0	0	0	0	0	0	0	0	0	0	0	0	0	0	0	0	0	0	0	0	0	0	0	0	0	0	0	0	0	0	0	0	0	0	0	0	0	0	0	0	0	0	0
GCTCTGTAAGTAAGCAAGAAAGA	#N/A	#N/A	1	2.90881	1	0	0	0	0	0	0	0	0	0	0	0	0	0	0	0	0	0	0	0	0	0	0	0	0	0	0	0	0	0	0	0	0	0	0	0	0	0	0	0	0	0	0	0	0
ATCAGAAATCGGGCCCTGGAA	#N/A	#N/A	1	2.90473	1	0	0	0	0	0	0	0	0	0	0	0	0	0	0	0	0	0	0	0	0	0	0	0	0	0	0	0	0	0	0	0	0	0	0	0	0	0	0	0	0	0	0	0	0
CCAGTGGGCCCTTTCCTAC	#N/A	#N/A	1	2.90456	1	0	0	0	0	0	0	0	0	0	0	0	0	0	0	0	0	0	0	0	0	0	0	0	0	0	0	0	0	0	0	0	0	0	0	0	0	0	0	0	0	0	0	0	0
ATAATGGCTCAAAAGCCTGGAA	#N/A	#N/A	1	2.90102	1	0	0	0	0	0	0	0	0	0	0	0	0	0	0	0	0	0	0	0	0	0	0	0	0	0	0	0	0	0	0	0	0	0	0	0	0	0	0	0	0	0	0	0	0
GGCCATGGAAGGCACTGGAATTC	#N/A	#N/A	1	2.9007	1	0	0	0	0	0	0	0	0	0	0	0	0	0	0	0	0	0	0	0	0	0	0	0	0	0	0	0	0	0	0	0	0	0	0	0	0	0	0	0	0	0	0	0	0
CTGTGTGAACAGAATGGTACTGA	#N/A	#N/A	1	2.8976	1	0	0	0	0	0	0	0	0	0	0	0	0	0	0	0	0	0	0	0	0	0	0	0	0	0	0	0	0	0	0	0	0	0	0	0	0	0	0	0	0	0	0	0	0
GGGGTATGTTGTCTTCCTTCC	#N/A	#N/A	1	2.89715	1	0	0	0	0	0	0	0	0	0	0	0	0	0	0	0	0	0	0	0	0	0	0	0	0	0	0	0	0	0	0	0	0	0	0	0	0	0	0	0	0	0	0	0	0
CGACGATCATCGTGATGATGA	#N/A	#N/A	1	2.89439	1	0	0	0	0	0	0	0	0	0	0	0	0	0	0	0	0	0	0	0	0	0	0	0	0	0	0	0	0	0	0	0	0	0	0	0	0	0	0	0	0	0	0	0	0
AATCCTGTTACCGTGCTGG	#N/A	#N/A	1	2.89379	1	0	0	0	0	0	0	0	0	0	0	0	0	0	0	0	0	0	0	0	0	0	0	0	0	0	0	0	0	0	0	0	0	0	0	0	0	0	0	0	0	0	0	0	0
GTTGAAGAGCCTCACTGGAAT	#N/A	#N/A	1	2.89126	1	0	0	0	0	0	0	0	0	0	0	0	0	0	0	0	0	0	0	0	0	0	0	0	0	0	0	0	0	0	0	0	0	0	0	0	0	0	0	0	0	0	0	0	0
GAATTCCAGGCAAGTTACTCCCGC	#N/A	#N/A	1	2.89049	1	0	0	0	0	0	0	0	0	0	0	0	0	0	0	0	0	0	0	0	0	0	0	0	0	0	0	0	0	0	0	0	0	0	0	0	0	0	0	0	0	0	0	0	0
TTCCAGGAGGCAGGCTCCACT	#N/A	#N/A	1	2.88802	1	0	0	0	0	0	0	0	0	0	0	0	0	0	0	0	0	0	0	0	0	0	0	0	0	0	0	0	0	0	0	0	0	0	0	0	0	0	0	0	0	0	0	0	0
GATCCTCCGGGGTTGGGGG	#N/A	#N/A	1	2.88782	1	0	0	0	0	0	0	0	0	0	0	0	0	0	0	0	0	0	0	0	0	0	0	0	0	0	0	0	0	0	0	0	0	0	0	0	0	0	0	0	0	0	0	0	0
ACACATGCATGGCGCATG	#N/A	#N/A	1	2.88761	1	0	0	0	0	0	0	0	0	0	0	0	0	0	0	0	0	0	0	0	0	0	0	0	0	0	0	0	0	0	0	0	0	0	0	0	0	0	0	0	0	0	0	0	0
AATTCCAGCTCAAGGAAATCACC	#N/A	#N/A	1	2.8874	1	0	0	0	0	0	0	0	0	0	0	0	0	0	0	0	0	0	0	0	0	0	0	0	0	0	0	0	0	0	0	0	0	0	0	0	0	0	0	0	0	0	0	0	0
GGGTCCCCGGATTTCCTGGAA	#N/A	#N/A	1	2.88694	1	0	0	0	0	0	0	0	0	0	0	0	0	0	0	0	0	0	0	0	0	0	0	0	0	0	0	0	0	0	0	0	0	0	0	0	0	0	0	0	0	0	0	0	0
TCCAGAACTGTCAAGCTATAG	#N/A	#N/A	1	2.88227	1	0	0	0	0	0	0	0	0	0	0	0	0	0	0	0	0	0	0	0	0	0	0	0	0	0	0	0	0	0	0	0	0	0	0	0	0	0	0	0	0	0	0	0	0
AATGGATTAACGATTCTGGAA	#N/A	#N/A	1	2.8819	1	0	0	0	0	0	0	0	0	0	0	0	0	0	0	0	0	0	0	0	0	0	0	0	0	0	0	0	0	0	0	0	0	0	0	0	0	0	0	0	0	0	0	0	0
CCGGGCGCTATCACCCCTGG	#N/A	#N/A	1	2.87796	1	0	0	0	0	0	0	0	0	0	0	0	0	0	0	0	0	0	0	0	0	0	0	0	0	0	0	0	0	0	0	0	0	0	0	0	0	0	0	0	0	0	0	0	0
TTCCAGAACAAGGGAATATTCA	#N/A	#N/A	1	2.87784	1	0	0	0	0	0	0	0	0	0	0	0	0	0	0	0	0	0	0	0	0	0	0	0	0	0	0	0	0	0	0	0	0	0	0	0	0	0	0	0	0	0	0	0	0
GGGGTGGCATCCCCTCAG	#N/A	#N/A	1	2.87478	1	0	0	0	0	0	0	0	0	0	0	0	0	0	0	0	0	0	0	0	0	0	0	0	0	0	0	0	0	0	0	0	0	0	0	0	0	0	0	0	0	0	0	0	0
GACTGGAGAACACAGAACGGGT	#N/A	#N/A	1	2.87477	1	0	0	0	0	0	0	0	0	0	0	0	0	0	0	0	0	0	0	0	0	0	0	0	0	0	0	0	0	0	0	0	0	0	0	0	0	0	0	0	0	0	0	0	0
GAGGCCTCTGGGGTAAACGAACC	#N/A	#N/A	1	2.87194	1	0	0	0	0	0	0	0	0	0	0	0	0	0	0	0	0	0	0	0	0	0	0	0	0	0	0	0	0	0	0	0	0	0	0	0	0	0	0	0	0	0	0	0	0
ACACTGAACGAGTCTAATATTGTG	#N/A	#N/A	1	2.87182	1	0	0	0	0	0	0	0	0	0	0	0	0	0	0	0	0	0	0	0	0	0	0	0	0	0	0	0	0	0	0	0	0	0	0	0	0	0	0	0	0	0	0	0	0
GGTCCCCGGATCTACCTGGAATT	#N/A	#N/A	1	2.8717	1	0	0	0	0	0	0	0	0	0	0	0	0	0	0	0	0	0	0	0	0	0	0	0	0	0	0	0	0	0	0	0	0	0	0	0	0	0	0	0	0	0	0	0	0
CCATTATCGTCACCTTCAGAG	#N/A	#N/A	1	2.87155	1	0	0	0	0	0	0	0	0	0	0	0	0	0	0	0	0	0	0	0	0	0	0	0	0	0	0	0	0	0	0	0	0	0	0	0	0	0	0	0	0	0	0	0	0
AACCCACGCCTCCTAAGG	#N/A	#N/A	1	2.87141	1	0	0	0	0	0	0	0	0	0	0	0	0	0	0	0	0	0	0	0	0	0	0	0	0	0	0	0	0	0	0	0	0	0	0	0	0	0	0	0	0	0	0	0	0
ATCCTAACTCGGCCGATCG	#N/A	#N/A	1	2.87126	1	0	0	0	0	0	0	0	0	0	0	0	0	0	0	0	0	0	0	0	0	0	0	0	0	0	0	0	0	0	0	0	0	0	0	0	0	0	0	0	0	0	0	0	0
CAGGGACAATCTATCTCC	#N/A	#N/A	1	2.87111	1	0	0	0	0	0	0	0	0	0	0	0	0	0	0	0	0	0	0	0	0	0	0	0	0	0	0	0	0	0	0	0	0	0	0	0	0	0	0	0	0	0	0	0	0
AGTAACTATGACTTCCCTGGAA	#N/A	#N/A	1	2.87095	1	0	0	0	0	0	0	0	0	0	0	0	0	0	0	0	0	0	0	0	0	0	0	0	0	0	0	0	0	0	0	0	0	0	0	0	0	0	0	0	0	0	0	0	0
GAAGTTTCGATTGTCGGA	#N/A	#N/A	1	2.87012	1	0	0	0	0	0	0	0	0	0	0	0	0	0	0	0	0	0	0	0	0	0	0	0	0	0	0	0	0	0	0	0	0	0	0	0	0	0	0	0	0	0	0	0	0
GGAAGAATAGATGGCTCTGGAAT	#N/A	#N/A	1	2.87012	1	0	0	0	0	0	0	0	0	0	0	0	0	0	0	0	0	0	0	0	0	0	0	0	0	0	0	0	0	0	0	0	0	0	0	0	0	0	0	0	0	0	0	0	0
TGGGCCATTTTTGCCCTGGA	#N/A	#N/A	1	2.87012	1	0	0	0	0	0	0	0	0	0	0	0	0	0	0	0	0	0	0	0	0	0	0	0	0	0	0	0	0	0	0	0	0	0	0	0	0	0	0	0	0	0	0	0	0
ATTCCAGATTTGGGCAGAAATC	#N/A	#N/A	1	2.87012	1	0	0	0	0	0	0	0	0	0	0	0	0	0	0	0	0	0	0	0	0	0	0	0	0	0	0	0	0	0	0	0	0	0	0	0	0	0	0	0	0	0	0	0	0
TGAACGTGGGCTAGTAAGTGTA	#N/A	#N/A	1	2.87012	1	0	0	0	0	0	0	0	0	0	0	0	0	0	0	0	0	0	0	0	0	0	0	0	0	0	0	0	0	0	0	0	0	0	0	0	0	0	0	0	0	0	0	0	0
TGCGCGTCAGCATGATCGTC	#N/A	#N/A	1	2.87012	1	0	0	0	0	0	0	0	0	0	0	0	0	0	0	0	0	0	0	0	0	0	0	0	0	0	0	0	0	0	0	0	0	0	0	0	0	0	0	0	0	0	0	0	0
CTCTTTCTTGCTCACTTACAGAGCT	#N/A	#N/A	1	2.87012	1	0	0	0	0	0	0	0	0	0	0	0	0	0	0	0	0	0	0	0	0	0	0	0	0	0	0	0	0	0	0	0	0	0	0	0	0	0	0	0	0	0	0	0	0
GGGAACGTCAGTGCTGGAAT	#N/A	#N/A	1	2.87012	1	0	0	0	0	0	0	0	0	0	0	0	0	0	0	0	0	0	0	0	0	0	0	0	0	0	0	0	0	0	0	0	0	0	0	0	0	0	0	0	0	0	0	0	0
GTGCTGATAGCTTTCCCTGGA	#N/A	#N/A	1	2.87012	1	0	0	0	0	0	0	0	0	0	0	0	0	0	0	0	0	0	0	0	0	0	0	0	0	0	0	0	0	0	0	0	0	0	0	0	0	0	0	0	0	0	0	0	0
TTTTCTTCGGAGTTTTGAAGT	#N/A	#N/A	1	2.87012	1	0	0	0	0	0	0	0	0	0	0	0	0	0	0	0	0	0	0	0	0	0	0	0	0	0	0	0	0	0	0	0	0	0	0	0	0	0	0	0	0	0	0	0	0
TCCAGTGGCACGTTACCACCA	#N/A	#N/A	1	2.87012	1	0	0	0	0	0	0	0	0	0	0	0	0	0	0	0	0	0	0	0	0	0	0	0	0	0	0	0	0	0	0	0	0	0	0	0	0	0	0	0	0	0	0	0	0
CTGCCCTTTGTAGGGCTGGAATT	#N/A	#N/A	1	2.87012	1	0	0	0	0	0	0	0	0	0	0	0	0	0	0	0	0	0	0	0	0	0	0	0	0	0	0	0	0	0	0	0	0	0	0	0	0	0	0	0	0	0	0	0	0
AGGGCGTGAAGGCTCCTGGA	#N/A	#N/A	1	2.86387	1	0	0	0	0	0	0	0	0	0	0	0	0	0	0	0	0	0	0	0	0	0	0	0	0	0	0	0	0	0	0	0	0	0	0	0	0	0	0	0	0	0	0	0	0
TTCTCCAGTCCTAAGATC	#N/A	#N/A	1	2.86387	1	0	0	0	0	0	0	0	0	0	0	0	0	0	0	0	0	0	0	0	0	0	0	0	0	0	0	0	0	0	0	0	0	0	0	0	0	0	0	0	0	0	0	0	0
ATGTCGGCTCTTCATCGTGGAATT	#N/A	#N/A	1	2.86387	1	0	0	0	0	0	0	0	0	0	0	0	0	0	0	0	0	0	0	0	0	0	0	0	0	0	0	0	0	0	0	0	0	0	0	0	0	0	0	0	0	0	0	0	0
AAGGAACAATTGACTCTGGAAT	#N/A	#N/A	1	2.86387	1	0	0	0	0	0	0	0	0	0	0	0	0	0	0	0	0	0	0	0	0	0	0	0	0	0	0	0	0	0	0	0	0	0	0	0	0	0	0	0	0	0	0	0	0
CCAGAATCTTGGCGAATTCT	#N/A	#N/A	1	2.86387	1	0	0	0	0	0	0	0	0	0	0	0	0	0	0	0	0	0	0	0	0	0	0	0	0	0	0	0	0	0	0	0	0	0	0	0	0	0	0	0	0	0	0	0	0
GGGTTGTGGGAATTCCCTGGA	#N/A	#N/A	1	2.8583	1	0	0	0	0	0	0	0	0	0	0	0	0	0	0	0	0	0	0	0	0	0	0	0	0	0	0	0	0	0	0	0	0	0	0	0	0	0	0	0	0	0	1	60.0492	0
TTCCAGGGGCCTAATTCCCCGT	#N/A	#N/A	1	2.8583	1	0	0	0	0	0	0	0	0	0	0	0	0	0	0	0	0	0	0	0	0	0	0	0	0	0	0	0	0	0	0	0	0	0	0	0	0	0	0	0	0	0	1	60.0492	1
CACGGAGGCCTCAGTGACCAAAT	#N/A	#N/A	1	2.8583	1	0	0	0	0	0	0	0	0	0	0	0	0	0	0	0	0	0	0	0	0	0	0	0	0	0	0	0	0	0	0	0	0	0	0	0	0	0	0	0	0	0	1	60.0492	0
CCGCGCCATTCCTTGCGG	#N/A	#N/A	1	2.8583	1	0	0	0	0	0	0	0	0	0	0	0	0	0	0	0	0	0	0	0	0	0	0	0	0	0	0	0	0	0	0	0	0	0	0	0	0	0	0	0	0	0	1	60.0492	0
CAGGCGCGTAAACGCCTGGAA	#N/A	#N/A	1	2.8583	1	0	0	0	0	0	0	0	0	0	0	0	0	0	0	0	0	0	0	0	0	0	0	0	0	0	0	0	0	0	0	0	0	0	0	0	0	0	0	0	0	0	1	60.0492	0
CCAATAAATTCCATTTCTC	#N/A	#N/A	1	2.8583	1	0	0	0	0	0	0	0	0	0	0	0	0	0	0	0	0	0	0	0	0	0	0	0	0	0	0	0	0	0	0	0	0	0	0	0	0	0	0	0	0	0	1	60.0492	0
ATTCCAGCGCCTCCATTGTAGC	#N/A	#N/A	1	2.8583	1	0	0	0	0	0	0	0	0	0	0	0	0	0	0	0	0	0	0	0	0	0	0	0	0	0	0	0	0	0	0	0	0	0	0	0	0	0	0	0	0	0	1	60.0492	0
CCAGGCGGCCCCCGACCGT	#N/A	#N/A	1	2.8583	1	0	0	0	0	0	0	0	0	0	0	0	0	0	0	0	0	0	0	0	0	0	0	0	0	0	0	0	0	0	0	0	0	0	0	0	0	0	0	0	0	0	1	60.0492	0
GTAGCTGCGTCCACCTGAATA	#N/A	#N/A	1	2.8583	1	0	0	0	0	0	0	0	0	0	0	0	0	0	0	0	0	0	0	0	0	0	0	0	0	0	0	0	0	0	0	0	0	0	0	0	0	0	0	0	0	0	1	60.0492	0
AACTCGAGCTGAAGACGTCCCT	#N/A	#N/A	1	2.8583	1	0	0	0	0	0	0	0	0	0	0	0	0	0	0	0	0	0	0	0	0	0	0	0	0	0	0	0	0	0	0	0	0	0	0	0	0	0	0	0	0	0	1	60.0492	0
GGGTCATTTTCGCTGCTGGAA	#N/A	#N/A	1	2.8583	1	0	0	0	0	0	0	0	0	0	0	0	0	0	0	0	0	0	0	0	0	0	0	0	0	0	0	0	0	0	0	0	0	0	0	0	0	0	0	0	0	0	1	60.0492	1
AGGAGCCCTAGTAACTCC	#N/A	#N/A	1	2.8583	1	0	0	0	0	0	0	0	0	0	0	0	0	0	0	0	0	0	0	0	0	0	0	0	0	0	0	0	0	0	0	0	0	0	0	0	0	0	0	0	0	0	1	60.0492	0
CCGACTGTTTAACCCTGGAAT	#N/A	#N/A	1	2.8583	1	0	0	0	0	0	0	0	0	0	0	0	0	0	0	0	0	0	0	0	0	0	0	0	0	0	0	0	0	0	0	0	0	0	0	0	0	0	0	0	0	0	1	60.0492	1
CGGCGCCACTTCCATACT	#N/A	#N/A	1	2.8583	1	0	0	0	0	0	0	0	0	0	0	0	0	0	0	0	0	0	0	0	0	0	0	0	0	0	0	0	0	0	0	0	0	0	0	0	0	0	0	0	0	0	1	60.0492	0
AAGTTTTCCCGTAATATTTAGAC	#N/A	#N/A	1	2.8583	1	0	0	0	0	0	0	0	0	0	0	0	0	0	0	0	0	0	0	0	0	0	0	0	0	0	0	0	0	0	0	0	0	0	0	0	0	0	0	0	0	0	1	60.0492	0
ATAGAAATAACGGTTAAGTCT	#N/A	#N/A	1	2.8583	1	0	0	0	0	0	0	0	0	0	0	0	0	0	0	0	0	0	0	0	0	0	0	0	0	0	0	0	0	0	0	0	0	0	0	0	0	0	0	0	0	0	1	60.0492	0
ACGTATACTCTGATGTGT	#N/A	#N/A	1	2.8583	1	0	0	0	0	0	0	0	0	0	0	0	0	0	0	0	0	0	0	0	0	0	0	0	0	0	0	0	0	0	0	0	0	0	0	0	0	0	0	0	0	0	1	60.0492	0
GGTGCCAAGGAGCACCAGTCACT	#N/A	#N/A	1	2.8583	1	0	0	0	0	0	0	0	0	0	0	0	0	0	0	0	0	0	0	0	0	0	0	0	0	0	0	0	0	0	0	0	0	0	0	0	0	0	0	0	0	0	1	60.0492	0
TCTACCGTCCGAGTATCCC	#N/A	#N/A	1	2.8583	1	0	0	0	0	0	0	0	0	0	0	0	0	0	0	0	0	0	0	0	0	0	0	0	0	0	0	0	0	0	0	0	0	0	0	0	0	0	0	0	0	0	1	60.0492	0
ATATCACACAGTTTCGGCA	#N/A	#N/A	1	2.8583	1	0	0	0	0	0	0	0	0	0	0	0	0	0	0	0	0	0	0	0	0	0	0	0	0	0	0	0	0	0	0	0	0	0	0	0	0	0	0	0	0	0	1	60.0492	1
GGGTGTGGAAGAGACCCTGGAA	#N/A	#N/A	1	2.8583	1	0	0	0	0	0	0	0	0	0	0	0	0	0	0	0	0	0	0	0	0	0	0	0	0	0	0	0	0	0	0	0	0	0	0	0	0	0	0	0	0	0	1	60.0492	0
GCGGGAGTAACTAGCGCTGGAATT	#N/A	#N/A	1	2.8583	1	0	0	0	0	0	0	0	0	0	0	0	0	0	0	0	0	0	0	0	0	0	0	0	0	0	0	0	0	0	0	0	0	0	0	0	0	0	0	0	0	0	1	60.0492	0
TGGCCGAGTGGCGTCTGGAA	#N/A	#N/A	1	2.8583	1	0	0	0	0	0	0	0	0	0	0	0	0	0	0	0	0	0	0	0	0	0	0	0	0	0	0	0	0	0	0	0	0	0	0	0	0	0	0	0	0	0	1	60.0492	1
TCTTGGTGGTACCACTGGAATT	#N/A	#N/A	1	2.8583	1	0	0	0	0	0	0	0	0	0	0	0	0	0	0	0	0	0	0	0	0	0	0	0	0	0	0	0	0	0	0	0	0	0	0	0	0	0	0	0	0	0	1	60.0492	1
TGAATCGGCCAAAAGTTGGAATT	#N/A	#N/A	1	2.8583	1	0	0	0	0	0	0	0	0	0	0	0	0	0	0	0	0	0	0	0	0	0	0	0	0	0	0	0	0	0	0	0	0	0	0	0	0	0	0	0	0	0	1	60.0492	1
AGTACTCTGAAAGGGTTTCGCCACG	#N/A	#N/A	1	2.8583	1	0	0	0	0	0	0	0	0	0	0	0	0	0	0	0	0	0	0	0	0	0	0	0	0	0	0	0	0	0	0	0	0	0	0	0	0	0	0	0	0	0	1	60.0492	0
CAGCACAGTACACTTTCAGCGT	#N/A	#N/A	1	2.8583	1	0	0	0	0	0	0	0	0	0	0	0	0	0	0	0	0	0	0	0	0	0	0	0	0	0	0	0	0	0	0	0	0	0	0	0	0	0	0	0	0	0	1	60.0492	0
GCAGAGTACACTTGCAGAGT	#N/A	#N/A	1	2.8583	1	0	0	0	0	0	0	0	0	0	0	0	0	0	0	0	0	0	0	0	0	0	0	0	0	0	0	0	0	0	0	0	0	0	0	0	0	0	0	0	0	0	1	60.0492	0
GACGATCGCGCTGACGCGCA	#N/A	#N/A	1	2.8583	1	0	0	0	0	0	0	0	0	0	0	0	0	0	0	0	0	0	0	0	0	0	0	0	0	0	0	0	0	0	0	0	0	0	0	0	0	0	0	0	0	0	1	60.0492	0
CGGACAGTAGACCACTGAA	#N/A	#N/A	1	2.8583	1	0	0	0	0	0	0	0	0	0	0	0	0	0	0	0	0	0	0	0	0	0	0	0	0	0	0	0	0	0	0	0	0	0	0	0	0	0	0	0	0	0	1	60.0492	0
TTCCAGAGACCCAATTGTTCC	#N/A	#N/A	1	2.8583	1	0	0	0	0	0	0	0	0	0	0	0	0	0	0	0	0	0	0	0	0	0	0	0	0	0	0	0	0	0	0	0	0	0	0	0	0	0	0	0	0	0	1	60.0492	0
TACTTTGAGTGTAATACTTTCAG	#N/A	#N/A	1	2.8583	1	0	0	0	0	0	0	0	0	0	0	0	0	0	0	0	0	0	0	0	0	0	0	0	0	0	0	0	0	0	0	0	0	0	0	0	0	0	0	0	0	0	1	60.0492	0
TCCAGGAGAGAGCCGACATC	#N/A	#N/A	1	2.8583	1	0	0	0	0	0	0	0	0	0	0	0	0	0	0	0	0	0	0	0	0	0	0	0	0	0	0	0	0	0	0	0	0	0	0	0	0	0	0	0	0	0	1	60.0492	0
TCCAGGGGGATCCAGCAGT	#N/A	#N/A	1	2.8583	1	0	0	0	0	0	0	0	0	0	0	0	0	0	0	0	0	0	0	0	0	0	0	0	0	0	0	0	0	0	0	0	0	0	0	0	0	0	0	0	0	0	1	60.0492	1
CCAGAACCATGTATTAGCT	#N/A	#N/A	1	2.8583	1	0	0	0	0	0	0	0	0	0	0	0	0	0	0	0	0	0	0	0	0	0	0	0	0	0	0	0	0	0	0	0	0	0	0	0	0	0	0	0	0	0	1	60.0492	0
ACGATCACCCTTAAGGATA	#N/A	#N/A	1	2.8583	1	0	0	0	0	0	0	0	0	0	0	0	0	0	0	0	0	0	0	0	0	0	0	0	0	0	0	0	0	0	0	0	0	0	0	0	0	0	0	0	0	0	1	60.0492	0
AATTCCAGCCATAGATGACGAGG	#N/A	#N/A	1	2.8583	1	0	0	0	0	0	0	0	0	0	0	0	0	0	0	0	0	0	0	0	0	0	0	0	0	0	0	0	0	0	0	0	0	0	0	0	0	0	0	0	0	0	1	60.0492	1
GCTCAGATGGTCCTCTGGAAT	#N/A	#N/A	1	2.8583	1	0	0	0	0	0	0	0	0	0	0	0	0	0	0	0	0	0	0	0	0	0	0	0	0	0	0	0	0	0	0	0	0	0	0	0	0	0	0	0	0	0	1	60.0492	1
TTCCAGAACTGGCCATTTTG	#N/A	#N/A	1	2.8583	1	0	0	0	0	0	0	0	0	0	0	0	0	0	0	0	0	0	0	0	0	0	0	0	0	0	0	0	0	0	0	0	0	0	0	0	0	0	0	0	0	0	1	60.0492	1
ACAGGGATAAATGGTTCTGGAATT	#N/A	#N/A	1	2.8583	1	0	0	0	0	0	0	0	0	0	0	0	0	0	0	0	0	0	0	0	0	0	0	0	0	0	0	0	0	0	0	0	0	0	0	0	0	0	0	0	0	0	1	60.0492	0
ACTCTCTAGCAACCGATACGCCTG	#N/A	#N/A	1	2.8583	1	0	0	0	0	0	0	0	0	0	0	0	0	0	0	0	0	0	0	0	0	0	0	0	0	0	0	0	0	0	0	0	0	0	0	0	0	0	0	0	0	0	1	60.0492	0
TGCATGGCCGGACTTAGTTGGTG	#N/A	#N/A	1	2.8583	1	0	0	0	0	0	0	0	0	0	0	0	0	0	0	0	0	0	0	0	0	0	0	0	0	0	0	0	0	0	0	0	0	0	0	0	0	0	0	0	0	0	1	60.0492	0
ATTCCAGGACCTAACCCATGTCC	#N/A	#N/A	1	2.8583	1	0	0	0	0	0	0	0	0	0	0	0	0	0	0	0	0	0	0	0	0	0	0	0	0	0	0	0	0	0	0	0	0	0	0	0	0	0	0	0	0	0	1	60.0492	0
GGAGCATGGGGTATCTCTGGA	#N/A	#N/A	1	2.8583	1	0	0	0	0	0	0	0	0	0	0	0	0	0	0	0	0	0	0	0	0	0	0	0	0	0	0	0	0	0	0	0	0	0	0	0	0	0	0	0	0	0	1	60.0492	0
AGAATATTGAGAGCGCCTGGA	#N/A	#N/A	1	2.8583	1	0	0	0	0	0	0	0	0	0	0	0	0	0	0	0	0	0	0	0	0	0	0	0	0	0	0	0	0	0	0	0	0	0	0	0	0	0	0	0	0	0	1	60.0492	0
TCCGACGAACAGCTCCCC	#N/A	#N/A	1	2.8583	1	0	0	0	0	0	0	0	0	0	0	0	0	0	0	0	0	0	0	0	0	0	0	0	0	0	0	0	0	0	0	0	0	0	0	0	0	0	0	0	0	0	1	60.0492	0
TGCTCTTAAGCAAGATCGTCGG	#N/A	#N/A	1	2.8583	1	0	0	0	0	0	0	0	0	0	0	0	0	0	0	0	0	0	0	0	0	0	0	0	0	0	0	0	0	0	0	0	0	0	0	0	0	0	0	0	0	0	1	60.0492	0
GTCCGACGATAACACGAC	#N/A	#N/A	1	2.8583	1	0	0	0	0	0	0	0	0	0	0	0	0	0	0	0	0	0	0	0	0	0	0	0	0	0	0	0	0	0	0	0	0	0	0	0	0	0	0	0	0	0	1	60.0492	0
TCCAGGAGCGCTCACAATTC	#N/A	#N/A	1	2.8583	1	0	0	0	0	0	0	0	0	0	0	0	0	0	0	0	0	0	0	0	0	0	0	0	0	0	0	0	0	0	0	0	0	0	0	0	0	0	0	0	0	0	1	60.0492	1
AATGACAGATTAATTCCTG	#N/A	#N/A	1	2.8583	1	0	0	0	0	0	0	0	0	0	0	0	0	0	0	0	0	0	0	0	0	0	0	0	0	0	0	0	0	0	0	0	0	0	0	0	0	0	0	0	0	0	1	60.0492	1
TGGGGGATAACGTCCCCTGGA	#N/A	#N/A	1	2.8583	1	0	0	0	0	0	0	0	0	0	0	0	0	0	0	0	0	0	0	0	0	0	0	0	0	0	0	0	0	0	0	0	0	0	0	0	0	0	0	0	0	0	1	60.0492	0
GATGAAGCACGCACTGAATTG	#N/A	#N/A	1	2.8583	1	0	0	0	0	0	0	0	0	0	0	0	0	0	0	0	0	0	0	0	0	0	0	0	0	0	0	0	0	0	0	0	0	0	0	0	0	0	0	0	0	0	1	60.0492	0
GGAGAGGGAGCTAACCTGGAA	#N/A	#N/A	1	2.8583	1	0	0	0	0	0	0	0	0	0	0	0	0	0	0	0	0	0	0	0	0	0	0	0	0	0	0	0	0	0	0	0	0	0	0	0	0	0	0	0	0	0	1	60.0492	0
CCCCCGGGGGGATAGTCGG	#N/A	#N/A	1	2.8583	1	0	0	0	0	0	0	0	0	0	0	0	0	0	0	0	0	0	0	0	0	0	0	0	0	0	0	0	0	0	0	0	0	0	0	0	0	0	0	0	0	0	1	60.0492	0
TCGGTACACCGCTGACTACACGT	#N/A	#N/A	1	2.8583	1	0	0	0	0	0	0	0	0	0	0	0	0	0	0	0	0	0	0	0	0	0	0	0	0	0	0	0	0	0	0	0	0	0	0	0	0	0	0	0	0	0	1	60.0492	0
TTCCAGGGCCAAAAGAGCCCT	#N/A	#N/A	1	2.8583	1	0	0	0	0	0	0	0	0	0	0	0	0	0	0	0	0	0	0	0	0	0	0	0	0	0	0	0	0	0	0	0	0	0	0	0	0	0	0	0	0	0	1	60.0492	0
TCCAGGGCCTCTTATCGCAAT	#N/A	#N/A	1	2.8583	1	0	0	0	0	0	0	0	0	0	0	0	0	0	0	0	0	0	0	0	0	0	0	0	0	0	0	0	0	0	0	0	0	0	0	0	0	0	0	0	0	0	1	60.0492	0
GTTATCCGTCATAATCTTGGTA	#N/A	#N/A	1	2.8583	1	0	0	0	0	0	0	0	0	0	0	0	0	0	0	0	0	0	0	0	0	0	0	0	0	0	0	0	0	0	0	0	0	0	0	0	0	0	0	0	0	0	1	60.0492	0
AACTCCGTACCAGTTCCGG	#N/A	#N/A	1	2.8583	1	0	0	0	0	0	0	0	0	0	0	0	0	0	0	0	0	0	0	0	0	0	0	0	0	0	0	0	0	0	0	0	0	0	0	0	0	0	0	0	0	0	1	60.0492	1
TCCAGGCGGTCCTTACGCCA	#N/A	#N/A	1	2.8583	1	0	0	0	0	0	0	0	0	0	0	0	0	0	0	0	0	0	0	0	0	0	0	0	0	0	0	0	0	0	0	0	0	0	0	0	0	0	0	0	0	0	1	60.0492	0
TGCAGATCTTGGCTGCTGGAA	#N/A	#N/A	1	2.8583	1	0	0	0	0	0	0	0	0	0	0	0	0	0	0	0	0	0	0	0	0	0	0	0	0	0	0	0	0	0	0	0	0	0	0	0	0	0	0	0	0	0	1	60.0492	1
TTCCAGTTCGAAAATCTTCCGA	#N/A	#N/A	1	2.8583	1	0	0	0	0	0	0	0	0	0	0	0	0	0	0	0	0	0	0	0	0	0	0	0	0	0	0	0	0	0	0	0	0	0	0	0	0	0	0	0	0	0	1	60.0492	0
GAGGGGATGTCACAGCTGGAAT	#N/A	#N/A	1	2.8583	1	0	0	0	0	0	0	0	0	0	0	0	0	0	0	0	0	0	0	0	0	0	0	0	0	0	0	0	0	0	0	0	0	0	0	0	0	0	0	0	0	0	1	60.0492	0
AGAATTTACAGAGCTATG	#N/A	#N/A	1	2.8583	1	0	0	0	0	0	0	0	0	0	0	0	0	0	0	0	0	0	0	0	0	0	0	0	0	0	0	0	0	0	0	0	0	0	0	0	0	0	0	0	0	0	1	60.0492	0
TGGCTTAGAAGCACAACT	#N/A	#N/A	1	2.8583	1	0	0	0	0	0	0	0	0	0	0	0	0	0	0	0	0	0	0	0	0	0	0	0	0	0	0	0	0	0	0	0	0	0	0	0	0	0	0	0	0	0	1	60.0492	1
AAACGGCGGGACCGCTGGAA	#N/A	#N/A	1	2.8583	1	0	0	0	0	0	0	0	0	0	0	0	0	0	0	0	0	0	0	0	0	0	0	0	0	0	0	0	0	0	0	0	0	0	0	0	0	0	0	0	0	0	1	60.0492	1
TTAAAATGAGTTTTAAAG	#N/A	#N/A	1	2.8583	1	0	0	0	0	0	0	0	0	0	0	0	0	0	0	0	0	0	0	0	0	0	0	0	0	0	0	0	0	0	0	0	0	0	0	0	0	0	0	0	0	0	1	60.0492	0
CCTCCCCCGCGCAAGATCGTC	#N/A	#N/A	1	2.8583	1	0	0	0	0	0	0	0	0	0	0	0	0	0	0	0	0	0	0	0	0	0	0	0	0	0	0	0	0	0	0	0	0	0	0	0	0	0	0	0	0	0	1	60.0492	0
AGACCGTCGTGAGTCAGGTTAA	#N/A	#N/A	1	2.8583	1	0	0	0	0	0	0	0	0	0	0	0	0	0	0	0	0	0	0	0	0	0	0	0	0	0	0	0	0	0	0	0	0	0	0	0	0	0	0	0	0	0	1	60.0492	0
TCGGGTGCCAATGTACTCCAGTCAC	#N/A	#N/A	1	2.8583	1	0	0	0	0	0	0	0	0	0	0	0	0	0	0	0	0	0	0	0	0	0	0	0	0	0	0	0	0	0	0	0	0	0	0	0	0	0	0	0	0	0	1	60.0492	0
GGCGTGTTGTTCGTCGGA	#N/A	#N/A	1	2.8583	1	0	0	0	0	0	0	0	0	0	0	0	0	0	0	0	0	0	0	0	0	0	0	0	0	0	0	0	0	0	0	0	0	0	0	0	0	0	0	0	0	0	1	60.0492	0
CTACACGTTGCGACTCACGTTC	#N/A	#N/A	1	2.8583	1	0	0	0	0	0	0	0	0	0	0	0	0	0	0	0	0	0	0	0	0	0	0	0	0	0	0	0	0	0	0	0	0	0	0	0	0	0	0	0	0	0	1	60.0492	0
GAGACTGAAACCTGTTCTGGAA	#N/A	#N/A	1	2.8583	1	0	0	0	0	0	0	0	0	0	0	0	0	0	0	0	0	0	0	0	0	0	0	0	0	0	0	0	0	0	0	0	0	0	0	0	0	0	0	0	0	0	1	60.0492	0
GTTCATTTGATTAACCCTGGAAT	#N/A	#N/A	1	2.8583	1	0	0	0	0	0	0	0	0	0	0	0	0	0	0	0	0	0	0	0	0	0	0	0	0	0	0	0	0	0	0	0	0	0	0	0	0	0	0	0	0	0	1	60.0492	0
GGGGGACTGTTGCTCCTGGAAT	#N/A	#N/A	1	2.8583	1	0	0	0	0	0	0	0	0	0	0	0	0	0	0	0	0	0	0	0	0	0	0	0	0	0	0	0	0	0	0	0	0	0	0	0	0	0	0	0	0	0	1	60.0492	0
AAGTTCTGTCTCGTCGCGTCTGCG	#N/A	#N/A	1	2.8583	1	0	0	0	0	0	0	0	0	0	0	0	0	0	0	0	0	0	0	0	0	0	0	0	0	0	0	0	0	0	0	0	0	0	0	0	0	0	0	0	0	0	1	60.0492	0
ATTCCAGGCTCGATAATCAGCCA	#N/A	#N/A	1	2.8583	1	0	0	0	0	0	0	0	0	0	0	0	0	0	0	0	0	0	0	0	0	0	0	0	0	0	0	0	0	0	0	0	0	0	0	0	0	0	0	0	0	0	1	60.0492	1
TCTTCCGATTTGTACCCTG	#N/A	#N/A	1	2.8583	1	0	0	0	0	0	0	0	0	0	0	0	0	0	0	0	0	0	0	0	0	0	0	0	0	0	0	0	0	0	0	0	0	0	0	0	0	0	0	0	0	0	1	60.0492	0
CGACGATCCCCTTAACGTGG	#N/A	#N/A	1	2.8583	1	0	0	0	0	0	0	0	0	0	0	0	0	0	0	0	0	0	0	0	0	0	0	0	0	0	0	0	0	0	0	0	0	0	0	0	0	0	0	0	0	0	1	60.0492	0
ATTCTACCCTTAGTCCACAAATGC	#N/A	#N/A	1	2.8583	1	0	0	0	0	0	0	0	0	0	0	0	0	0	0	0	0	0	0	0	0	0	0	0	0	0	0	0	0	0	0	0	0	0	0	0	0	0	0	0	0	0	1	60.0492	0
CGGTAGGTTCATCTCAAGTAGGAT	#N/A	#N/A	1	2.8583	1	0	0	0	0	0	0	0	0	0	0	0	0	0	0	0	0	0	0	0	0	0	0	0	0	0	0	0	0	0	0	0	0	0	0	0	0	0	0	0	0	0	1	60.0492	0
CGGCCAACTTACTGGCCTGGAAT	#N/A	#N/A	1	2.8583	1	0	0	0	0	0	0	0	0	0	0	0	0	0	0	0	0	0	0	0	0	0	0	0	0	0	0	0	0	0	0	0	0	0	0	0	0	0	0	0	0	0	1	60.0492	1
CGACATCGGAGAATCCTGGAA	#N/A	#N/A	1	2.8583	1	0	0	0	0	0	0	0	0	0	0	0	0	0	0	0	0	0	0	0	0	0	0	0	0	0	0	0	0	0	0	0	0	0	0	0	0	0	0	0	0	0	1	60.0492	0
CGTGAGCTGGGTCACCTGGA	#N/A	#N/A	1	2.8583	1	0	0	0	0	0	0	0	0	0	0	0	0	0	0	0	0	0	0	0	0	0	0	0	0	0	0	0	0	0	0	0	0	0	0	0	0	0	0	0	0	0	1	60.0492	1
CAGGGTTCCCCTCAGCAT	#N/A	#N/A	1	2.8583	1	0	0	0	0	0	0	0	0	0	0	0	0	0	0	0	0	0	0	0	0	0	0	0	0	0	0	0	0	0	0	0	0	0	0	0	0	0	0	0	0	0	1	60.0492	1
AGAGGCCTCCACTGCTGGAAT	#N/A	#N/A	1	2.8583	1	0	0	0	0	0	0	0	0	0	0	0	0	0	0	0	0	0	0	0	0	0	0	0	0	0	0	0	0	0	0	0	0	0	0	0	0	0	0	0	0	0	1	60.0492	1
GCGGATTAGTAGCTCCTGG	#N/A	#N/A	1	2.8583	1	0	0	0	0	0	0	0	0	0	0	0	0	0	0	0	0	0	0	0	0	0	0	0	0	0	0	0	0	0	0	0	0	0	0	0	0	0	0	0	0	0	1	60.0492	1
GGGCCTCTTGCGGTCCTGGA	#N/A	#N/A	1	2.8583	1	0	0	0	0	0	0	0	0	0	0	0	0	0	0	0	0	0	0	0	0	0	0	0	0	0	0	0	0	0	0	0	0	0	0	0	0	0	0	0	0	0	1	60.0492	0
GGCGCGTCTGCGGAACTGGAAT	#N/A	#N/A	1	2.8583	1	0	0	0	0	0	0	0	0	0	0	0	0	0	0	0	0	0	0	0	0	0	0	0	0	0	0	0	0	0	0	0	0	0	0	0	0	0	0	0	0	0	1	60.0492	1
ACTGAAACCTATTGTTCTGGAAT	#N/A	#N/A	1	2.8583	1	0	0	0	0	0	0	0	0	0	0	0	0	0	0	0	0	0	0	0	0	0	0	0	0	0	0	0	0	0	0	0	0	0	0	0	0	0	0	0	0	0	1	60.0492	1
GGGAATCCGACTGCCCCTGGAAT	#N/A	#N/A	1	2.8583	1	0	0	0	0	0	0	0	0	0	0	0	0	0	0	0	0	0	0	0	0	0	0	0	0	0	0	0	0	0	0	0	0	0	0	0	0	0	0	0	0	0	1	60.0492	1
GGGTCCCCGGACCTCTGGAA	#N/A	#N/A	1	2.8583	1	0	0	0	0	0	0	0	0	0	0	0	0	0	0	0	0	0	0	0	0	0	0	0	0	0	0	0	0	0	0	0	0	0	0	0	0	0	0	0	0	0	1	60.0492	0
TCCGACGATCGACACTAC	#N/A	#N/A	1	2.8583	1	0	0	0	0	0	0	0	0	0	0	0	0	0	0	0	0	0	0	0	0	0	0	0	0	0	0	0	0	0	0	0	0	0	0	0	0	0	0	0	0	0	1	60.0492	0
TTCCAGGGCCCAATCAAGCCC	#N/A	#N/A	1	2.8583	1	0	0	0	0	0	0	0	0	0	0	0	0	0	0	0	0	0	0	0	0	0	0	0	0	0	0	0	0	0	0	0	0	0	0	0	0	0	0	0	0	0	1	60.0492	0
ACATTGTCAGGCTGTCCT	#N/A	#N/A	1	2.8583	1	0	0	0	0	0	0	0	0	0	0	0	0	0	0	0	0	0	0	0	0	0	0	0	0	0	0	0	0	0	0	0	0	0	0	0	0	0	0	0	0	0	1	60.0492	0
CGATCTCACCTGTGTGAGACCG	#N/A	#N/A	1	2.8583	1	0	0	0	0	0	0	0	0	0	0	0	0	0	0	0	0	0	0	0	0	0	0	0	0	0	0	0	0	0	0	0	0	0	0	0	0	0	0	0	0	0	1	60.0492	0
TCGTCTGCCTGTATAACTC	#N/A	#N/A	1	2.8583	1	0	0	0	0	0	0	0	0	0	0	0	0	0	0	0	0	0	0	0	0	0	0	0	0	0	0	0	0	0	0	0	0	0	0	0	0	0	0	0	0	0	1	60.0492	0
AATTCCAGGACTACTTTTGTTG	#N/A	#N/A	1	2.8583	1	0	0	0	0	0	0	0	0	0	0	0	0	0	0	0	0	0	0	0	0	0	0	0	0	0	0	0	0	0	0	0	0	0	0	0	0	0	0	0	0	0	1	60.0492	1
TATGGAAGTGTCGCCGCTGA	#N/A	#N/A	1	2.8583	1	0	0	0	0	0	0	0	0	0	0	0	0	0	0	0	0	0	0	0	0	0	0	0	0	0	0	0	0	0	0	0	0	0	0	0	0	0	0	0	0	0	1	60.0492	0
GTCGTTTTATCGTCGGACTG	#N/A	#N/A	1	2.8583	1	0	0	0	0	0	0	0	0	0	0	0	0	0	0	0	0	0	0	0	0	0	0	0	0	0	0	0	0	0	0	0	0	0	0	0	0	0	0	0	0	0	1	60.0492	0
ACACCTTCAGAGGACTAC	#N/A	#N/A	1	2.8583	1	0	0	0	0	0	0	0	0	0	0	0	0	0	0	0	0	0	0	0	0	0	0	0	0	0	0	0	0	0	0	0	0	0	0	0	0	0	0	0	0	0	1	60.0492	0
CTGAGGGGATGTCGTCCTGGAAT	#N/A	#N/A	1	2.8583	1	0	0	0	0	0	0	0	0	0	0	0	0	0	0	0	0	0	0	0	0	0	0	0	0	0	0	0	0	0	0	0	0	0	0	0	0	0	0	0	0	0	1	60.0492	1
TATCATGCCATACTGGAA	#N/A	#N/A	1	2.8583	1	0	0	0	0	0	0	0	0	0	0	0	0	0	0	0	0	0	0	0	0	0	0	0	0	0	0	0	0	0	0	0	0	0	0	0	0	0	0	0	0	0	1	60.0492	0
ATAAGATTAATATCCCTGGAA	#N/A	#N/A	1	2.8583	1	0	0	0	0	0	0	0	0	0	0	0	0	0	0	0	0	0	0	0	0	0	0	0	0	0	0	0	0	0	0	0	0	0	0	0	0	0	0	0	0	0	1	60.0492	1
CTACGGAAGAGTTGCACTGGAAT	#N/A	#N/A	1	2.8583	1	0	0	0	0	0	0	0	0	0	0	0	0	0	0	0	0	0	0	0	0	0	0	0	0	0	0	0	0	0	0	0	0	0	0	0	0	0	0	0	0	0	1	60.0492	0
CCACCCGCACCCATGCGG	#N/A	#N/A	1	2.8583	1	0	0	0	0	0	0	0	0	0	0	0	0	0	0	0	0	0	0	0	0	0	0	0	0	0	0	0	0	0	0	0	0	0	0	0	0	0	0	0	0	0	1	60.0492	0
CTTGCGGGATATCGCAAG	#N/A	#N/A	1	2.8583	1	0	0	0	0	0	0	0	0	0	0	0	0	0	0	0	0	0	0	0	0	0	0	0	0	0	0	0	0	0	0	0	0	0	0	0	0	0	0	0	0	0	1	60.0492	1
AGAGTCCACGTTCCGAGT	#N/A	#N/A	1	2.8583	1	0	0	0	0	0	0	0	0	0	0	0	0	0	0	0	0	0	0	0	0	0	0	0	0	0	0	0	0	0	0	0	0	0	0	0	0	0	0	0	0	0	1	60.0492	0
TTGTGGTATTTTCGCAGTCTT	#N/A	#N/A	1	2.8583	1	0	0	0	0	0	0	0	0	0	0	0	0	0	0	0	0	0	0	0	0	0	0	0	0	0	0	0	0	0	0	0	0	0	0	0	0	0	0	0	0	0	1	60.0492	0
GCAGCGTACACGTACAGA	#N/A	#N/A	1	2.8583	1	0	0	0	0	0	0	0	0	0	0	0	0	0	0	0	0	0	0	0	0	0	0	0	0	0	0	0	0	0	0	0	0	0	0	0	0	0	0	0	0	0	1	60.0492	0
TTCCAGGGGAACTTTTCTGACA	#N/A	#N/A	1	2.8583	1	0	0	0	0	0	0	0	0	0	0	0	0	0	0	0	0	0	0	0	0	0	0	0	0	0	0	0	0	0	0	0	0	0	0	0	0	0	0	0	0	0	1	60.0492	0
TTCCAGAAGTCTCATAGTTTTT	#N/A	#N/A	1	2.8583	1	0	0	0	0	0	0	0	0	0	0	0	0	0	0	0	0	0	0	0	0	0	0	0	0	0	0	0	0	0	0	0	0	0	0	0	0	0	0	0	0	0	1	60.0492	0
CCCCCTGAAGGCTCGTCGG	#N/A	#N/A	1	2.8583	1	0	0	0	0	0	0	0	0	0	0	0	0	0	0	0	0	0	0	0	0	0	0	0	0	0	0	0	0	0	0	0	0	0	0	0	0	0	0	0	0	0	1	60.0492	0
ATTCCAGCGATGTAACTCGCC	#N/A	#N/A	1	2.8583	1	0	0	0	0	0	0	0	0	0	0	0	0	0	0	0	0	0	0	0	0	0	0	0	0	0	0	0	0	0	0	0	0	0	0	0	0	0	0	0	0	0	1	60.0492	1
ACTCTGAACGGGGTTCGCCACGTG	#N/A	#N/A	1	2.85759	1	0	0	0	0	0	0	0	0	0	0	0	0	0	0	0	0	0	0	0	0	0	0	0	0	0	0	0	0	0	0	0	0	0	0	0	0	0	0	0	0	0	0	0	0
TTGTGCCCTCCAGGATTGGAATTCT	#N/A	#N/A	1	2.85759	1	0	0	0	0	0	0	0	0	0	0	0	0	0	0	0	0	0	0	0	0	0	0	0	0	0	0	0	0	0	0	0	0	0	0	0	0	0	0	0	0	0	0	0	0
GAGCCGCTTCCTAGCTCA	#N/A	#N/A	1	2.85759	1	0	0	0	0	0	0	0	0	0	0	0	0	0	0	0	0	0	0	0	0	0	0	0	0	0	0	0	0	0	0	0	0	0	0	0	0	0	0	0	0	0	0	0	0
CGTTCAGCGTTCGCCAGTCCG	#N/A	#N/A	1	2.85759	1	0	0	0	0	0	0	0	0	0	0	0	0	0	0	0	0	0	0	0	0	0	0	0	0	0	0	0	0	0	0	0	0	0	0	0	0	0	0	0	0	0	0	0	0
AAACTTCGGTTGACACAGGCGATT	#N/A	#N/A	1	2.85759	1	0	0	0	0	0	0	0	0	0	0	0	0	0	0	0	0	0	0	0	0	0	0	0	0	0	0	0	0	0	0	0	0	0	0	0	0	0	0	0	0	0	0	0	0
CCGACGATCCTATTTGGGGTTC	#N/A	#N/A	1	2.85759	1	0	0	0	0	0	0	0	0	0	0	0	0	0	0	0	0	0	0	0	0	0	0	0	0	0	0	0	0	0	0	0	0	0	0	0	0	0	0	0	0	0	0	0	0
TCCAGGCATCTTTATCAACAG	#N/A	#N/A	1	2.85759	1	0	0	0	0	0	0	0	0	0	0	0	0	0	0	0	0	0	0	0	0	0	0	0	0	0	0	0	0	0	0	0	0	0	0	0	0	0	0	0	0	0	0	0	0
GGGGAAAGAAGCCGCTGGAAT	#N/A	#N/A	1	2.85759	1	0	0	0	0	0	0	0	0	0	0	0	0	0	0	0	0	0	0	0	0	0	0	0	0	0	0	0	0	0	0	0	0	0	0	0	0	0	0	0	0	0	0	0	0
GACACCTGCGTTGCAGGATCGTC	#N/A	#N/A	1	2.85759	1	0	0	0	0	0	0	0	0	0	0	0	0	0	0	0	0	0	0	0	0	0	0	0	0	0	0	0	0	0	0	0	0	0	0	0	0	0	0	0	0	0	0	0	0
GTGTCAGAAAAGCACCTGGAA	#N/A	#N/A	1	2.85759	1	0	0	0	0	0	0	0	0	0	0	0	0	0	0	0	0	0	0	0	0	0	0	0	0	0	0	0	0	0	0	0	0	0	0	0	0	0	0	0	0	0	0	0	0
CACCCCGCGGGTGGATCGT	#N/A	#N/A	1	2.85759	1	0	0	0	0	0	0	0	0	0	0	0	0	0	0	0	0	0	0	0	0	0	0	0	0	0	0	0	0	0	0	0	0	0	0	0	0	0	0	0	0	0	0	0	0
ACCTTTCCCGTACAGGGGATCGT	#N/A	#N/A	1	2.85759	1	0	0	0	0	0	0	0	0	0	0	0	0	0	0	0	0	0	0	0	0	0	0	0	0	0	0	0	0	0	0	0	0	0	0	0	0	0	0	0	0	0	0	0	0
TGAGCCAGAGAGGTTCTGGAAT	#N/A	#N/A	1	2.85759	1	0	0	0	0	0	0	0	0	0	0	0	0	0	0	0	0	0	0	0	0	0	0	0	0	0	0	0	0	0	0	0	0	0	0	0	0	0	0	0	0	0	0	0	0
TCCAGAAGATTCCACTTCT	#N/A	#N/A	1	2.85759	1	0	0	0	0	0	0	0	0	0	0	0	0	0	0	0	0	0	0	0	0	0	0	0	0	0	0	0	0	0	0	0	0	0	0	0	0	0	0	0	0	0	0	0	0
AAGATTAATAGTTTCCCTGGAAT	#N/A	#N/A	1	2.85759	1	0	0	0	0	0	0	0	0	0	0	0	0	0	0	0	0	0	0	0	0	0	0	0	0	0	0	0	0	0	0	0	0	0	0	0	0	0	0	0	0	0	0	0	0
GTTTGGCTGGGCTTCTGGAAT	#N/A	#N/A	1	2.85759	1	0	0	0	0	0	0	0	0	0	0	0	0	0	0	0	0	0	0	0	0	0	0	0	0	0	0	0	0	0	0	0	0	0	0	0	0	0	0	0	0	0	0	0	0
GGAGAGATGGATGCTCCTG	#N/A	#N/A	1	2.85759	1	0	0	0	0	0	0	0	0	0	0	0	0	0	0	0	0	0	0	0	0	0	0	0	0	0	0	0	0	0	0	0	0	0	0	0	0	0	0	0	0	0	0	0	0
TTGCGGTCTTCATGGCCCA	#N/A	#N/A	1	2.85759	1	0	0	0	0	0	0	0	0	0	0	0	0	0	0	0	0	0	0	0	0	0	0	0	0	0	0	0	0	0	0	0	0	0	0	0	0	0	0	0	0	0	0	0	0
GACTGGCGAACTCGGAACG	#N/A	#N/A	1	2.85759	1	0	0	0	0	0	0	0	0	0	0	0	0	0	0	0	0	0	0	0	0	0	0	0	0	0	0	0	0	0	0	0	0	0	0	0	0	0	0	0	0	0	0	0	0
ACATCTGTTACACGATAACGCAG	#N/A	#N/A	1	2.85759	1	0	0	0	0	0	0	0	0	0	0	0	0	0	0	0	0	0	0	0	0	0	0	0	0	0	0	0	0	0	0	0	0	0	0	0	0	0	0	0	0	0	0	0	0
GCGGGGAAACAGGCCCCTGGAAT	#N/A	#N/A	1	2.85759	1	0	0	0	0	0	0	0	0	0	0	0	0	0	0	0	0	0	0	0	0	0	0	0	0	0	0	0	0	0	0	0	0	0	0	0	0	0	0	0	0	0	0	0	0
GCCGCACGCGCGAGCCTGGAAT	#N/A	#N/A	1	2.85759	1	0	0	0	0	0	0	0	0	0	0	0	0	0	0	0	0	0	0	0	0	0	0	0	0	0	0	0	0	0	0	0	0	0	0	0	0	0	0	0	0	0	0	0	0
ATTCCAGGTGAAGGAAATCACC	#N/A	#N/A	1	2.85759	1	0	0	0	0	0	0	0	0	0	0	0	0	0	0	0	0	0	0	0	0	0	0	0	0	0	0	0	0	0	0	0	0	0	0	0	0	0	0	0	0	0	0	0	0
TAAGTAATTTGAACTTCTGGAA	#N/A	#N/A	1	2.85759	1	0	0	0	0	0	0	0	0	0	0	0	0	0	0	0	0	0	0	0	0	0	0	0	0	0	0	0	0	0	0	0	0	0	0	0	0	0	0	0	0	0	0	0	0
GGGGTGAACAGTCGGATT	#N/A	#N/A	1	2.85759	1	0	0	0	0	0	0	0	0	0	0	0	0	0	0	0	0	0	0	0	0	0	0	0	0	0	0	0	0	0	0	0	0	0	0	0	0	0	0	0	0	0	0	0	0
TTCCAGGGCACTATAGCCCA	#N/A	#N/A	1	2.85759	1	0	0	0	0	0	0	0	0	0	0	0	0	0	0	0	0	0	0	0	0	0	0	0	0	0	0	0	0	0	0	0	0	0	0	0	0	0	0	0	0	0	0	0	0
AATTCCAGACCTCTTTCGGGTC	#N/A	#N/A	1	2.85759	1	0	0	0	0	0	0	0	0	0	0	0	0	0	0	0	0	0	0	0	0	0	0	0	0	0	0	0	0	0	0	0	0	0	0	0	0	0	0	0	0	0	0	0	0
CCGATGTCGATGCCCAATTCCTCG	#N/A	#N/A	1	2.85759	1	0	0	0	0	0	0	0	0	0	0	0	0	0	0	0	0	0	0	0	0	0	0	0	0	0	0	0	0	0	0	0	0	0	0	0	0	0	0	0	0	0	0	0	0
CTACGGGGCCCGTAGATCG	#N/A	#N/A	1	2.85759	1	0	0	0	0	0	0	0	0	0	0	0	0	0	0	0	0	0	0	0	0	0	0	0	0	0	0	0	0	0	0	0	0	0	0	0	0	0	0	0	0	0	0	0	0
ACGATCGGCCAAAAGAACG	#N/A	#N/A	1	2.85759	1	0	0	0	0	0	0	0	0	0	0	0	0	0	0	0	0	0	0	0	0	0	0	0	0	0	0	0	0	0	0	0	0	0	0	0	0	0	0	0	0	0	0	0	0
ATTCCAGGGGTGATAGAGTAAT	#N/A	#N/A	1	2.85759	1	0	0	0	0	0	0	0	0	0	0	0	0	0	0	0	0	0	0	0	0	0	0	0	0	0	0	0	0	0	0	0	0	0	0	0	0	0	0	0	0	0	0	0	0
AAGAAACATACCGAGTACCAC	#N/A	#N/A	1	2.85759	1	0	0	0	0	0	0	0	0	0	0	0	0	0	0	0	0	0	0	0	0	0	0	0	0	0	0	0	0	0	0	0	0	0	0	0	0	0	0	0	0	0	0	0	0
CGCCTGTCACGTTAAAGACCGGGGT	#N/A	#N/A	1	2.85759	1	0	0	0	0	0	0	0	0	0	0	0	0	0	0	0	0	0	0	0	0	0	0	0	0	0	0	0	0	0	0	0	0	0	0	0	0	0	0	0	0	0	0	0	0
CACGGATGAGACCAGGGTTC	#N/A	#N/A	1	2.85759	1	0	0	0	0	0	0	0	0	0	0	0	0	0	0	0	0	0	0	0	0	0	0	0	0	0	0	0	0	0	0	0	0	0	0	0	0	0	0	0	0	0	0	0	0
TCCAGAACCATTCTTATCA	#N/A	#N/A	1	2.85759	1	0	0	0	0	0	0	0	0	0	0	0	0	0	0	0	0	0	0	0	0	0	0	0	0	0	0	0	0	0	0	0	0	0	0	0	0	0	0	0	0	0	0	0	0
ACATAGCTCTCTAAGTTAGCA	#N/A	#N/A	1	2.85759	1	0	0	0	0	0	0	0	0	0	0	0	0	0	0	0	0	0	0	0	0	0	0	0	0	0	0	0	0	0	0	0	0	0	0	0	0	0	0	0	0	0	0	0	0
TATAAAGACCACGGAGGATGAAACT	#N/A	#N/A	1	2.85759	1	0	0	0	0	0	0	0	0	0	0	0	0	0	0	0	0	0	0	0	0	0	0	0	0	0	0	0	0	0	0	0	0	0	0	0	0	0	0	0	0	0	0	0	0
TGAGTAGGAGGTGCTCTGGAAT	#N/A	#N/A	1	2.85759	1	0	0	0	0	0	0	0	0	0	0	0	0	0	0	0	0	0	0	0	0	0	0	0	0	0	0	0	0	0	0	0	0	0	0	0	0	0	0	0	0	0	0	0	0
TCCCATCTGTGAGAACATAATGG	#N/A	#N/A	1	2.85759	1	0	0	0	0	0	0	0	0	0	0	0	0	0	0	0	0	0	0	0	0	0	0	0	0	0	0	0	0	0	0	0	0	0	0	0	0	0	0	0	0	0	0	0	0
ATGAATTGCGATAGCCCTGGAATTC	#N/A	#N/A	1	2.85759	1	0	0	0	0	0	0	0	0	0	0	0	0	0	0	0	0	0	0	0	0	0	0	0	0	0	0	0	0	0	0	0	0	0	0	0	0	0	0	0	0	0	0	0	0
TAAAGTTGTTTTTTCTAGTTTA	#N/A	#N/A	1	2.85759	1	0	0	0	0	0	0	0	0	0	0	0	0	0	0	0	0	0	0	0	0	0	0	0	0	0	0	0	0	0	0	0	0	0	0	0	0	0	0	0	0	0	0	0	0
CAGGGCATTCCCACAACCC	#N/A	#N/A	1	2.85759	1	0	0	0	0	0	0	0	0	0	0	0	0	0	0	0	0	0	0	0	0	0	0	0	0	0	0	0	0	0	0	0	0	0	0	0	0	0	0	0	0	0	0	0	0
TCCTTCGGCTTCTGAAGA	#N/A	#N/A	1	2.85759	1	0	0	0	0	0	0	0	0	0	0	0	0	0	0	0	0	0	0	0	0	0	0	0	0	0	0	0	0	0	0	0	0	0	0	0	0	0	0	0	0	0	0	0	0
CCAGAGCGAGTGACAGCCTC	#N/A	#N/A	1	2.85759	1	0	0	0	0	0	0	0	0	0	0	0	0	0	0	0	0	0	0	0	0	0	0	0	0	0	0	0	0	0	0	0	0	0	0	0	0	0	0	0	0	0	0	0	0
GTGGTGGTAACGCACCTGGAA	#N/A	#N/A	1	2.85759	1	0	0	0	0	0	0	0	0	0	0	0	0	0	0	0	0	0	0	0	0	0	0	0	0	0	0	0	0	0	0	0	0	0	0	0	0	0	0	0	0	0	0	0	0
GATTGAAATAGTAAAGGAAAACT	#N/A	#N/A	1	2.85759	1	0	0	0	0	0	0	0	0	0	0	0	0	0	0	0	0	0	0	0	0	0	0	0	0	0	0	0	0	0	0	0	0	0	0	0	0	0	0	0	0	0	0	0	0
GACGATCCACCATAGGCTAG	#N/A	#N/A	1	2.85759	1	0	0	0	0	0	0	0	0	0	0	0	0	0	0	0	0	0	0	0	0	0	0	0	0	0	0	0	0	0	0	0	0	0	0	0	0	0	0	0	0	0	0	0	0
CCAGGTGCATCAGTAGGGT	#N/A	#N/A	1	2.85759	1	0	0	0	0	0	0	0	0	0	0	0	0	0	0	0	0	0	0	0	0	0	0	0	0	0	0	0	0	0	0	0	0	0	0	0	0	0	0	0	0	0	0	0	0
TGAACGAGTTACTGCACGTG	#N/A	#N/A	1	2.85759	1	0	0	0	0	0	0	0	0	0	0	0	0	0	0	0	0	0	0	0	0	0	0	0	0	0	0	0	0	0	0	0	0	0	0	0	0	0	0	0	0	0	0	0	0
GGGGGGGGCCCTCAGGAATTCTCG	#N/A	#N/A	1	2.85759	1	0	0	0	0	0	0	0	0	0	0	0	0	0	0	0	0	0	0	0	0	0	0	0	0	0	0	0	0	0	0	0	0	0	0	0	0	0	0	0	0	0	0	0	0
GATCCTCGGAATGTAGAA	#N/A	#N/A	1	2.85759	1	0	0	0	0	0	0	0	0	0	0	0	0	0	0	0	0	0	0	0	0	0	0	0	0	0	0	0	0	0	0	0	0	0	0	0	0	0	0	0	0	0	0	0	0
GGCGTGGGTTCCCTCTGGAATT	#N/A	#N/A	1	2.85759	1	0	0	0	0	0	0	0	0	0	0	0	0	0	0	0	0	0	0	0	0	0	0	0	0	0	0	0	0	0	0	0	0	0	0	0	0	0	0	0	0	0	0	0	0
CCAGGTGCTCCCAGCTGAG	#N/A	#N/A	1	2.85759	1	0	0	0	0	0	0	0	0	0	0	0	0	0	0	0	0	0	0	0	0	0	0	0	0	0	0	0	0	0	0	0	0	0	0	0	0	0	0	0	0	0	0	0	0
GGGGAACGCTCCCTCTCC	#N/A	#N/A	1	2.85759	1	0	0	0	0	0	0	0	0	0	0	0	0	0	0	0	0	0	0	0	0	0	0	0	0	0	0	0	0	0	0	0	0	0	0	0	0	0	0	0	0	0	0	0	0
AACGCATCAGACAGCGAATCTGG	#N/A	#N/A	1	2.85759	1	0	0	0	0	0	0	0	0	0	0	0	0	0	0	0	0	0	0	0	0	0	0	0	0	0	0	0	0	0	0	0	0	0	0	0	0	0	0	0	0	0	0	0	0
TGGCCATGGAAGTGGCCTGGAAT	#N/A	#N/A	1	2.85759	1	0	0	0	0	0	0	0	0	0	0	0	0	0	0	0	0	0	0	0	0	0	0	0	0	0	0	0	0	0	0	0	0	0	0	0	0	0	0	0	0	0	0	0	0
CTAATACATACTGGATCGTC	#N/A	#N/A	1	2.85759	1	0	0	0	0	0	0	0	0	0	0	0	0	0	0	0	0	0	0	0	0	0	0	0	0	0	0	0	0	0	0	0	0	0	0	0	0	0	0	0	0	0	0	0	0
TCGTCAGGCTGTAGAACTC	#N/A	#N/A	1	2.85759	1	0	0	0	0	0	0	0	0	0	0	0	0	0	0	0	0	0	0	0	0	0	0	0	0	0	0	0	0	0	0	0	0	0	0	0	0	0	0	0	0	0	0	0	0
TACTTGGATAAGGGTGAATCGAT	#N/A	#N/A	1	2.85759	1	0	0	0	0	0	0	0	0	0	0	0	0	0	0	0	0	0	0	0	0	0	0	0	0	0	0	0	0	0	0	0	0	0	0	0	0	0	0	0	0	0	0	0	0
TTCCAGGGGTTGAATACTGATG	#N/A	#N/A	1	2.85759	1	0	0	0	0	0	0	0	0	0	0	0	0	0	0	0	0	0	0	0	0	0	0	0	0	0	0	0	0	0	0	0	0	0	0	0	0	0	0	0	0	0	0	0	0
ACAGACCGACGATACCCC	#N/A	#N/A	1	2.85759	1	0	0	0	0	0	0	0	0	0	0	0	0	0	0	0	0	0	0	0	0	0	0	0	0	0	0	0	0	0	0	0	0	0	0	0	0	0	0	0	0	0	0	0	0
GGGAAGTCGGCACTTCTGGA	#N/A	#N/A	1	2.85759	1	0	0	0	0	0	0	0	0	0	0	0	0	0	0	0	0	0	0	0	0	0	0	0	0	0	0	0	0	0	0	0	0	0	0	0	0	0	0	0	0	0	0	0	0
TGGTCGGACCAACGCTGGAA	#N/A	#N/A	1	2.85759	1	0	0	0	0	0	0	0	0	0	0	0	0	0	0	0	0	0	0	0	0	0	0	0	0	0	0	0	0	0	0	0	0	0	0	0	0	0	0	0	0	0	0	0	0
GGGGCGGCACATCACCCTGGAAT	#N/A	#N/A	1	2.85759	1	0	0	0	0	0	0	0	0	0	0	0	0	0	0	0	0	0	0	0	0	0	0	0	0	0	0	0	0	0	0	0	0	0	0	0	0	0	0	0	0	0	0	0	0
AATTCCAGGTGTGCTACCCCTACA	#N/A	#N/A	1	2.85759	1	0	0	0	0	0	0	0	0	0	0	0	0	0	0	0	0	0	0	0	0	0	0	0	0	0	0	0	0	0	0	0	0	0	0	0	0	0	0	0	0	0	0	0	0
GGGGGGCGCCAGTAGTGGAATTC	#N/A	#N/A	1	2.85759	1	0	0	0	0	0	0	0	0	0	0	0	0	0	0	0	0	0	0	0	0	0	0	0	0	0	0	0	0	0	0	0	0	0	0	0	0	0	0	0	0	0	0	0	0
ACGACTTTCAACGCGTCTGGAA	#N/A	#N/A	1	2.85759	1	0	0	0	0	0	0	0	0	0	0	0	0	0	0	0	0	0	0	0	0	0	0	0	0	0	0	0	0	0	0	0	0	0	0	0	0	0	0	0	0	0	0	0	0
AATAGTTCCCATACTAGCATAGG	#N/A	#N/A	1	2.85759	1	0	0	0	0	0	0	0	0	0	0	0	0	0	0	0	0	0	0	0	0	0	0	0	0	0	0	0	0	0	0	0	0	0	0	0	0	0	0	0	0	0	0	0	0
ATTCCAGGCGCTCCCCGTCTAT	#N/A	#N/A	1	2.85759	1	0	0	0	0	0	0	0	0	0	0	0	0	0	0	0	0	0	0	0	0	0	0	0	0	0	0	0	0	0	0	0	0	0	0	0	0	0	0	0	0	0	0	0	0
TGACAGCGAAAAACCACTGG	#N/A	#N/A	1	2.85759	1	0	0	0	0	0	0	0	0	0	0	0	0	0	0	0	0	0	0	0	0	0	0	0	0	0	0	0	0	0	0	0	0	0	0	0	0	0	0	0	0	0	0	0	0
CTCTGGAGGCGTATGTTC	#N/A	#N/A	1	2.85759	1	0	0	0	0	0	0	0	0	0	0	0	0	0	0	0	0	0	0	0	0	0	0	0	0	0	0	0	0	0	0	0	0	0	0	0	0	0	0	0	0	0	0	0	0
TCTCTTGCTGCTCGCAAGATCG	#N/A	#N/A	1	2.85759	1	0	0	0	0	0	0	0	0	0	0	0	0	0	0	0	0	0	0	0	0	0	0	0	0	0	0	0	0	0	0	0	0	0	0	0	0	0	0	0	0	0	0	0	0
TTCCAGGGACCTTGTGACCATA	#N/A	#N/A	1	2.85759	1	0	0	0	0	0	0	0	0	0	0	0	0	0	0	0	0	0	0	0	0	0	0	0	0	0	0	0	0	0	0	0	0	0	0	0	0	0	0	0	0	0	0	0	0
CGCCTTTCACCCAGGCGA	#N/A	#N/A	1	2.85759	1	0	0	0	0	0	0	0	0	0	0	0	0	0	0	0	0	0	0	0	0	0	0	0	0	0	0	0	0	0	0	0	0	0	0	0	0	0	0	0	0	0	0	0	0
TCAGGGCTAGTGCATTCGGCAGGT	#N/A	#N/A	1	2.85759	1	0	0	0	0	0	0	0	0	0	0	0	0	0	0	0	0	0	0	0	0	0	0	0	0	0	0	0	0	0	0	0	0	0	0	0	0	0	0	0	0	0	0	0	0
AACGGGTGACTGCTCGTGGA	#N/A	#N/A	1	2.85759	1	0	0	0	0	0	0	0	0	0	0	0	0	0	0	0	0	0	0	0	0	0	0	0	0	0	0	0	0	0	0	0	0	0	0	0	0	0	0	0	0	0	0	0	0
ACACGCACAGAGTGCTACA	#N/A	#N/A	1	2.85759	1	0	0	0	0	0	0	0	0	0	0	0	0	0	0	0	0	0	0	0	0	0	0	0	0	0	0	0	0	0	0	0	0	0	0	0	0	0	0	0	0	0	0	0	0
GGTGATTCAGAAGCCCTGG	#N/A	#N/A	1	2.85759	1	0	0	0	0	0	0	0	0	0	0	0	0	0	0	0	0	0	0	0	0	0	0	0	0	0	0	0	0	0	0	0	0	0	0	0	0	0	0	0	0	0	0	0	0
TTCCACCTGCCTAGTCCCTTAGG	#N/A	#N/A	1	2.85759	1	0	0	0	0	0	0	0	0	0	0	0	0	0	0	0	0	0	0	0	0	0	0	0	0	0	0	0	0	0	0	0	0	0	0	0	0	0	0	0	0	0	0	0	0
ATTCCAGGGCGATAGTTCGATGA	#N/A	#N/A	1	2.85759	1	0	0	0	0	0	0	0	0	0	0	0	0	0	0	0	0	0	0	0	0	0	0	0	0	0	0	0	0	0	0	0	0	0	0	0	0	0	0	0	0	0	0	0	0
TCGCCAGTACTGCGGGATCG	#N/A	#N/A	1	2.85759	1	0	0	0	0	0	0	0	0	0	0	0	0	0	0	0	0	0	0	0	0	0	0	0	0	0	0	0	0	0	0	0	0	0	0	0	0	0	0	0	0	0	0	0	0
TAACATATTCCACAGCCG	#N/A	#N/A	1	2.85759	1	0	0	0	0	0	0	0	0	0	0	0	0	0	0	0	0	0	0	0	0	0	0	0	0	0	0	0	0	0	0	0	0	0	0	0	0	0	0	0	0	0	0	0	0
AGGGAAGTCGGCTTCCTGGAA	#N/A	#N/A	1	2.85759	1	0	0	0	0	0	0	0	0	0	0	0	0	0	0	0	0	0	0	0	0	0	0	0	0	0	0	0	0	0	0	0	0	0	0	0	0	0	0	0	0	0	0	0	0
CATGGAACCCCATGATCGTC	#N/A	#N/A	1	2.85759	1	0	0	0	0	0	0	0	0	0	0	0	0	0	0	0	0	0	0	0	0	0	0	0	0	0	0	0	0	0	0	0	0	0	0	0	0	0	0	0	0	0	0	0	0
ACGTGCCGTCACAGGTTCAG	#N/A	#N/A	1	2.85759	1	0	0	0	0	0	0	0	0	0	0	0	0	0	0	0	0	0	0	0	0	0	0	0	0	0	0	0	0	0	0	0	0	0	0	0	0	0	0	0	0	0	0	0	0
CCTTAACTTAAGCGTCCTGGAA	#N/A	#N/A	1	2.85759	1	0	0	0	0	0	0	0	0	0	0	0	0	0	0	0	0	0	0	0	0	0	0	0	0	0	0	0	0	0	0	0	0	0	0	0	0	0	0	0	0	0	0	0	0
TCTGGAGGCGTACCAGTGGAAT	#N/A	#N/A	1	2.85759	1	0	0	0	0	0	0	0	0	0	0	0	0	0	0	0	0	0	0	0	0	0	0	0	0	0	0	0	0	0	0	0	0	0	0	0	0	0	0	0	0	0	0	0	0
GTCCCGGCAAATGTCCCTGGA	#N/A	#N/A	1	2.85759	1	0	0	0	0	0	0	0	0	0	0	0	0	0	0	0	0	0	0	0	0	0	0	0	0	0	0	0	0	0	0	0	0	0	0	0	0	0	0	0	0	0	0	0	0
TGGAGTGATTTCCGCTGGAA	#N/A	#N/A	1	2.85759	1	0	0	0	0	0	0	0	0	0	0	0	0	0	0	0	0	0	0	0	0	0	0	0	0	0	0	0	0	0	0	0	0	0	0	0	0	0	0	0	0	0	0	0	0
CCCCTAACTTTTAAAGTT	#N/A	#N/A	1	2.85759	1	0	0	0	0	0	0	0	0	0	0	0	0	0	0	0	0	0	0	0	0	0	0	0	0	0	0	0	0	0	0	0	0	0	0	0	0	0	0	0	0	0	0	0	0
GCGTAAAGACGCGATACCCGG	#N/A	#N/A	1	2.85759	1	0	0	0	0	0	0	0	0	0	0	0	0	0	0	0	0	0	0	0	0	0	0	0	0	0	0	0	0	0	0	0	0	0	0	0	0	0	0	0	0	0	0	0	0
AATACCCGAGAGTCTTGATTAAG	#N/A	#N/A	1	2.85759	1	0	0	0	0	0	0	0	0	0	0	0	0	0	0	0	0	0	0	0	0	0	0	0	0	0	0	0	0	0	0	0	0	0	0	0	0	0	0	0	0	0	0	0	0
TGAACCGAACGCGGTTCTGGAAT	#N/A	#N/A	1	2.85759	1	0	0	0	0	0	0	0	0	0	0	0	0	0	0	0	0	0	0	0	0	0	0	0	0	0	0	0	0	0	0	0	0	0	0	0	0	0	0	0	0	0	0	0	0
GAACAACCGGAATTCGTAA	#N/A	#N/A	1	2.85759	1	0	0	0	0	0	0	0	0	0	0	0	0	0	0	0	0	0	0	0	0	0	0	0	0	0	0	0	0	0	0	0	0	0	0	0	0	0	0	0	0	0	0	0	0
GTTCAAATCCGAGTGTGCC	#N/A	#N/A	1	2.85759	1	0	0	0	0	0	0	0	0	0	0	0	0	0	0	0	0	0	0	0	0	0	0	0	0	0	0	0	0	0	0	0	0	0	0	0	0	0	0	0	0	0	0	0	0
CCCCCGGGGATCGACGGA	#N/A	#N/A	1	2.85759	1	0	0	0	0	0	0	0	0	0	0	0	0	0	0	0	0	0	0	0	0	0	0	0	0	0	0	0	0	0	0	0	0	0	0	0	0	0	0	0	0	0	0	0	0
AATGGGCCCGCTAGCCCTGGA	#N/A	#N/A	1	2.85759	1	0	0	0	0	0	0	0	0	0	0	0	0	0	0	0	0	0	0	0	0	0	0	0	0	0	0	0	0	0	0	0	0	0	0	0	0	0	0	0	0	0	0	0	0
AACGGGGGTCTGCACGTG	#N/A	#N/A	1	2.85759	1	0	0	0	0	0	0	0	0	0	0	0	0	0	0	0	0	0	0	0	0	0	0	0	0	0	0	0	0	0	0	0	0	0	0	0	0	0	0	0	0	0	0	0	0
ATTGTTCGAAACGGTCAGTG	#N/A	#N/A	1	2.85759	1	0	0	0	0	0	0	0	0	0	0	0	0	0	0	0	0	0	0	0	0	0	0	0	0	0	0	0	0	0	0	0	0	0	0	0	0	0	0	0	0	0	0	0	0
AAGGAATGACAGACTTCTGGAA	#N/A	#N/A	1	2.85759	1	0	0	0	0	0	0	0	0	0	0	0	0	0	0	0	0	0	0	0	0	0	0	0	0	0	0	0	0	0	0	0	0	0	0	0	0	0	0	0	0	0	0	0	0
AAGACCGGGGTTCCACTGGA	#N/A	#N/A	1	2.85759	1	0	0	0	0	0	0	0	0	0	0	0	0	0	0	0	0	0	0	0	0	0	0	0	0	0	0	0	0	0	0	0	0	0	0	0	0	0	0	0	0	0	0	0	0
GAGCAAGGCTCTTGCTCTTA	#N/A	#N/A	1	2.85759	1	0	0	0	0	0	0	0	0	0	0	0	0	0	0	0	0	0	0	0	0	0	0	0	0	0	0	0	0	0	0	0	0	0	0	0	0	0	0	0	0	0	0	0	0
ACTCCATTGTATCTCGCGTGCGGCC	#N/A	#N/A	1	2.85759	1	0	0	0	0	0	0	0	0	0	0	0	0	0	0	0	0	0	0	0	0	0	0	0	0	0	0	0	0	0	0	0	0	0	0	0	0	0	0	0	0	0	0	0	0
TACTTTGGATAGTGTAGTTTCCTGG	12	4.50209	0.272684	4.02782	1	1	280.82	0	1	0	1	0	0	0	0	0	0	1	0	0	0	0	0	0	0	0	0	0	0	0	0	0	0	0	0	0	0	0	0	0	0	0	0	0	0.333333	93.6067	3	180.148	0
ATTTTAACGAGCAAGGAAACGAAA	12	3.98002	0.279293	3.87765	1	1	280.82	0	1	0	1	0	0	0	0	0	0	1	0	0	0	0	0	0	0	0	0	0	0	0	0	0	0	0	0	0	0	0	0	0	0	0	0	0	0.333333	93.6067	4	240.197	0
CTCAACTCTAGCGTTATGTGTCGT	11	3.38393	0.382974	3.61809	1	1	280.82	0	1	0	0	0	0	0	0	0	0	1	0	0	0	0	0	0	0	0	0	0	0	0	0	0	0	0	0	0	0	0	0	0	0	0	0	0	0.333333	93.6067	6	360.295	0
GAACGTCGAGGTAAAGTGCCAAAA	11	3.37155	0.437826	3.34768	1	1	280.82	0	1	0	0	0	0	0	0	0	0	1	0	0	0	0	0	0	0	0	0	0	0	0	0	0	0	0	0	0	0	0	0	0	0	0	0	0	0.333333	93.6067	3	180.148	0
GGGGACCCCACGCCTCCGA	10	3.03029	0.568855	3.08294	1	1	280.82	0	1	0	1	0	0	0	0	0	0	1	0	0	0	0	0	0	0	0	0	0	0	0	0	0	0	0	0	0	0	0	0	0	0	0	0	0	0.333333	93.6067	3	180.148	0
GTTCTTCATCGACAAGGAAACTAAA	8	3.3919	0.53655	2.83154	1	1	280.82	0	1	0	1	0	0	0	0	0	0	1	0	0	0	0	0	0	0	0	0	0	0	0	0	0	0	0	0	0	0	0	0	0	0	0	0	0	0.333333	93.6067	1	60.0492	0
GGGAATCACGGTCATCCATTCATG	7	3.05065	0.529357	2.5253	1	1	280.82	0	1	0	1	0	0	0	0	0	0	1	0	0	0	0	0	0	0	0	0	0	0	0	0	0	0	0	0	0	0	0	0	0	0	0	0	0	0.333333	93.6067	1	60.0492	0
AAATTGCTACCGCAGTCAGGCAC	6	2.32713	0.748589	2.28525	1	1	280.82	0	1	0	1	0	0	0	0	0	0	1	0	0	0	0	0	0	0	0	0	0	0	0	0	0	0	0	0	0	0	0	0	0	0	0	0	0	0.333333	93.6067	4	240.197	0
CGGTTCCTCTCGCACTGAGTTGTG	6	2.05991	0.723036	2.12361	1	1	280.82	0	1	0	1	0	0	0	0	0	0	1	0	0	0	0	0	0	0	0	0	0	0	0	0	0	0	0	0	0	0	0	0	0	0	0	0	0	0.333333	93.6067	3	180.148	1
CCTTACTCGTGAAAATGTCTTC	5	2.36814	1	1.91358	1	1	280.82	0	1	0	1	0	0	0	0	0	0	1	0	0	0	0	0	0	0	0	0	0	0	0	0	0	0	0	0	0	0	0	0	0	0	0	0	0	0.333333	93.6067	1	60.0492	0
CTGAGGGGATGTAAATAAGACATT	5	1.57886	1	1.66919	1	1	280.82	0	1	0	1	0	0	0	0	0	0	1	0	0	0	0	0	0	0	0	0	0	0	0	0	0	0	0	0	0	0	0	0	0	0	0	0	0	0.333333	93.6067	1	60.0492	0
CTCCAATAGTGTAGATTAAAGTTGC	4	1.63224	1	1.4946	1	1	280.82	0	1	0	1	0	0	0	0	0	0	1	0	0	0	0	0	0	0	0	0	0	0	0	0	0	0	0	0	0	0	0	0	0	0	0	0	0	0.333333	93.6067	1	60.0492	0
CCCTTACCTGCATTATTCTA	4	1.63224	1	1.49453	1	1	280.82	0	1	0	1	0	0	0	0	0	0	1	0	0	0	0	0	0	0	0	0	0	0	0	0	0	0	0	0	0	0	0	0	0	0	0	0	0	0.333333	93.6067	1	60.0492	0
ATGAATGGATTACCGTGATTCCC	4	1.11018	1	1.40955	1	1	280.82	0	1	0	0	0	0	0	0	0	0	1	0	0	0	0	0	0	0	0	0	0	0	0	0	0	0	0	0	0	0	0	0	0	0	0	0	0	0.333333	93.6067	2	120.098	0
TTCATTCATATTGCCAATAGGACGG	4	1.2376	1	1.38843	1	1	280.82	0	1	0	1	0	0	0	0	0	0	1	0	0	0	0	0	0	0	0	0	0	0	0	0	0	0	0	0	0	0	0	0	0	0	0	0	0	0.333333	93.6067	1	60.0492	0
CGTCTAGATGAAAACTTTGTCTTTT	4	1.2376	1	1.38774	1	1	280.82	0	1	0	1	0	0	0	0	0	0	1	0	0	0	0	0	0	0	0	0	0	0	0	0	0	0	0	0	0	0	0	0	0	0	0	0	0	0.333333	93.6067	1	60.0492	0
CCAGGAGTACACACTCCTTA	3	1.68563	1	1.34428	1	1	280.82	0	1	0	1	0	0	0	0	0	0	1	0	0	0	0	0	0	0	0	0	0	0	0	0	0	0	0	0	0	0	0	0	0	0	0	0	0	0.333333	93.6067	1	60.0492	0
AATTGTGAGCGGAAAACCCCC	3	1.16357	1	1.19713	1	1	280.82	0	1	0	0	0	0	0	0	0	0	1	0	0	0	0	0	0	0	0	0	0	0	0	0	0	0	0	0	0	0	0	0	0	0	0	0	0	0.333333	93.6067	2	120.098	0
AGGAAACTAAGCTATCCAAAGTAA	3	1.29099	1	1.18279	1	1	280.82	0	1	0	0	0	0	0	0	0	0	1	0	0	0	0	0	0	0	0	0	0	0	0	0	0	0	0	0	0	0	0	0	0	0	0	0	0	0.333333	93.6067	1	60.0492	0
CGGGTGTATACCCGATCGTCGG	3	1.41841	1	1.18086	1	1	280.82	1	1	1	1	0	0	0	0	0	0	1	0	0	0	0	0	0	0	0	0	0	0	0	0	0	0	0	0	0	0	0	0	0	0	0	0	0	0.333333	93.6067	0	0	0
TCACGTTCCCTAGTAAATGGTGAA	3	1.41841	1	1.18067	1	1	280.82	0	1	0	0	0	0	0	0	0	0	1	0	0	0	0	0	0	0	0	0	0	0	0	0	0	0	0	0	0	0	0	0	0	0	0	0	0	0.333333	93.6067	0	0	0
CGAGATTGAAATATCTCTGGAATTC	3	1.41841	1	1.18063	1	1	280.82	1	1	1	1	0	0	0	0	0	0	1	0	0	0	0	0	0	0	0	0	0	0	0	0	0	0	0	0	0	0	0	0	0	0	0	0	0	0.333333	93.6067	0	0	0
TACTAGCATAGGCATTAACTTGACA	3	1.41841	1	1.18052	1	1	280.82	0	1	0	1	0	0	0	0	0	0	1	0	0	0	0	0	0	0	0	0	0	0	0	0	0	0	0	0	0	0	0	0	0	0	0	0	0	0.333333	93.6067	0	0	0
AATTCCAGGGACAATCATTTATCC	3	-1.11564	1	1.10684	1	1	280.82	1	1	1	1	0	0	0	0	0	0	1	0	0	0	0	0	0	0	0	0	0	0	0	0	0	0	0	0	0	0	0	0	0	0	0	0	0	0.333333	93.6067	1	60.0492	0
GATTCCCCTAAGCGTTAAAGTTCTG	3	-1.11564	1	1.10635	1	1	280.82	0	1	0	1	0	0	0	0	0	0	1	0	0	0	0	0	0	0	0	0	0	0	0	0	0	0	0	0	0	0	0	0	0	0	0	0	0	0.333333	93.6067	1	60.0492	0
CCGCCCCCGCCAACCTCCCCG	3	-1.55883	1	1.09986	1	1	280.82	0	1	0	1	0	0	0	0	0	0	1	0	0	0	0	0	0	0	0	0	0	0	0	0	0	0	0	0	0	0	0	0	0	0	0	0	0	0.333333	93.6067	3	180.148	0
GCTCAGATGGTAGCCCCTGGAATT	2	1.07715	1	-1.16873	1	1	280.82	1	1	1	1	0	0	0	0	0	0	1	0	0	0	0	0	0	0	0	0	0	0	0	0	0	0	0	0	0	0	0	0	0	0	0	0	0	0.333333	93.6067	0	0	0
GAGTTCTCCCGTCAGACGATC	2	1.07715	1	-1.16921	1	1	280.82	0	1	0	1	0	0	0	0	0	0	1	0	0	0	0	0	0	0	0	0	0	0	0	0	0	0	0	0	0	0	0	0	0	0	0	0	0	0.333333	93.6067	0	0	0
ATAAGGTTTGAAAGGGAAT	2	-1.80151	1	-1.23646	1	1	280.82	0	1	0	1	0	0	0	0	0	0	1	0	0	0	0	0	0	0	0	0	0	0	0	0	0	0	0	0	0	0	0	0	0	0	0	0	0	0.333333	93.6067	1	60.0492	0
TCTACTGTCCGACAATCCC	2	-1.80151	1	-1.23665	1	1	280.82	0	1	0	1	0	0	0	0	0	0	1	0	0	0	0	0	0	0	0	0	0	0	0	0	0	0	0	0	0	0	0	0	0	0	0	0	0	0.333333	93.6067	1	60.0492	0
ACATCTGAATTTTATCCAATCC	2	-1.80151	1	-1.23684	1	1	280.82	0	1	0	1	0	0	0	0	0	0	1	0	0	0	0	0	0	0	0	0	0	0	0	0	0	0	0	0	0	0	0	0	0	0	0	0	0	0.333333	93.6067	1	60.0492	0
TTCCAGGACCTCCTTGGTCCGT	2	-2.33825	1	-1.24236	1	1	280.82	0	1	0	1	0	0	0	0	0	0	1	0	0	0	0	0	0	0	0	0	0	0	0	0	0	0	0	0	0	0	0	0	0	0	0	0	0	0.333333	93.6067	2	120.098	0
CCGCTGAAACCCAGCGGG	2	-1.46518	1	-1.26656	1	1	280.82	0	1	0	1	0	0	0	0	0	0	1	0	0	0	0	0	0	0	0	0	0	0	0	0	0	0	0	0	0	0	0	0	0	0	0	0	0	0.333333	93.6067	0	0	0
CCAGACATGGCCATTTTGT	-1	-1.35889	1	-1.78225	1	1	280.82	1	1	1	1	0	0	0	0	0	0	1	0	0	0	0	0	0	0	0	0	0	0	0	0	0	0	0	0	0	0	0	0	0	0	0	0	0	0.333333	93.6067	0	0	0
TAGAGCTAATACAGCTCTGGAAT	-1	-4.6765	1	-2.02147	1	1	280.82	1	1	1	1	0	0	0	0	0	0	1	0	0	0	0	0	0	0	0	0	0	0	0	0	0	0	0	0	0	0	0	0	0	0	0	0	0	0.333333	93.6067	1	60.0492	1
GGGGACCCTCAACGAGGGATCG	-1	-4.6765	1	-2.02159	1	1	280.82	0	1	0	1	0	0	0	0	0	0	1	0	0	0	0	0	0	0	0	0	0	0	0	0	0	0	0	0	0	0	0	0	0	0	0	0	0	0.333333	93.6067	1	60.0492	0
GTGGGAACAAGAACAAGGAAG	-1	-4.6765	1	-2.02159	1	1	280.82	1	1	1	1	0	0	0	0	0	0	1	0	0	0	0	0	0	0	0	0	0	0	0	0	0	0	0	0	0	0	0	0	0	0	0	0	0	0.333333	93.6067	1	60.0492	0
GATCTGCGCGAGAGATCTGGAAT	-1	-4.6765	1	-2.0217	1	1	280.82	1	1	1	1	0	0	0	0	0	0	1	0	0	0	0	0	0	0	0	0	0	0	0	0	0	0	0	0	0	0	0	0	0	0	0	0	0	0.333333	93.6067	1	60.0492	0
CTACACTGCCTTGCACACGTTCA	-1	-4.6765	1	-2.0217	1	1	280.82	0	1	0	1	0	0	0	0	0	0	1	0	0	0	0	0	0	0	0	0	0	0	0	0	0	0	0	0	0	0	0	0	0	0	0	0	0	0.333333	93.6067	1	60.0492	0
CAGGTGTCCAACGTTGAACTCAATG	-1	-4.6765	1	-2.02181	1	1	280.82	0	1	0	0	0	0	0	0	0	0	1	0	0	0	0	0	0	0	0	0	0	0	0	0	0	0	0	0	0	0	0	0	0	0	0	0	0	0.333333	93.6067	1	60.0492	0
TTCCAAAACTATCGCACAGTTT	-1	-4.6765	1	-2.02215	1	1	280.82	0	1	0	1	0	0	0	0	0	0	1	0	0	0	0	0	0	0	0	0	0	0	0	0	0	0	0	0	0	0	0	0	0	0	0	0	0	0.333333	93.6067	1	60.0492	0
TGGAGCCGGTGACTCCTGGA	-1	-4.6765	1	-2.0224	1	1	280.82	1	1	1	1	0	0	0	0	0	0	1	0	0	0	0	0	0	0	0	0	0	0	0	0	0	0	0	0	0	0	0	0	0	0	0	0	0	0.333333	93.6067	1	60.0492	0
GGAATTGGGGTACCACATCGGAGAG	-1	-2.93036	1	-2.04055	1	1	280.82	0	1	0	0	0	0	0	0	0	0	1	0	0	0	0	0	0	0	0	0	0	0	0	0	0	0	0	0	0	0	0	0	0	0	0	0	0	0.333333	93.6067	0	0	0
GGGGAGAGTCTCCCACCT	-1	-2.93036	1	-2.04244	1	1	280.82	0	1	0	1	0	0	0	0	0	0	1	0	0	0	0	0	0	0	0	0	0	0	0	0	0	0	0	0	0	0	0	0	0	0	0	0	0	0.333333	93.6067	0	0	0
CACGTTCCGAGTCTACAGTCC	-1	-2.93036	1	-2.0432	1	1	280.82	0	1	0	1	0	0	0	0	0	0	1	0	0	0	0	0	0	0	0	0	0	0	0	0	0	0	0	0	0	0	0	0	0	0	0	0	0	0.333333	93.6067	0	0	0
AATTCTGCTTGTAATGGATAGGA	-1	-2.93036	1	-2.04333	1	1	280.82	0	1	0	1	0	0	0	0	0	0	1	0	0	0	0	0	0	0	0	0	0	0	0	0	0	0	0	0	0	0	0	0	0	0	0	0	0	0.333333	93.6067	0	0	0
GACTCTCTTAAGCTCCTGGAA	#N/A	#N/A	1	-5.69398	1	1	280.82	0	1	0	1	0	0	0	0	0	0	1	0	0	0	0	0	0	0	0	0	0	0	0	0	0	0	0	0	0	0	0	0	0	0	0	0	0	0.333333	93.6067	0	0	0
CCTTCTCTCGAAAGGTCTTAT	#N/A	#N/A	1	-5.6942	1	1	280.82	0	1	0	0	0	0	0	0	0	0	1	0	0	0	0	0	0	0	0	0	0	0	0	0	0	0	0	0	0	0	0	0	0	0	0	0	0	0.333333	93.6067	0	0	0
AAGACCGCAATGACTTGC	#N/A	#N/A	1	-5.69435	1	1	280.82	0	1	0	1	0	0	0	0	0	0	1	0	0	0	0	0	0	0	0	0	0	0	0	0	0	0	0	0	0	0	0	0	0	0	0	0	0	0.333333	93.6067	0	0	0
CCCAGTTGAAGAGACACGTT	#N/A	#N/A	1	-5.69442	1	1	280.82	0	1	0	1	0	0	0	0	0	0	1	0	0	0	0	0	0	0	0	0	0	0	0	0	0	0	0	0	0	0	0	0	0	0	0	0	0	0.333333	93.6067	0	0	0
CCACCGTCCTAGGGTCAATATGAAT	#N/A	#N/A	1	-5.69463	1	1	280.82	0	1	0	1	0	0	0	0	0	0	1	0	0	0	0	0	0	0	0	0	0	0	0	0	0	0	0	0	0	0	0	0	0	0	0	0	0	0.333333	93.6067	0	0	0
TGCCCCGGGTTCCTCTGGA	#N/A	#N/A	1	-5.69472	1	1	280.82	1	1	1	1	0	0	0	0	0	0	1	0	0	0	0	0	0	0	0	0	0	0	0	0	0	0	0	0	0	0	0	0	0	0	0	0	0	0.333333	93.6067	0	0	0
CGTGTCGATATGGGTGTAG	#N/A	#N/A	1	-5.69484	1	1	280.82	0	1	0	1	0	0	0	0	0	0	1	0	0	0	0	0	0	0	0	0	0	0	0	0	0	0	0	0	0	0	0	0	0	0	0	0	0	0.333333	93.6067	0	0	0
GACGATCTTGGAAGATAACG	#N/A	#N/A	1	-5.69509	1	1	280.82	0	1	0	1	0	0	0	0	0	0	1	0	0	0	0	0	0	0	0	0	0	0	0	0	0	0	0	0	0	0	0	0	0	0	0	0	0	0.333333	93.6067	0	0	0
TTCCAGTTGTGGCAGGATCAA	#N/A	#N/A	1	-5.69545	1	1	280.82	0	1	0	1	0	0	0	0	0	0	1	0	0	0	0	0	0	0	0	0	0	0	0	0	0	0	0	0	0	0	0	0	0	0	0	0	0	0.333333	93.6067	0	0	0
ATTGTAGAACACATCCTGGAAT	#N/A	#N/A	1	-5.69582	1	1	280.82	0	1	0	1	0	0	0	0	0	0	1	0	0	0	0	0	0	0	0	0	0	0	0	0	0	0	0	0	0	0	0	0	0	0	0	0	0	0.333333	93.6067	0	0	0
TGGGCCGCACGCGTCCCTGGAA	#N/A	#N/A	1	-5.69717	1	1	280.82	1	1	1	1	0	0	0	0	0	0	1	0	0	0	0	0	0	0	0	0	0	0	0	0	0	0	0	0	0	0	0	0	0	0	0	0	0	0.333333	93.6067	0	0	0
ATTCCAGGAAATTTTTTCTTCC	#N/A	#N/A	1	-5.69864	1	1	280.82	1	1	1	1	0	0	0	0	0	0	1	0	0	0	0	0	0	0	0	0	0	0	0	0	0	0	0	0	0	0	0	0	0	0	0	0	0	0.333333	93.6067	0	0	0
AGACCGTCGTGAATCCTGGAA	#N/A	#N/A	1	-5.6999	1	1	280.82	1	1	1	1	0	0	0	0	0	0	1	0	0	0	0	0	0	0	0	0	0	0	0	0	0	0	0	0	0	0	0	0	0	0	0	0	0	0.333333	93.6067	0	0	0
ACACGTTGCGAAAGACGTTCTGAGT	#N/A	#N/A	1	-5.70012	1	1	280.82	0	1	0	1	0	0	0	0	0	0	1	0	0	0	0	0	0	0	0	0	0	0	0	0	0	0	0	0	0	0	0	0	0	0	0	0	0	0.333333	93.6067	0	0	0
CTGGTACTGGTGACAGCT	#N/A	#N/A	1	-5.70032	1	1	280.82	1	1	1	1	0	0	0	0	0	0	1	0	0	0	0	0	0	0	0	0	0	0	0	0	0	0	0	0	0	0	0	0	0	0	0	0	0	0.333333	93.6067	0	0	0
GATCCCCGGTGAGCTGGGTT	#N/A	#N/A	1	-5.70046	1	1	280.82	0	1	0	1	0	0	0	0	0	0	1	0	0	0	0	0	0	0	0	0	0	0	0	0	0	0	0	0	0	0	0	0	0	0	0	0	0	0.333333	93.6067	0	0	0
CTGATCTATCAAGATCTGGAAT	#N/A	#N/A	1	-5.70103	1	1	280.82	0	1	0	1	0	0	0	0	0	0	1	0	0	0	0	0	0	0	0	0	0	0	0	0	0	0	0	0	0	0	0	0	0	0	0	0	0	0.333333	93.6067	0	0	0
ACCTAGCCTCTACGGTGGATCG	#N/A	#N/A	1	-5.70158	1	1	280.82	0	1	0	1	0	0	0	0	0	0	1	0	0	0	0	0	0	0	0	0	0	0	0	0	0	0	0	0	0	0	0	0	0	0	0	0	0	0.333333	93.6067	0	0	0
CGATCTGCCACAAAGGTC	#N/A	#N/A	1	-5.70204	1	1	280.82	0	1	0	1	0	0	0	0	0	0	1	0	0	0	0	0	0	0	0	0	0	0	0	0	0	0	0	0	0	0	0	0	0	0	0	0	0	0.333333	93.6067	0	0	0
GTAGTCCTCTACGGATCGTC	#N/A	#N/A	1	-5.70224	1	1	280.82	0	1	0	1	0	0	0	0	0	0	1	0	0	0	0	0	0	0	0	0	0	0	0	0	0	0	0	0	0	0	0	0	0	0	0	0	0	0.333333	93.6067	0	0	0
GAGTAACTATGATCCCTGGAA	#N/A	#N/A	1	-5.70234	1	1	280.82	1	1	1	1	0	0	0	0	0	0	1	0	0	0	0	0	0	0	0	0	0	0	0	0	0	0	0	0	0	0	0	0	0	0	0	0	0	0.333333	93.6067	0	0	0
AGCTCGGCTATCCGCCTGGA	#N/A	#N/A	1	-5.70244	1	1	280.82	0	1	0	1	0	0	0	0	0	0	1	0	0	0	0	0	0	0	0	0	0	0	0	0	0	0	0	0	0	0	0	0	0	0	0	0	0	0.333333	93.6067	0	0	0
CTACTGGTACACGATCAGA	#N/A	#N/A	1	-5.7025	1	1	280.82	0	1	0	1	0	0	0	0	0	0	1	0	0	0	0	0	0	0	0	0	0	0	0	0	0	0	0	0	0	0	0	0	0	0	0	0	0	0.333333	93.6067	0	0	0
CTAAGCCCCCCGTAGATCGTCGG	#N/A	#N/A	1	-5.70255	1	1	280.82	0	1	0	1	0	0	0	0	0	0	1	0	0	0	0	0	0	0	0	0	0	0	0	0	0	0	0	0	0	0	0	0	0	0	0	0	0	0.333333	93.6067	0	0	0
CCTACTGCTACACTTTCAGA	#N/A	#N/A	1	-5.70329	1	1	280.82	0	1	0	0	0	0	0	0	0	0	1	0	0	0	0	0	0	0	0	0	0	0	0	0	0	0	0	0	0	0	0	0	0	0	0	0	0	0.333333	93.6067	0	0	0
ACGATCCTGCCTCTGTCGCCA	#N/A	#N/A	1	-5.704	1	1	280.82	0	1	0	0	0	0	0	0	0	0	1	0	0	0	0	0	0	0	0	0	0	0	0	0	0	0	0	0	0	0	0	0	0	0	0	0	0	0.333333	93.6067	0	0	0
TTTCCTTAACAAGGATCGTCGG	#N/A	#N/A	1	-5.70469	1	1	280.82	0	1	0	1	0	0	0	0	0	0	1	0	0	0	0	0	0	0	0	0	0	0	0	0	0	0	0	0	0	0	0	0	0	0	0	0	0	0.333333	93.6067	0	0	0
AAGATGTTGAGCGAATATC	#N/A	#N/A	1	-5.70535	1	1	280.82	0	1	0	1	0	0	0	0	0	0	1	0	0	0	0	0	0	0	0	0	0	0	0	0	0	0	0	0	0	0	0	0	0	0	0	0	0	0.333333	93.6067	0	0	0
TGAATATTCAAGCTTGGGACAATGC	33	21.6529	0.0299035	18.7524	1	0	0	0	0	0	0	0	0	0	0	0	0	0	1	292.826	0	1	0	1	0	0	0	0	0	0	1	0	0	0	0	0	0	0	0	0	0	0	0	0	0.333333	97.6086	1	60.0492	0
TGCCTCTGTTCCTCTGATTTGTCC	12	6.58826	0.194864	5.70115	1	0	0	0	0	0	0	0	0	0	0	0	0	0	1	292.826	0	1	0	1	0	0	0	0	0	0	1	0	0	0	0	0	0	0	0	0	0	0	0	0	0.333333	97.6086	3	180.148	0
GAGCTAATACATGGCTCTGGAAT	18	4.91319	0.194953	5.46317	1	0	0	0	0	0	0	0	0	0	0	0	0	0	1	292.826	0	1	0	1	0	0	0	0	0	0	1	0	0	0	0	0	0	0	0	0	0	0	0	0	0.333333	97.6086	8	480.394	7
AAGCCATGCATGGGTAAGTATAAAG	13	3.52126	0.322742	4.05642	1	0	0	0	0	0	0	0	0	0	0	0	0	0	1	292.826	0	1	0	1	0	0	0	0	0	0	1	0	0	0	0	0	0	0	0	0	0	0	0	0	0.333333	97.6086	6	360.295	0
CAAGATTATAACCGATAACGAGGA	11	3.50145	0.289092	3.8661	1	0	0	0	0	0	0	0	0	0	0	0	0	0	1	292.826	0	1	0	1	0	0	0	0	0	0	1	0	0	0	0	0	0	0	0	0	0	0	0	0	0.333333	97.6086	7	420.345	0
AGAAGGATTAACACGAACAATTGG	11	3.73397	0.402993	3.63328	1	0	0	0	0	0	0	0	0	0	0	0	0	0	1	292.826	0	1	0	0	0	0	0	0	0	0	1	0	0	0	0	0	0	0	0	0	0	0	0	0	0.333333	97.6086	2	120.098	0
CAGCCAAACTCGCGGTCTATCTCT	11	3.85617	0.23524	3.61706	1	0	0	0	0	0	0	0	0	0	0	0	0	0	1	292.826	0	1	0	0	0	0	0	0	0	0	1	0	0	0	0	0	0	0	0	0	0	0	0	0	0.333333	97.6086	1	60.0492	0
GACGGGGAGTTAGCCTGGGGCGGC	9	3.33571	0.3673	3.19126	1	0	0	0	0	0	0	0	0	0	0	0	0	0	1	292.826	0	1	0	0	0	0	0	0	0	0	1	0	0	0	0	0	0	0	0	0	0	0	0	0	0.333333	97.6086	3	180.148	0
CACTATTTTTCTGATAAATTATCCG	9	2.95725	0.284799	3.0648	1	0	0	0	0	0	0	0	0	0	0	0	0	0	1	292.826	0	1	0	1	0	0	0	0	0	0	1	0	0	0	0	0	0	0	0	0	0	0	0	0	0.333333	97.6086	3	180.148	0
TCGAACCCCAAAACCTCGTTATCCG	8	3.37503	0.318398	2.9021	1	0	0	0	0	0	0	0	0	0	0	0	0	0	1	292.826	0	1	0	0	0	0	0	0	0	0	1	0	0	0	0	0	0	0	0	0	0	0	0	0	0.333333	97.6086	0	0	0
ATCGTCGGACTGAGAACTCTGAAC	8	3.00845	0.273718	2.87767	1	0	0	0	0	0	0	0	0	0	0	0	0	0	1	292.826	1	1	1	1	0	0	0	0	0	0	1	0	0	0	0	0	0	0	0	0	0	0	0	0	0.333333	97.6086	3	180.148	1
AATTCCAGGGACATCTGAGCTACA	6	3.47743	0.36669	2.77669	1	0	0	0	0	0	0	0	0	0	0	0	0	0	1	292.826	1	1	1	1	0	0	0	0	0	0	1	0	0	0	0	0	0	0	0	0	0	0	0	0	0.333333	97.6086	0	0	0
GCCGCCCCAGCATAACTCCCCGTC	8	2.75218	0.285789	2.75636	1	0	0	0	0	0	0	0	0	0	0	0	0	0	1	292.826	0	1	0	0	0	0	0	0	0	0	1	0	0	0	0	0	0	0	0	0	0	0	0	0	0.333333	97.6086	2	120.098	0
AGTTCTTTCATGAGTTATTGGGTAG	8	2.00713	0.45928	2.64011	1	0	0	0	0	0	0	0	0	0	0	0	0	0	1	292.826	0	1	0	0	0	0	0	0	0	0	1	0	0	0	0	0	0	0	0	0	0	0	0	0	0.333333	97.6086	5	300.246	0
TGTAAGTTAGCACGAAAGAGTAGCT	6	2.23172	0.462606	2.342	1	0	0	0	0	0	0	0	0	0	0	0	0	0	1	292.826	0	1	0	0	0	0	0	0	0	0	1	0	0	0	0	0	0	0	0	0	0	0	0	0	0.333333	97.6086	4	240.197	0
GGGAGCTTTACATATGGCTACCACT	6	2.47611	0.434315	2.26462	1	0	0	0	0	0	0	0	0	0	0	0	0	0	1	292.826	0	1	0	1	0	0	0	0	0	0	1	0	0	0	0	0	0	0	0	0	0	0	0	0	0.333333	97.6086	2	120.098	0
AATGATAAAATACGCTCTAGTAACT	6	1.85326	0.440813	2.1749	1	0	0	0	0	0	0	0	0	0	0	0	0	0	1	292.826	0	1	0	1	0	0	0	0	0	0	1	0	0	0	0	0	0	0	0	0	0	0	0	0	0.333333	97.6086	4	240.197	0
AATCCTTGGTTAACATCGTTTATAG	6	1.85326	0.440749	2.17485	1	0	0	0	0	0	0	0	0	0	0	0	0	0	1	292.826	0	1	0	1	0	0	0	0	0	0	1	0	0	0	0	0	0	0	0	0	0	0	0	0	0.333333	97.6086	4	240.197	0
TACTCCCGTCGTTAACCCGCGC	6	2.09765	0.421076	2.14536	1	0	0	0	0	0	0	0	0	0	0	0	0	0	1	292.826	0	1	0	1	0	0	0	0	0	0	1	0	0	0	0	0	0	0	0	0	0	0	0	0	0.333333	97.6086	2	120.098	0
TGTGTGAGACCTTAAGGTGATTTCT	6	2.09765	0.420781	2.14522	1	0	0	0	0	0	0	0	0	0	0	0	0	0	1	292.826	0	1	0	1	0	0	0	0	0	0	1	0	0	0	0	0	0	0	0	0	0	0	0	0	0.333333	97.6086	2	120.098	0
GAATTCCACCGATGGAGGGCACAAT	5	2.14885	0.663643	1.95671	1	0	0	0	0	0	0	0	0	0	0	0	0	0	1	292.826	0	1	0	1	0	0	0	0	0	0	1	0	0	0	0	0	0	0	0	0	0	0	0	0	0.333333	97.6086	2	120.098	0
GGAGGCGTGGGTTGCCGTGGAATTC	5	2.14885	0.663194	1.95515	1	0	0	0	0	0	0	0	0	0	0	0	0	0	1	292.826	0	1	0	1	0	0	0	0	0	0	1	0	0	0	0	0	0	0	0	0	0	0	0	0	0.333333	97.6086	2	120.098	0
GAAGGAATGACTGATTACTTC	5	1.64819	0.658562	1.84944	1	0	0	0	0	0	0	0	0	0	0	0	0	0	1	292.826	0	1	0	0	0	0	0	0	0	0	1	0	0	0	0	0	0	0	0	0	0	0	0	0	0.333333	97.6086	3	180.148	0
ACAGATGTGCCTCACCAGCCAAACT	5	2.01478	0.673926	1.83762	1	0	0	0	0	0	0	0	0	0	0	0	0	0	1	292.826	0	1	0	0	0	0	0	0	0	0	1	0	0	0	0	0	0	0	0	0	0	0	0	0	0.333333	97.6086	0	0	0
TAGCTTTCCTGCGATTCTCATTCGC	5	1.77039	0.651802	1.83327	1	0	0	0	0	0	0	0	0	0	0	0	0	0	1	292.826	0	1	0	1	0	0	0	0	0	0	1	0	0	0	0	0	0	0	0	0	0	0	0	0	0.333333	97.6086	2	120.098	0
GGCCATTTTGTACCAATACAAA	5	1.77039	0.65126	1.83264	1	0	0	0	0	0	0	0	0	0	0	0	0	0	1	292.826	0	1	0	0	0	0	0	0	0	0	1	0	0	0	0	0	0	0	0	0	0	0	0	0	0.333333	97.6086	2	120.098	0
GTTCCCTTGACTGCGGTTTCAC	5	1.89258	0.65743	1.8316	1	0	0	0	0	0	0	0	0	0	0	0	0	0	1	292.826	0	1	0	0	0	0	0	0	0	0	1	0	0	0	0	0	0	0	0	0	0	0	0	0	0.333333	97.6086	1	60.0492	0
CCTTCGGCTTGAATCCGTTCA	5	1.26973	0.667876	1.75054	1	0	0	0	0	0	0	0	0	0	0	0	0	0	1	292.826	0	1	0	1	0	0	0	0	0	0	1	0	0	0	0	0	0	0	0	0	0	0	0	0	0.333333	97.6086	3	180.148	0
CTCTAGAGTTGAGAAAAATCAATT	5	1.26973	0.668187	1.75031	1	0	0	0	0	0	0	0	0	0	0	0	0	0	1	292.826	0	1	0	1	0	0	0	0	0	0	1	0	0	0	0	0	0	0	0	0	0	0	0	0	0.333333	97.6086	3	180.148	0
GAATTCCAGGAAGTTGCCGACTTCC	5	1.39193	0.666639	1.74254	1	0	0	0	0	0	0	0	0	0	0	0	0	0	1	292.826	1	1	1	1	0	0	0	0	0	0	1	0	0	0	0	0	0	0	0	0	0	0	0	0	0.333333	97.6086	2	120.098	2
GCGATGCGGGCTTAACCGAACGT	4	1.32093	0.670779	1.55332	1	0	0	0	0	0	0	0	0	0	0	0	0	0	1	292.826	0	1	0	1	0	0	0	0	0	0	1	0	0	0	0	0	0	0	0	0	0	0	0	0	0.333333	97.6086	3	180.148	0
GTCCTCATAGAGTTCATCTTTG	4	1.32093	0.670318	1.55264	1	0	0	0	0	0	0	0	0	0	0	0	0	0	1	292.826	0	1	0	1	0	0	0	0	0	0	1	0	0	0	0	0	0	0	0	0	0	0	0	0	0.333333	97.6086	3	180.148	0
CGATCCCCGAAGAAGAGCCACCC	4	-1.21911	1	1.45169	1	0	0	0	0	0	0	0	0	0	0	0	0	0	1	292.826	1	1	1	1	0	0	0	0	0	0	1	0	0	0	0	0	0	0	0	0	0	0	0	0	0.333333	97.6086	4	240.197	0
TCTTCTTTGTCTATTCATAGTTT	4	1.06466	1	1.44213	1	0	0	0	0	0	0	0	0	0	0	0	0	0	1	292.826	0	1	0	1	0	0	0	0	0	0	1	0	0	0	0	0	0	0	0	0	0	0	0	0	0.333333	97.6086	2	120.098	0
TGGAGGGCACAATCGGAT	4	1.30906	1	1.40302	1	0	0	0	0	0	0	0	0	0	0	0	0	0	1	292.826	1	1	1	1	0	0	0	0	0	0	1	0	0	0	0	0	0	0	0	0	0	0	0	0	0.333333	97.6086	0	0	0
ATTTATTGGCCTTGTAAGAAATTC	3	1.73871	1	1.36612	1	0	0	0	0	0	0	0	0	0	0	0	0	0	1	292.826	0	1	0	0	0	0	0	0	0	0	1	0	0	0	0	0	0	0	0	0	0	0	0	0	0.333333	97.6086	0	0	0
GCCTCGTCATCTATTTCTGGAAT	3	1.36025	1	1.19731	1	0	0	0	0	0	0	0	0	0	0	0	0	0	1	292.826	0	1	0	1	0	0	0	0	0	0	1	0	0	0	0	0	0	0	0	0	0	0	0	0	0.333333	97.6086	0	0	0
GGAAACTAAAGTATCCAAAGTAAT	3	1.23806	1	1.19174	1	0	0	0	0	0	0	0	0	0	0	0	0	0	1	292.826	0	1	0	0	0	0	0	0	0	0	1	0	0	0	0	0	0	0	0	0	0	0	0	0	0.333333	97.6086	1	60.0492	0
GGGAAATCTGATTCCCTATCAAT	3	1.23806	1	1.1916	1	0	0	0	0	0	0	0	0	0	0	0	0	0	1	292.826	0	1	0	1	0	0	0	0	0	0	1	0	0	0	0	0	0	0	0	0	0	0	0	0	0.333333	97.6086	1	60.0492	0
CCGCCGTTCCTTTCAAGCCCGTTC	3	-1.35612	1	1.1389	1	0	0	0	0	0	0	0	0	0	0	0	0	0	1	292.826	0	1	0	0	0	0	0	0	0	0	1	0	0	0	0	0	0	0	0	0	0	0	0	0	0.333333	97.6086	2	120.098	0
TCTAGAGTCCGACTATCC	3	-1.35612	1	1.13882	1	0	0	0	0	0	0	0	0	0	0	0	0	0	1	292.826	0	1	0	1	0	0	0	0	0	0	1	0	0	0	0	0	0	0	0	0	0	0	0	0	0.333333	97.6086	2	120.098	0
TTATCCGTTGACATATTACTCTT	3	-1.16334	1	1.13324	1	0	0	0	0	0	0	0	0	0	0	0	0	0	1	292.826	0	1	0	1	0	0	0	0	0	0	1	0	0	0	0	0	0	0	0	0	0	0	0	0	0.333333	97.6086	1	60.0492	0
CTCCGATGTCGTTCCCCAATTCCTC	3	-1.16334	1	1.13282	1	0	0	0	0	0	0	0	0	0	0	0	0	0	1	292.826	0	1	0	0	0	0	0	0	0	0	1	0	0	0	0	0	0	0	0	0	0	0	0	0	0.333333	97.6086	1	60.0492	0
GTGAGCTGGGTTATCCTGG	3	-1.16334	1	1.13242	1	0	0	0	0	0	0	0	0	0	0	0	0	0	1	292.826	0	1	0	1	0	0	0	0	0	0	1	0	0	0	0	0	0	0	0	0	0	0	0	0	0.333333	97.6086	1	60.0492	1
GGGCCGCACGCTCTCTACAATGGAG	2	-1.09794	1	-1.15245	1	0	0	0	0	0	0	0	0	0	0	0	0	0	1	292.826	0	1	0	1	0	0	0	0	0	0	1	0	0	0	0	0	0	0	0	0	0	0	0	0	0.333333	97.6086	1	60.0492	0
TCAGGTAATCTACGTTCTGGAATT	2	-1.09794	1	-1.15348	1	0	0	0	0	0	0	0	0	0	0	0	0	0	1	292.826	0	1	0	1	0	0	0	0	0	0	1	0	0	0	0	0	0	0	0	0	0	0	0	0	0.333333	97.6086	1	60.0492	1
ACTTAAGCATACCAATAAGGGAA	2	1.03299	1	-1.15689	1	0	0	0	0	0	0	0	0	0	0	0	0	0	1	292.826	0	1	0	0	0	0	0	0	0	0	1	0	0	0	0	0	0	0	0	0	0	0	0	0	0.333333	97.6086	0	0	0
GGGAGAGGTGAACTCCTGGAA	2	-1.87853	1	-1.21469	1	0	0	0	0	0	0	0	0	0	0	0	0	0	1	292.826	1	1	1	1	0	0	0	0	0	0	1	0	0	0	0	0	0	0	0	0	0	0	0	0	0.333333	97.6086	1	60.0492	1
CGAACGTCGACATAAAGTGCCAAA	2	-1.87853	1	-1.21473	1	0	0	0	0	0	0	0	0	0	0	0	0	0	1	292.826	0	1	0	0	0	0	0	0	0	0	1	0	0	0	0	0	0	0	0	0	0	0	0	0	0.333333	97.6086	1	60.0492	0
CGGACGGCTCGTTATAACAGTAA	2	-1.87853	1	-1.21485	1	0	0	0	0	0	0	0	0	0	0	0	0	0	1	292.826	0	1	0	0	0	0	0	0	0	0	1	0	0	0	0	0	0	0	0	0	0	0	0	0	0.333333	97.6086	1	60.0492	0
GCTCTCGTGCATAGTATAGCGATCA	2	-1.87853	1	-1.21487	1	0	0	0	0	0	0	0	0	0	0	0	0	0	1	292.826	0	1	0	1	0	0	0	0	0	0	1	0	0	0	0	0	0	0	0	0	0	0	0	0	0.333333	97.6086	1	60.0492	0
GAGGGAGCTTGACAGATGGCTAC	2	-1.52782	1	-1.22749	1	0	0	0	0	0	0	0	0	0	0	0	0	0	1	292.826	0	1	0	1	0	0	0	0	0	0	1	0	0	0	0	0	0	0	0	0	0	0	0	0	0.333333	97.6086	0	0	0
CGATCTGTAGGCCTCTTAGCAT	2	-1.52782	1	-1.22763	1	0	0	0	0	0	0	0	0	0	0	0	0	0	1	292.826	1	1	1	1	0	0	0	0	0	0	1	0	0	0	0	0	0	0	0	0	0	0	0	0	0.333333	97.6086	0	0	0
CAGAGCTACTCGTGCTTGCTAACTT	2	-1.52782	1	-1.22778	1	0	0	0	0	0	0	0	0	0	0	0	0	0	1	292.826	0	1	0	0	0	0	0	0	0	0	1	0	0	0	0	0	0	0	0	0	0	0	0	0	0.333333	97.6086	0	0	0
ATTGGGGTGGTTCAGAAAATAA	2	-1.52782	1	-1.22789	1	0	0	0	0	0	0	0	0	0	0	0	0	0	1	292.826	0	1	0	0	0	0	0	0	0	0	1	0	0	0	0	0	0	0	0	0	0	0	0	0	0.333333	97.6086	0	0	0
CGCCCTGGATAGTTTAGT	-1	-1.41698	1	-1.76209	1	0	0	0	0	0	0	0	0	0	0	0	0	0	1	292.826	0	1	0	1	0	0	0	0	0	0	1	0	0	0	0	0	0	0	0	0	0	0	0	0	0.333333	97.6086	0	0	0
CTCTAGTAACTACCTTGTAGCGCG	-1	-1.41698	1	-1.76229	1	0	0	0	0	0	0	0	0	0	0	0	0	0	1	292.826	0	1	0	1	0	0	0	0	0	0	1	0	0	0	0	0	0	0	0	0	0	0	0	0	0.333333	97.6086	0	0	0
GAAGAACGCACAGAATTGCGATA	-1	-1.41698	1	-1.76378	1	0	0	0	0	0	0	0	0	0	0	0	0	0	1	292.826	1	1	1	1	0	0	0	0	0	0	1	0	0	0	0	0	0	0	0	0	0	0	0	0	0.333333	97.6086	0	0	0
GAACCCACGCCTCAGAAGG	-1	-4.87643	1	-1.9757	1	0	0	0	0	0	0	0	0	0	0	0	0	0	1	292.826	0	1	0	1	0	0	0	0	0	0	1	0	0	0	0	0	0	0	0	0	0	0	0	0	0.333333	97.6086	1	60.0492	0
TGTACTAATACACTCTGGATCGT	-1	-4.87643	1	-1.97582	1	0	0	0	0	0	0	0	0	0	0	0	0	0	1	292.826	0	1	0	1	0	0	0	0	0	0	1	0	0	0	0	0	0	0	0	0	0	0	0	0	0.333333	97.6086	1	60.0492	0
ATTTGTCAGGTAAATTCCGGTAAC	-1	-4.87643	1	-1.97688	1	0	0	0	0	0	0	0	0	0	0	0	0	0	1	292.826	0	1	0	1	0	0	0	0	0	0	1	0	0	0	0	0	0	0	0	0	0	0	0	0	0.333333	97.6086	1	60.0492	0
TCCAGCTCCAATCGTGTATATTAAA	-1	-4.87643	1	-1.97703	1	0	0	0	0	0	0	0	0	0	0	0	0	0	1	292.826	1	1	1	1	0	0	0	0	0	0	1	0	0	0	0	0	0	0	0	0	0	0	0	0	0.333333	97.6086	1	60.0492	0
TTTCATGATTTCTGGGGTAGTGGTG	-1	-4.87643	1	-1.97715	1	0	0	0	0	0	0	0	0	0	0	0	0	0	1	292.826	0	1	0	0	0	0	0	0	0	0	1	0	0	0	0	0	0	0	0	0	0	0	0	0	0.333333	97.6086	1	60.0492	0
GCCGGGACCACCAACCCTGGAATTC	-1	-4.87643	1	-1.97715	1	0	0	0	0	0	0	0	0	0	0	0	0	0	1	292.826	0	1	0	1	0	0	0	0	0	0	1	0	0	0	0	0	0	0	0	0	0	0	0	0	0.333333	97.6086	1	60.0492	0
CCCCGCCGTTCCGCGGATCGT	-1	-4.87643	1	-1.97716	1	0	0	0	0	0	0	0	0	0	0	0	0	0	1	292.826	0	1	0	1	0	0	0	0	0	0	1	0	0	0	0	0	0	0	0	0	0	0	0	0	0.333333	97.6086	1	60.0492	0
GGGGACCTTCCGACGGGAATATTCA	-1	-4.87643	1	-1.97793	1	0	0	0	0	0	0	0	0	0	0	0	0	0	1	292.826	0	1	0	1	0	0	0	0	0	0	1	0	0	0	0	0	0	0	0	0	0	0	0	0	0.333333	97.6086	1	60.0492	0
TGGAACCAGCTTCTAGATAGTTC	-1	-4.87643	1	-1.97793	1	0	0	0	0	0	0	0	0	0	0	0	0	0	1	292.826	0	1	0	1	0	0	0	0	0	0	1	0	0	0	0	0	0	0	0	0	0	0	0	0	0.333333	97.6086	1	60.0492	0
CACCTGCGGTATCCGCGGATCG	-1	-4.87643	1	-1.97824	1	0	0	0	0	0	0	0	0	0	0	0	0	0	1	292.826	0	1	0	1	0	0	0	0	0	0	1	0	0	0	0	0	0	0	0	0	0	0	0	0	0.333333	97.6086	1	60.0492	0
CCTCCTAGTGAGGGTCCC	-1	-3.05564	1	-1.99192	1	0	0	0	0	0	0	0	0	0	0	0	0	0	1	292.826	0	1	0	0	0	0	0	0	0	0	1	0	0	0	0	0	0	0	0	0	0	0	0	0	0.333333	97.6086	0	0	0
GCTCTTCAACTGGGATCGTCGG	-1	-3.05564	1	-1.99193	1	0	0	0	0	0	0	0	0	0	0	0	0	0	1	292.826	0	1	0	1	0	0	0	0	0	0	1	0	0	0	0	0	0	0	0	0	0	0	0	0	0.333333	97.6086	0	0	0
ATTCCAGGTGCAACTACACCAC	-1	-3.05564	1	-1.992	1	0	0	0	0	0	0	0	0	0	0	0	0	0	1	292.826	0	1	0	1	0	0	0	0	0	0	1	0	0	0	0	0	0	0	0	0	0	0	0	0	0.333333	97.6086	0	0	0
ATGGTGTAGGGGCTCCTG	#N/A	#N/A	1	-5.69157	1	0	0	0	0	0	0	0	0	0	0	0	0	0	1	292.826	1	1	1	1	0	0	0	0	0	0	1	0	0	0	0	0	0	0	0	0	0	0	0	0	0.333333	97.6086	0	0	0
GATAGACGGGGATCTCTGG	#N/A	#N/A	1	-5.69694	1	0	0	0	0	0	0	0	0	0	0	0	0	0	1	292.826	1	1	1	1	0	0	0	0	0	0	1	0	0	0	0	0	0	0	0	0	0	0	0	0	0.333333	97.6086	0	0	0
AGTCCGCCTATCCTCCGGGG	#N/A	#N/A	1	-5.70285	1	0	0	0	0	0	0	0	0	0	0	0	0	0	1	292.826	0	1	0	1	0	0	0	0	0	0	1	0	0	0	0	0	0	0	0	0	0	0	0	0	0.333333	97.6086	0	0	0
AATTCCAGGGTTTGCTGTATTCTT	#N/A	#N/A	1	-5.70705	1	0	0	0	0	0	0	0	0	0	0	0	0	0	1	292.826	0	1	0	1	0	0	0	0	0	0	1	0	0	0	0	0	0	0	0	0	0	0	0	0	0.333333	97.6086	0	0	0
CGACGATCCATCGTGGGAAAA	#N/A	#N/A	1	-5.70705	1	0	0	0	0	0	0	0	0	0	0	0	0	0	1	292.826	0	1	0	1	0	0	0	0	0	0	1	0	0	0	0	0	0	0	0	0	0	0	0	0	0.333333	97.6086	0	0	0
AGTGACGTAGTGTTCTCTGGAAT	#N/A	#N/A	1	-5.70705	1	0	0	0	0	0	0	0	0	0	0	0	0	0	1	292.826	0	1	0	1	0	0	0	0	0	0	1	0	0	0	0	0	0	0	0	0	0	0	0	0	0.333333	97.6086	0	0	0
GGCGGGCAAACAGCCCTGGAATT	#N/A	#N/A	1	-5.70705	1	0	0	0	0	0	0	0	0	0	0	0	0	0	1	292.826	1	1	1	1	0	0	0	0	0	0	1	0	0	0	0	0	0	0	0	0	0	0	0	0	0.333333	97.6086	0	0	0
GATTGAAAGAGACTGTGGAA	#N/A	#N/A	1	-5.71158	1	0	0	0	0	0	0	0	0	0	0	0	0	0	1	292.826	1	1	1	1	0	0	0	0	0	0	1	0	0	0	0	0	0	0	0	0	0	0	0	0	0.333333	97.6086	0	0	0
AACTCCATTCACCGGTAGTCA	#N/A	#N/A	1	-5.71158	1	0	0	0	0	0	0	0	0	0	0	0	0	0	1	292.826	0	1	0	1	0	0	0	0	0	0	1	0	0	0	0	0	0	0	0	0	0	0	0	0	0.333333	97.6086	0	0	0
GATTTCACATGAGAAATTAGAGT	#N/A	#N/A	1	-5.71158	1	0	0	0	0	0	0	0	0	0	0	0	0	0	1	292.826	0	1	0	1	0	0	0	0	0	0	1	0	0	0	0	0	0	0	0	0	0	0	0	0	0.333333	97.6086	0	0	0
GAAGTCCATAACCTCAAGATTT	#N/A	#N/A	1	-5.71158	1	0	0	0	0	0	0	0	0	0	0	0	0	0	1	292.826	0	1	0	0	0	0	0	0	0	0	1	0	0	0	0	0	0	0	0	0	0	0	0	0	0.333333	97.6086	0	0	0
AGAGTTATACAGATCGTC	#N/A	#N/A	1	-5.71158	1	0	0	0	0	0	0	0	0	0	0	0	0	0	1	292.826	0	1	0	1	0	0	0	0	0	0	1	0	0	0	0	0	0	0	0	0	0	0	0	0	0.333333	97.6086	0	0	0
CTACGTAGTGAGGGTCCCCG	#N/A	#N/A	1	-5.71158	1	0	0	0	0	0	0	0	0	0	0	0	0	0	1	292.826	0	1	0	1	0	0	0	0	0	0	1	0	0	0	0	0	0	0	0	0	0	0	0	0	0.333333	97.6086	0	0	0
TTGGCTTTGTAAAGCCTGGAATT	#N/A	#N/A	1	-5.71158	1	0	0	0	0	0	0	0	0	0	0	0	0	0	1	292.826	1	1	1	1	0	0	0	0	0	0	1	0	0	0	0	0	0	0	0	0	0	0	0	0	0.333333	97.6086	0	0	0
GAAAACTAATTAGGCCGATCG	#N/A	#N/A	1	-5.71158	1	0	0	0	0	0	0	0	0	0	0	0	0	0	1	292.826	0	1	0	1	0	0	0	0	0	0	1	0	0	0	0	0	0	0	0	0	0	0	0	0	0.333333	97.6086	0	0	0
ACTACGACATTAATAAAAATA	#N/A	#N/A	1	-5.71158	1	0	0	0	0	0	0	0	0	0	0	0	0	0	1	292.826	0	1	0	1	0	0	0	0	0	0	1	0	0	0	0	0	0	0	0	0	0	0	0	0	0.333333	97.6086	0	0	0
CGATCCCAAGGGGAGGGG	#N/A	#N/A	1	-5.71158	1	0	0	0	0	0	0	0	0	0	0	0	0	0	1	292.826	0	1	0	1	0	0	0	0	0	0	1	0	0	0	0	0	0	0	0	0	0	0	0	0	0.333333	97.6086	0	0	0
GACGATCGCAGAGCCTGCGGCTT	#N/A	#N/A	1	-5.71158	1	0	0	0	0	0	0	0	0	0	0	0	0	0	1	292.826	0	1	0	1	0	0	0	0	0	0	1	0	0	0	0	0	0	0	0	0	0	0	0	0	0.333333	97.6086	0	0	0
CTGAACGTGGTTTGCCACGTGT	#N/A	#N/A	1	-5.71158	1	0	0	0	0	0	0	0	0	0	0	0	0	0	1	292.826	0	1	0	0	0	0	0	0	0	0	1	0	0	0	0	0	0	0	0	0	0	0	0	0	0.333333	97.6086	0	0	0
ACGGATAATTTCGGCGACTTCCC	#N/A	#N/A	1	-5.71158	1	0	0	0	0	0	0	0	0	0	0	0	0	0	1	292.826	0	1	0	1	0	0	0	0	0	0	1	0	0	0	0	0	0	0	0	0	0	0	0	0	0.333333	97.6086	0	0	0
CGACGATCCACGAAGGGAAAG	#N/A	#N/A	1	-5.71158	1	0	0	0	0	0	0	0	0	0	0	0	0	0	1	292.826	0	1	0	1	0	0	0	0	0	0	1	0	0	0	0	0	0	0	0	0	0	0	0	0	0.333333	97.6086	0	0	0
GTTTGGCTGGGAAACTGGAAT	#N/A	#N/A	1	-5.71158	1	0	0	0	0	0	0	0	0	0	0	0	0	0	1	292.826	1	1	1	1	0	0	0	0	0	0	1	0	0	0	0	0	0	0	0	0	0	0	0	0	0.333333	97.6086	0	0	0
TGGTGATTTCCTCACCTGGAAT	#N/A	#N/A	1	-5.71158	1	0	0	0	0	0	0	0	0	0	0	0	0	0	1	292.826	0	1	0	1	0	0	0	0	0	0	1	0	0	0	0	0	0	0	0	0	0	0	0	0	0.333333	97.6086	0	0	0
CGGTTCTTCCCGCCTCGCCA	#N/A	#N/A	1	-5.71158	1	0	0	0	0	0	0	0	0	0	0	0	0	0	1	292.826	0	1	0	1	0	0	0	0	0	0	1	0	0	0	0	0	0	0	0	0	0	0	0	0	0.333333	97.6086	0	0	0
GGGGTGATTCAGTAAATAACGGGA	10.5	4.18133	0.133831	3.83017	1	2	561.64	0	2	0	2	0	0	0	0	0	0	2	0	0	0	0	0	0	0	0	0	0	0	0	0	0	0	0	0	0	0	0	0	0	0	0	0	0	0.666667	187.213	3	180.148	0
CACGACGGTCTTATCCCAGCTCACG	9	3.34471	0.176156	3.2629	1	2	561.64	0	2	0	2	0	0	0	0	0	0	2	0	0	0	0	0	0	0	0	0	0	0	0	0	0	0	0	0	0	0	0	0	0	0	0	0	0	0.666667	187.213	5	300.246	0
CAATCATTTATCGGTGTCATGTACG	6.5	2.16683	0.361533	2.39506	1	2	561.64	0	2	0	0	0	0	0	0	0	0	2	0	0	0	0	0	0	0	0	0	0	0	0	0	0	0	0	0	0	0	0	0	0	0	0	0	0	0.666667	187.213	7	420.345	0
CCAATTGTTCCGGTTAATCCTTCTC	6	2.31475	0.486085	2.20208	1	2	561.64	0	2	0	0	0	0	0	0	0	0	2	0	0	0	0	0	0	0	0	0	0	0	0	0	0	0	0	0	0	0	0	0	0	0	0	0	0	0.666667	187.213	2	120.098	0
GTGAACTATAGTTGAACGGATTGA	5.5	1.81938	0.609848	1.96497	1	2	561.64	0	2	0	0	0	0	0	0	0	0	2	0	0	0	0	0	0	0	0	0	0	0	0	0	0	0	0	0	0	0	0	0	0	0	0	0	0	0.666667	187.213	4	240.197	0
AAGGGAAGTCTTCAACATAGCTCT	4	1.76585	0.620644	1.66993	1	2	561.64	0	2	0	1	0	0	0	0	0	0	2	0	0	0	0	0	0	0	0	0	0	0	0	0	0	0	0	0	0	0	0	0	0	0	0	0	0	0.666667	187.213	3	180.148	0
TGAATTTCTTACAGAGCCAATAAAT	3.5	1.13687	1	1.33393	1	2	561.64	0	2	0	1	0	0	0	0	0	0	2	0	0	0	0	0	0	0	0	0	0	0	0	0	0	0	0	0	0	0	0	0	0	0	0	0	0	0.666667	187.213	4	240.197	0
GCACCCGAGAAATCCAGGGGGCC	2.5	-1.1637	1	1.00404	1	2	561.64	0	2	0	2	0	0	0	0	0	0	2	0	0	0	0	0	0	0	0	0	0	0	0	0	0	0	0	0	0	0	0	0	0	0	0	0	0	0.666667	187.213	3	180.148	0
ACTGGCGATGCCCGATGAACCGAA	2.5	-1.01343	1	-1.00807	1	2	561.64	0	2	0	0	0	0	0	0	0	0	2	0	0	0	0	0	0	0	0	0	0	0	0	0	0	0	0	0	0	0	0	0	0	0	0	0	0	0.666667	187.213	1	60.0492	0
GTCCGACGATCCGTCGGGGG	2	-1.80151	1	-1.30753	1	2	561.64	0	2	0	2	0	0	0	0	0	0	2	0	0	0	0	0	0	0	0	0	0	0	0	0	0	0	0	0	0	0	0	0	0	0	0	0	0	0.666667	187.213	2	120.098	0
TCATCCTCGGCACTGTCACCCTG	1.5	-1.5492	1	-1.51568	1	2	561.64	0	2	0	2	0	0	0	0	0	0	2	0	0	0	0	0	0	0	0	0	0	0	0	0	0	0	0	0	0	0	0	0	0	0	0	0	0	0.666667	187.213	1	60.0492	0
TCGAAATGTCTAATTGACATCCCC	1.5	-2.60103	0.698234	-1.65943	1	2	561.64	0	2	0	2	0	0	0	0	0	0	2	0	0	0	0	0	0	0	0	0	0	0	0	0	0	0	0	0	0	0	0	0	0	0	0	0	0	0.666667	187.213	2	120.098	0
CTACGAGCGTTTGAATCACAGCAA	-2	-9.35299	0.354514	-3.69027	1	2	561.64	0	2	0	2	0	0	0	0	0	0	2	0	0	0	0	0	0	0	0	0	0	0	0	0	0	0	0	0	0	0	0	0	0	0	0	0	0	0.666667	187.213	1	60.0492	0
CGACGATCATCAACGTGGGAA	-2	-5.86071	0.354359	-3.74659	1	2	561.64	0	2	0	2	0	0	0	0	0	0	2	0	0	0	0	0	0	0	0	0	0	0	0	0	0	0	0	0	0	0	0	0	0	0	0	0	0	0.666667	187.213	0	0	0
TATTGAAGAAATAGATCGTCG	#N/A	#N/A	0.395586	-10.272	1	2	561.64	0	2	0	2	0	0	0	0	0	0	2	0	0	0	0	0	0	0	0	0	0	0	0	0	0	0	0	0	0	0	0	0	0	0	0	0	0	0.666667	187.213	0	0	0
GTGAAACCACCGTCAAGGGAACGG	16.5	6.55332	0.0353321	6.20186	1	1	280.82	0	1	0	1	0	0	0	0	0	0	1	1	292.826	0	1	0	1	0	0	0	0	0	0	1	0	0	0	0	0	0	0	0	0	0	0	0	0	0.666667	191.215	5	300.246	0
AAGGAAAACTCTATAGAACGTACAT	7	3.24843	0.212737	3.00717	1	1	280.82	0	1	0	1	0	0	0	0	0	0	1	1	292.826	0	1	0	1	0	0	0	0	0	0	1	0	0	0	0	0	0	0	0	0	0	0	0	0	0.666667	191.215	4	240.197	0
CCCATTACACCGACTCATTATCTTT	6	2.01074	0.459797	2.15705	1	1	280.82	0	1	0	1	0	0	0	0	0	0	1	1	292.826	0	1	0	1	0	0	0	0	0	0	1	0	0	0	0	0	0	0	0	0	0	0	0	0	0.666667	191.215	3	180.148	0
CAGAACGAATACTGAGCCAGAGAG	5.5	1.78131	0.586372	2.00803	1	1	280.82	0	1	0	0	0	0	0	0	0	0	1	1	292.826	0	1	0	1	0	0	0	0	0	0	1	0	0	0	0	0	0	0	0	0	0	0	0	0	0.666667	191.215	4	240.197	0
ACTCCCCCTGATGTCCATAAACTCA	5	1.61425	0.584248	1.84744	1	1	280.82	0	1	0	1	0	0	0	0	0	0	1	1	292.826	0	1	0	1	0	0	0	0	0	0	1	0	0	0	0	0	0	0	0	0	0	0	0	0	0.666667	191.215	4	240.197	0
TATCGCAATTCCGTGCGTTCTTCAT	4.5	1.70276	0.576402	1.7457	1	1	280.82	0	1	0	1	0	0	0	0	0	0	1	1	292.826	0	1	0	0	0	0	0	0	0	0	1	0	0	0	0	0	0	0	0	0	0	0	0	0	0.666667	191.215	3	180.148	0
AGGCAGCAGGCCCGTAAATTACCCA	4.5	1.32244	0.77482	1.69695	1	1	280.82	0	1	0	1	0	0	0	0	0	0	1	1	292.826	0	1	0	1	0	0	0	0	0	0	1	0	0	0	0	0	0	0	0	0	0	0	0	0	0.666667	191.215	6	360.295	0
AACGGCGGGGAACGCCTGGAAT	4	1.34251	0.766675	1.51535	1	1	280.82	0	1	0	1	0	0	0	0	0	0	1	1	292.826	1	1	1	1	0	0	0	0	0	0	1	0	0	0	0	0	0	0	0	0	0	0	0	0	0.666667	191.215	3	180.148	3
CGAGGAATTGGGTATCGACATCGGA	4	1.34251	0.764191	1.51528	1	1	280.82	0	1	0	0	0	0	0	0	0	0	1	1	292.826	0	1	0	0	0	0	0	0	0	0	1	0	0	0	0	0	0	0	0	0	0	0	0	0	0.666667	191.215	3	180.148	0
TCAATCCGTTCAATTATAGTTCAC	3.5	1.36259	1	1.33582	1	1	280.82	0	1	0	0	0	0	0	0	0	0	1	1	292.826	0	1	0	0	0	0	0	0	0	0	1	0	0	0	0	0	0	0	0	0	0	0	0	0	0.666667	191.215	0	0	0
CAATCAATACTATCGGGTATTGAA	3	1.13921	1	1.25808	1	1	280.82	0	1	0	1	0	0	0	0	0	0	1	1	292.826	0	1	0	1	0	0	0	0	0	0	1	0	0	0	0	0	0	0	0	0	0	0	0	0	0.666667	191.215	4	240.197	0
TAAATAGAATACCCCAGGTAAGGG	3	-1.06387	1	1.10589	1	1	280.82	0	1	0	1	0	0	0	0	0	0	1	1	292.826	0	1	0	1	0	0	0	0	0	0	1	0	0	0	0	0	0	0	0	0	0	0	0	0	0.666667	191.215	1	60.0492	0
CTACCCAATAATTCATGAAAGAACT	2.5	-1.10654	1	1.00431	1	1	280.82	0	1	0	0	0	0	0	0	0	0	1	1	292.826	0	1	0	0	0	0	0	0	0	0	1	0	0	0	0	0	0	0	0	0	0	0	0	0	0.666667	191.215	2	120.098	0
AATTCTCGGGTTCAAAGGAACTCCA	2.5	-1.70714	1	-1.03936	1	1	280.82	0	1	0	1	0	0	0	0	0	0	1	1	292.826	0	1	0	1	0	0	0	0	0	0	1	0	0	0	0	0	0	0	0	0	0	0	0	0	0.666667	191.215	4	240.197	0
CTGCTGGCACCTGTCTTGCCCTCCA	2	-1.35747	1	-1.20542	1	1	280.82	0	1	0	1	0	0	0	0	0	0	1	1	292.826	0	1	0	1	0	0	0	0	0	0	1	0	0	0	0	0	0	0	0	0	0	0	0	0	0.666667	191.215	2	120.098	0
GAGGAATTGGGCTACGACATCGGAG	2	-1.65057	1	-1.26918	1	1	280.82	0	1	0	0	0	0	0	0	0	0	1	1	292.826	0	1	0	0	0	0	0	0	0	0	1	0	0	0	0	0	0	0	0	0	0	0	0	0	0.666667	191.215	1	60.0492	0
GTTGAAGAGCCACCCCTGGAA	1.5	-1.7556	1	-1.52311	1	1	280.82	1	1	1	1	0	0	0	0	0	0	1	1	292.826	1	1	1	1	0	0	0	0	0	0	1	0	0	0	0	0	0	0	0	0	0	0	0	0	0.666667	191.215	2	120.098	2
CGGTCTTGGTACGTTTTCCCGTG	-2	-5.98599	0.26534	-3.64236	1	1	280.82	1	1	1	1	0	0	0	0	0	0	1	1	292.826	0	1	0	1	0	0	0	0	0	0	1	0	0	0	0	0	0	0	0	0	0	0	0	0	0.666667	191.215	0	0	0
AATTCCAGGCGGCGCCTGCTGCC	#N/A	#N/A	0.507684	-10.3668	1	1	280.82	1	1	1	1	0	0	0	0	0	0	1	1	292.826	1	1	1	1	0	0	0	0	0	0	1	0	0	0	0	0	0	0	0	0	0	0	0	0	0.666667	191.215	0	0	0
GACAGAATCCTAGGATTTCACCTC	8	3.38691	0.189608	3.46923	1	0	0	0	0	0	0	0	0	0	0	0	0	0	2	585.652	0	2	0	2	0	0	0	0	0	0	2	0	0	0	0	0	0	0	0	0	0	0	0	0	0.666667	195.217	6	360.295	0
GTTCCTTGGCAACAGAGAATTCCAG	7.5	1.91054	0.333333	2.75138	1	0	0	0	0	0	0	0	0	0	0	0	0	0	2	585.652	0	2	0	2	0	0	0	0	0	0	2	0	0	0	0	0	0	0	0	0	0	0	0	0	0.666667	195.217	12	720.591	0
TACTTAAGCGCGGCTTAACGGCGGG	7	2.23569	0.373643	2.52209	1	0	0	0	0	0	0	0	0	0	0	0	0	0	2	585.652	0	2	0	2	0	0	0	0	0	0	2	0	0	0	0	0	0	0	0	0	0	0	0	0	0.666667	195.217	4	240.197	0
GATCTTGGTGGTACTGCTGGAATT	5	1.20863	0.804821	1.80593	1	0	0	0	0	0	0	0	0	0	0	0	0	0	2	585.652	0	2	0	2	0	0	0	0	0	0	2	0	0	0	0	0	0	0	0	0	0	0	0	0	0.666667	195.217	7	420.345	2
GAACCGTTGTATCACGCCACTGG	3	1.29915	1	1.27962	1	0	0	0	0	0	0	0	0	0	0	0	0	0	2	585.652	0	2	0	2	0	0	0	0	0	0	2	0	0	0	0	0	0	0	0	0	0	0	0	0	0.666667	195.217	1	60.0492	0
GAGATCCGGGTTAGGCTGGAATT	3	1.23806	1	1.27735	1	0	0	0	0	0	0	0	0	0	0	0	0	0	2	585.652	0	2	0	2	0	0	0	0	0	0	2	0	0	0	0	0	0	0	0	0	0	0	0	0	0.666667	195.217	2	120.098	0
ATCAAATAGTGTTTAGAATCTAACA	2.5	-1.21345	1	1.04654	1	0	0	0	0	0	0	0	0	0	0	0	0	0	2	585.652	0	2	0	2	0	0	0	0	0	0	2	0	0	0	0	0	0	0	0	0	0	0	0	0	0.666667	195.217	3	180.148	0
GGGCAGGGACGGAGTCATCTCGAGT	2	-2.43821	1	-1.22031	1	0	0	0	0	0	0	0	0	0	0	0	0	0	2	585.652	0	2	0	2	0	0	0	0	0	0	2	0	0	0	0	0	0	0	0	0	0	0	0	0	0.666667	195.217	4	240.197	0
CATTGAGTTCAGCGTTGGACACCTG	1.5	-1.79234	1	-1.43107	1	0	0	0	0	0	0	0	0	0	0	0	0	0	2	585.652	0	2	0	1	0	0	0	0	0	0	2	0	0	0	0	0	0	0	0	0	0	0	0	0	0.666667	195.217	2	120.098	0
CGATCCAACGCAGTTGTA	1.5	-1.79234	1	-1.43123	1	0	0	0	0	0	0	0	0	0	0	0	0	0	2	585.652	1	2	1	2	0	0	0	0	0	0	2	0	0	0	0	0	0	0	0	0	0	0	0	0	0.666667	195.217	2	120.098	0
GAGCTGGACTCTAGTCCG	-1	-4.87643	1	-2.13207	1	0	0	0	0	0	0	0	0	0	0	0	0	0	2	585.652	0	2	0	2	0	0	0	0	0	0	2	0	0	0	0	0	0	0	0	0	0	0	0	0	0.666667	195.217	2	120.098	0
TCCCTTAACTTACGCATATCAATA	-1	-4.87643	1	-2.1323	1	0	0	0	0	0	0	0	0	0	0	0	0	0	2	585.652	0	2	0	2	0	0	0	0	0	0	2	0	0	0	0	0	0	0	0	0	0	0	0	0	0.666667	195.217	2	120.098	0
TACTTTTTGCGTTATACTTTCAG	-1	-3.75705	1	-2.16728	1	0	0	0	0	0	0	0	0	0	0	0	0	0	2	585.652	0	2	0	2	0	0	0	0	0	0	2	0	0	0	0	0	0	0	0	0	0	0	0	0	0.666667	195.217	1	60.0492	0
GAAAGGGAATACGCTTAATAGTTCT	-1	-3.05564	1	-2.18441	1	0	0	0	0	0	0	0	0	0	0	0	0	0	2	585.652	0	2	0	2	0	0	0	0	0	0	2	0	0	0	0	0	0	0	0	0	0	0	0	0	0.666667	195.217	0	0	0
CAGCTTATCAGGCCTACACCGCTGT	-2	-2.83397	1	-2.957	1	0	0	0	0	0	0	0	0	0	0	0	0	0	2	585.652	0	2	0	2	0	0	0	0	0	0	2	0	0	0	0	0	0	0	0	0	0	0	0	0	0.666667	195.217	0	0	0
TTTATTGTTCCTGTCACTTATCGCA	-2	-9.75286	0.558285	-3.47902	1	0	0	0	0	0	0	0	0	0	0	0	0	0	2	585.652	0	2	0	2	0	0	0	0	0	0	2	0	0	0	0	0	0	0	0	0	0	0	0	0	0.666667	195.217	1	60.0492	0
CAGGGACGTATACATCTCGAGTTAA	11	1.90923	0.228999	3.92543	1	0	0	0	0	0	0	0	0	0	0	0	0	0	0	0	0	0	0	0	0	0	0	0	0	0	0	1	690.608	0	1	0	1	0	0	0	0	0	0	1	0.333333	230.203	5	300.246	0
ACACGTTCTTAGTACTACAGTC	12	1.41114	0.302417	3.70656	1	0	0	0	0	0	0	0	0	0	0	0	0	0	0	0	0	0	0	0	0	0	0	0	0	0	0	1	690.608	0	1	0	1	0	0	0	0	0	0	1	0.333333	230.203	8	480.394	0
GGACACCTGCGTCATCTTGTAACAG	10	1.55818	0.319988	3.46665	1	0	0	0	0	0	0	0	0	0	0	0	0	0	0	0	0	0	0	0	0	0	0	0	0	0	0	1	690.608	0	1	0	1	0	0	0	0	0	0	1	0.333333	230.203	6	360.295	0
GTAATGGGTGAGTCACCTGGAATTC	11	1.376	0.394124	3.44462	1	0	0	0	0	0	0	0	0	0	0	0	0	0	0	0	0	0	0	0	0	0	0	0	0	0	0	1	690.608	1	1	1	1	0	0	0	0	0	0	1	0.333333	230.203	6	360.295	5
CGTACATGACATGTATAAATGATTG	10	1.50133	0.378574	3.32266	1	0	0	0	0	0	0	0	0	0	0	0	0	0	0	0	0	0	0	0	0	0	0	0	0	0	0	1	690.608	0	1	0	0	0	0	0	0	0	0	1	0.333333	230.203	4	240.197	0
CTGAATGCTGCCTGTTTCTTTTT	8	1.32743	0.527027	2.72709	1	0	0	0	0	0	0	0	0	0	0	0	0	0	0	0	0	0	0	0	0	0	0	0	0	0	0	1	690.608	0	1	0	1	0	0	0	0	0	0	1	0.333333	230.203	2	120.098	0
TTCAGAGTGCGACCGTCCGACG	9	1.09344	0.569755	2.62707	1	0	0	0	0	0	0	0	0	0	0	0	0	0	0	0	0	0	0	0	0	0	0	0	0	0	0	1	690.608	0	1	0	1	0	0	0	0	0	0	1	0.333333	230.203	3	180.148	0
TATGACGGTGCTTGTGAATTAGGAA	7	1.34914	0.54842	2.56964	1	0	0	0	0	0	0	0	0	0	0	0	0	0	0	0	0	0	0	0	0	0	0	0	0	0	0	1	690.608	0	1	0	1	0	0	0	0	0	0	1	0.333333	230.203	2	120.098	0
ACACACGTTCCTATTTCTACAGTC	7	-1.22563	0.748826	2.1323	1	0	0	0	0	0	0	0	0	0	0	0	0	0	0	0	0	0	0	0	0	0	0	0	0	0	0	1	690.608	0	1	0	0	0	0	0	0	0	0	1	0.333333	230.203	3	180.148	0
CGCGCATGAATGCATCACCGTGAT	5	-1.33215	1	1.74333	1	0	0	0	0	0	0	0	0	0	0	0	0	0	0	0	0	0	0	0	0	0	0	0	0	0	0	1	690.608	0	1	0	1	0	0	0	0	0	0	1	0.333333	230.203	2	120.098	0
CTAGTAACTCCATCGTAGCGCGC	5	-1.43092	1	1.73959	1	0	0	0	0	0	0	0	0	0	0	0	0	0	0	0	0	0	0	0	0	0	0	0	0	0	0	1	690.608	0	1	0	1	0	0	0	0	0	0	1	0.333333	230.203	3	180.148	0
CGCCCAGGAAGCTAAACTATCCAA	6	-1.20108	1	1.6635	1	0	0	0	0	0	0	0	0	0	0	0	0	0	0	0	0	0	0	0	0	0	0	0	0	0	0	1	690.608	0	1	0	1	0	0	0	0	0	0	1	0.333333	230.203	0	0	0
TATTACTGTTATACTGAGCCGTCCG	5	-2.05521	1	1.54733	1	0	0	0	0	0	0	0	0	0	0	0	0	0	0	0	0	0	0	0	0	0	0	0	0	0	0	1	690.608	0	1	0	1	0	0	0	0	0	0	1	0.333333	230.203	4	240.197	0
ACACGTGCTGAGTTCTACAG	4	-2.50239	1	1.28519	1	0	0	0	0	0	0	0	0	0	0	0	0	0	0	0	0	0	0	0	0	0	0	0	0	0	0	1	690.608	0	1	0	1	0	0	0	0	0	0	1	0.333333	230.203	3	180.148	0
TCCCTTAACTTAACCTCTGGAAT	4	-1.98711	1	1.27381	1	0	0	0	0	0	0	0	0	0	0	0	0	0	0	0	0	0	0	0	0	0	0	0	0	0	0	1	690.608	0	1	0	1	0	0	0	0	0	0	1	0.333333	230.203	1	60.0492	0
GGTCTGTAGGTCAGTCGGTTAGA	4	-1.98711	1	1.27156	1	0	0	0	0	0	0	0	0	0	0	0	0	0	0	0	0	0	0	0	0	0	0	0	0	0	0	1	690.608	0	1	0	1	0	0	0	0	0	0	1	0.333333	230.203	1	60.0492	0
AGAGTTCTACAGGTCCGACGATC	3	-2.11355	1	1.13434	1	0	0	0	0	0	0	0	0	0	0	0	0	0	0	0	0	0	0	0	0	0	0	0	0	0	0	1	690.608	0	1	0	1	0	0	0	0	0	0	1	0.333333	230.203	2	120.098	0
TTAAATAGAATCCCGCAGGTAAG	3	-1.73381	1	1.11635	1	0	0	0	0	0	0	0	0	0	0	0	0	0	0	0	0	0	0	0	0	0	0	0	0	0	0	1	690.608	0	1	0	1	0	0	0	0	0	0	1	0.333333	230.203	0	0	0
TGTGTTTGATCTGTGCGAGAA	3	-2.74364	1	1.02295	1	0	0	0	0	0	0	0	0	0	0	0	0	0	0	0	0	0	0	0	0	0	0	0	0	0	0	1	690.608	0	1	0	1	0	0	0	0	0	0	1	0.333333	230.203	1	60.0492	0
CTGAACGTGTCTAGTATTGTGTA	2	-1.67093	1	-1.0316	1	0	0	0	0	0	0	0	0	0	0	0	0	0	0	0	0	0	0	0	0	0	0	0	0	0	0	1	690.608	0	1	0	1	0	0	0	0	0	0	1	0.333333	230.203	0	0	0
GGCAGCAGGCGCCTCCTGGAATT	2	-4.43036	1	-1.32373	1	0	0	0	0	0	0	0	0	0	0	0	0	0	0	0	0	0	0	0	0	0	0	0	0	0	0	1	690.608	0	1	0	1	0	0	0	0	0	0	1	0.333333	230.203	1	60.0492	0
GACCCTCACCACGAGGATCGT	2	-4.43036	1	-1.32574	1	0	0	0	0	0	0	0	0	0	0	0	0	0	0	0	0	0	0	0	0	0	0	0	0	0	0	1	690.608	1	1	1	1	0	0	0	0	0	0	1	0.333333	230.203	1	60.0492	1
TCTCTTCATGTGATAGCTTTCCTG	2	-3.60325	1	-1.4121	1	0	0	0	0	0	0	0	0	0	0	0	0	0	0	0	0	0	0	0	0	0	0	0	0	0	0	1	690.608	0	1	0	1	0	0	0	0	0	0	1	0.333333	230.203	0	0	0
TGTCGAACCCCTAGTCCTCGTTATC	2	-3.60325	1	-1.41298	1	0	0	0	0	0	0	0	0	0	0	0	0	0	0	0	0	0	0	0	0	0	0	0	0	0	0	1	690.608	0	1	0	1	0	0	0	0	0	0	1	0.333333	230.203	0	0	0
AGAAAAAGGAAGCCCACTGGAA	2	-3.60325	1	-1.41493	1	0	0	0	0	0	0	0	0	0	0	0	0	0	0	0	0	0	0	0	0	0	0	0	0	0	0	1	690.608	0	1	0	1	0	0	0	0	0	0	1	0.333333	230.203	0	0	0
CCGTGGCTCAGTCACGGTGGAATT	-1	-3.34185	1	-1.90746	1	0	0	0	0	0	0	0	0	0	0	0	0	0	0	0	0	0	0	0	0	0	0	0	0	0	0	1	690.608	0	1	0	1	0	0	0	0	0	0	1	0.333333	230.203	0	0	0
GCGATGCTGGATGCACCGAAC	-1	-3.34185	1	-1.9076	1	0	0	0	0	0	0	0	0	0	0	0	0	0	0	0	0	0	0	0	0	0	0	0	0	0	0	1	690.608	0	1	0	0	0	0	0	0	0	0	1	0.333333	230.203	0	0	0
TTGGATTGACGGACTGTAGA	-1	-3.34185	1	-1.90838	1	0	0	0	0	0	0	0	0	0	0	0	0	0	0	0	0	0	0	0	0	0	0	0	0	0	0	1	690.608	0	1	0	0	0	0	0	0	0	0	1	0.333333	230.203	0	0	0
TTCCTTGGCCCCTGAGAATTCC	-1	-11.5007	0.570615	-2.25237	1	0	0	0	0	0	0	0	0	0	0	0	0	0	0	0	0	0	0	0	0	0	0	0	0	0	0	1	690.608	0	1	0	0	0	0	0	0	0	0	1	0.333333	230.203	1	60.0492	0
GCATGGCTGGTCGTGCCTGGAAT	-1	-11.5007	0.570926	-2.25343	1	0	0	0	0	0	0	0	0	0	0	0	0	0	0	0	0	0	0	0	0	0	0	0	0	0	0	1	690.608	0	1	0	1	0	0	0	0	0	0	1	0.333333	230.203	1	60.0492	0
GGCTCTAAGCAGCGTTACTTCCGTG	-1	-11.5007	0.571036	-2.2538	1	0	0	0	0	0	0	0	0	0	0	0	0	0	0	0	0	0	0	0	0	0	0	0	0	0	0	1	690.608	0	1	0	1	0	0	0	0	0	0	1	0.333333	230.203	1	60.0492	0
CGGAGAGGGAGCGCCCCC	-1	-11.5007	0.571083	-2.25396	1	0	0	0	0	0	0	0	0	0	0	0	0	0	0	0	0	0	0	0	0	0	0	0	0	0	0	1	690.608	0	1	0	1	0	0	0	0	0	0	1	0.333333	230.203	1	60.0492	0
AGGAAAAGAAACCTCTGGAAT	-1	-11.5007	0.571146	-2.25417	1	0	0	0	0	0	0	0	0	0	0	0	0	0	0	0	0	0	0	0	0	0	0	0	0	0	0	1	690.608	1	1	1	1	0	0	0	0	0	0	1	0.333333	230.203	1	60.0492	0
CGACCAGCCAGGCTGCTGATCGT	-1	-11.5007	0.571789	-2.25634	1	0	0	0	0	0	0	0	0	0	0	0	0	0	0	0	0	0	0	0	0	0	0	0	0	0	0	1	690.608	0	1	0	1	0	0	0	0	0	0	1	0.333333	230.203	1	60.0492	0
ATGGTGAACTATCATCTGGAAT	-1	-7.20649	0.571949	-2.29216	1	0	0	0	0	0	0	0	0	0	0	0	0	0	0	0	0	0	0	0	0	0	0	0	0	0	0	1	690.608	1	1	1	1	0	0	0	0	0	0	1	0.333333	230.203	0	0	0
AACGGGTGTAACCTACTTGATATG	-1	-7.20649	0.572335	-2.29361	1	0	0	0	0	0	0	0	0	0	0	0	0	0	0	0	0	0	0	0	0	0	0	0	0	0	0	1	690.608	0	1	0	0	0	0	0	0	0	0	1	0.333333	230.203	0	0	0
TCCAGTTGGACACAACGGT	#N/A	#N/A	0.602923	-6.5336	1	0	0	0	0	0	0	0	0	0	0	0	0	0	0	0	0	0	0	0	0	0	0	0	0	0	0	1	690.608	1	1	1	1	0	0	0	0	0	0	1	0.333333	230.203	0	0	0
AACTGACTATACACCTCTA	#N/A	#N/A	0.603632	-6.53849	1	0	0	0	0	0	0	0	0	0	0	0	0	0	0	0	0	0	0	0	0	0	0	0	0	0	0	1	690.608	0	1	0	1	0	0	0	0	0	0	1	0.333333	230.203	0	0	0
ATATTCAAGCATGCGACAATGCTGA	#N/A	#N/A	0.604349	-6.54342	1	0	0	0	0	0	0	0	0	0	0	0	0	0	0	0	0	0	0	0	0	0	0	0	0	0	0	1	690.608	0	1	0	0	0	0	0	0	0	0	1	0.333333	230.203	0	0	0
CCAGGAACCTTGTGACCAT	#N/A	#N/A	0.605528	-6.55151	1	0	0	0	0	0	0	0	0	0	0	0	0	0	0	0	0	0	0	0	0	0	0	0	0	0	0	1	690.608	1	1	1	1	0	0	0	0	0	0	1	0.333333	230.203	0	0	0
GAAAAGCGGGCCGACTTAG	#N/A	#N/A	0.606718	-6.55964	1	0	0	0	0	0	0	0	0	0	0	0	0	0	0	0	0	0	0	0	0	0	0	0	0	0	0	1	690.608	0	1	0	1	0	0	0	0	0	0	1	0.333333	230.203	0	0	0
CCGCTACTTAGGCGGGCT	#N/A	#N/A	0.607919	-6.56782	1	0	0	0	0	0	0	0	0	0	0	0	0	0	0	0	0	0	0	0	0	0	0	0	0	0	0	1	690.608	0	1	0	1	0	0	0	0	0	0	1	0.333333	230.203	0	0	0
AGGTTTCCGTAGAACCTGGAA	#N/A	#N/A	0.608921	-6.5746	1	0	0	0	0	0	0	0	0	0	0	0	0	0	0	0	0	0	0	0	0	0	0	0	0	0	0	1	690.608	1	1	1	1	0	0	0	0	0	0	1	0.333333	230.203	0	0	0
AATTCCAGGATGATCCGGGGACC	#N/A	#N/A	0.608974	-6.57496	1	0	0	0	0	0	0	0	0	0	0	0	0	0	0	0	0	0	0	0	0	0	0	0	0	0	0	1	690.608	0	1	0	1	0	0	0	0	0	0	1	0.333333	230.203	0	0	0
TGAACGTGTGTAATCGGGTGTA	#N/A	#N/A	0.609027	-6.57532	1	0	0	0	0	0	0	0	0	0	0	0	0	0	0	0	0	0	0	0	0	0	0	0	0	0	0	1	690.608	0	1	0	1	0	0	0	0	0	0	1	0.333333	230.203	0	0	0
TACACGTGTGTATACAAGTGTA	#N/A	#N/A	0.609079	-6.57568	1	0	0	0	0	0	0	0	0	0	0	0	0	0	0	0	0	0	0	0	0	0	0	0	0	0	0	1	690.608	0	1	0	1	0	0	0	0	0	0	1	0.333333	230.203	0	0	0
GGGTGTAGCTTACACCTGGAA	#N/A	#N/A	0.609132	-6.57603	1	0	0	0	0	0	0	0	0	0	0	0	0	0	0	0	0	0	0	0	0	0	0	0	0	0	0	1	690.608	1	1	1	1	0	0	0	0	0	0	1	0.333333	230.203	0	0	0
CTGAACGTCTATAGCCACGTGT	#N/A	#N/A	0.609507	-6.57856	1	0	0	0	0	0	0	0	0	0	0	0	0	0	0	0	0	0	0	0	0	0	0	0	0	0	0	1	690.608	0	1	0	1	0	0	0	0	0	0	1	0.333333	230.203	0	0	0
CCCGGGTGATCGTAGGACT	#N/A	#N/A	0.609971	-6.5817	1	0	0	0	0	0	0	0	0	0	0	0	0	0	0	0	0	0	0	0	0	0	0	0	0	0	0	1	690.608	0	1	0	1	0	0	0	0	0	0	1	0.333333	230.203	0	0	0
AAATAGAATACCGAAGGTAAGGG	#N/A	#N/A	0.610095	-6.58253	1	0	0	0	0	0	0	0	0	0	0	0	0	0	0	0	0	0	0	0	0	0	0	0	0	0	0	1	690.608	0	1	0	0	0	0	0	0	0	0	1	0.333333	230.203	0	0	0
TTCTTGTCCATCTATACGTGCGG	#N/A	#N/A	0.610432	-6.5848	1	0	0	0	0	0	0	0	0	0	0	0	0	0	0	0	0	0	0	0	0	0	0	0	0	0	0	1	690.608	0	1	0	1	0	0	0	0	0	0	1	0.333333	230.203	0	0	0
GCGCCCACATTCCGATCGTCG	#N/A	#N/A	0.610625	-6.5861	1	0	0	0	0	0	0	0	0	0	0	0	0	0	0	0	0	0	0	0	0	0	0	0	0	0	0	1	690.608	0	1	0	1	0	0	0	0	0	0	1	0.333333	230.203	0	0	0
GACAACAAAAGTACGCCTGGAATTC	#N/A	#N/A	0.610685	-6.5865	1	0	0	0	0	0	0	0	0	0	0	0	0	0	0	0	0	0	0	0	0	0	0	0	0	0	0	1	690.608	0	1	0	1	0	0	0	0	0	0	1	0.333333	230.203	0	0	0
GGGAAGTCGGCCCACTGGAA	#N/A	#N/A	0.610895	-6.58792	1	0	0	0	0	0	0	0	0	0	0	0	0	0	0	0	0	0	0	0	0	0	0	0	0	0	0	1	690.608	0	1	0	1	0	0	0	0	0	0	1	0.333333	230.203	0	0	0
TCGGTTAGACCTCATTTAACGTG	#N/A	#N/A	0.611277	-6.59048	1	0	0	0	0	0	0	0	0	0	0	0	0	0	0	0	0	0	0	0	0	0	0	0	0	0	0	1	690.608	0	1	0	1	0	0	0	0	0	0	1	0.333333	230.203	0	0	0
AATTCCAGGCGTGTTGTCCTTACG	#N/A	#N/A	0.611361	-6.59104	1	0	0	0	0	0	0	0	0	0	0	0	0	0	0	0	0	0	0	0	0	0	0	0	0	0	0	1	690.608	1	1	1	1	0	0	0	0	0	0	1	0.333333	230.203	0	0	0
ATTCCAGAACCTAGAAGGTTCGA	#N/A	#N/A	0.611829	-6.59418	1	0	0	0	0	0	0	0	0	0	0	0	0	0	0	0	0	0	0	0	0	0	0	0	0	0	0	1	690.608	0	1	0	1	0	0	0	0	0	0	1	0.333333	230.203	0	0	0
CGATCGGACGGGGAATTGTG	#N/A	#N/A	0.612299	-6.59733	1	0	0	0	0	0	0	0	0	0	0	0	0	0	0	0	0	0	0	0	0	0	0	0	0	0	0	1	690.608	1	1	1	1	0	0	0	0	0	0	1	0.333333	230.203	0	0	0
AGAGATAGACGCCGAGTTTGGCTGG	5.33333	1.99818	0.485408	1.94227	1	3	842.46	0	3	0	0	0	0	0	0	0	0	3	0	0	0	0	0	0	0	0	0	0	0	0	0	0	0	0	0	0	0	0	0	0	0	0	0	0	1	280.82	2	120.098	0
ATTGATATGCTAAAGTTAAGGGAG	2.66667	1.08816	1	1.08677	1	3	842.46	0	3	0	3	0	0	0	0	0	0	3	0	0	0	0	0	0	0	0	0	0	0	0	0	0	0	0	0	0	0	0	0	0	0	0	0	0	1	280.82	2	120.098	0
GGGTGGCGCTTCATCGGGGAT	2.33333	-2.00421	1	-1.16653	1	3	842.46	0	3	0	3	0	0	0	0	0	0	3	0	0	0	0	0	0	0	0	0	0	0	0	0	0	0	0	0	0	0	0	0	0	0	0	0	0	1	280.82	7	420.345	0
AGTTATCGCACAGTTTGTGC	1.33333	-1.83796	0.763673	-1.73903	1	3	842.46	0	3	0	3	0	0	0	0	0	0	3	0	0	0	0	0	0	0	0	0	0	0	0	0	0	0	0	0	0	0	0	0	0	0	0	0	0	1	280.82	1	60.0492	0
ATCTACACCCGCACACACACGTT	#N/A	#N/A	0.284629	-14.8173	1	3	842.46	0	3	0	3	0	0	0	0	0	0	3	0	0	0	0	0	0	0	0	0	0	0	0	0	0	0	0	0	0	0	0	0	0	0	0	0	0	1	280.82	0	0	0
AGTTTGTATGAGTCCAAAATGGC	7	2.27554	0.30857	2.44105	1	2	561.64	0	2	0	2	0	0	0	0	0	0	2	1	292.826	0	1	0	1	0	0	0	0	0	0	1	0	0	0	0	0	0	0	0	0	0	0	0	0	1	284.822	5	300.246	0
CTCTCTCTGGCTTAATATTCGTTCT	4.66667	1.62016	0.502335	1.77765	1	2	561.64	0	2	0	1	0	0	0	0	0	0	2	1	292.826	0	1	0	1	0	0	0	0	0	0	1	0	0	0	0	0	0	0	0	0	0	0	0	0	1	284.822	5	300.246	0
TCAATAAGACATCTCGAGAGAAGG	4.66667	1.74579	0.529462	1.76544	1	2	561.64	0	2	0	1	0	0	0	0	0	0	2	1	292.826	0	1	0	1	0	0	0	0	0	0	1	0	0	0	0	0	0	0	0	0	0	0	0	0	1	284.822	2	120.098	0
CAATTCATTGCGGACTTCATCGCC	4.66667	1.36484	0.518081	1.72589	1	2	561.64	0	2	0	1	0	0	0	0	0	0	2	1	292.826	0	1	0	1	0	0	0	0	0	0	1	0	0	0	0	0	0	0	0	0	0	0	0	0	1	284.822	8	480.394	0
TAAGGAAACGACAGGGCGTAAGGAC	3.33333	1.30125	0.650598	1.40044	1	2	561.64	0	2	0	2	0	0	0	0	0	0	2	1	292.826	0	1	0	1	0	0	0	0	0	0	1	0	0	0	0	0	0	0	0	0	0	0	0	0	1	284.822	5	300.246	0
CCCTTGGTTATGCCGGTACTGCC	2.33333	-1.50713	1	-1.05381	1	2	561.64	0	2	0	2	0	0	0	0	0	0	2	1	292.826	0	1	0	1	0	0	0	0	0	0	1	0	0	0	0	0	0	0	0	0	0	0	0	0	1	284.822	6	360.295	0
GGGAGGCATCCCGTCCTCTCG	1.66667	-2.84588	1	-1.50967	1	2	561.64	0	2	0	2	0	0	0	0	0	0	2	1	292.826	0	1	0	1	0	0	0	0	0	0	1	0	0	0	0	0	0	0	0	0	0	0	0	0	1	284.822	5	300.246	0
AGAGTTGAGTAACCTCAATTCTTGA	1.33333	-2.022	0.730474	-1.73012	1	2	561.64	0	2	0	2	0	0	0	0	0	0	2	1	292.826	0	1	0	1	0	0	0	0	0	0	1	0	0	0	0	0	0	0	0	0	0	0	0	0	1	284.822	2	120.098	0
ATCATTATCTTGACCAATCAATACT	4.33333	1.91212	0.408432	1.9019	1	1	280.82	0	1	0	1	0	0	0	0	0	0	1	2	585.652	0	2	0	2	0	0	0	0	0	0	2	0	0	0	0	0	0	0	0	0	0	0	0	0	1	288.824	4	240.197	0
TGACCACGGGAACTGCCGTG	2.33333	-1.64201	1	-1.11048	1	1	280.82	0	1	0	1	0	0	0	0	0	0	1	2	585.652	0	2	0	2	0	0	0	0	0	0	2	0	0	0	0	0	0	0	0	0	0	0	0	0	1	288.824	4	240.197	1
ATTTCAGCGGCGGTACTTCC	1.66667	-1.2364	1	-1.34069	1	1	280.82	0	1	0	1	0	0	0	0	0	0	1	2	585.652	0	2	0	2	0	0	0	0	0	0	2	0	0	0	0	0	0	0	0	0	0	0	0	0	1	288.824	0	0	0
ACGATCCCTCTGGTGAGGGTCC	1.33333	-1.62441	1	-1.57881	1	1	280.82	0	1	0	1	0	0	0	0	0	0	1	2	585.652	1	2	1	2	0	0	0	0	0	0	2	0	0	0	0	0	0	0	0	0	0	0	0	0	1	288.824	2	120.098	0
GCATGGCCGTTAGTAGTTGGTGGA	1.33333	-1.89035	0.726349	-1.7212	1	1	280.82	0	1	0	1	0	0	0	0	0	0	1	2	585.652	0	2	0	2	0	0	0	0	0	0	2	0	0	0	0	0	0	0	0	0	0	0	0	0	1	288.824	1	60.0492	0
TTAATCCTTTTAGAAGGAAATCA	1.33333	-1.54338	1	-1.46214	1	0	0	0	0	0	0	0	0	0	0	0	0	0	3	878.477	0	3	0	3	0	0	0	0	0	0	3	0	0	0	0	0	0	0	0	0	0	0	0	0	1	292.826	1	60.0492	0
AGTCCGACTATCCAAACGAC	7.5	1.11498	0.480657	2.46405	1	1	280.82	0	1	0	1	0	0	0	0	0	0	1	0	0	0	0	0	0	0	0	0	0	0	0	0	1	690.608	0	1	0	1	0	0	0	0	0	0	1	0.666667	323.809	13	780.64	0
AGGGAATAAGATTTCCCTGGAATT	2.5	-1.75285	1	-1.04662	1	1	280.82	0	1	0	1	0	0	0	0	0	0	1	0	0	0	0	0	0	0	0	0	0	0	0	0	1	690.608	1	1	1	1	0	0	0	0	0	0	1	0.666667	323.809	1	60.0492	1
ATTCCAGGACGCCACCGTCCTAT	1.5	-3.37895	0.683684	-1.77451	1	1	280.82	0	1	0	1	0	0	0	0	0	0	1	0	0	0	0	0	0	0	0	0	0	0	0	0	1	690.608	0	1	0	1	0	0	0	0	0	0	1	0.666667	323.809	0	0	0
CTGTTACAAGAGACCGCAGGTGTCC	-1	-6.23187	0.660791	-2.3373	1	1	280.82	0	1	0	1	0	0	0	0	0	0	1	0	0	0	0	0	0	0	0	0	0	0	0	0	1	690.608	0	1	0	1	0	0	0	0	0	0	1	0.666667	323.809	1	60.0492	0
GGGAACGTGAGCGTTCTGGAA	#N/A	#N/A	0.289585	-10.7946	1	1	280.82	0	1	0	1	0	0	0	0	0	0	1	0	0	0	0	0	0	0	0	0	0	0	0	0	1	690.608	0	1	0	1	0	0	0	0	0	0	1	0.666667	323.809	0	0	0
AACGGGTAAATGAAGGCATACGA	11.5	2.10632	0.1601	3.97456	1	0	0	0	0	0	0	0	0	0	0	0	0	0	1	292.826	0	1	0	1	0	0	0	0	0	0	1	1	690.608	0	1	0	1	0	0	0	0	0	0	1	0.666667	327.811	13	780.64	0
TTCGTTTCCTTAGTCGTTAAAATG	11	2.37625	0.180053	3.90413	1	0	0	0	0	0	0	0	0	0	0	0	0	0	1	292.826	0	1	0	1	0	0	0	0	0	0	1	1	690.608	0	1	0	0	0	0	0	0	0	0	1	0.666667	327.811	6	360.295	0
TTGGGGTGATTCGGAAAATAACGG	3.5	-1.10193	0.780921	1.35192	1	0	0	0	0	0	0	0	0	0	0	0	0	0	1	292.826	0	1	0	0	0	0	0	0	0	0	1	1	690.608	0	1	0	0	0	0	0	0	0	0	1	0.666667	327.811	0	0	0
CTATTTTTCTTAGAAATTATCCGT	3.5	-1.46602	1	1.14931	1	0	0	0	0	0	0	0	0	0	0	0	0	0	1	292.826	0	1	0	1	0	0	0	0	0	0	1	1	690.608	0	1	0	0	0	0	0	0	0	0	1	0.666667	327.811	0	0	0
TTCTTGCTAACTGACAGAGCTATGT	3	-1.81217	1	1.14709	1	0	0	0	0	0	0	0	0	0	0	0	0	0	1	292.826	0	1	0	1	0	0	0	0	0	0	1	1	690.608	0	1	0	1	0	0	0	0	0	0	1	0.666667	327.811	4	240.197	0
GCTGGGGCGGCAAATCTGTTAC	2	-2.32719	1	-1.236	1	0	0	0	0	0	0	0	0	0	0	0	0	0	1	292.826	0	1	0	0	0	0	0	0	0	0	1	1	690.608	0	1	0	0	0	0	0	0	0	0	1	0.666667	327.811	2	120.098	0
TGGAGCCTGCGGCCTCCTGGA	1.5	-5.45904	1	-1.69267	1	0	0	0	0	0	0	0	0	0	0	0	0	0	1	292.826	0	1	0	1	0	0	0	0	0	0	1	1	690.608	0	1	0	1	0	0	0	0	0	0	1	0.666667	327.811	3	180.148	1
CGGACGGTAGAAAACTGAA	-1	-3.68737	0.661796	-2.15463	1	0	0	0	0	0	0	0	0	0	0	0	0	0	1	292.826	0	1	0	1	0	0	0	0	0	0	1	1	690.608	0	1	0	1	0	0	0	0	0	0	1	0.666667	327.811	1	60.0492	0
TGTGGTGTAGTTGCCACTGGAAT	-2	-16.3771	0.283386	-3.73082	1	0	0	0	0	0	0	0	0	0	0	0	0	0	1	292.826	1	1	1	1	0	0	0	0	0	0	1	1	690.608	1	1	1	1	0	0	0	0	0	0	1	0.666667	327.811	1	60.0492	1
GGAACAGTTGGGGTGATTC	-2	-10.2621	0.281232	-3.74746	1	0	0	0	0	0	0	0	0	0	0	0	0	0	1	292.826	0	1	0	1	0	0	0	0	0	0	1	1	690.608	0	1	0	0	0	0	0	0	0	0	1	0.666667	327.811	0	0	0
GGGGATGTCACTAAGACATTTCG	-2	-10.2621	0.282239	-3.7505	1	0	0	0	0	0	0	0	0	0	0	0	0	0	1	292.826	0	1	0	0	0	0	0	0	0	0	1	1	690.608	0	1	0	0	0	0	0	0	0	0	1	0.666667	327.811	0	0	0
CATCGGAGAGGGAACCCTGGAA	-2	-10.2621	0.283193	-3.75336	1	0	0	0	0	0	0	0	0	0	0	0	0	0	1	292.826	0	1	0	1	0	0	0	0	0	0	1	1	690.608	0	1	0	1	0	0	0	0	0	0	1	0.666667	327.811	0	0	0
TTAAGGATCCGGCAGCTAACACCCA	#N/A	#N/A	0.287482	-10.6074	1	0	0	0	0	0	0	0	0	0	0	0	0	0	1	292.826	0	1	0	1	0	0	0	0	0	0	1	1	690.608	0	1	0	1	0	0	0	0	0	0	1	0.666667	327.811	0	0	0
CGTTCAGAGTCATCCAGTCCGACG	2.5	-1.04724	1	1.00417	1	4	1123.28	0	4	0	2	0	0	0	0	0	0	4	0	0	0	0	0	0	0	0	0	0	0	0	0	0	0	0	0	0	0	0	0	0	0	0	0	0	1.33333	374.427	3	180.148	0
GTGTACCAGGCGGGGTAG	#N/A	#N/A	0.221655	-19.3163	1	4	1123.28	0	4	0	4	0	0	0	0	0	0	4	0	0	0	0	0	0	0	0	0	0	0	0	0	0	0	0	0	0	0	0	0	0	0	0	0	0	1.33333	374.427	0	0	0
AATTTCACCTCTGTATTCAATCGGT	12	4.45141	0.0593984	4.47539	1	3	842.46	0	3	0	2	0	0	0	0	0	0	3	1	292.826	0	1	0	1	0	0	0	0	0	0	1	0	0	0	0	0	0	0	0	0	0	0	0	0	1.33333	378.429	9	540.443	0
GGGAGGGGGGGGTTCCTGGAATTCT	2.75	-1.40654	1	1.0772	1	3	842.46	1	3	1	3	0	0	0	0	0	0	3	1	292.826	0	1	0	1	0	0	0	0	0	0	1	0	0	0	0	0	0	0	0	0	0	0	0	0	1.33333	378.429	10	600.492	1
GGCGGGGAAAGCAGACCCTGTTG	-1	-1.87659	0.795317	-2.07826	1	3	842.46	0	3	0	1	0	0	0	0	0	0	3	1	292.826	0	1	0	1	0	0	0	0	0	0	1	0	0	0	0	0	0	0	0	0	0	0	0	0	1.33333	378.429	0	0	0
CCCGCCGTTCCCAGCAAGCCCGTTC	4.25	1.7782	0.512112	1.81007	1	2	561.64	0	2	0	2	0	0	0	0	0	0	2	2	585.652	0	2	0	0	0	0	0	0	0	0	2	0	0	0	0	0	0	0	0	0	0	0	0	0	1.33333	382.431	4	240.197	0
TGCTAACTTACCGAGCTATGTTGC	2.5	-1.06962	1	1.02288	1	2	561.64	0	2	0	1	0	0	0	0	0	0	2	2	585.652	0	2	0	2	0	0	0	0	0	0	2	0	0	0	0	0	0	0	0	0	0	0	0	0	1.33333	382.431	3	180.148	0
AAGGAGAAGTCGCAACAAGGTTTCC	2.25	-1.44423	1	-1.10999	1	2	561.64	0	2	0	2	0	0	0	0	0	0	2	2	585.652	0	2	0	2	0	0	0	0	0	0	2	0	0	0	0	0	0	0	0	0	0	0	0	0	1.33333	382.431	5	300.246	0
TCATGTACGGTCTGTTGAGTTTT	2.25	-1.44423	1	-1.11022	1	2	561.64	1	2	1	2	0	0	0	0	0	0	2	2	585.652	0	2	0	2	0	0	0	0	0	0	2	0	0	0	0	0	0	0	0	0	0	0	0	0	1.33333	382.431	5	300.246	0
TTATTGGCTTTTTAAGAAATTCAAC	2	-1.48974	1	-1.23901	1	2	561.64	0	2	0	2	0	0	0	0	0	0	2	2	585.652	0	2	0	2	0	0	0	0	0	0	2	0	0	0	0	0	0	0	0	0	0	0	0	0	1.33333	382.431	3	180.148	0
GATCAGGCTCTCCGCATCTTTACTT	4.5	1.33961	0.482419	1.76744	1	1	280.82	0	1	0	1	0	0	0	0	0	0	1	3	878.477	0	3	0	3	0	0	0	0	0	0	3	0	0	0	0	0	0	0	0	0	0	0	0	0	1.33333	386.432	11	660.542	0
AGTGGGTAATTTAAGCGCCTGCTGC	3.5	1.00896	0.716815	1.4389	1	1	280.82	0	1	0	1	0	0	0	0	0	0	1	3	878.477	0	3	0	3	0	0	0	0	0	0	3	0	0	0	0	0	0	0	0	0	0	0	0	0	1.33333	386.432	11	660.542	0
CATTTCAGTGGAAGTTACTTTTGTT	3	-1.03403	0.829003	1.23021	1	1	280.82	0	1	0	1	0	0	0	0	0	0	1	3	878.477	0	3	0	3	0	0	0	0	0	0	3	0	0	0	0	0	0	0	0	0	0	0	0	0	1.33333	386.432	7	420.345	0
GTAACAGATGAGCCGCCCCAGC	-1.33333	-2.27697	0.567312	-2.49408	1	1	280.82	0	1	0	0	0	0	0	0	0	0	1	3	878.477	0	3	0	1	0	0	0	0	0	0	3	0	0	0	0	0	0	0	0	0	0	0	0	0	1.33333	386.432	0	0	0
TGGGCGATGATGATCGCAATGAAT	#N/A	#N/A	0.125303	-18.5604	1	1	280.82	0	1	0	0	0	0	0	0	0	0	1	3	878.477	0	3	0	0	0	0	0	0	0	0	3	0	0	0	0	0	0	0	0	0	0	0	0	0	1.33333	386.432	0	0	0
ACCGAACGTCGTGATAAAGTGCCAA	5.5	2.15083	0.288171	2.35841	1	0	0	0	0	0	0	0	0	0	0	0	0	0	4	1171.3	0	4	0	0	0	0	0	0	0	0	4	0	0	0	0	0	0	0	0	0	0	0	0	0	1.33333	390.434	4	240.197	0
CCCCCCCCCGGTGATCGTCGGA	2.5	-1.21345	1	1.09509	1	0	0	0	0	0	0	0	0	0	0	0	0	0	4	1171.3	0	4	0	4	0	0	0	0	0	0	4	0	0	0	0	0	0	0	0	0	0	0	0	0	1.33333	390.434	6	360.295	0
CTACCCACCCATTGACACCTTCA	#N/A	#N/A	0.205057	-17.4566	1	0	0	0	0	0	0	0	0	0	0	0	0	0	4	1171.3	0	4	0	4	0	0	0	0	0	0	4	0	0	0	0	0	0	0	0	0	0	0	0	0	1.33333	390.434	0	0	0
GAATGCTTCCTATATCTTTTTCCCA	8.33333	1.86714	0.284857	2.98496	1	2	561.64	0	2	0	2	0	0	0	0	0	0	2	0	0	0	0	0	0	0	0	0	0	0	0	0	1	690.608	0	1	0	1	0	0	0	0	0	0	1	1	417.416	14	840.689	0
AAAGTTTCCTTCGACTTCAATCCGT	4.66667	1.31108	0.556249	1.81682	1	2	561.64	0	2	0	2	0	0	0	0	0	0	2	0	0	0	0	0	0	0	0	0	0	0	0	0	1	690.608	0	1	0	1	0	0	0	0	0	0	1	1	417.416	4	240.197	0
TTAACTTAAGCACATCAATAAGGGA	4.33333	1.20321	0.68724	1.63224	1	2	561.64	0	2	0	1	0	0	0	0	0	0	2	0	0	0	0	0	0	0	0	0	0	0	0	0	1	690.608	0	1	0	1	0	0	0	0	0	0	1	1	417.416	2	120.098	0
AACCCCGGTCTTTACGGG	2	-2.48746	0.783304	-1.38331	1	2	561.64	0	2	0	2	0	0	0	0	0	0	2	0	0	0	0	0	0	0	0	0	0	0	0	0	1	690.608	0	1	0	1	0	0	0	0	0	0	1	1	417.416	2	120.098	0
ACTGCAAAAATGCCACAATTCAAT	-3	-20.8537	0.185395	-5.58173	1	2	561.64	0	2	0	2	0	0	0	0	0	0	2	0	0	0	0	0	0	0	0	0	0	0	0	0	1	690.608	0	1	0	1	0	0	0	0	0	0	1	1	417.416	1	60.0492	0
ATTCCAGACGTTGGCCATTTTGT	4.66667	1.26758	0.548566	1.76846	1	1	280.82	0	1	0	1	0	0	0	0	0	0	1	1	292.826	0	1	0	1	0	0	0	0	0	0	1	1	690.608	1	1	1	1	0	0	0	0	0	0	1	1	421.418	2	120.098	1
CTTGGCACCCGCGTATTCCAGGGGG	2.33333	-2.5701	1	-1.16156	1	1	280.82	0	1	0	1	0	0	0	0	0	0	1	1	292.826	0	1	0	1	0	0	0	0	0	0	1	1	690.608	0	1	0	1	0	0	0	0	0	0	1	1	421.418	5	300.246	0
AATTCTACCCTTATACCACAAATGC	1.66667	-2.13032	1	-1.41121	1	1	280.82	0	1	0	1	0	0	0	0	0	0	1	1	292.826	0	1	0	1	0	0	0	0	0	0	1	1	690.608	0	1	0	1	0	0	0	0	0	0	1	1	421.418	3	180.148	0
AATGGCGTAAGGATAACAAAAGTAA	11.3333	2.02301	0.162224	3.75046	1	0	0	0	0	0	0	0	0	0	0	0	0	0	2	585.652	0	2	0	2	0	0	0	0	0	0	2	1	690.608	0	1	0	1	0	0	0	0	0	0	1	1	425.42	22	1321.08	0
CTGTCATGTACTGTCTTTTGAGTTT	6.33333	1.52167	0.310317	2.44369	1	0	0	0	0	0	0	0	0	0	0	0	0	0	2	585.652	0	2	0	2	0	0	0	0	0	0	2	1	690.608	0	1	0	0	0	0	0	0	0	0	1	1	425.42	9	540.443	0
CCGTTCCAATCCATCCCGTTCCCTT	6.33333	1.57502	0.394534	2.33645	1	0	0	0	0	0	0	0	0	0	0	0	0	0	2	585.652	0	2	0	2	0	0	0	0	0	0	2	1	690.608	0	1	0	0	0	0	0	0	0	0	1	1	425.42	4	240.197	0
CGCCATTTCGTTACCTTACTCGTT	5.33333	1.34976	0.461107	2.02052	1	0	0	0	0	0	0	0	0	0	0	0	0	0	2	585.652	0	2	0	2	0	0	0	0	0	0	2	1	690.608	0	1	0	1	0	0	0	0	0	0	1	1	425.42	4	240.197	0
CTGCGGACGGTTCATTATAACAGT	5.66667	1.22314	0.578597	1.97752	1	0	0	0	0	0	0	0	0	0	0	0	0	0	2	585.652	0	2	0	2	0	0	0	0	0	0	2	1	690.608	0	1	0	1	0	0	0	0	0	0	1	1	425.42	5	300.246	0
GGATGTCAATAACACATTTCGAGAG	2.33333	-2.00974	0.800535	-1.19648	1	0	0	0	0	0	0	0	0	0	0	0	0	0	2	585.652	0	2	0	0	0	0	0	0	0	0	2	1	690.608	0	1	0	0	0	0	0	0	0	0	1	1	425.42	1	60.0492	0
TGACGTTCCCATGTGTGTGAAC	2	-2.07776	0.767741	-1.25428	1	0	0	0	0	0	0	0	0	0	0	0	0	0	2	585.652	1	2	1	2	0	0	0	0	0	0	2	1	690.608	0	1	0	1	0	0	0	0	0	0	1	1	425.42	2	120.098	0
TCGTCGGGCGGTATAACTCTG	-1	-2.5067	0.747179	-2.0542	1	0	0	0	0	0	0	0	0	0	0	0	0	0	2	585.652	0	2	0	0	0	0	0	0	0	0	2	1	690.608	0	1	0	1	0	0	0	0	0	0	1	1	425.42	0	0	0
CACGGGAGACACAATTCTGGAA	-1.5	-10.6268	0.458906	-3.28609	1	0	0	0	0	0	0	0	0	0	0	0	0	0	2	585.652	2	2	2	2	0	0	0	0	0	0	2	1	690.608	1	1	1	1	0	0	0	0	0	0	1	1	425.42	2	120.098	0
TCTGAACGAGTGGCTGCACGTG	22.5	3.09628	0.25416	5.37279	1	0	0	0	0	0	0	0	0	0	0	0	0	0	0	0	0	0	0	0	0	0	0	0	0	0	0	2	1381.22	0	2	0	2	0	0	0	0	0	0	2	0.666667	460.405	1	60.0492	0
AGTTCTTCAGTCCAACGATC	6.5	-1.29041	0.680898	2.03649	1	0	0	0	0	0	0	0	0	0	0	0	0	0	0	0	0	0	0	0	0	0	0	0	0	0	0	2	1381.22	0	2	0	2	0	0	0	0	0	0	2	0.666667	460.405	8	480.394	0
GAATTCCAGAGCTAATTCTCTTGCT	5	-1.69436	1	1.44817	1	0	0	0	0	0	0	0	0	0	0	0	0	0	0	0	0	0	0	0	0	0	0	0	0	0	0	2	1381.22	2	2	2	2	0	0	0	0	0	0	2	0.666667	460.405	4	240.197	3
TGTGCCTCGATTGACTCCTCGTTCT	-1	-7.20649	0.568513	-2.92148	1	0	0	0	0	0	0	0	0	0	0	0	0	0	0	0	0	0	0	0	0	0	0	0	0	0	0	2	1381.22	0	2	0	2	0	0	0	0	0	0	2	0.666667	460.405	0	0	0
TTGGCCAGCCGGACATAAACGAG	-2	-14.413	0.283241	-4.67997	1	0	0	0	0	0	0	0	0	0	0	0	0	0	0	0	0	0	0	0	0	0	0	0	0	0	0	2	1381.22	0	2	0	2	0	0	0	0	0	0	2	0.666667	460.405	0	0	0
ACACGTCCATACACACGTT	#N/A	#N/A	0.333694	-13.1502	1	0	0	0	0	0	0	0	0	0	0	0	0	0	0	0	0	0	0	0	0	0	0	0	0	0	0	2	1381.22	0	2	0	2	0	0	0	0	0	0	2	0.666667	460.405	0	0	0
CAGGGAGATTACCTGACG	#N/A	#N/A	0.334545	-13.1563	1	0	0	0	0	0	0	0	0	0	0	0	0	0	0	0	0	0	0	0	0	0	0	0	0	0	0	2	1381.22	0	2	0	2	0	0	0	0	0	0	2	0.666667	460.405	0	0	0
GGGTACCCTATTTACCCTA	#N/A	#N/A	0.334743	-13.1577	1	0	0	0	0	0	0	0	0	0	0	0	0	0	0	0	0	0	0	0	0	0	0	0	0	0	0	2	1381.22	0	2	0	2	0	0	0	0	0	0	2	0.666667	460.405	0	0	0
ATTGGGGTTCTCCATCGGAGAGGG	5.6	2.13697	0.292448	2.26537	1	4	1123.28	0	4	0	4	0	0	0	0	0	0	4	1	292.826	0	1	0	1	0	0	0	0	0	0	1	0	0	0	0	0	0	0	0	0	0	0	0	0	1.66667	472.035	9	540.443	0
CGTCCCTGCCCATAGTACACACCGC	1.6	-2.27114	0.686623	-1.64312	1	4	1123.28	0	4	0	2	0	0	0	0	0	0	4	1	292.826	0	1	0	1	0	0	0	0	0	0	1	0	0	0	0	0	0	0	0	0	0	0	0	0	1.66667	472.035	4	240.197	0
TTAATCCTTCTCGCGAAATGTCTTA	5.8	2.26371	0.240411	2.42121	1	3	842.46	0	3	0	3	0	0	0	0	0	0	3	2	585.652	0	2	0	2	0	0	0	0	0	0	2	0	0	0	0	0	0	0	0	0	0	0	0	0	1.66667	476.037	9	540.443	0
GAGCTATGTTGACTACTTCCCTTAC	3	-1.04025	0.866308	1.19232	1	3	842.46	0	3	0	2	0	0	0	0	0	0	3	2	585.652	0	2	0	1	0	0	0	0	0	0	2	0	0	0	0	0	0	0	0	0	0	0	0	0	1.66667	476.037	8	480.394	0
ACTGGCGATGCTGTATGAACCGAAC	1.6	-1.77205	0.65569	-1.53552	1	3	842.46	0	3	0	3	0	0	0	0	0	0	3	2	585.652	0	2	0	0	0	0	0	0	0	0	2	0	0	0	0	0	0	0	0	0	0	0	0	0	1.66667	476.037	2	120.098	0
ATTAAAAGGAACCATTGGGGTGAT	8.6	3.12435	0.11103	3.33153	1	2	561.64	0	2	0	2	0	0	0	0	0	0	2	3	878.477	0	3	0	3	0	0	0	0	0	0	3	0	0	0	0	0	0	0	0	0	0	0	0	0	1.66667	480.039	8	480.394	0
GGTGAACCGGGGACCCTCA	2.4	-1.37665	1	-1.05253	1	2	561.64	0	2	0	0	0	0	0	0	0	0	2	3	878.477	0	3	0	0	0	0	0	0	0	0	3	0	0	0	0	0	0	0	0	0	0	0	0	0	1.66667	480.039	6	360.295	0
ATACCCTTATATACTACATGAGGTT	-1.25	-5.99557	0.439387	-2.85846	1	2	561.64	0	2	0	2	0	0	0	0	0	0	2	3	878.477	0	3	0	3	0	0	0	0	0	0	3	0	0	0	0	0	0	0	0	0	0	0	0	0	1.66667	480.039	4	240.197	0
TAGAGCCTGATTAGTACCATTATGT	6.2	1.97668	0.312517	2.32698	1	1	280.82	0	1	0	0	0	0	0	0	0	0	1	4	1171.3	0	4	0	4	0	0	0	0	0	0	4	0	0	0	0	0	0	0	0	0	0	0	0	0	1.66667	484.041	9	540.443	0
CTGCCCTTTGTAGACACCGCCCGT	4.8	1.99966	0.317862	2.32121	1	1	280.82	0	1	0	1	0	0	0	0	0	0	1	4	1171.3	0	4	0	4	0	0	0	0	0	0	4	0	0	0	0	0	0	0	0	0	0	0	0	0	1.66667	484.041	11	660.542	0
GGGGGGTAACAGAGGTGCCGCCCC	3	-1.08604	0.871201	1.23402	1	1	280.82	0	1	0	0	0	0	0	0	0	0	1	4	1171.3	0	4	0	1	0	0	0	0	0	0	4	0	0	0	0	0	0	0	0	0	0	0	0	0	1.66667	484.041	9	540.443	1
GAACGTGTCACTGGGTGTGTAG	#N/A	#N/A	0.154279	-21.3783	1	0	0	0	0	0	0	0	0	0	0	0	0	0	5	1464.13	0	5	0	4	0	0	0	0	0	0	5	0	0	0	0	0	0	0	0	0	0	0	0	0	1.66667	488.043	0	0	0
AGTAACTCCATTCTAGCGCGCGTG	5.5	-1.04703	0.719392	1.76864	1	3	842.46	0	3	0	3	0	0	0	0	0	0	3	0	0	0	0	0	0	0	0	0	0	0	0	0	1	690.608	0	1	0	1	0	0	0	0	0	0	1	1.33333	511.023	18	1080.89	0
TCGGACTGTCGAAGTCTGAACGT	13.5	2.65902	0.0783421	4.44741	1	2	561.64	0	2	0	1	0	0	0	0	0	0	2	1	292.826	0	1	0	0	0	0	0	0	0	0	1	1	690.608	0	1	0	0	0	0	0	0	0	0	1	1.33333	515.024	36	2161.77	0
TTGGCACTTTATCCCGACGTTCGGT	2.75	-1.11149	1	1.14709	1	2	561.64	0	2	0	0	0	0	0	0	0	0	2	1	292.826	0	1	0	0	0	0	0	0	0	0	1	1	690.608	0	1	0	0	0	0	0	0	0	0	1	1.33333	515.024	3	180.148	0
GGAATGTGTACCAACTCACCTATC	3	-1.52928	1	1.1182	1	2	561.64	0	2	0	2	0	0	0	0	0	0	2	1	292.826	0	1	0	1	0	0	0	0	0	0	1	1	690.608	0	1	0	1	0	0	0	0	0	0	1	1.33333	515.024	7	420.345	0
CACCTCTCCCGTCATTTTCTGAATC	2.25	-1.64195	1	-1.11548	1	2	561.64	0	2	0	0	0	0	0	0	0	0	2	1	292.826	0	1	0	0	0	0	0	0	0	0	1	1	690.608	0	1	0	0	0	0	0	0	0	0	1	1.33333	515.024	4	240.197	0
CTCTGAACGGGTGCCACGCAGTG	-1	-2.71452	0.574285	-2.24708	1	2	561.64	0	2	0	2	0	0	0	0	0	0	2	1	292.826	0	1	0	1	0	0	0	0	0	0	1	1	690.608	0	1	0	1	0	0	0	0	0	0	1	1.33333	515.024	1	60.0492	0
ACGTTCGGTTCTTACCGCATCGCCA	5	1.12048	0.634417	1.83556	1	1	280.82	0	1	0	1	0	0	0	0	0	0	1	2	585.652	0	2	0	1	0	0	0	0	0	0	2	1	690.608	0	1	0	1	0	0	0	0	0	0	1	1.33333	519.026	11	660.542	0
GACGGAAGGGCAGACCAGGAGTGGA	4.25	1.23905	0.488971	1.68002	1	1	280.82	0	1	0	1	0	0	0	0	0	0	1	2	585.652	0	2	0	2	0	0	0	0	0	0	2	1	690.608	0	1	0	1	0	0	0	0	0	0	1	1.33333	519.026	4	240.197	0
GGGACGTATTCATATCGAGTTAATG	4	1.03739	0.582405	1.55459	1	1	280.82	0	1	0	1	0	0	0	0	0	0	1	2	585.652	0	2	0	2	0	0	0	0	0	0	2	1	690.608	0	1	0	1	0	0	0	0	0	0	1	1.33333	519.026	7	420.345	1
GAAATTACGGTTACGTCTCAGCAAA	4	1.01218	0.700425	1.49726	1	1	280.82	0	1	0	1	0	0	0	0	0	0	1	2	585.652	0	2	0	1	0	0	0	0	0	0	2	1	690.608	0	1	0	0	0	0	0	0	0	0	1	1.33333	519.026	5	300.246	0
TTGACGAGGCTTACACTCTCTCTGG	3	-1.60347	1	1.07447	1	1	280.82	0	1	0	1	0	0	0	0	0	0	1	2	585.652	0	2	0	2	0	0	0	0	0	0	2	1	690.608	0	1	0	1	0	0	0	0	0	0	1	1.33333	519.026	5	300.246	0
ACCAGAGCTACTGTTTCTTGCTAAC	2.5	-1.91009	1	-1.09794	1	1	280.82	0	1	0	1	0	0	0	0	0	0	1	2	585.652	0	2	0	2	0	0	0	0	0	0	2	1	690.608	0	1	0	1	0	0	0	0	0	0	1	1.33333	519.026	4	240.197	0
GATTCAGAAAATTACGGGAGAGGTG	-1	-3.15104	0.346921	-2.34229	1	1	280.82	0	1	0	1	0	0	0	0	0	0	1	2	585.652	0	2	0	0	0	0	0	0	0	0	2	1	690.608	0	1	0	0	0	0	0	0	0	0	1	1.33333	519.026	0	0	0
TGACGACACATAAGTCTAGAGTTGA	-1	-4.99446	0.34223	-2.41041	1	1	280.82	0	1	0	1	0	0	0	0	0	0	1	2	585.652	0	2	0	2	0	0	0	0	0	0	2	1	690.608	0	1	0	1	0	0	0	0	0	0	1	1.33333	519.026	2	120.098	0
TTGACAATAGGACAGTGGCCATGG	9	1.74703	0.175276	3.17357	1	0	0	0	0	0	0	0	0	0	0	0	0	0	3	878.477	0	3	0	0	0	0	0	0	0	0	3	1	690.608	0	1	0	0	0	0	0	0	0	0	1	1.33333	523.028	26	1561.28	0
TTCGGTTCATGGCGCATCGCCAGT	1.25	-3.02669	0.598227	-1.89107	1	0	0	0	0	0	0	0	0	0	0	0	0	0	3	878.477	0	3	0	0	0	0	0	0	0	0	3	1	690.608	0	1	0	0	0	0	0	0	0	0	1	1.33333	523.028	2	120.098	0
GTAGCTCAGATGGCCCCTGGAAT	3	-1.52816	1	1.15756	1	1	280.82	1	1	1	1	0	0	0	0	0	0	1	0	0	0	0	0	0	0	0	0	0	0	0	0	2	1381.22	1	2	1	2	0	0	0	0	0	0	2	1	554.012	3	180.148	2
TAAGTTCTGTCGCGGCGCGTCTGCG	2	-2.57533	0.786016	-1.34671	1	0	0	0	0	0	0	0	0	0	0	0	0	0	1	292.826	0	1	0	0	0	0	0	0	0	0	1	2	1381.22	0	2	0	0	0	0	0	0	0	0	2	1	558.014	1	60.0492	0
GACATTCTAAGTGCGTTAGGATGCC	-1.5	-10.7393	0.330601	-3.58054	1	0	0	0	0	0	0	0	0	0	0	0	0	0	1	292.826	0	1	0	1	0	0	0	0	0	0	1	2	1381.22	0	2	0	2	0	0	0	0	0	0	2	1	558.014	1	60.0492	0
ACCCGTTCAGTTTTCTCCAGTCCG	2	-1.23093	1	-1.10618	1	5	1404.1	0	5	0	5	0	0	0	0	0	0	5	1	292.826	0	1	0	0	0	0	0	0	0	0	1	0	0	0	0	0	0	0	0	0	0	0	0	0	2	565.642	6	360.295	0
CATTTCAGAGTTAGTGATTGTAC	3	-1.05932	0.88144	1.18937	1	3	842.46	0	3	0	3	0	0	0	0	0	0	3	3	878.477	0	3	0	2	0	0	0	0	0	0	3	0	0	0	0	0	0	0	0	0	0	0	0	0	2	573.646	9	540.443	0
TTAACTCGAGATGCATACGTCCCTG	-1	-3.68003	0.378454	-2.44016	1	3	842.46	0	3	0	0	0	0	0	0	0	0	3	3	878.477	0	3	0	0	0	0	0	0	0	0	3	0	0	0	0	0	0	0	0	0	0	0	0	0	2	573.646	3	180.148	0
GACGATGGCATCACAAATCGGTGT	-3	-6.45262	0.110781	-5.55145	1	3	842.46	0	3	0	3	0	0	0	0	0	0	3	3	878.477	0	3	0	3	0	0	0	0	0	0	3	0	0	0	0	0	0	0	0	0	0	0	0	0	2	573.646	1	60.0492	0
GGCGATTGAAAGAAATAGACGGGG	3.5	1.42111	0.531583	1.56573	1	2	561.64	0	2	0	0	0	0	0	0	0	0	2	4	1171.3	0	4	0	0	0	0	0	0	0	0	4	0	0	0	0	0	0	0	0	0	0	0	0	0	2	577.648	6	360.295	0
CCCCCCCTCCCGGAGGATCGT	3	-1.17252	0.885434	1.16569	1	2	561.64	2	2	2	2	0	0	0	0	0	0	2	4	1171.3	4	4	4	4	0	0	0	0	0	0	4	0	0	0	0	0	0	0	0	0	0	0	0	0	2	577.648	10	600.492	8
GTACCGAGATTGATATACACC	2	-1.17158	1	1.01332	1	1	280.82	0	1	0	1	0	0	0	0	0	0	1	5	1464.13	0	5	0	5	0	0	0	0	0	0	5	0	0	0	0	0	0	0	0	0	0	0	0	0	2	581.65	6	360.295	0
ACTCTAAAGCTTATAACACCGATTT	1.83333	-1.90811	0.859724	-1.30872	1	1	280.82	0	1	0	1	0	0	0	0	0	0	1	5	1464.13	0	5	0	5	0	0	0	0	0	0	5	0	0	0	0	0	0	0	0	0	0	0	0	0	2	581.65	7	420.345	0
AACGGCGGGGAAACCGCTGGAAT	2.33333	-1.09635	1	1.05007	1	0	0	0	0	0	0	0	0	0	0	0	0	0	6	1756.95	0	6	0	6	0	0	0	0	0	0	6	0	0	0	0	0	0	0	0	0	0	0	0	0	2	585.652	2	120.098	2
ATTTCGAGAGATGTATTAAAAGGAA	2.6	-1.1733	1	1.06739	1	4	1123.28	0	4	0	4	0	0	0	0	0	0	4	0	0	0	0	0	0	0	0	0	0	0	0	0	1	690.608	0	1	0	1	0	0	0	0	0	0	1	1.66667	604.629	4	240.197	0
AAACCACATTTTACTTCAACTACGA	3.4	-1.19438	0.871244	1.27096	1	3	842.46	0	3	0	3	0	0	0	0	0	0	3	1	292.826	0	1	0	1	0	0	0	0	0	0	1	1	690.608	0	1	0	1	0	0	0	0	0	0	1	1.66667	608.631	9	540.443	0
TAGATGACGTGGCATTTGGCTAC	3	-1.27548	1	1.09397	1	2	561.64	0	2	0	2	0	0	0	0	0	0	2	2	585.652	0	2	0	2	0	0	0	0	0	0	2	1	690.608	0	1	0	1	0	0	0	0	0	0	1	1.66667	612.633	3	180.148	0
CCGTTATTTTCTCAATCACCCCAAT	3.4	1.00235	0.872868	1.3294	1	1	280.82	0	1	0	1	0	0	0	0	0	0	1	3	878.477	0	3	0	2	0	0	0	0	0	0	3	1	690.608	0	1	0	0	0	0	0	0	0	0	1	1.66667	616.635	3	180.148	0
AGCTATGTTGCGGTCTTCCCTTACC	2.8	-1.15186	1	1.17109	1	1	280.82	0	1	0	0	0	0	0	0	0	0	1	3	878.477	0	3	0	0	0	0	0	0	0	0	3	1	690.608	0	1	0	1	0	0	0	0	0	0	1	1.66667	616.635	5	300.246	0
ATTCATTGCGTAATTCATCGCCCAG	1.8	-2.35411	0.691489	-1.49124	1	0	0	0	0	0	0	0	0	0	0	0	0	0	4	1171.3	0	4	0	3	0	0	0	0	0	0	4	1	690.608	0	1	0	0	0	0	0	0	0	0	1	1.66667	620.637	2	120.098	0
CGGGGGACTGTTGTCCCTGGAAT	-5	-31.0064	0.0601845	-8.4029	1	0	0	0	0	0	0	0	0	0	0	0	0	0	4	1171.3	2	4	2	4	0	0	0	0	0	0	4	1	690.608	1	1	1	1	0	0	0	0	0	0	1	1.66667	620.637	1	60.0492	0
TCACCTCTTTATACAATCGGTAGGA	4.5	1.01586	0.650739	1.60206	1	1	280.82	0	1	0	1	0	0	0	0	0	0	1	1	292.826	0	1	0	1	0	0	0	0	0	0	1	2	1381.22	0	2	0	2	0	0	0	0	0	0	2	1.33333	651.62	2	120.098	0
CTTTTTGGCACTTGATCTCGACGTT	2.75	-1.84836	1	-1.01469	1	1	280.82	0	1	0	0	0	0	0	0	0	0	1	1	292.826	0	1	0	1	0	0	0	0	0	0	1	2	1381.22	0	2	0	2	0	0	0	0	0	0	2	1.33333	651.62	3	180.148	0
AGTGGAATTTATTTCTCTGGAAT	1.5	-3.88313	0.598806	-1.82568	1	1	280.82	1	1	1	1	0	0	0	0	0	0	1	1	292.826	0	1	0	1	0	0	0	0	0	0	1	2	1381.22	1	2	1	2	0	0	0	0	0	0	2	1.33333	651.62	2	120.098	1
CGGTTCATCCCTCTTCGCCAGTCCT	5.57143	1.7685	0.280805	2.19728	1	4	1123.28	0	4	0	4	0	0	0	0	0	0	4	3	878.477	0	3	0	3	0	0	0	0	0	0	3	0	0	0	0	0	0	0	0	0	0	0	0	0	2.33333	667.252	21	1261.03	0
GTGGCCATGGACGACGGAAACCGCT	2.85714	-1.00758	0.795067	1.17048	1	3	842.46	0	3	0	2	0	0	0	0	0	0	3	4	1171.3	0	4	0	2	0	0	0	0	0	0	4	0	0	0	0	0	0	0	0	0	0	0	0	0	2.33333	671.254	7	420.345	0
ACTTGGTCTTTACACTTACACATGC	1.71429	-1.63459	1	-1.30763	1	3	842.46	0	3	0	3	0	0	0	0	0	0	3	4	1171.3	0	4	0	4	0	0	0	0	0	0	4	0	0	0	0	0	0	0	0	0	0	0	0	0	2.33333	671.254	7	420.345	0
ACTTCCCTTACATTCGTTATTCTAT	1.57143	-2.3989	0.599779	-1.63112	1	3	842.46	0	3	0	3	0	0	0	0	0	0	3	4	1171.3	0	4	0	4	0	0	0	0	0	0	4	0	0	0	0	0	0	0	0	0	0	0	0	0	2.33333	671.254	6	360.295	0
CGTTCGGTTCAGCACGCATCGCCAG	-1.4	-5.99284	0.195603	-3.25452	1	3	842.46	0	3	0	2	0	0	0	0	0	0	3	4	1171.3	0	4	0	2	0	0	0	0	0	0	4	0	0	0	0	0	0	0	0	0	0	0	0	0	2.33333	671.254	4	240.197	0
GGGACCCTCACCATGAGGATCGTCG	-1.4	-6.10002	0.351313	-3.1022	1	0	0	0	0	0	0	0	0	0	0	0	0	0	7	2049.78	1	7	1	7	0	0	0	0	0	0	7	0	0	0	0	0	0	0	0	0	0	0	0	0	2.33333	683.26	4	240.197	2
GAACGTGTCAAATCGTGTGTA	#N/A	#N/A	0.0973108	-29.101	1	0	0	0	0	0	0	0	0	0	0	0	0	0	7	2049.78	0	7	0	7	0	0	0	0	0	0	7	0	0	0	0	0	0	0	0	0	0	0	0	0	2.33333	683.26	0	0	0
ATTCCTTTAAGTATCAGCCTTGTGA	1.66667	-5.08308	0.506376	-2.00168	1	0	0	0	0	0	0	0	0	0	0	0	0	0	0	0	0	0	0	0	0	0	0	0	0	0	0	3	2071.82	0	3	0	3	0	0	0	0	0	0	3	1	690.608	2	120.098	0
ACACTGAACGAGTTTCTCCACGTG	-1.5	-10.8097	0.374285	-4.46368	1	0	0	0	0	0	0	0	0	0	0	0	0	0	0	0	0	0	0	0	0	0	0	0	0	0	0	3	2071.82	0	3	0	3	0	0	0	0	0	0	3	1	690.608	0	0	0
GGGGGCAGCTCCCTCTCC	-3	-34.5021	0.184058	-7.06456	1	0	0	0	0	0	0	0	0	0	0	0	0	0	0	0	0	0	0	0	0	0	0	0	0	0	0	3	2071.82	0	3	0	3	0	0	0	0	0	0	3	1	690.608	1	60.0492	0
GTGTGTCTCCACGGGTAG	#N/A	#N/A	0.211354	-19.8168	1	0	0	0	0	0	0	0	0	0	0	0	0	0	0	0	0	0	0	0	0	0	0	0	0	0	0	3	2071.82	2	3	2	3	0	0	0	0	0	0	3	1	690.608	0	0	0
CAGGTAAGGGACTTCGGCAACATAG	5.16667	1.46959	0.351179	1.99765	1	2	561.64	0	2	0	2	0	0	0	0	0	0	2	3	878.477	0	3	0	3	0	0	0	0	0	0	3	1	690.608	0	1	0	0	0	0	0	0	0	0	1	2	710.242	11	660.542	0
AATTGCGATAACTGATAGGAACAAT	4.16667	1.23332	0.523388	1.66322	1	2	561.64	0	2	0	1	0	0	0	0	0	0	2	3	878.477	0	3	0	3	0	0	0	0	0	0	3	1	690.608	0	1	0	1	0	0	0	0	0	0	1	2	710.242	9	540.443	0
CGTTCAGAGTACGTCAGTCCGACG	1.8	-2.94474	0.564212	-1.65061	1	3	842.46	0	3	0	2	0	0	0	0	0	0	3	0	0	0	0	0	0	0	0	0	0	0	0	0	2	1381.22	0	2	0	0	0	0	0	0	0	0	2	1.66667	741.225	3	180.148	0
GAGTTTGGCTGTGTCGGCACATCTG	5.2	1.11471	0.531899	1.90827	1	1	280.82	0	1	0	1	0	0	0	0	0	0	1	2	585.652	0	2	0	1	0	0	0	0	0	0	2	2	1381.22	0	2	0	1	0	0	0	0	0	0	2	1.66667	749.229	12	720.591	0
TCAAAAAGCAAGGTCGCTATGAGCG	5.2	1.20534	0.406	1.97282	1	0	0	0	0	0	0	0	0	0	0	0	0	0	3	878.477	0	3	0	3	0	0	0	0	0	0	3	2	1381.22	0	2	0	2	0	0	0	0	0	0	2	1.66667	753.231	9	540.443	0
GGCTCTAAGCATGTTTACTTCCGTG	3.5	1.20816	0.609056	1.46209	1	4	1123.28	0	4	0	3	0	0	0	0	0	0	4	4	1171.3	0	4	0	4	0	0	0	0	0	0	4	0	0	0	0	0	0	0	0	0	0	0	0	0	2.66667	764.861	13	780.64	0
GATGGTGAACTGTACTTGAACGGA	2.25	-1.18071	1	-1.0151	1	3	842.46	0	3	0	2	0	0	0	0	0	0	3	5	1464.13	0	5	0	3	0	0	0	0	0	0	5	0	0	0	0	0	0	0	0	0	0	0	0	0	2.66667	768.863	6	360.295	0
AACACGGAAGTAGAGATGCTTAGAG	2.5	-1.27659	1	1.02178	1	2	561.64	0	2	0	1	0	0	0	0	0	0	2	6	1756.95	0	6	0	2	0	0	0	0	0	0	6	0	0	0	0	0	0	0	0	0	0	0	0	0	2.66667	772.865	9	540.443	0
TCGTACCGTGAGTAATAATGCGAT	#N/A	#N/A	0.0349375	-34.1205	1	1	280.82	0	1	0	1	0	0	0	0	0	0	1	7	2049.78	0	7	0	7	0	0	0	0	0	0	7	0	0	0	0	0	0	0	0	0	0	0	0	0	2.66667	776.867	0	0	0
AGAGATAGACGTGTAGTTTGGCTGG	5	-1.2727	0.799786	1.49391	1	1	280.82	0	1	0	0	0	0	0	0	0	0	1	0	0	0	0	0	0	0	0	0	0	0	0	0	3	2071.82	0	3	0	1	0	0	0	0	0	0	3	1.33333	784.214	5	300.246	0
AAATATGTTAGGAGCCGAAAGATGG	4.14286	1.07967	0.747653	1.45468	1	3	842.46	0	3	0	0	0	0	0	0	0	0	3	3	878.477	0	3	0	0	0	0	0	0	0	0	3	1	690.608	0	1	0	0	0	0	0	0	0	0	1	2.33333	803.848	8	480.394	0
GCACTTTATCTCGGCGTTCGGTTCA	6.14286	2.05565	0.199289	2.5781	1	2	561.64	0	2	0	2	0	0	0	0	0	0	2	4	1171.3	0	4	0	4	0	0	0	0	0	0	4	1	690.608	0	1	0	1	0	0	0	0	0	0	1	2.33333	807.85	10	600.492	0
GCCGTTCCAAGCCAGCCCGTTCCC	2	-1.6646	0.870863	-1.25972	1	2	561.64	0	2	0	1	0	0	0	0	0	0	2	4	1171.3	0	4	0	3	0	0	0	0	0	0	4	1	690.608	0	1	0	0	0	0	0	0	0	0	1	2.33333	807.85	3	180.148	0
CGCTAAGGAATGGGTAACAACTCA	1.57143	-2.3835	0.598609	-1.59523	1	1	280.82	0	1	0	1	0	0	0	0	0	0	1	5	1464.13	0	5	0	5	0	0	0	0	0	0	5	1	690.608	0	1	0	1	0	0	0	0	0	0	1	2.33333	811.852	4	240.197	0
TTGAATGAAACGGTTTGCTGAGACT	4.5	1.16445	0.497563	1.71897	1	3	842.46	0	3	0	3	0	0	0	0	0	0	3	1	292.826	0	1	0	1	0	0	0	0	0	0	1	2	1381.22	0	2	0	2	0	0	0	0	0	0	2	2	838.834	9	540.443	0
CTGAACGTGTGTCACGCAGTGTA	-1	-3.01056	0.411589	-2.25504	1	3	842.46	0	3	0	1	0	0	0	0	0	0	3	1	292.826	0	1	0	1	0	0	0	0	0	0	1	2	1381.22	0	2	0	1	0	0	0	0	0	0	2	2	838.834	2	120.098	0
AATTCCATGACCCTTCCGTCAATCT	-9	-42.0885	0.0484155	-15.0311	1	9	2527.38	0	9	0	9	0	0	0	0	0	0	9	0	0	0	0	0	0	0	0	0	0	0	0	0	0	0	0	0	0	0	0	0	0	0	0	0	0	3	842.46	1	60.0492	0
ATTAATCTTATTCTCTTTCAATC	3.66667	-1.5132	1	1.22675	1	1	280.82	0	1	0	1	0	0	0	0	0	0	1	3	878.477	0	3	0	3	0	0	0	0	0	0	3	2	1381.22	0	2	0	2	0	0	0	0	0	0	2	2	846.838	12	720.591	0
CTTTCATGATTTACTGGGTAGTGGT	2.33333	-2.33926	0.882312	-1.22843	1	0	0	0	0	0	0	0	0	0	0	0	0	0	4	1171.3	0	4	0	2	0	0	0	0	0	0	4	2	1381.22	0	2	0	2	0	0	0	0	0	0	2	2	850.84	7	420.345	0
GCCAAACTCCCGGGCTATCTCTTTC	4	1.37384	0.542338	1.59953	1	3	842.46	0	3	0	2	0	0	0	0	0	0	3	6	1756.95	0	6	0	2	0	0	0	0	0	0	6	0	0	0	0	0	0	0	0	0	0	0	0	0	3	866.472	9	540.443	0
CGCGTGCGGCCAAAGATGTCTAAGG	4.625	1.76575	0.281329	2.14172	1	3	842.46	0	3	0	1	0	0	0	0	0	0	3	4	1171.3	0	4	0	3	0	0	0	0	0	0	4	1	690.608	0	1	0	1	0	0	0	0	0	0	1	2.66667	901.457	9	540.443	0
ATGGTACTGATCACGCTCTAAGCAT	8	2.70115	0.0646661	3.44429	1	2	561.64	0	2	0	1	0	0	0	0	0	0	2	5	1464.13	0	5	0	4	0	0	0	0	0	0	5	1	690.608	0	1	0	0	0	0	0	0	0	0	1	2.66667	905.459	19	1140.94	0
TACACCACTTAGTATCCTTAATTAT	5	1.33725	0.404141	1.90016	1	2	561.64	0	2	0	2	0	0	0	0	0	0	2	5	1464.13	0	5	0	5	0	0	0	0	0	0	5	1	690.608	0	1	0	1	0	0	0	0	0	0	1	2.66667	905.459	18	1080.89	0
TGAAACGATTTACTGAGACTTAAC	3.125	-1.06407	0.821437	1.25138	1	2	561.64	0	2	0	2	0	0	0	0	0	0	2	5	1464.13	0	5	0	4	0	0	0	0	0	0	5	1	690.608	0	1	0	1	0	0	0	0	0	0	1	2.66667	905.459	8	480.394	0
GCATTCAGCAATCACAGGTCTGTGA	3.5	-1.04052	0.666225	1.36523	1	1	280.82	0	1	0	0	0	0	0	0	0	0	1	6	1756.95	0	6	0	6	0	0	0	0	0	0	6	1	690.608	0	1	0	1	0	0	0	0	0	0	1	2.66667	909.461	11	660.542	0
GCGCTTGATGAAAGCCCTGGAA	-4	-28.826	0.12256	-9.6847	1	0	0	0	0	0	0	0	0	0	0	0	0	0	0	0	0	0	0	0	0	0	0	0	0	0	0	4	2762.43	2	4	2	4	0	0	0	0	0	0	4	1.33333	920.81	0	0	0
TTGCCGACTTCACGTACCTGCGTTA	3.57143	-1.20511	0.813333	1.25921	1	3	842.46	0	3	0	3	0	0	0	0	0	0	3	2	585.652	0	2	0	2	0	0	0	0	0	0	2	2	1381.22	0	2	0	2	0	0	0	0	0	0	2	2.33333	936.442	8	480.394	0
CAATTGTTCCTGGTAATCCTTCTCT	3	-1.21997	0.902207	1.15683	1	2	561.64	0	2	0	2	0	0	0	0	0	0	2	3	878.477	0	3	0	3	0	0	0	0	0	0	3	2	1381.22	0	2	0	2	0	0	0	0	0	0	2	2.33333	940.444	4	240.197	0
GGGTTCGACATAGTAGAGGGAGCTT	3.55556	1.18043	0.560964	1.50467	1	4	1123.28	0	4	0	4	0	0	0	0	0	0	4	4	1171.3	0	4	0	4	0	0	0	0	0	0	4	1	690.608	0	1	0	1	0	0	0	0	0	0	1	3	995.064	12	720.591	0
AACCTGTCTCACGCCGGTCTAAACC	10.6667	3.18388	0.0865185	3.78235	1	3	842.46	0	3	0	3	0	0	0	0	0	0	3	5	1464.13	0	5	0	5	0	0	0	0	0	0	5	1	690.608	0	1	0	1	0	0	0	0	0	0	1	3	999.066	9	540.443	0
ATTGACAATAGGATGGTGGCCATGG	6.44444	1.7412	0.191064	2.54517	1	1	280.82	0	1	0	1	0	0	0	0	0	0	1	7	2049.78	0	7	0	4	0	0	0	0	0	0	7	1	690.608	0	1	0	1	0	0	0	0	0	0	1	3	1007.07	30	1801.48	0
AATCCGTTCAAGTGTAGTTCACCA	4.44444	1.15725	0.443473	1.83556	1	1	280.82	0	1	0	1	0	0	0	0	0	0	1	7	2049.78	0	7	0	4	0	0	0	0	0	0	7	1	690.608	0	1	0	1	0	0	0	0	0	0	1	3	1007.07	28	1681.38	0
CGGGGGCTTAGCTGCCCTGGA	-1.25	-7.93908	0.286518	-3.95949	1	1	280.82	0	1	0	1	0	0	0	0	0	0	1	0	0	0	0	0	0	0	0	0	0	0	0	0	4	2762.43	0	4	0	4	0	0	0	0	0	0	4	1.66667	1014.42	0	0	0
ACGGCGGGGACAGAAGACCCTGT	3.75	1.06036	0.684996	1.45782	1	3	842.46	0	3	0	3	0	0	0	0	0	0	3	3	878.477	0	3	0	3	0	0	0	0	0	0	3	2	1381.22	0	2	0	2	0	0	0	0	0	0	2	2.66667	1034.05	7	420.345	1
TCTAAGCATCTTGACTTCCGTGTTC	3.375	-1.26374	0.911644	1.24799	1	3	842.46	0	3	0	1	0	0	0	0	0	0	3	3	878.477	0	3	0	2	0	0	0	0	0	0	3	2	1381.22	0	2	0	0	0	0	0	0	0	0	2	2.66667	1034.05	13	780.64	0
CCATCTTTCGGATCCTAACATATTT	3.75	-1.10948	0.842322	1.27987	1	2	561.64	0	2	0	0	0	0	0	0	0	0	2	4	1171.3	0	4	0	0	0	0	0	0	0	0	4	2	1381.22	0	2	0	0	0	0	0	0	0	0	2	2.66667	1038.05	5	300.246	0
GGGGGGTGGATCGGCGGACT	3.375	-1.66064	0.921362	1.2	1	2	561.64	0	2	0	2	0	0	0	0	0	0	2	4	1171.3	0	4	0	4	0	0	0	0	0	0	4	2	1381.22	0	2	0	2	0	0	0	0	0	0	2	2.66667	1038.05	23	1381.13	0
CCCCAATTCCTGGTTATCCGTTAT	2.5	-1.33792	1	1.0212	1	2	561.64	1	2	1	2	0	0	0	0	0	0	2	4	1171.3	0	4	0	3	0	0	0	0	0	0	4	2	1381.22	0	2	0	2	0	0	0	0	0	0	2	2.66667	1038.05	4	240.197	0
AACTCAAAAGACCTTACATGACAGG	1.75	-2.25252	0.781328	-1.38317	1	1	280.82	0	1	0	1	0	0	0	0	0	0	1	5	1464.13	0	5	0	4	0	0	0	0	0	0	5	2	1381.22	0	2	0	1	0	0	0	0	0	0	2	2.66667	1042.05	8	480.394	0
GGGGAATTGTGAGCGGATAAC	3	1.03	0.71312	1.36563	1	4	1123.28	0	4	0	4	0	0	0	0	0	0	4	3	878.477	0	3	0	3	0	0	0	0	0	0	3	2	1381.22	0	2	0	2	0	0	0	0	0	0	2	3	1127.66	9	540.443	0
AGAACGCAATGGATTGCGATAAGTG	3.55556	-1.07207	0.693869	1.35541	1	4	1123.28	0	4	0	3	0	0	0	0	0	0	4	3	878.477	0	3	0	2	0	0	0	0	0	0	3	2	1381.22	0	2	0	2	0	0	0	0	0	0	2	3	1127.66	13	780.64	0
AATTCCAATCATTGATCCCTGTCAT	2.66667	-1.25514	1	1.10696	1	2	561.64	0	2	0	2	0	0	0	0	0	0	2	5	1464.13	0	5	0	5	0	0	0	0	0	0	5	2	1381.22	0	2	0	2	0	0	0	0	0	0	2	3	1135.66	7	420.345	0
CGACGATCGCGCACGCGCGC	-1.2	-4.59624	0.238334	-3.03828	1	8	2246.56	1	8	1	8	0	0	0	0	0	0	8	4	1171.3	0	4	0	4	0	0	0	0	0	0	4	0	0	0	0	0	0	0	0	0	0	0	0	0	4	1139.29	6	360.295	0
AAGCATCTTTACCTCCGTGTTCGGA	2.25	-1.34807	1	-1.0866	1	5	1404.1	0	5	0	1	0	0	0	0	0	0	5	7	2049.78	0	7	0	2	0	0	0	0	0	0	7	0	0	0	0	0	0	0	0	0	0	0	0	0	4	1151.29	10	600.492	0
GGCGTGAAATGTTTAGGACATT	8.41667	2.03247	0.244095	3.31447	1	0	0	0	0	0	0	0	0	0	0	0	0	0	12	3513.91	0	12	0	12	0	0	0	0	0	0	12	0	0	0	0	0	0	0	0	0	0	0	0	0	4	1171.3	74	4443.64	0
TTGGACACCTGCCTTATCTTGTAAC	2.25	-2.16452	0.907952	-1.15984	1	1	280.82	0	1	0	1	0	0	0	0	0	0	1	4	1171.3	0	4	0	4	0	0	0	0	0	0	4	3	2071.82	0	3	0	3	0	0	0	0	0	0	3	2.66667	1174.65	12	720.591	0
AAGTCTGGTGCCCGCAGCCGCGGTA	2.54545	-1.17602	1	1.06397	1	5	1404.1	0	5	0	5	0	0	0	0	0	0	5	5	1464.13	0	5	0	5	0	0	0	0	0	0	5	1	690.608	0	1	0	1	0	0	0	0	0	0	1	3.66667	1186.28	9	540.443	0
TAGGCCATCATCTCAGAGTTATTGA	5.27273	1.69948	0.21371	2.24313	1	4	1123.28	0	4	0	4	0	0	0	0	0	0	4	6	1756.95	0	6	0	5	0	0	0	0	0	0	6	1	690.608	0	1	0	1	0	0	0	0	0	0	1	3.66667	1190.28	26	1561.28	0
TCAGCGGCGGCACGTCCCCCC	2.76923	-1.56246	1	1.01957	1	12	3369.84	0	12	0	12	0	0	0	0	0	0	12	1	292.826	0	1	0	1	0	0	0	0	0	0	1	0	0	0	0	0	0	0	0	0	0	0	0	0	4.33333	1220.89	34	2041.67	0
CGGAAGTAAAGACGCTTAGAGCCTG	3.5	-1.05165	0.652707	1.39066	1	2	561.64	0	2	0	2	0	0	0	0	0	0	2	6	1756.95	0	6	0	4	0	0	0	0	0	0	6	2	1381.22	0	2	0	2	0	0	0	0	0	0	2	3.33333	1233.27	14	840.689	0
GGTTAGATCGTCGGACTG	3.83333	-1.68341	0.923825	1.22344	1	1	280.82	0	1	0	1	0	0	0	0	0	0	1	0	0	0	0	0	0	0	0	0	0	0	0	0	5	3453.04	0	5	0	5	0	0	0	0	0	0	5	2	1244.62	12	720.591	2
AAATACTCTCTAGCAACTCCATTGT	1.30769	-2.06302	0.54991	-1.65144	1	4	1123.28	0	4	0	4	0	0	0	0	0	0	4	9	2635.43	0	9	0	9	0	0	0	0	0	0	9	0	0	0	0	0	0	0	0	0	0	0	0	0	4.33333	1252.9	7	420.345	0
AGAAGTGGAATCTATTGGCTTTGT	1.77778	-2.57424	0.609701	-1.52554	1	4	1123.28	0	4	0	4	0	0	0	0	0	0	4	2	585.652	0	2	0	2	0	0	0	0	0	0	2	3	2071.82	0	3	0	3	0	0	0	0	0	0	3	3	1260.25	8	480.394	0
ATAACGCAGGTATCCAAAGATGAAC	4	1.06861	0.531103	1.56404	1	4	1123.28	0	4	0	4	0	0	0	0	0	0	4	5	1464.13	0	5	0	5	0	0	0	0	0	0	5	2	1381.22	0	2	0	2	0	0	0	0	0	0	2	3.66667	1322.87	21	1261.03	0
CTCTGAACGTGAGGATGCGGGTGTA	1.14286	-4.99645	0.256457	-2.56952	1	1	280.82	0	1	0	1	0	0	0	0	0	0	1	1	292.826	0	1	0	1	0	0	0	0	0	0	1	5	3453.04	0	5	0	5	0	0	0	0	0	0	5	2.33333	1342.23	2	120.098	0
ACTTACAGAGCTAAGTTGCCGACTT	3.6	-1.09688	0.661962	1.39167	1	3	842.46	0	3	0	3	0	0	0	0	0	0	3	4	1171.3	0	4	0	4	0	0	0	0	0	0	4	3	2071.82	0	3	0	3	0	0	0	0	0	0	3	3.33333	1361.86	14	840.689	0
TAGACGGGGAGATGGGCTGGGGCGG	3.84615	1.40915	0.416299	1.69432	1	7	1965.74	0	7	0	4	0	0	0	0	0	0	7	5	1464.13	0	5	0	3	0	0	0	0	0	0	5	1	690.608	0	1	0	0	0	0	0	0	0	0	1	4.33333	1373.49	15	900.739	0
CCCCTCAGCATCGTCCCATGCTTGA	1.08333	-2.55761	0.369251	-2.03848	1	6	1684.92	0	6	0	6	0	0	0	0	0	0	6	4	1171.3	0	4	0	4	0	0	0	0	0	0	4	2	1381.22	0	2	0	2	0	0	0	0	0	0	2	4	1412.48	4	240.197	0
GTGAGGGTCCCCGAATCACC	2.66667	-1.72617	1	1.02429	1	4	1123.28	0	4	0	2	0	0	0	0	0	0	4	6	1756.95	0	6	0	3	0	0	0	0	0	0	6	2	1381.22	0	2	0	2	0	0	0	0	0	0	2	4	1420.48	26	1561.28	0
ACGCAATGAATTCCGATAAGTGATA	2.83333	-1.20196	0.865272	1.15072	1	2	561.64	0	2	0	2	0	0	0	0	0	0	2	8	2342.61	0	8	0	7	0	0	0	0	0	0	8	2	1381.22	0	2	0	1	0	0	0	0	0	0	2	4	1428.49	10	600.492	0
CGCAGTCAGGCACAGGCCTGATCG	1.72727	-2.39097	0.573052	-1.48872	1	3	842.46	0	3	0	3	0	0	0	0	0	0	3	5	1464.13	0	5	0	5	0	0	0	0	0	0	5	3	2071.82	0	3	0	3	0	0	0	0	0	0	3	3.66667	1459.47	9	540.443	0
CCCAGCCAAACACGCCGTCTATCTC	3.85714	1.58403	0.408941	1.78811	1	7	1965.74	0	7	0	6	0	0	0	0	0	0	7	6	1756.95	0	6	0	4	0	0	0	0	0	0	6	1	690.608	0	1	0	1	0	0	0	0	0	0	1	4.66667	1471.1	5	300.246	0
ATTGTTAGCAGACGGATCCTTAATA	-1	-6.2006	0.402058	-2.87286	1	1	280.82	0	1	0	1	0	0	0	0	0	0	1	0	0	0	0	0	0	0	0	0	0	0	0	0	6	4143.65	0	6	0	3	0	0	0	0	0	0	6	2.33333	1474.82	5	300.246	0
ATTCGGAGGCGTAGGTTGCCA	2.14286	-3.32669	0.658541	-1.58681	1	0	0	0	0	0	0	0	0	0	0	0	0	0	1	292.826	0	1	0	1	0	0	0	0	0	0	1	6	4143.65	0	6	0	6	0	0	0	0	0	0	6	2.33333	1478.82	6	360.295	0
GCATCTTTACTTTCGTGTTCGGATG	3.07143	-1.01941	0.836144	1.20953	1	5	1404.1	0	5	0	3	0	0	0	0	0	0	5	8	2342.61	0	8	0	4	0	0	0	0	0	0	8	1	690.608	0	1	0	1	0	0	0	0	0	0	1	4.66667	1479.1	9	540.443	0
CCAAACTCCCCTTATATCTCTTTCA	2.15385	-1.64261	0.782415	-1.21953	1	5	1404.1	0	5	0	4	0	0	0	0	0	0	5	6	1756.95	0	6	0	4	0	0	0	0	0	0	6	2	1381.22	0	2	0	1	0	0	0	0	0	0	2	4.33333	1514.09	7	420.345	0
TTCCATGGCCAGCGTCCTATTGTCA	4.38462	1.28407	0.405413	1.69728	1	4	1123.28	0	4	0	3	0	0	0	0	0	0	4	7	2049.78	0	7	0	7	0	0	0	0	0	0	7	2	1381.22	0	2	0	2	0	0	0	0	0	0	2	4.33333	1518.09	14	840.689	0
GGTGGCCATGGCCGTCGGAAACCGC	1.5	-1.7943	0.645117	-1.54401	1	7	1965.74	1	7	1	5	0	0	0	0	0	0	7	9	2635.43	0	9	0	7	0	0	0	0	0	0	9	0	0	0	0	0	0	0	0	0	0	0	0	0	5.33333	1533.72	5	300.246	0
TGCCGCCCCAGACTAACTCCCCGTC	4.83333	1.32167	0.388955	1.78017	1	6	1684.92	0	6	0	6	0	0	0	0	0	0	6	3	878.477	0	3	0	2	0	0	0	0	0	0	3	3	2071.82	0	3	0	2	0	0	0	0	0	0	3	4	1545.07	12	720.591	0
CCAATAAATCATTAAAGAACTCTTA	1.86667	-1.50785	0.872469	-1.20302	1	5	1404.1	0	5	0	5	0	0	0	0	0	0	5	9	2635.43	0	9	0	9	0	0	0	0	0	0	9	1	690.608	0	1	0	1	0	0	0	0	0	0	1	5	1576.71	9	540.443	0
CTGGGGCGGCACAACTGTTACCCCC	5.21429	1.47019	0.249559	2.0513	1	7	1965.74	0	7	0	5	0	0	0	0	0	0	7	5	1464.13	0	5	0	3	0	0	0	0	0	0	5	2	1381.22	0	2	0	2	0	0	0	0	0	0	2	4.66667	1603.69	35	2101.72	0
TGAACGTTTGTATACACGTGT	-7	-80.5048	0.0492621	-16.8663	1	0	0	0	0	0	0	0	0	0	0	0	0	0	0	0	0	0	0	0	0	0	0	0	0	0	0	7	4834.25	0	7	0	3	0	0	0	0	0	0	7	2.33333	1611.42	1	60.0492	0
GGAGTTTGGCTTGTGCGGCACATCT	2.66667	-1.44783	1	1.02357	1	5	1404.1	0	5	0	5	0	0	0	0	0	0	5	3	878.477	0	3	0	2	0	0	0	0	0	0	3	4	2762.43	0	4	0	4	0	0	0	0	0	0	4	4	1681.67	10	600.492	0
CAGTCCGACGATCAAACC	2.5	-1.78828	0.886162	-1.11709	1	9	2527.38	0	9	0	9	0	0	0	0	0	0	9	2	585.652	0	2	0	2	0	0	0	0	0	0	2	3	2071.82	1	3	1	3	0	0	0	0	0	0	3	4.66667	1728.28	22	1321.08	1
GCTTAGAGCCTAATCAGTACCATTA	3.86667	1.14879	0.523378	1.52967	1	5	1404.1	0	5	0	3	0	0	0	0	0	0	5	7	2049.78	0	7	0	6	0	0	0	0	0	0	7	3	2071.82	0	3	0	3	0	0	0	0	0	0	3	5	1841.9	12	720.591	0
AACAGATGTGCCGACCCAGCCAAAC	6.26667	1.74595	0.152523	2.43155	1	4	1123.28	0	4	0	4	0	0	0	0	0	0	4	8	2342.61	0	8	0	7	0	0	0	0	0	0	8	3	2071.82	0	3	0	3	0	0	0	0	0	0	3	5	1845.9	28	1681.38	0
TGAATCACCCCAGTTGTTCCTTTT	4.16667	1.00901	0.50541	1.59532	1	5	1404.1	0	5	0	1	0	0	0	0	0	0	5	12	3513.91	0	12	0	1	0	0	0	0	0	0	12	1	690.608	0	1	0	0	0	0	0	0	0	0	1	6	1869.54	52	3122.56	0
CGAAAATGACCCATAGCGCTGCCGG	1.78947	-1.77229	0.647705	-1.38437	1	13	3650.66	0	13	0	13	0	0	0	0	0	0	13	5	1464.13	0	5	0	5	0	0	0	0	0	0	5	1	690.608	0	1	0	1	0	0	0	0	0	0	1	6.33333	1935.13	15	900.739	0
AAGCATATCAATGAGGGAAGGAAGA	5	1.0696	0.459352	1.74153	1	2	561.64	0	2	0	2	0	0	0	0	0	0	2	4	1171.3	0	4	0	4	0	0	0	0	0	0	4	6	4143.65	0	6	0	6	0	0	0	0	0	0	6	4	1958.86	16	960.788	0
TGGTGCACTTGCCGGGAAACGAA	1.2381	-2.59262	0.433774	-2.09239	1	19	5335.58	0	19	0	19	0	0	0	0	0	0	19	2	585.652	0	2	0	2	0	0	0	0	0	0	2	0	0	0	0	0	0	0	0	0	0	0	0	0	7	1973.74	12	720.591	1
AGACGGGGAGTTACGCTGGGGCGGC	3	-1.196	0.809452	1.20044	1	3	842.46	0	3	0	2	0	0	0	0	0	0	3	11	3221.08	0	11	0	8	0	0	0	0	0	0	11	3	2071.82	0	3	0	1	0	0	0	0	0	0	3	5.66667	2045.12	18	1080.89	0
AGTCCGACGATCACCCCCCC	2.9375	-1.60421	0.957104	1.08184	1	9	2527.38	0	9	0	9	0	0	0	0	0	0	9	3	878.477	0	3	0	3	0	0	0	0	0	0	3	4	2762.43	1	4	1	4	0	0	0	0	0	0	4	5.33333	2056.1	37	2221.82	0
TCGGACTGTAGAGATCTGAACGTG	7.28571	1.75347	0.164814	2.78402	1	9	2527.38	0	9	0	5	0	0	0	0	0	0	9	11	3221.08	0	11	0	0	0	0	0	0	0	0	11	1	690.608	0	1	0	0	0	0	0	0	0	0	1	7	2146.36	119	7145.86	1
CAGAGTTCTTCACGCCGACGATC	2.11765	-1.75638	0.774812	-1.23545	1	8	2246.56	0	8	0	4	0	0	0	0	0	0	8	5	1464.13	0	5	0	5	0	0	0	0	0	0	5	4	2762.43	0	4	0	2	0	0	0	0	0	0	4	5.66667	2157.71	12	720.591	1
CGCAGGTAAGGTACGTCGGCAACAT	2.83333	-1.23495	0.856489	1.14513	1	6	1684.92	0	6	0	4	0	0	0	0	0	0	6	8	2342.61	0	8	0	7	0	0	0	0	0	0	8	4	2762.43	0	4	0	4	0	0	0	0	0	0	4	6	2263.32	17	1020.84	0
CCCGTCTATCTGTTTCAATCGCCTG	3.38095	1.19067	0.52879	1.48971	1	8	2246.56	0	8	0	6	0	0	0	0	0	0	8	11	3221.08	0	11	0	7	0	0	0	0	0	0	11	2	1381.22	0	2	0	2	0	0	0	0	0	0	2	7	2282.95	18	1080.89	0
TCTACCCTTAGACGACAAATGCGGT	2.33333	-1.77852	0.916299	-1.09554	1	8	2246.56	0	8	0	8	0	0	0	0	0	0	8	11	3221.08	0	11	0	11	0	0	0	0	0	0	11	2	1381.22	0	2	0	2	0	0	0	0	0	0	2	7	2282.95	36	2161.77	0
ATAATGGTACTGAGCAGGCTCTAAG	1.04545	-2.87177	0.321685	-2.12812	1	3	842.46	0	3	0	1	0	0	0	0	0	0	3	17	4978.04	0	17	0	17	0	0	0	0	0	0	17	2	1381.22	0	2	0	1	0	0	0	0	0	0	2	7.33333	2400.57	7	420.345	0
GATCGTTAGGCTATCATTTCAGAGT	3.70833	1.31572	0.465919	1.62591	1	13	3650.66	0	13	0	13	0	0	0	0	0	0	13	10	2928.26	0	10	0	10	0	0	0	0	0	0	10	1	690.608	0	1	0	1	0	0	0	0	0	0	1	8	2423.18	33	1981.62	0
ACGGATAACGAGGGATTGGGGTTCG	2.2381	-1.59298	0.904758	-1.10967	1	6	1684.92	0	6	0	6	0	0	0	0	0	0	6	12	3513.91	0	12	0	8	0	0	0	0	0	0	12	3	2071.82	0	3	0	1	0	0	0	0	0	0	3	7	2423.55	20	1200.98	0
CTGAATCACCCCGATTGTTCCTTTT	4.58333	1.25161	0.378008	1.80656	1	8	2246.56	0	8	0	2	0	0	0	0	0	0	8	15	4392.39	0	15	0	5	0	0	0	0	0	0	15	1	690.608	0	1	0	0	0	0	0	0	0	0	1	8	2443.18	63	3783.1	0
GGCGTCCCGTCCTCTCGTCTG	1.73684	-1.88472	0.717132	-1.30253	1	7	1965.74	0	7	0	7	0	0	0	0	0	0	7	6	1756.95	0	6	0	6	0	0	0	0	0	0	6	6	4143.65	0	6	0	6	0	0	0	0	0	0	6	6.33333	2622.11	12	720.591	0
TCCCCGTCTATATCTTTCAATCGCC	1.92308	-1.29053	0.964692	-1.10191	1	12	3369.84	0	12	0	7	0	0	0	0	0	0	12	13	3806.73	0	13	0	9	0	0	0	0	0	0	13	1	690.608	0	1	0	1	0	0	0	0	0	0	1	8.66667	2622.39	10	600.492	1
TGGTGCATGGCCCTTCTTAGTTGG	2.45455	-1.37231	1	1.04076	1	7	1965.74	0	7	0	7	0	0	0	0	0	0	7	11	3221.08	0	11	0	11	0	0	0	0	0	0	11	4	2762.43	0	4	0	4	0	0	0	0	0	0	4	7.33333	2649.75	23	1381.13	0
ATAGACGGGGAGAATGGCTGGGGCG	4.64706	1.04839	0.464316	1.65652	1	3	842.46	0	3	0	3	0	0	0	0	0	0	3	6	1756.95	0	6	0	5	0	0	0	0	0	0	6	8	5524.86	0	8	0	6	0	0	0	0	0	0	8	5.66667	2708.09	20	1200.98	1
GCCCGTTCCCTGGACTGTGGTTTCA	2.96154	1.01749	0.752895	1.24076	1	13	3650.66	0	13	0	11	0	0	0	0	0	0	13	11	3221.08	1	11	1	9	0	0	0	0	0	0	11	2	1381.22	0	2	0	1	0	0	0	0	0	0	2	8.66667	2750.99	18	1080.89	0
ATAGTTCACCATGTTTCGGGTCCTA	4.34615	1.42945	0.398263	1.75147	1	8	2246.56	0	8	0	8	0	0	0	0	0	0	8	16	4685.21	0	16	0	16	0	0	0	0	0	0	16	2	1381.22	0	2	0	2	0	0	0	0	0	0	2	8.66667	2771	17	1020.84	0
CATTTTGTACGAAGACAAACTGGA	2.61538	-1.19151	1	1.04548	1	12	3369.84	0	12	0	0	0	0	0	0	0	0	12	11	3221.08	0	11	0	1	0	0	0	0	0	0	11	3	2071.82	0	3	0	0	0	0	0	0	0	0	3	8.66667	2887.58	13	780.64	0
CCAGTTTGTCTTACTACAAAATG	2.52	-1.32917	1	-1.03091	1	11	3089.02	0	11	0	0	0	0	0	0	0	0	11	10	2928.26	0	10	0	0	0	0	0	0	0	0	10	4	2762.43	0	4	0	0	0	0	0	0	0	0	4	8.33333	2926.57	12	720.591	0
CTGTAGAACTCTGCACGTGT	4.19048	-1.35549	0.718066	1.35389	1	9	2527.38	0	9	0	9	0	0	0	0	0	0	9	4	1171.3	0	4	0	4	0	0	0	0	0	0	4	8	5524.86	0	8	0	7	0	0	0	0	0	0	8	7	3074.51	61	3663	2
CAATTTAACTGTGATAAACTACCG	2.4	-2.70085	0.685199	-1.36378	1	8	2246.56	0	8	0	8	0	0	0	0	0	0	8	3	878.477	0	3	0	3	0	0	0	0	0	0	3	9	6215.47	0	9	0	9	0	0	0	0	0	0	9	6.66667	3113.5	35	2101.72	0
ACGGGTAACTGAACGCATACGCCCC	6.05	1.61339	0.170667	2.47515	1	6	1684.92	0	6	0	6	0	0	0	0	0	0	6	5	1464.13	0	5	0	5	0	0	0	0	0	0	5	9	6215.47	0	9	0	9	0	0	0	0	0	0	9	6.66667	3121.51	35	2101.72	0
TCCAGGATAGCCATTATCCAGGTG	3.96875	-1.23206	0.828312	1.38042	1	31	8705.42	0	31	0	31	0	0	0	0	0	0	31	0	0	0	0	0	0	0	0	0	0	0	0	0	1	690.608	0	1	0	1	0	0	0	0	0	0	1	10.6667	3132.01	127	7626.25	1
GGTAAGCGGCAGGGTCGGAACAGGC	3.80769	1.54951	0.314576	2.04406	1	12	3369.84	0	12	0	12	0	0	0	0	0	0	12	9	2635.43	0	9	0	9	0	0	0	0	0	0	9	5	3453.04	0	5	0	5	0	0	0	0	0	0	5	8.66667	3152.77	29	1741.43	0
CGCGCGTGCGGGCCAAGATGTCTAA	5.89286	1.52207	0.235457	2.19006	1	19	5335.58	0	19	0	17	0	0	0	0	0	0	19	5	1464.13	0	5	0	5	0	0	0	0	0	0	5	4	2762.43	0	4	0	4	0	0	0	0	0	0	4	9.33333	3187.38	94	5644.63	1
AATTCCAGGGCTCATCAAGCGCCC	-7	-50.4454	0.0378847	-21.9438	1	0	0	0	0	0	0	0	0	0	0	0	0	0	0	0	0	0	0	0	0	0	0	0	0	0	0	14	9668.51	5	14	5	14	0	0	0	0	0	0	14	4.66667	3222.84	0	0	0
GGAAGCATTCAACAATAACAGGTCT	2.78571	-1.16405	0.806653	1.16747	1	9	2527.38	0	9	0	9	0	0	0	0	0	0	9	15	4392.39	0	15	0	15	0	0	0	0	0	0	15	4	2762.43	0	4	0	4	0	0	0	0	0	0	4	9.33333	3227.4	26	1561.28	0
CGGCTCGGCCGCTTCGCAGCG	6.22727	1.46477	0.176513	2.31638	1	7	1965.74	0	7	0	7	0	0	0	0	0	0	7	6	1756.95	0	6	0	6	0	0	0	0	0	0	6	9	6215.47	0	9	0	9	0	0	0	0	0	0	9	7.33333	3312.72	53	3182.61	1
ATAACGAGGAATCGGGGTTCGACAT	2.14286	-1.50104	0.966197	-1.04255	1	6	1684.92	0	6	0	6	0	0	0	0	0	0	6	17	4978.04	0	17	0	11	0	0	0	0	0	0	17	5	3453.04	0	5	0	4	0	0	0	0	0	0	5	9.33333	3372	25	1501.23	0
CGCCACAGGCGGTTGAAAGAGATA	4.25926	1.11723	0.48421	1.54599	1	11	3089.02	0	11	0	11	0	0	0	0	0	0	11	10	2928.26	0	10	0	10	0	0	0	0	0	0	10	6	4143.65	0	6	0	6	0	0	0	0	0	0	6	9	3386.97	31	1861.53	0
GCACTAATGTTCCGGCGTTATTT	3.67857	-1.27149	0.636222	1.38169	1	7	1965.74	1	7	1	7	0	0	0	0	0	0	7	15	4392.39	0	15	0	15	0	0	0	0	0	0	15	6	4143.65	0	6	0	6	0	0	0	0	0	0	6	9.33333	3500.59	76	4563.74	0
GTTCTACAGTCCGGCGATC	3.53333	-1.18671	0.619287	1.34113	1	11	3089.02	0	11	0	11	0	0	0	0	0	0	11	12	3513.91	0	12	0	12	0	0	0	0	0	0	12	7	4834.25	0	7	0	7	0	0	0	0	0	0	7	10	3812.39	61	3663	0
GTGGCTCTTCAACGGGGATCGTCGG	5.15556	1.64687	0.250803	2.24997	1	26	7301.32	17	26	17	26	0	0	0	0	0	0	26	18	5270.86	6	18	6	18	0	0	0	0	0	0	18	1	690.608	1	1	1	1	0	0	0	0	0	0	1	15	4420.93	141	8466.94	41
ACGTTCAGAGGTCGACAGTCCGAC	3.52941	-1.32739	0.755089	1.2492	1	14	3931.48	0	14	0	4	0	0	0	0	0	0	14	11	3221.08	0	11	0	4	0	0	0	0	0	0	11	9	6215.47	0	9	0	2	0	0	0	0	0	0	9	11.3333	4456.01	74	4443.64	1
CGGCCATGCACGACTACCCAATAAA	-1	-3.36468	0.16957	-2.57849	1	25	7020.5	0	25	0	25	0	0	0	0	0	0	25	17	4978.04	0	17	0	17	0	0	0	0	0	0	17	2	1381.22	0	2	0	2	0	0	0	0	0	0	2	14.6667	4459.92	16	960.788	0
CCCCATCGGCTCAGGGGAC	2.87097	-1.55699	0.922995	1.07942	1	7	1965.74	0	7	0	7	0	0	0	0	0	0	7	12	3513.91	0	12	0	12	0	0	0	0	0	0	12	12	8287.29	1	12	1	12	0	0	0	0	0	0	12	10.3333	4588.98	47	2822.31	7
ACATCTTGGGCCGAACGCGCGCTA	1.48936	-2.86042	0.439096	-1.8686	1	38	10671.2	0	38	0	37	0	0	0	0	0	0	38	6	1756.95	0	6	0	6	0	0	0	0	0	0	6	3	2071.82	0	3	0	3	0	0	0	0	0	0	3	15.6667	4833.31	52	3122.56	0
TGAGCCGTCCGCAATTTCATCCTAC	2.68085	-1.24884	0.867609	1.12906	1	10	2808.2	0	10	0	10	0	0	0	0	0	0	10	34	9956.08	0	34	0	34	0	0	0	0	0	0	34	3	2071.82	0	3	0	3	0	0	0	0	0	0	3	15.6667	4945.37	55	3302.71	0
ACGAGGAATTGGCGTTCGACATCGG	2.28571	-1.53345	0.900724	-1.08742	1	15	4212.3	0	15	0	12	0	0	0	0	0	0	15	19	5563.69	0	19	0	16	0	0	0	0	0	0	19	8	5524.86	0	8	0	6	0	0	0	0	0	0	8	14	5100.28	34	2041.67	0
ACGGTGGCCATGTAAGTCGGAAACC	5.1	1.68425	0.181723	2.3027	1	11	3089.02	0	11	0	10	0	0	0	0	0	0	11	19	5563.69	0	19	0	18	0	0	0	0	0	0	19	10	6906.08	0	10	0	10	0	0	0	0	0	0	10	13.3333	5186.26	37	2221.82	1
CTCTCCGATGTCAAACCCCAATTCC	4.12245	1.25274	0.337105	1.73783	1	12	3369.84	0	12	0	10	0	0	0	0	0	0	12	30	8784.77	0	30	0	27	0	0	0	0	0	0	30	7	4834.25	0	7	0	4	0	0	0	0	0	0	7	16.3333	5662.96	67	4023.3	0
ACGGGCTTGATTCGAACGGCGGGGA	3.66	1.11593	0.495331	1.47653	1	22	6178.04	0	22	0	22	0	0	0	0	0	0	22	21	6149.34	0	21	0	21	0	0	0	0	0	0	21	7	4834.25	0	7	0	7	0	0	0	0	0	0	7	16.6667	5720.55	54	3242.66	0
GTGTCTGTCCGTTTACCACGCGG	4.65	-1.10555	0.462203	1.60974	1	12	3369.84	0	12	0	12	0	0	0	0	0	0	12	13	3806.73	0	13	0	13	0	0	0	0	0	0	13	15	10359.1	0	15	0	15	0	0	0	0	0	0	15	13.3333	5845.23	123	7386.06	1
GGGTGGCGACTGTGGCAGGATCGT	2.19403	-1.97529	0.853852	-1.18481	1	26	7301.32	0	26	0	26	0	0	0	0	0	0	26	40	11713	0	40	0	40	0	0	0	0	0	0	40	1	690.608	0	1	0	1	0	0	0	0	0	0	1	22.3333	6568.32	118	7085.81	0
CGATGGGGAAGATAGGGCTCGCCAA	1.64583	-2.6054	0.411805	-1.63487	1	22	6178.04	0	22	0	22	0	0	0	0	0	0	22	11	3221.08	0	11	0	11	0	0	0	0	0	0	11	15	10359.1	0	15	0	15	0	0	0	0	0	0	15	16	6586.08	43	2582.12	0
GTATTAAGGATCCGGCTGCTAACA	2.06667	-1.8878	0.758921	-1.2081	1	14	3931.48	0	14	0	14	0	0	0	0	0	0	14	14	4099.56	0	14	0	12	0	0	0	0	0	0	14	17	11740.3	0	17	0	15	0	0	0	0	0	0	17	15	6590.46	40	2401.97	0
CACACACGTTCTGCGTTCTACAGTC	2.475	-2.6353	0.605361	-1.44478	1	9	2527.38	0	9	0	7	0	0	0	0	0	0	9	6	1756.95	0	6	0	6	0	0	0	0	0	0	6	25	17265.2	0	25	0	22	0	0	0	0	0	0	25	13.3333	7183.18	49	2942.41	0
GAAGTAATCTGCCATTCCTTCTAC	1.63158	-3.05852	0.382422	-1.75814	1	21	5897.22	0	21	0	20	0	0	0	0	0	0	21	23	6734.99	0	23	0	21	0	0	0	0	0	0	23	13	8977.9	0	13	0	13	0	0	0	0	0	0	13	19	7203.37	64	3843.15	0
CGCAGACGCGCCGAGACAGAACTT	3.45283	-1.31539	0.73703	1.22954	1	22	6178.04	0	22	0	22	0	0	0	0	0	0	22	15	4392.39	0	15	0	12	0	0	0	0	0	0	15	16	11049.7	0	16	0	15	0	0	0	0	0	0	16	17.6667	7206.72	102	6125.02	0
CTTCACGTTTGTACCCCGGGTTCGT	3.18919	-1.07013	0.698265	1.30358	1	36	10109.5	0	36	0	36	0	0	0	0	0	0	36	36	10541.7	0	36	0	36	0	0	0	0	0	0	36	2	1381.22	0	2	0	2	0	0	0	0	0	0	2	24.6667	7344.15	131	7866.45	0
GGCGGGAGTAACGATGACTCTCTTA	2.45	-3.36759	0.610653	-1.5424	1	3	842.46	0	3	0	3	0	0	0	0	0	0	3	3	878.477	0	3	0	3	0	0	0	0	0	0	3	34	23480.7	0	34	0	34	0	0	0	0	0	0	34	13.3333	8400.53	75	4503.69	0
TCGTCGGACTGGACAACTCTGAACG	3.7093	-1.18761	0.602543	1.34371	1	34	9547.88	0	34	0	17	0	0	0	0	0	0	34	30	8784.77	0	30	0	19	0	0	0	0	0	0	30	22	15193.4	0	22	0	13	0	0	0	0	0	0	22	28.6667	11175.3	180	10808.9	0
CGTCGGACTGTCGTACTCTGAACGT	5.67816	1.21171	0.259366	1.93141	1	34	9547.88	2	34	2	23	0	0	0	0	0	0	34	27	7906.3	1	27	1	14	0	0	0	0	0	0	27	26	17955.8	1	26	1	17	0	0	0	0	0	0	26	29	11803.3	254	15252.5	3
GGACTGTAGAAATATGAACGTGTAC	5.40323	1.1023	0.464216	1.88309	1	97	27239.5	0	97	0	49	0	0	0	0	0	0	97	15	4392.39	0	15	0	4	0	0	0	0	0	0	15	12	8287.29	0	12	0	1	0	0	0	0	0	0	12	41.3333	13306.4	608	36509.9	7
GTCGGACTGTATACCTCTGAACGTG	4.94488	1.1417	0.318864	1.84834	1	60	16849.2	0	60	0	35	0	0	0	0	0	0	60	47	13762.8	0	47	0	27	0	0	0	0	0	0	47	20	13812.2	0	20	0	10	0	0	0	0	0	0	20	42.3333	14808.1	441	26481.7	0
AGAGTTCTACACTACGACGATCCCC	3.10778	-1.23113	0.780891	1.16635	1	55	15445.1	0	55	0	44	0	0	0	0	0	0	55	78	22840.4	0	78	0	66	0	0	0	0	0	0	78	34	23480.7	0	34	0	27	0	0	0	0	0	0	34	55.6667	20588.7	183	10989	1
ACACGTTCAGATTACTACAGTCCGA	3.81132	-1.27128	0.70483	1.30796	1	138	38753.2	0	138	0	83	0	0	0	0	0	0	138	36	10541.7	0	36	0	17	0	0	0	0	0	0	36	38	26243.1	1	38	1	22	0	0	0	0	0	0	38	70.6667	25179.3	618	37110.4	1
CAGAGTTCTACCGACCGACGATCCC	3.16606	-1.0582	0.616492	1.30345	1	95	26677.9	1	95	1	41	0	0	0	0	0	0	95	137	40117.1	0	137	0	47	0	0	0	0	0	0	137	45	31077.3	0	45	0	19	0	0	0	0	0	0	45	92.3333	32624.1	275	16513.5	5
GGGATCGTCGGCCGGTAGAACTCTG	2.93407	-1.18249	0.746302	1.18916	1	79	22184.8	0	79	0	23	0	0	0	0	0	0	79	138	40410	2	138	2	52	0	0	0	0	0	0	138	56	38674	1	56	1	17	0	0	0	0	0	0	56	91	33756.3	235	14111.6	1
TTCAGAGTTCTCCCGTCCGACGATC	3.07904	-1.27525	0.752287	1.18092	1	115	32294.3	3	115	3	92	0	0	0	0	0	0	115	108	31625.2	1	108	1	80	0	0	0	0	0	0	108	68	46961.3	0	68	0	47	0	0	0	0	0	0	68	97	36960.3	425	25520.9	5
GCCCCCCCCTCCCTGGGGATCGT	4.76697	1.23043	0.280434	1.88287	1	149	41842.2	5	149	5	149	0	0	0	0	0	0	149	245	71742.3	3	245	3	245	0	0	0	0	0	0	245	48	33149.2	1	48	1	48	0	0	0	0	0	0	48	147.333	48911.2	1226	73620.4	29
CAAGGTGGAGATCAGGGTTCTCC	4.0943	1.27937	0.287698	1.77366	1	186	52232.5	0	186	0	186	0	0	0	0	0	0	186	208	60907.8	0	208	0	208	0	0	0	0	0	0	208	62	42817.7	0	62	0	62	0	0	0	0	0	0	62	152	51986	731	43896	0
GATCCCCTGGGTACGGGACCCC	4.46136	1.03214	0.429882	1.65819	1	324	90985.7	0	324	0	0	0	0	0	0	0	0	324	446	130600	0	446	0	0	0	0	0	0	0	0	446	97	66989	0	97	0	0	0	0	0	0	0	0	97	289	96191.6	2568	154206	0
CGATCCCCTGGGTCGGGGACCCC	4.44898	1.01972	0.435631	1.64231	1	325	91266.5	0	325	0	1	0	0	0	0	0	0	325	450	131772	0	450	0	6	0	0	0	0	0	0	450	107	73895	0	107	0	10	0	0	0	0	0	0	107	294	98977.7	2583	155107	0
[truncated: 38 more columns]
