# Supplementary material for: Entamoeba histolytica extracellular vesicles drive pro-inflammatory monocyte signaling
Source: PLoS Negl Trop Dis. 2025 Apr 10;19(4):e0012997. doi: 10.1371/journal.pntd.0012997 (PMC12052212; doi:10.1371/journal.pntd.0012997)
Supplement: S10 Table — Targets were predicted using miRanda algorithm version 3.3a [33,34]. Shown are targets for selected miRNAs of interest (top 10 most abundant miRNAs present in EVs and Ehi-miR-200). (XLSX) [file pntd.0012997.s016.xlsx]

## Sheet: E. histolytica genome
miRNA	Gene	Score	Energy	miRNA sequence	Target sequence	Name
Ehi-miR-200	EHI_040400	162	-24.38	gttccCGGAACCTTCCAGg	cggatGTTTTGGAAGGTCa	prolyl-tRNA synthetase, putative
Ehi-miR-200	EHI_044210	163	-23.89	gttcCCGGAACCTTCCAGg	tccaGGTCATGGAAGGTCa	hydrolase, alpha/beta fold family domain containing protein
Ehi-miR-200	EHI_086370	163	-23.89	gttcCCGGAACCTTCCAGg	accaGGTCATGGAAGGTCa	hydrolase, alpha/beta fold family domain containing protein
Ehi-miR-200	EHI_084710	151	-21.79	gttcCCGGAACCTTCCAGg	ttgtGACCTTGGAAGGTTg	hypothetical protein
Ehi-miR-200	EHI_026350	153	-21.79	gttccCGGAAC-CTTCCAGg	aagaaGTTTTGTGAAGGTCc	Rho guanine nucleotide exchange factor, putative
Ehi-miR-200	EHI_057700	153	-21.31	gttcccGGAACCTTCCAGg	gtgcaaCTATGGAAGGTCc	hypothetical protein, conserved
Ehi-miR-200	EHI_175480	151	-20.62	gtTCCCGGA-AC---CTTCCAGg	gaATGGCCTGTGAGTGAAGGTCa	Sec23 protein, putative
Ehi-miR-200	EHI_052840	155	-20.29	gttcccggAACCTTCCAGg	gccttcaaTTGGAAGGTCt	RhoGAP domain containing protein
Ehi-miR-200	EHI_188110	156	-19.56	gttcccgGAACCTTCCAGg	tttaacaTTTGGAAGGTCt	protein kinase, putative
Ehi-miR-200	EHI_045330	153	-19.55	gttcccGGAACCTTCCAGg	accttaTCATGGAAGGTCa	unspecified product
Ehi-miR-200	EHI_086260	155	-19.3	gttcccggAACCTTCCAGg	tgcaaaaaTTGGAAGGTCa	hypothetical protein
Ehi-miR-200	EHI_189960	152	-19.05	gtTCCCGGAA--CCTTCCAGg	ggATGGTCTTTATGAAGGTCt	ADP-ribosylation factor 1, putative
Ehi-miR-200	EHI_065670	154	-18.54	gttccCGGAACCTTCCAGg	ggacaGACATGGAAGGTCt	cation-transporting P-typeATPase, putative
Ehi-miR-200	EHI_167070	153	-18.3	gttcccGGAACCTTCCAGg	attgtaCTATGGAAGGTCa	tRNA nucleotidyltransferase, putative
Ehi-miR-200	EHI_062700	153	-18.3	gttcccGGAACCTTCCAGg	gatataCTATGGAAGGTCa	glutaminyl-tRNA synthetase, putative
Ehi-miR-200	EHI_091070	153	-18.28	gttccCGGAA-CCTTCCAGg	ttattGTTTTAGGAAGGTCt	ruvB-like DNA helicase, putative
Ehi-miR-200	EHI_030600	151	-17.81	gttcccGGAACCTTCCAGg	ttcattCCTT-GAAGGTCt	metal cation transporter, zinc (Zn2 )-iron (Fe2 ) permease (ZIP) family
Ehi-miR-200	EHI_193460	155	-17.21	gttcCCGGAACCTTCCAGg	cgttGGATTTAGAAGGTCt	hypothetical protein
Ehi-miR-200	EHI_095120	152	-16.8	gtTCCCGGAA-CCTTCCAGg	aaAGAACATTGGGAAGGTCt	phospholipid cytidylyltransferase, putative
Ehi-miR-200	EHI_151380	152	-15.31	gttcccgGAACCTTCCAGg	ctaattaCTTTGAAGGTCa	hypothetical protein, conserved
Ehi-miR-200	EHI_152760	153	-15.18	gttcccGGAACCTTCCAGg	attcttTCTTTGAAGGTCt	metal cation transporter, zinc (Zn2 )-iron (Fe2 ) permease (ZIP) family
Ehi-miR-200	EHI_127820	153	-15.03	gttcccGGAACCTTCCAGg	gtgattCTTTTGAAGGTCa	tyrosine kinase, putative
Ehi-miR-200	EHI_146550	152	-15.17	gtTCCCGGAAC-CTTCCAGg	ccAGTGTTTAGTGAAGGTCa	phospholipase D, putative
Ehi-miR-200	EHI_180360	153	-15.24	gttcccGGAACCTTCCAGg	tatcatTCTTAGAAGGTCt	hypothetical protein
Ehi-miR-200	EHI_073470	151	-15.43	gttCCCGGAA-CCTTCCAGg	gatGGACTTTATGAAGGTCt	ADP-ribosylation factor 1, putative
Ehi-miR-200	EHI_039830	154	-15.5	gttccCGGAACCTTCCAGg	aattaGTTTTAGAAGGTCa	UDP-N-acetylglucosamine pyrophosphorylase, putative
Ehi-miR-200	EHI_062080	151	-15.64	gtTCCCGGAACCTTCCAGg	tcAGGATGTT-GAAGGTCa	hypothetical protein
Ehi-miR-200	EHI_179910	152	-18.83	gttcccGGAAC-CTTCCAGg	aattcaCTTTGTGAAGGTCa	hypothetical protein
Ehi-miR-200	EHI_172130	152	-19.51	gtTCCCGG-AACCTTCCAGg	tcAGATCCAATGGAAGGTCt	RhoGAP domain containing protein
Ehi-miR-200	EHI_178580	155	-19.67	gttcccggAACCTTCCAGg	tgcaaagaTTGGAAGGTCt	ATP-binding cassette protein, putative
Ehi-miR-200	EHI_131180	151	-20.48	gtTCCCGGAACCTTCCAGg	tgAAGGATTT-GAAGGTCc	hypothetical protein, conserved
Ehi-miR-200	EHI_008000	151	-20.48	gtTCCCGGAACCTTCCAGg	tgAAGGATTT-GAAGGTCc	hypothetical protein, conserved
Ehi-miR-200	EHI_039040	151	-20.48	gtTCCCGGAACCTTCCAGg	tgAAGGATTT-GAAGGTCc	hypothetical protein
Ehi-miR-200	EHI_109830	154	-21.51	gttccCGGAACCTTCCAGg	ctcaaGACTAGGAAGGTCa	leucine-rich repeat containing protein
Ehi-miR-200	EHI_118620	160	-22.23	gtTCCCGGAA--CCTTCCAGg	aaAGGACTTTTAGGAAGGTCt	HEAT repeat domain containing protein
Ehi-miR-200	EHI_117860	171	-29.99	gtTCCCGGAACCTTCCAGg	gaAGGG-CTTGGAAGGTCa	hypothetical protein, conserved
Ehi-miR-356	EHI_158080	152	-23.86	ccCCTAGCAGCATCACATCTTGAGa	atGGAGTTTTGTA--GTGGAACTCt	protein kinase, putative
Ehi-miR-356	EHI_158180	157	-22.88	cccCTAGCAGCATCAC-ATCTTGAGa	tgtGAAAGATGTAGTGATGGAACTCc	tyrosine kinase, putative
Ehi-miR-356	EHI_162210	163	-22.72	ccCCTAGCAGCATC-ACATCTTGAGa	taGGAT--TTGTTGATGAAGAACTCt	phosphomannose isomerase, putative
Ehi-miR-356	EHI_008460	161	-22.62	ccCCTAGCAGCATCACATCTTGAGa	tgGAATTGTTTTA-TGTAGAGCTCc	ribose-phosphate pyrophosphokinase, putative
Ehi-miR-356	EHI_194470	170	-22.13	ccCCTAGCAGCATCACATCTTGAGa	ctGGAGCGTC--AGT-TAGAACTCa	hypothetical protein
Ehi-miR-356	EHI_029100	158	-21.04	cccCTAGCAGCATCACATCTTGAGa	tttGATTGTGCAAGTGAAGAACTTt	AMP deaminase, putative
Ehi-miR-356	EHI_135790	157	-20.81	cccCTAGCAGC-ATCACATCTTGAGa	aaaGTTCGTTGAAACTGTAGAACTTc	60S ribosomal protein L10a, putative
Ehi-miR-356	EHI_004180	155	-20.22	cccctAGCAGCATCA-CATCTTGAGa	tttacTTATAGTAGTGGTAGAATTCt	hypothetical protein
Ehi-miR-356	EHI_032470	157	-20.12	cccCTAGCAGCATCACA--TCTTGAGa	tttGGTTGTCATAGTATTGAGAATTCa	hypothetical protein
Ehi-miR-356	EHI_027710	157	-19.69	cccCTAGCAGCATCA----CATCTTGAGa	gatGAACGTCCAAATCATAGTAGAACTCt	calcium-transporting P-type ATPase, putative
Ehi-miR-356	EHI_118800	169	-19.04	cccCTAGCAGCA-TCACATCTTGAGa	attGATTGTTTTGAGTCAAGAACTCc	hypothetical protein, conserved
Ehi-miR-356	EHI_166460	158	-18.87	cccCTAGCAGCATCACATCTTGAGa	attGAATGTCGTTGTAAAGAACTTa	hypothetical protein
Ehi-miR-356	EHI_095170	160	-18.39	cccCTAGCAGCATCACATCTTGAGa	gcaGAT-GTAGTGATGTAGAACTTa	hypothetical protein
Ehi-miR-356	EHI_095110	151	-18.21	ccccTAGCAGCATCACATCTTGAGa	cttaATTG-CATGTGGAAGAACTCt	glutamine synthetase, putative
Ehi-miR-356	EHI_179830	152	-17.88	ccccTAGCAGCATC-ACATCTTGAGa	agttATTGTGGTTGCAGTAGAATTCc	hypothetical protein
Ehi-miR-356	EHI_035150	153	-17.78	ccCCTAGCAGCATCACATCTTGAGa	ttGGAGGGTCATA-TGAAGAACTTt	TBC domain containing protein
Ehi-miR-356	EHI_156450	163	-17.38	ccccTAGCAG--CAT-CACATCTTGAGa	cctcATTATCAAGTAGGTTTAGAACTCc	cullin family protein
Ehi-miR-356	EHI_009990	152	-17.21	cccCTAGCAGCATCACATCTTGAGa	aaaGAAAGAGGTGG-ATAGAACTCt	hypothetical protein
Ehi-miR-356	EHI_164310	151	-17.21	cccctagcagCATCACATCTTGAGa	aaaataaagaGGAGTGTAGAACTTg	RhoGAP domain containing protein
Ehi-miR-356	EHI_056390	152	-17.11	cccCTAGCA-GCATCACA--TCTTGAGa	tgtGGTAGTACAAAATGTTAAGAACTCa	V-type ATPase, D subunit, putative
Ehi-miR-356	EHI_188110	151	-16.88	ccccTAGCAGCATCACATCTTGAGa	acaaATTATTGTAGT-AGGAACTCc	protein kinase, putative
Ehi-miR-356	EHI_075670	151	-16.61	cccctAGCA---GCATCACATCTTGAGa	cttccTCGTGTACTTAGTGAAGAACTTc	hypothetical protein
Ehi-miR-356	EHI_070010	152	-16.56	ccccTAGCAGCATCAC-ATCTTGAGa	gattATAATCGTGCTGATAGAACTTg	hypothetical protein
Ehi-miR-356	EHI_073620	155	-16.46	cccctagcagCATCACATCTTGAGa	tcatcaaaggGTGATGCAGAACTCt	hypothetical protein, conserved
Ehi-miR-356	EHI_110980	163	-16.21	cccctAGCA-GCATCACATCTTGAGa	attatTTGTGCCAATTGTAGAACTCg	Rho guanine nucleotide exchange factor, putative
Ehi-miR-356	EHI_110520	159	-25.87	ccCCTAGCAGCATCACATCTTGAga	ggGTGTTGTCCTGGAGTAGAACTaa	glutamate synthase beta subunit, putative
Ehi-miR-356	EHI_069160	156	-24.62	ccccTAGCAGCATCA-CATCTTGAGa	attaATTGTCATGGTGGAAGAGCTCt	hypothetical protein
Ehi-miR-356	EHI_198990	155	-21.21	cccctaGCAGCATCACATCTTGAGa	gttgtaCTTTGTGGTGGAGAACTTt	formate/nitrite transporter family protein, putative
Ehi-miR-356	EHI_023460	161	-21.04	ccCCTAGCAGCATCACATCTTGAGa	atGGAGCGT-GTAAAGTAGAACTTa	hypothetical protein
Ehi-miR-356	EHI_012480	157	-20.81	cccCTAGCAGC-ATCACATCTTGAGa	aaaGTTCGTTGAAACTGTAGAACTTc	60S ribosomal protein L10a-2, putative
Ehi-miR-356	EHI_050790	157	-20.54	ccccTAGCAGCATCACATCTTGAga	ccaaGTCGTGCTATTGTAGAACTac	structural maintenance of chromosomes protein
Ehi-miR-356	EHI_156320	153	-20	ccCCTAG-C-AGCATCACATCTTGAGa	gtGGGTCAGCTCTTCCTGTAGAACTTc	long-chain-fatty-acid--CoA ligase, putative
Ehi-miR-356	EHI_155530	152	-19.8	cccCTAGCAGCATCACATCTTGAGa	gaaGAAGGTTGTTG-GTAGAATTCa	chromosome partition protein, putative
Ehi-miR-356	EHI_012040	153	-19.13	ccccTAGCAGCATCACATCTTGAGa	cttcATGGGATTGGTTAAGAACTCc	poly(A) polymerase, putative
Ehi-miR-356	EHI_126220	158	-18.53	cccCTAGCAGCATCACATCTTGAGa	aaaGATCCATGTTGTGAAGAACTTg	zinc finger protein, putative
Ehi-miR-356	EHI_165290	155	-18	cccctagcAGCATCACATCTTGAGa	aatcagaaTCGGAG-ATAGAACTCt	Rab GTPase activating protein, putative
Ehi-miR-356	EHI_178720	159	-17.69	ccccTAGC-AGCATCACA-TCTTGAGa	agaaATGGTTCGTGTTATAAGAACTCc	hypothetical protein
Ehi-miR-356	EHI_151500	156	-17.47	ccCCTAGCAGCA-TC-ACA--TCTTGAGa	gaGTATTGCCTTCAGTTGTTGAGAACTCt	hypothetical protein
Ehi-miR-356	EHI_098510	154	-16.05	cccCTAGCAGCATCACATCTTGAGa	acaGAAAGTCTTAGTCCAGAACTTa	hypothetical protein
Ehi-miR-356	EHI_120870	161	-15.03	ccccTAGCAGCATCACATCTTGAGa	caatATTATCACCATGTAGAACTCc	hypothetical protein
Ehi-miR-356	EHI_025880	154	-15.11	ccccTAGCAGCAT-CACATCTTGAGa	gcacAACGTT-TATATGAAGAACTCc	hypothetical protein
Ehi-miR-356	EHI_065760	152	-15.25	ccCCTAGCAGCATCACATCTTGAGa	tgGAATAGT--TAGTTTAGAACTTc	hypothetical protein, conserved
Ehi-miR-356	EHI_167000	154	-15.3	cccCTAGCAGCATCACATCTTGAGa	cttGA-CATTG-ATGGTAGAACTCc	phospholipase, patatin family protein
Ehi-miR-356	EHI_155710	151	-15.39	cccCTAG--CAGCATCACATCTTGAGa	gatGATTGGGTTCAACT-TAGAACTCg	Rap/Ran GTPase-activating protein, putative
Ehi-miR-356	EHI_151880	155	-15.48	cccctagcaGCATC-ACATCTTGAGa	#NAME?	hypothetical protein
Ehi-miR-356	EHI_181230	161	-15.52	cccctaGCAGCATCACATCTTGAGa	gcattgCGTT-TAATCTAGAACTCc	cysteine protease, putative
Ehi-miR-356	EHI_182980	151	-15.56	cccCTAGCAGCATCACATCTTGAGa	tatGGTGTTCTTA--ATAGAACTCt	hypothetical protein
Ehi-miR-356	EHI_023390	155	-15.61	cccctAGCAGCA-TCACATCTTGAGa	gtcacTTATCGTAAGAAAAGAACTCg	hypothetical protein
Ehi-miR-356	EHI_016120	156	-15.69	cccctagcAGCAT-CACATCTTGAGa	ttaatgacTTGTACTTTTAGAACTCt	EF-hand calcium-binding domain containing protein
Ehi-miR-356	EHI_048740	158	-15.71	ccCCTAGCAGCA--TCACATCTTGAGa	atGTATTGACGTTAAAACTAGAACTCc	purine nucleoside phosphorylase, putative
Ehi-miR-356	EHI_078580	153	-15.74	cccctagcagCATCACATCTTGAGa	caacgctaaaGTAAT-TAGAACTCt	hypothetical protein
Ehi-miR-356	EHI_140970	152	-15.85	cccctagcagcatCACATCTTGAGa	aatgaaaaagaacGTTTAGAACTCt	tRNA (cytosine-5-)-methyltransferase, putative
Ehi-miR-356	EHI_163260	152	-15.97	ccCCTAGCAGCATCA-CATCTTGAGa	ttGGATT-TGGTGATAAAAGAACTCa	copine, putative
Ehi-miR-356	EHI_170050	153	-16.02	ccccTAGCAGCATCACATCTTGAGa	cttcAACCTCTTGTAGAAGAACTCc	hypothetical protein
Ehi-miR-356	EHI_049290	155	-16.1	ccCCTAGCAGCATC-ACATCTTGAGa	ttGAAGTGTC--AGTTGAAGAACTCa	hypothetical protein
Ehi-miR-356	EHI_140310	151	-16.33	cccCTAGCAGCATCACATCTTGAGa	gaaGATTGT--TACTGAAGAACTTt	hypothetical protein, conserved
Ehi-miR-356	EHI_115300	164	-16.5	ccCCT-AGCAGCATCACATCTTGAGa	aaGGACTTG-CATTGTTTAGAACTCa	centromere/microtubule binding protein cbf5, putative
Ehi-miR-356	EHI_072080	155	-16.65	ccccTAGCAGCATCACATCTTGAGa	ttctATGGTTGGTG-GAAGAACTCc	RhoGAP domain containing protein
Ehi-miR-356	EHI_069140	156	-16.66	ccCCTAGCAGCATCA-CATCTTGAGa	ttGGAAT-TCCAAATAGTAGAACTCg	DNA (cytosine-5)-methyltransferase, putative
Ehi-miR-356	EHI_049910	158	-16.74	ccccTAG--CAGCATCACATCTTGAGa	aaacATCATGTTCT-TTGTAGAACTCa	threonine dehydratase, putative
Ehi-miR-356	EHI_148100	165	-16.84	ccCCTAGCAGCATCACATCTTGAGa	caGGATTATC-AAATGAAGAACTCc	actin, putative
Ehi-miR-356	EHI_129900	158	-16.9	ccccTAGCAGCATCA-CATCTTGAGa	agacATTGTT-TAGTCCAAGAACTCc	hypothetical protein
Ehi-miR-356	EHI_183570	155	-17.09	cccCTAGCAGCATCA-CATCTTGAGa	tgaGAGGGT-ATAGTCATAGAACTCg	hypothetical protein
Ehi-miR-356	EHI_119760	158	-18.01	ccCCTAGCAGCATCACA-TCTTGAGa	gtGGATCAACGCTTTATCAGAACTCg	hypothetical protein
Ehi-miR-356	EHI_069440	156	-18.1	ccccTAGCAGCA-TCACATCTTGAGa	aactATTGTTTTGAATGTGGAACTCc	ARF GTPase activating protein, putative
Ehi-miR-356	EHI_028910	156	-18.1	ccccTAGCAGCA-TCACATCTTGAGa	aactATTGTTTTGAATGTGGAACTCc	ARF GTPase activating protein, putative
Ehi-miR-356	EHI_185440	156	-18.34	cccctagCAGCATCACATCTTGAGa	acttgaaGCTGTAGT-CAGAACTCt	hypothetical protein
Ehi-miR-356	EHI_146570	152	-18.43	cccctagcAGCATCA-CATCTTGAGa	gctaaggcTCAAAGTGGAAGAACTCt	40S ribosomal protein S19, putative
Ehi-miR-356	EHI_159880	161	-18.76	ccccTAGCAGCATCACATCTTGAGa	aattATCATCGTGTTTTAGAATTCt	inositol polyphosphate 5-phosphatase, putative
Ehi-miR-356	EHI_163460	161	-18.76	ccccTAGCAGCATCACATCTTGAGa	aattATCATCGTGTTTTAGAATTCt	hypothetical protein
Ehi-miR-356	EHI_110530	157	-18.77	cccctagcagcaTCACATCTTGAGa	attataaggataAGTGAAGAACTCc	hypothetical protein
Ehi-miR-356	EHI_095820	153	-19.17	cccCTAGCAGCATCA--CATCTTGAga	aaaGATTGGTGTTGTTGGTAGAACTgg	ATP-binding cassette protein, putative
Ehi-miR-356	EHI_178050	153	-19.17	cccCTAGCAGCATCA--CATCTTGAga	aaaGATTGGTGTTGTTGGTAGAACTgg	ATP-binding cassette protein, putative
Ehi-miR-356	EHI_007010	151	-20.16	ccCCTAGCA-GCATCACATCTTGAGa	ttGGATATTACGT--TGTAGAATTCa	hypothetical protein
Ehi-miR-356	EHI_092680	151	-20.25	cccctagcagCATCACATCTTGAGa	agtgaaaaagGAAGTGTAGAACTTt	hypothetical protein, conserved
Ehi-miR-356	EHI_178830	154	-20.4	ccCCTAGCAGCATCACATCTTGAGa	atGGGTTGTTGAA----AGAACTCa	hypothetical protein
Ehi-miR-356	EHI_118670	166	-20.4	cccctAGCAGCATCACATCTTGAGa	agaatTTGTGGT-GTGAAGAACTCa	Skp1 family protein
Ehi-miR-356	EHI_117920	154	-20.41	ccCCTAGCAGCAT-CACATCTTGAGa	atGGGTTGTTAAACGTGAAGAATTCa	pleckstrin homology (PH) domain containing protein
Ehi-miR-356	EHI_164190	155	-20.42	ccCCTAGCAGCATCACA-TCTTGAGa	aaGGGACTT--TAGAGTAAGAACTCt	DNA polymerase, putative
Ehi-miR-356	EHI_018010	155	-20.42	ccCCTAGCAGCATCACA-TCTTGAGa	aaGGGACTT--TAGAGTAAGAACTCt	DNA polymerase, putative
Ehi-miR-356	EHI_064700	162	-20.9	ccCCTAGCAGCATCACATCTTGAGa	caGGATGGACG--GT-TAGAACTCt	autophagy protein apg7, putative
Ehi-miR-356	EHI_117860	166	-21.23	ccccTAGCAGCATC-ACATCTTGAGa	atttATCGT-GTAGATAGAGAACTCc	hypothetical protein, conserved
Ehi-miR-356	EHI_001750	161	-21.26	ccccTAGCAGCATCACATCTTGAGa	ttcaATTGAAGAAGTGTAGAATTCc	hypothetical protein
Ehi-miR-356	EHI_007260	156	-21.34	cccctagcagcaTC-ACATCTTGAGa	caacgttcaaaaAGTTGTAGAACTCt	hypothetical protein
Ehi-miR-356	EHI_121760	165	-21.65	ccCCTAGCAGCATCACATCTTGAGa	agGTATTGAAGCAG-GTAGAACTCa	DNA-directed RNA polymerase II large subunit, putative
Ehi-miR-356	EHI_140170	165	-22.18	cccCTAGC-AGCATCACATCTTGAGa	caaGATCGAACCAGGAGTAGAACTCg	40S ribosomal protein S20, putative
Ehi-miR-356	EHI_133980	160	-22.57	ccCCTAGCAGCATCAC-ATCTTGAGa	atGGAGC-TCGTATTGTTAGAGCTCg	acetyltransferase, GNAT family
Ehi-miR-356	EHI_091530	162	-22.58	cccCTAGCAGCATCACATCTTGAGa	ggtGATTGGTGGAGTGGAGAACTTa	BAR/SH3 domain containing protein
Ehi-miR-356	EHI_086550	168	-22.76	cccctAGCAGCATCACATCTTGAGa	agaccTCGTCTTAGTGCAGAATTCa	hypothetical protein
Ehi-miR-356	EHI_155660	158	-25.33	cccCTAGCAGCATCACATCTTGAGa	acaGTTCGTCGTGGACAAGAACTTt	Elongation factor 2, putative
Ehi-miR-357	EHI_024470	158	-27.14	gtgcaaGTCT-CCATATGTCAGGCTg	taacagCAGAGGGTGTTCAGTCTGAa	proteasome subunit beta type 6 precursor, putative
Ehi-miR-357	EHI_008190	164	-23.54	gtgcAAGTCTCCATA----TGTCAGGCTg	tttaTTAAAGGGTATAATAACAGTCCGAa	RNA recognition motif domain containing protein
Ehi-miR-357	EHI_169970	154	-22.78	gtgcaaGTCTCCAT-ATGTCAGGCTg	agatgaCAAAGGTACTGTAGTTCGAa	hypothetical protein
Ehi-miR-357	EHI_174200	159	-20.3	gtGCAAGTCTCCATATGTCAGGCtg	atTGTTTACAGATAGATAGTCCGtg	hypothetical protein
Ehi-miR-357	EHI_027720	158	-19.31	gtGCAA-GTCTCCATATGTCAGGCTg	taCGTTATGTAATTAAAAAGTCCGAa	coatomer beta subunit, putative
Ehi-miR-357	EHI_183210	154	-19.21	gtgcaagtctcCATATGTCAGGCTg	tacagtaattcGTATCGAGTCCGAt	hypothetical protein
Ehi-miR-357	EHI_091350	154	-19.21	gtgcaagtctcCATATGTCAGGCTg	tacagtaattcGTATCGAGTCCGAt	hypothetical protein
Ehi-miR-357	EHI_075310	154	-19.21	gtgcaagtctcCATATGTCAGGCTg	tacagtaattcGTATCGAGTCCGAt	hypothetical protein
Ehi-miR-357	EHI_022000	152	-19.03	gtgcAAG--TCTCCATATGTCAGGCTg	aggaTTCATAGAGATATTAAGTCTGAt	protein kinase domain containing protein, pseudogene
Ehi-miR-357	EHI_043140	152	-19.03	gtgcAAG--TCTCCATATGTCAGGCTg	aggaTTCATAGAGATATTAAGTCTGAt	protein kinase, putative
Ehi-miR-357	EHI_194400	151	-18.97	gtgcaAGTCTCCATATGTCAGGCTg	acaccTCA-AG--AAATAGTCCGAg	SNF7 family protein
Ehi-miR-357	EHI_018590	154	-17.64	gtgcaagTCTCCATATGTCAGGCTg	atgtagaACATGTGAAAAGTCCGAg	hypothetical protein, conserved
Ehi-miR-357	EHI_046900	151	-17.2	gtgcaagtctCCATATGTCAGGCTg	ggctgaaattGCTCAACAGTCCGAa	4-alpha-glucanotransferase, putative
Ehi-miR-357	EHI_110750	155	-16.45	gtgCAAGT--CTCCATATGTCAGGCTg	ttaGTTTAATTACTTATA-AGTCCGAt	dipeptidyl-peptidase III, putative
Ehi-miR-357	EHI_054830	155	-16.36	gtgcaagtCTCCATATGTCAGGCTg	ttggaattGAAG-ATCCAGTCCGAa	Plasma membrane calcium-transporting ATPase, putative
Ehi-miR-357	EHI_016480	155	-16.36	gtgcaagtCTCCATATGTCAGGCTg	ttggaattGAAG-ATCCAGTCCGAa	Plasma membrane calcium-transporting ATPase, putative
Ehi-miR-357	EHI_033720	152	-20	gtgcaagtcTCCATATGTCAGGCTg	aaagaagttGGGTATAAAGTTCGAt	DEAD/DEAH box helicase, putative
Ehi-miR-357	EHI_164750	151	-15.23	gtgcAAGTCTCCATATGTCAGGCTg	caacTTCACAAG-CCAAAGTCCGAg	26S proteasome non-ATPase regulatory subunit 14, putative
Ehi-miR-357	EHI_026440	152	-15.6	gtgcaagTCTCCATATGTCAGGCTg	caccacaATATGT-TAAAGTCCGAg	RNA recognition motif domain containing protein
Ehi-miR-357	EHI_126560	152	-15.63	gtgcaAGTCTCCATATGTCAGGCTg	agaaaTTGGAGATAGAAAGTTCGAg	AIG1 family protein, putative
Ehi-miR-357	EHI_048590	152	-16.16	gtgcaagtctccaTATGTCAGGCTg	aaatttgattcaaATAGAGTCCGAg	calcineurin catalytic subunit A, putative
Ehi-miR-357	EHI_179090	151	-16.18	gtgcaAGTCTCCATATG---TCAGGCTg	cagaaTCACAACCATACGAAAGTCCGAt	hypothetical protein
Ehi-miR-357	EHI_168320	151	-19.23	gtgcAAGT-CTCC-ATATGTCAGGCTg	gttaTTCACAAGGCTATGAAGTTCGAa	hypothetical protein
Ehi-miR-357	EHI_011560	154	-21.42	gtgcaagtctcCATATGTCAGGCTg	tacagtaattcGTATCGAGTCCGAc	hypothetical protein
Ehi-miR-357	EHI_126090	158	-22.5	gtGCAAGTCTCCATATG--TCAGGCTg	aaTGGTAAGATGTATACTAAGTCTGAa	pyridoxal kinase, putative
Ehi-miR-357	EHI_148930	156	-23.15	gtGCAAGTCTCCATATGTCAGGCTg	aaTGGTTGGA--TATACAGTTCGAt	helicase, putative
Ehi-miR-357	EHI_052720	151	-23.51	gtgcaAGTCTCCATATG-TCAGGCTg	aactcTCAAAGGAGTATAGGTCCGAt	hypothetical protein
Ehi-miR-357	EHI_035160	152	-24.07	gtGCAAG-TCTCCATATGTCAGGCTg	taTGTTCAAGAGACAT-TAGTTCGAg	hypothetical protein
Ehi-miR-357	EHI_146810	152	-24.07	gtGCAAG-TCTCCATATGTCAGGCTg	taTGTTCAAGAGACAT-TAGTTCGAg	hypothetical protein
Ehi-miR-357	EHI_184010	152	-24.07	gtGCAAG-TCTCCATATGTCAGGCTg	taTGTTCAAGAGACAT-TAGTTCGAg	hypothetical protein
Ehi-miR-358	EHI_185580	151	-32.49	gtCTCAAGATGGCCGGCTGCTAGGg	taGAGTTCT---TGTTGACGGTCCa	60S ribosomal protein L14, putative
Ehi-miR-358	EHI_181590	155	-23.79	gtCTCAAGATGGCCGGCTGCTAGGg	taGAGTTGAAATGACAGATGATCCt	hypothetical protein
Ehi-miR-358	EHI_042370	153	-22.55	gtctCAAGATGGCCGGCTGCTAGGg	atttGTACAACTTACCGATGATCCa	galactose-specific adhesin 170kD subunit, putative
Ehi-miR-358	EHI_137230	151	-21.97	gtCTCAAGATGGCCGGCTGCTAGGg	ttGA-TTATA-TGGCAGATGATCCa	hypothetical protein
Ehi-miR-358	EHI_004430	153	-21.36	gtcTCAAGATGGCCGG--CTGCTAGGg	gctACTTCTACAGATCGTGATGATCCa	hypothetical protein
Ehi-miR-358	EHI_004440	153	-21.36	gtcTCAAGATGGCCGG--CTGCTAGGg	gctACTTCTACAGATCGTGATGATCCa	hypothetical protein
Ehi-miR-358	EHI_048700	154	-21.2	gtcTCAAGATGGCCGGCTGCTAGGg	ttcAGTTGGACTAGTCAACGATTCa	ubiquitin-conjugating enzyme family protein
Ehi-miR-358	EHI_177170	164	-21.06	gtCTCAAGATGGCCGGCTGCTAGGg	ttGACTTATGTTGG--GACGATCCt	hypothetical protein
Ehi-miR-358	EHI_059255	153	-20.12	gtcTCAAGATGGC----CGGCTGCTAGGg	ataATTTATATCGTTATGCAAACGATCCa	hypothetical protein
Ehi-miR-358	EHI_101270	152	-19.13	gtcTCAAG-ATGGCCGG--CTGCTAGGg	gtcAATTCTTATTGATCCAAACGATCCt	hypothetical protein
Ehi-miR-358	EHI_068630	154	-19.12	gtcTCAAGATGGCCGGCTGCTAGGg	cttAATTCTAATGTTAGATGATCCg	HEAT repeat domain containing protein
Ehi-miR-358	EHI_110640	154	-19.12	gtcTCAAGATGGCCGGCTGCTAGGg	cttAATTCTAATGTTAGATGATCCg	HEAT repeat domain containing protein
Ehi-miR-358	EHI_004350	151	-19.1	gtCTCAAGATGGCCGGCTGCTAGGg	taGAATTACGTTATTAGACGATCCa	hypothetical protein
Ehi-miR-358	EHI_044650	152	-19.93	gtctcAAGATGGCCGGCTGCTAGgg	tatccTTGTAATGGCAGACGATCaa	importin alpha, putative
Ehi-miR-358	EHI_029050	158	-20.76	gtcTCAAGATGGCCGGCTGCTAGGg	attAGTATTATTGACAGACGATCTa	long-chain-fatty-acid--CoA ligase, putative
Ehi-miR-358	EHI_103390	154	-21.18	gtcTCAAGATGGCCGGCTGCTAGGg	agaAATTCT-TTGGAT-ACGATCCa	hypothetical protein
Ehi-miR-358	EHI_002200	152	-22.01	gtcTCAAGATGGCCGGCTGCTAGGg	aaaAG-TCTTC---CTGACGATCCa	hypothetical protein, conserved
Ehi-miR-358	EHI_145460	154	-25.01	gtCTCAA-GATGGCCGGCTGCTAGGg	ggGAGTTGTTAGCTATTGATGATCCa	hypothetical protein
Ehi-miR-358	EHI_037670	152	-29.9	gtcTCAAGATGGCCG--GC--TGCTAGgg	tatGGTTCTGCCGGCTTTGAAACGATCgg	hypothetical protein
Ehi-miR-359	EHI_103720	151	-26.14	ccCTAGCAGCCAGCCATCTTGAGAc	atGGGTGT-GGTC-GTGGAACTTTt	hypothetical protein, conserved domain containing
Ehi-miR-359	EHI_072080	156	-23.45	cccTAGCAGCCAGCCATCTTGAGac	tctATGGTTGGT-GGAAGAACTCca	RhoGAP domain containing protein
Ehi-miR-359	EHI_106100	151	-22.95	ccCTAGCAGCCAGCCATCTTGAGAc	agGATCAAT-GTC-TTTGAACTCTg	UV excision repair protein RAD23, putative
Ehi-miR-359	EHI_045560	158	-22.39	ccCTAGCAGC-CAGCCATCTTGAGAc	taGAGTGTTGTGTTAGTGGAACTTTt	hypothetical protein
Ehi-miR-359	EHI_065850	153	-21.7	ccCTAGCAGCCAGCCATCTTGAGAc	gtGATCGTC-GAAGTTTGAATTCTc	hypothetical protein
Ehi-miR-359	EHI_055680	151	-21.29	ccctagCAGCCAGCCATCTTGAGAc	agtggaGTGGGTCATTGGAATTCTa	heat shock protein, Hsp20 family, putative
Ehi-miR-359	EHI_073620	153	-20.31	cccTAGCAGCCAGC--CATCTTGAGAc	atcATCAAAGGGTGATGCAGAACTCTt	hypothetical protein, conserved
Ehi-miR-359	EHI_027710	157	-20.2	ccCTAGCAG--CCAG--CCATCTTGAGAc	atGAACGTCCAAATCATAGTAGAACTCTt	calcium-transporting P-type ATPase, putative
Ehi-miR-359	EHI_009910	152	-19.54	cccTAGC-AGCC-AGCCATCTTGAGAc	tatATGGTTTGGTTTTGTAGAATTCTt	TBC domain containing protein
Ehi-miR-359	EHI_031240	154	-19.3	cccTAGCAGCCAGCCATCTTGAGac	attATTTTCTATTGGTGGAACTCcc	serine/threonine-protein phosphatase, putative
Ehi-miR-359	EHI_146570	153	-18.36	ccctagcagccaGCCATCTTGAGAc	taaggctcaaagTGGAAGAACTCTt	40S ribosomal protein S19, putative
Ehi-miR-359	EHI_010270	152	-18.13	ccCTAGCAGCCAGCCATCTTGAGAc	gaGTTCGT--GTTGATGGAACTTTt	hypothetical protein
Ehi-miR-359	EHI_158080	152	-18.13	ccCTAGCAGCCAGCCATCTTGAGAc	tgGAGTTTTG--TAGTGGAACTCTt	protein kinase, putative
Ehi-miR-359	EHI_021320	164	-17.37	cccTAGCAGC-CAGCCA-TCTTGAGAc	gaaATCCTTGCGTCTATAAGAACTCTt	hypothetical protein
Ehi-miR-359	EHI_100390	167	-17.37	cccTAGCAGCCAGCCATCTTGAGAc	tatATCATC--TTGGAAGAACTCTt	hypothetical protein
Ehi-miR-359	EHI_007260	157	-17.04	ccctagcagcCAGCCATCTTGAGAc	cgttcaaaaaGTT-GTAGAACTCTt	hypothetical protein
Ehi-miR-359	EHI_159880	151	-16.7	cccTAGCAGC-CAGCCATCTTGAGAc	attATCATCGTGTT-TTAGAATTCTt	inositol polyphosphate 5-phosphatase, putative
Ehi-miR-359	EHI_163460	151	-16.7	cccTAGCAGC-CAGCCATCTTGAGAc	attATCATCGTGTT-TTAGAATTCTt	hypothetical protein
Ehi-miR-359	EHI_193350	166	-16.13	ccCT-AGCAGCCAGCCATCTTGAGAc	ttGACTTTTCACTTGGAAGAACTCTt	3'(2'),5'-bisphosphate nucleotidase, putative
Ehi-miR-359	EHI_040430	151	-16.12	cccTAGCAGCCAGCCAT--CTTGAGAc	ttcATTGT-GGTTATCAATGAACTCTt	hypothetical protein
Ehi-miR-359	EHI_059440	151	-16.12	cccTAGCAGCCAGCCAT--CTTGAGAc	ttcATTGT-GGTTATCAATGAACTCTt	hypothetical protein
Ehi-miR-359	EHI_051440	151	-16.03	ccCTAGCAGCCAGCCATCTTGAGAc	aaGAAAGTAAATGGAAAGAACTCTt	hypothetical protein
Ehi-miR-359	EHI_008670	168	-21	ccCTAGCAGCCAGCCATCTTGAGAc	taGATC--CTGTCGAAAGAACTCTt	hypothetical protein
Ehi-miR-359	EHI_117910	152	-15.08	cccTAGCAGCCAGCCATCTTGAGAc	gatATTGTT-GTTAGAAGAACTTTc	zinc finger protein, putative
Ehi-miR-359	EHI_054730	151	-15.2	ccctagcagcCAGCCATCTTGAGAc	aacaaaacaaGTATGGAGAACTCTt	hypothetical protein
Ehi-miR-359	EHI_099240	151	-15.2	ccCTA-GCAG-CCAGCCATCTTGAGAc	aaGATGCATTAGGTT-CAAGAACTCTt	clathrin-adaptor medium chain, putative
Ehi-miR-359	EHI_145270	151	-15.26	cccTAGCAGCCAGCCATCTTGAGAc	aaaATCGATGAT--AAAGAACTCTt	hypothetical protein
Ehi-miR-359	EHI_031210	155	-15.27	ccctagcagcCAGCCATCTTGAGAc	aatgaaacaaGCTGGAAGAACTCTc	hypothetical protein
Ehi-miR-359	EHI_023070	153	-15.43	cccTAGCAGCCAG--CCATCTTGAGAc	agtATTGATGAACCTGTTGGAACTCTt	hypothetical protein, conserved
Ehi-miR-359	EHI_118740	151	-16.17	ccctagcagccagcCATCTTGAGAc	tataacaaattgtaGTGGAACTCTt	hypothetical protein
Ehi-miR-359	EHI_155240	153	-16.18	cccTAGCAGCCAGCCATCTTGAGAc	cacATC-TAGGT--ATGGAACTCTc	casein kinase, putative
Ehi-miR-359	EHI_151500	163	-16.33	ccctaGCAGCCAGCCA-TCTTGAGAc	attgcCTTCAGTTGTTGAGAACTCTt	hypothetical protein
Ehi-miR-359	EHI_073590	159	-17.23	ccctaGCAGCCAGCCAT-CTTGAGAc	attggCTTTGGTTATTAGGAACTCTt	hypothetical protein, conserved domain containing
Ehi-miR-359	EHI_179860	162	-17.23	ccctagcAGCCAGCCATCTTGAGAc	acttggtTTAGTTGTTGGAACTCTt	hypothetical protein
Ehi-miR-359	EHI_016410	152	-17.43	ccctagcagccagCCATCTTGAGAc	aggatatagagaaGATAGAACTCTt	hypothetical protein
Ehi-miR-359	EHI_118620	161	-17.6	ccctagcaGCCAGCCATCTTGAGAc	caaaagaaCGGACATTAGAACTCTt	HEAT repeat domain containing protein
Ehi-miR-359	EHI_095110	160	-18.01	cccTAGCAGCCAGCCATCTTGAGAc	ttaATTGCATGT-GGAAGAACTCTt	glutamine synthetase, putative
Ehi-miR-359	EHI_067830	153	-18.23	cccTAGCA-GCCAGCCATCTTGAGAc	gacATCGTACAGGAGTTAGAATTCTt	WD domain containing protein
Ehi-miR-359	EHI_165290	160	-18.24	ccctagcAGCCAGCCATCTTGAGAc	atcagaaTCGG-AGATAGAACTCTc	Rab GTPase activating protein, putative
Ehi-miR-359	EHI_004180	151	-19.07	cccTAGCAGCCAGCCATCTTGAGAc	cttATAGTAG--TGGTAGAATTCTt	hypothetical protein
Ehi-miR-359	EHI_009990	164	-19.16	ccctagcagCCAGCCATCTTGAGAc	aaagaaagaGGTGGATAGAACTCTt	hypothetical protein
Ehi-miR-359	EHI_080220	152	-19.83	cccTAGCAGCCAGCCATCTTGAGAc	attACTGTTTGT-GGTGGAATTCTt	Niemann-Pick C1 protein, putative
Ehi-miR-359	EHI_162210	159	-21.27	ccCT-AGCAGCCAGCCATCTTGAGAc	agGATTTGTTGAT--GAAGAACTCTt	phosphomannose isomerase, putative
Ehi-miR-359	EHI_124530	154	-21.73	ccCTAGCAGCCA-GCCATCTTGAGAc	tgGATC-AAGGTACTGT-GAACTCTc	HEAT repeat domain containing protein
Ehi-miR-359	EHI_150500	169	-21.73	ccctAGCAGCCAGCCATCTTGAGAc	tgccTCTATGGTTGATGGAACTCTt	hypothetical protein
Ehi-miR-359	EHI_114130	151	-22.34	cccTAGCAGCCA-GCCATCTTGAGAc	attATTGT-GTTGTGGTGGAATTCTt	protein kinase domain containing protein
Ehi-miR-359	EHI_069160	155	-23.42	cccTAGCAG--CCAGCCATCTTGAGAc	ttaATTGTCATGGT-GGAAGAGCTCTt	hypothetical protein
Ehi-miR-359	EHI_055990	156	-23.65	ccCTAGCAGCC-AGCCATCTTGAGAc	ttGTTTGTTGGTTTGGT-GAATTCTt	SH2-protein kinase domain containing protein
Ehi-miR-359	EHI_064700	167	-24.92	ccCTAGCAGCCAGCCATCTTGAGAc	agGATGGACGGT---TAGAACTCTt	autophagy protein apg7, putative
Ehi-miR-361	EHI_103870	167	-26.29	ctAGCAGCCTGCCCTCTTGAGACTt	tgTAGTTGGATGTGATAATTCTGAa	hypothetical protein
Ehi-miR-361	EHI_004810	171	-26.29	ctAGCAGCCTGCCCTCTTGAGACTt	taTGGACGAATGGAAGTACTCTGAa	hypothetical protein, conserved
Ehi-miR-361	EHI_052770	154	-25.79	ctaGCAGCCTGCCCTCTTGAGACTt	ctaTGT-GGACTGGAG-ATTCTGAt	glycosyl hydrolase, family 31 protein
Ehi-miR-361	EHI_125300	157	-24.22	ctAGCAG---CCT-GCCCTCTTGAGACTt	taTCGTCAATAGACCAAGAAAACTCTGAg	diaphanous protein, putative
Ehi-miR-361	EHI_190990	157	-24.22	ctAGCAG---CCT-GCCCTCTTGAGACTt	taTCGTCAATAGACCAAGAAAACTCTGAg	diaphanous protein, putative
Ehi-miR-361	EHI_099830	154	-23.47	ctaGCAGCCTGCCCTCTTGAGACTt	gagTGTTGAAGAAGAGAATTCTGAa	hypothetical protein
Ehi-miR-361	EHI_186860	164	-22.61	ctagcagcCTGCC-CTCTTGAGACTt	atgaaattGATGGTGATAACTCTGAa	chloride channel protein 2, putative
Ehi-miR-361	EHI_027490	155	-21.38	ctagcagccTGCCCTCT-TGAGACTt	tttatgtacAGGGGAAATACTCTGAa	hypothetical protein
Ehi-miR-361	EHI_053820	155	-21.38	ctagcagccTGCCCTCT-TGAGACTt	tttatgtacAGGGGAAATACTCTGAa	hypothetical protein
Ehi-miR-361	EHI_001730	152	-20.3	ctagcagcCTGCC-CTCTTGAGACTt	caatttatGGTGGTGAATACTCTGAc	hypothetical protein
Ehi-miR-361	EHI_017600	155	-20.22	ctagcagcctgcccTCTTGAGACTt	agaaatgatgaaaaAGAACTCTGAa	Ser/Thr protein phosphatase, putative
Ehi-miR-361	EHI_109570	155	-20.22	ctagcagcctgcccTCTTGAGACTt	agaaatgatgaaaaAGAACTCTGAa	serine/threonine- protein phosphatase 2B catalytic subunit, putative
Ehi-miR-361	EHI_192430	165	-20.12	ctAGCAGCCTGCCCTCTTGAGACTt	gtTCGTCTTATGTGTG-ACTCTGAt	hypothetical protein
Ehi-miR-361	EHI_150390	159	-19.45	ctAGCAGCCTGCCCTCTTGAGACTt	tgTTGATGGAACTCAAAACTCTGAt	aspartate ammonia-lyase, putative
Ehi-miR-361	EHI_199690	156	-18.87	ctAGCAGCCT-G-CCCTC-TTGAGACTt	ccTTGTTGAAGCAGACAGTAACTCTGAa	ARP2/3 complex 34 kda subunit, putative
Ehi-miR-361	EHI_091250	156	-18.87	ctAGCAGCCT-G-CCCTC-TTGAGACTt	ccTTGTTGAAGCAGACAGTAACTCTGAa	ARP2/3 complex 34 kda subunit, putative
Ehi-miR-361	EHI_014330	155	-18.62	ctaGCAGCCTGCCCTCTTGAGACTt	ataCATTGGAT--AAAAACTCTGAa	hypothetical protein
Ehi-miR-361	EHI_176140	156	-18.45	ctAGCAGCCTGCC-CTCTTGAGACTt	agTC-TCTGCTGGACAAAACTCTGAt	profilin, putative
Ehi-miR-361	EHI_106670	155	-18.22	ctagcagcctgcccTCTTGAGACTt	cagtattatcttaaAGAACTCTGAa	calcineurin B subunit, putative
Ehi-miR-361	EHI_054710	155	-18.11	ctagcAGCCT--GCCCTCTTGAGACTt	aaaaaTTGGATTTTTGAAAACTCTGAt	hypothetical protein
Ehi-miR-361	EHI_021230	153	-17.96	ctAGCAGCCT--GC-CCTCTTGAGACTt	ctTTGAAGGAGTTGATGATAACTCTGAa	Rho guanine nucleotide exchange factor, putative
Ehi-miR-361	EHI_121780	151	-17.94	ctAGCAGCCTGCCCTCTTGAGACTt	taTTGCTGAAATGGATAACTTTGAa	enhancer binding protein-1
Ehi-miR-361	EHI_024510	151	-17.64	ctagcagcctgccCTCT-TGAGACTt	ttgctgctttaaaGAGAGACTCTGAa	hypothetical protein, conserved
Ehi-miR-361	EHI_141980	153	-16.78	ctagcaGCCTGCCCTCTTGAGACTt	acagaaTGTACTGAAG-ACTCTGAa	hypothetical protein, conserved
Ehi-miR-361	EHI_176170	158	-16.53	ctagcaGCCTGCCCTC-TTGAGACTt	ttaatcCTGAAGGAAGTGACTCTGAt	serine/threonine protein phosphatase PP1-2, putative
Ehi-miR-361	EHI_118620	163	-22	ctagcAGCC-TGCCCTCTTGAGACTt	taaacTTGGCTCAGGAAAACTCTGAa	HEAT repeat domain containing protein
Ehi-miR-361	EHI_174190	152	-15.22	ctagcagccTGCCCTCTTGAGACTt	aatacctcaACAAGAAGACTCTGAa	hypothetical protein
Ehi-miR-361	EHI_188200	160	-15.45	ctagcagccTGCCCTCTTGAGACTt	aagcactaaATGGAAAAACTCTGAt	hypothetical protein
Ehi-miR-361	EHI_143560	155	-16.23	ctAGCAGCCTGCCCTCTTGAGACTt	ttTAGTTGTAAGAGAAAATTCTGAa	tartrate dehydrogenase, putative
Ehi-miR-361	EHI_199630	152	-16.75	ctAGCAGCCTGCCCTCTTGAGACTt	ttTTGTC--ATGTGTTCACTCTGAa	hypothetical protein
Ehi-miR-361	EHI_199700	151	-17.01	ctagcagccTGCC-CTCTTGAGACTt	aagaaattaATGGAAATAACTCTGAg	SMC4 protein, putative
Ehi-miR-361	EHI_125630	152	-17.42	ctagcagcCTGCCCTC-TTGAGACTt	cagaaggtGAAGAGTGTAACTCTGAa	hypothetical protein
Ehi-miR-361	EHI_117950	165	-17.59	ctagCAGCCTGCCCTCTTGAGACTt	gagaGATGAATTGGATAACTCTGAc	hypothetical protein
Ehi-miR-361	EHI_121900	151	-17.67	ctagcagcctgcccTCTTGAGACTt	ttcaggtgaaaattGGAACTCTGAa	hypothetical protein
Ehi-miR-361	EHI_189510	164	-18.02	ctagcAGCCTGCCCTCTTGAGACTt	agattTTGTAAGTGAAAACTCTGAa	RhoGAP domain containing protein
Ehi-miR-361	EHI_028890	156	-19.09	ctagcagccTGCCCTCTTGAGACTt	atctggaatAAGAGATAACTCTGAt	recQ family helicase, putative
Ehi-miR-361	EHI_087660	153	-19.75	ctAGCAGCCTGCCCTCTTGAGACTt	agTTGTC-AACAAGTTGACTCTGAa	hypothetical protein
Ehi-miR-361	EHI_114800	155	-20.35	ctAGCAGCCTGCCCTCTTGAGACTt	ttTTGTTGGAGATGATGATTCTGAt	GTP-binding protein, Ras family
Ehi-miR-361	EHI_109240	152	-20.99	ctagcagcCTGCC-CTCTTGAGACTt	caatttatGGTGGTGAATACTCTGAt	hypothetical protein
Ehi-miR-361	EHI_078960	152	-20.99	ctagcagcCTGCC-CTCTTGAGACTt	caatttatGGTGGTGAATACTCTGAt	hypothetical protein
Ehi-miR-361	EHI_059160	152	-20.99	ctagcagcCTGCC-CTCTTGAGACTt	caatttatGGTGGTGAATACTCTGAt	hypothetical protein
Ehi-miR-361	EHI_149130	152	-20.99	ctagcagcCTGCC-CTCTTGAGACTt	caatttatGGTGGTGAATACTCTGAt	hypothetical protein
Ehi-miR-361	EHI_113790	152	-20.99	ctagcagcCTGCC-CTCTTGAGACTt	caatttatGGTGGTGAATACTCTGAt	hypothetical protein
Ehi-miR-361	EHI_129510	160	-21.01	ctAGCAGCC-TGC-CCTCT-TGAGACTt	ctTTTTTGGTATGTGGAAAGACTCTGAt	amino acid transporter, putative
Ehi-miR-361	EHI_076820	151	-22.16	ctAGCAGCCTGCCCTCTTGAGACTt	ggTTGTGGTACCTGATGATTCTGAg	hypothetical protein
Ehi-miR-361	EHI_042840	159	-22.57	ctAGCAGCCTGCCCTCTTGAGACTt	aaTCCAAGGTAGGGAATACTCTGAc	hypothetical protein
Ehi-miR-361	EHI_130690	164	-23.42	ctagcagccTGCCCTCTTGAGACTt	tccaatgcaATGGGATGACTCTGAa	oligo-1,6-glucosidase, putative
Ehi-miR-361	EHI_146110	155	-24.35	ctagcAGCCTGCC--CTCTTGAGACTt	tataaTAGGACGGATGATAGCTCTGAt	hypothetical protein
Ehi-miR-362	EHI_170100	155	-26.29	agcctgACATCATTAGACTTGCACa	gccgtaTGTAGTGGAATGAATGTGt	WD domain containing protein
Ehi-miR-362	EHI_169810	163	-25.2	agcctGACATCATTA-GACTTGCACa	aaaatTTGTAGTAATGATGAATGTGt	hypothetical protein
Ehi-miR-362	EHI_148650	154	-24.96	agCCTGACATCATTAG-----ACTTGCACa	caGGGCTGTATTAGTTCATTGTGAATGTGg	leucine rich repeat and phosphatase domain containing protein
Ehi-miR-362	EHI_158630	168	-24.72	agcCTGACATCAT---TA-GACTTGCACa	aaaGAATGTGGTGGATATACTGAACGTGg	leucine rich repeat / protein phosphatase 2C domain containing protein
Ehi-miR-362	EHI_127250	161	-24.28	agCCTGACATC-ATT-----AGACTTGCACa	ttGGGTTATGGCTAAATATTTCTGAACGTGg	hypothetical protein, conserved domain containing
Ehi-miR-362	EHI_178690	162	-24.11	agCCTGACATCATTAGACTTGCACa	aaGGAC--CAGTAA-ATGAACGTGt	brefeldin a-inhibited guanine nucleotide-exchange protein, putative
Ehi-miR-362	EHI_092490	161	-23.28	agCCTGACAT-CATTA-GACTTGCACa	atGGATTGCACAAAATCCAGAACGTGc	hypothetical protein
Ehi-miR-362	EHI_174910	152	-23.03	agCCTGACATCATTAGA-CTTGCACa	atGGAC-GTACTAAAGTCGAATGTGa	ARP2/3 complex 21 kDa subunit, putative
Ehi-miR-362	EHI_191400	174	-22.96	agcctGACATCATTAGACTTGCACa	tgaatCAGTAG-AATTTGAACGTGa	hypothetical protein
Ehi-miR-362	EHI_131010	159	-22.44	agccTGACATCATTAGACTTGCACa	aattGCTGTAAT-ATTTGAATGTGt	hypothetical protein
Ehi-miR-362	EHI_192560	157	-22.06	agcCTGACA-TCATTAGACTTGCACa	tatGATTGTGACTATGCTGAATGTGa	hypothetical protein
Ehi-miR-362	EHI_057550	163	-21.97	agccTGACATC-ATTAG-ACTTGCACa	tattGCTGTTGTTTGTCATGAACGTGg	methionine gamma-lyase, putative
Ehi-miR-362	EHI_144610	163	-21.97	agccTGACATC-ATTAG-ACTTGCACa	tattGCTGTTGTTTGTCATGAACGTGg	methionine gamma-lyase
Ehi-miR-362	EHI_111990	153	-21.64	agcCTGAC-ATCATTAGACTTGCACa	gcaGATTGTTATTGTACTGAATGTGc	CXXC-rich protein
Ehi-miR-362	EHI_056470	155	-21.45	agccTGACATCATTAGACTTGCACa	acttAATGGATTGA-ATGAACGTGc	hypothetical protein
Ehi-miR-362	EHI_003950	154	-21.28	agCCTGACATCATTAGACTTGCACa	atGGAAT-AAGTAA--AGAACGTGt	hypothetical protein
Ehi-miR-362	EHI_112060	159	-21.11	agCCTGACATCATTAGACTTGCACa	taGGAGTATGTTGGTTTGAATGTGg	DNA mismatch repair protein mutS, putative
Ehi-miR-362	EHI_077260	160	-21.03	agCCTGACATCATTA-GACTTGCACa	atGGATT-AATTATTATTGAACGTGa	DNA repair helicase, putative
Ehi-miR-362	EHI_009530	155	-20.97	agCCTGACATCATTAGACTTGCAca	ttGGACTTTGCAGAACTGAACGTat	pyruvate phosphate dikinase
Ehi-miR-362	EHI_039350	157	-20.97	agCCTGA--CATCATTA-GACTTGCACa	atGGAGTAATTGATGATATTGAACGTGt	s phingosine-1-phosphate lyase 1, putative
Ehi-miR-362	EHI_068010	154	-20.94	agCCTGACATCATTAGA-CTTGCACa	gaGGATGATAGTAAAATGGAATGTGa	DNA polymerase zeta catalytic subunit, putative
Ehi-miR-362	EHI_042140	156	-20.69	agCCTGACA-TCATTAGACTTGCACa	ttGGAAAGTCATTTGT-TGAACGTGa	aldehyde dehydrogenase 1, putative
Ehi-miR-362	EHI_137040	165	-20.63	agccTGAC-ATCATTAGACTTGCACa	tacaACTGTTATTAA--TGAACGTGt	protein kinase domain containing protein
Ehi-miR-362	EHI_130650	155	-20.45	agcctgACATCATTAGACTTGCACa	cagctaTGTTGTGGTATGAATGTGt	zinc finger domain containing protein
Ehi-miR-362	EHI_026380	152	-20.39	agccTGACATCAT-TAGACTTGCACa	gcttATTGTGGTATGGCAGAATGTGa	Sec7 domain containing protein
Ehi-miR-362	EHI_091120	159	-20.39	agcCTGACATCATTA--GACTTGCACa	attGGTT-TAGTAATGAGAGAACGTGg	hypothetical protein
Ehi-miR-362	EHI_178080	161	-20.21	agccTGACATCATTAGACTTGCAca	gcaaATTGTTATAATTTGAACGTaa	hypothetical protein
Ehi-miR-362	EHI_104380	156	-20.19	agcctgaCATCATTAGACTTGCACa	agcaaaaGGATTGAT-TGAACGTGa	hypothetical protein
Ehi-miR-362	EHI_098010	168	-20.19	agcctGACATCATTAGACTTGCACa	taaatCAGAAGTAGTTGGAACGTGt	hypothetical protein
Ehi-miR-362	EHI_018490	151	-20.14	agcCTGAC-ATCATTAGACTTGCACa	aatGACTGCTTGT-ATTGGAATGTGt	hypothetical protein
Ehi-miR-362	EHI_010070	155	-20.12	agCCTGACATCATTAGACTTGCACa	ctGGAATGTATGAATTTGAACTTGa	Xaa-Pro dipeptidase, putative
Ehi-miR-362	EHI_101280	153	-19.87	agCCTGACATCATTAGACTTGCACa	taGTACTGGA-CAATGTGAATGTGt	protein tyrosine kinase domain-containing protein
Ehi-miR-362	EHI_164380	152	-19.81	agCCTGACATCATTAGACTTGCACa	ggGGATGGTTGTA--TTGAATGTGa	protein kinase domain containing protein
Ehi-miR-362	EHI_031370	165	-19.69	agcctgacATCATTAGACTTGCACa	tccaaagaTGGAGATTTGAACGTGa	hypothetical protein
Ehi-miR-362	EHI_014360	152	-19.69	agcCTGACATCA--TTAG--ACTTGCACa	tctGATTGTGATAAAATCATTGAATGTGg	patatin-like phospholipase, putative
Ehi-miR-362	EHI_021260	160	-19.63	agcctgacaTCATTAGACTTGCACa	atattggaaACTATTTTGAACGTGa	villidin, putative
Ehi-miR-362	EHI_151900	162	-19.62	agcCTG-ACATCATTAGACTTGCACa	#NAME?	hypothetical protein, conserved domain containing
Ehi-miR-362	EHI_146350	167	-19.47	agcctgACATCATTAGACTTGCACa	agaataTGTCATTATTTGAACGTGc	calcineurin catalytic subunit A, putative
Ehi-miR-362	EHI_125170	151	-19.39	agcctGACATCATTA-GACTTGCACa	actatTTGTGAAAATCCTGAATGTGa	DEAD/DEAH box helicase, putative
Ehi-miR-362	EHI_148510	153	-19.38	agcctgACATCATTAGACTTGCACa	#NAME?	hypothetical protein
Ehi-miR-362	EHI_124490	155	-19.36	agccTGA-CATCATTAG----ACTTGCACa	agaaATTAGTAATAACCAAATTGAACGTGa	hypothetical protein
Ehi-miR-362	EHI_158130	159	-19.31	agcCTGACATCATTAGACTTGCACa	ttaGACATTG--AAGCTGAACGTGt	hypothetical protein
Ehi-miR-362	EHI_049770	157	-19.2	agCCTGA--CATCATTAGA----CTTGCACa	agGAACTAAGTAATATTCTCTTGGAACGTGa	mitotic chromosome and X-chromosome-associated protein, putative
Ehi-miR-362	EHI_130920	151	-19.05	agccTGACATCATTAGACTTGCACa	tgctATTG-ACGAATTTGAATGTGt	hypothetical protein, conserved
Ehi-miR-362	EHI_098370	151	-19.04	agcctgacatcaTTAGACTTGCACa	caaatggaaaccAATC-GAACGTGa	cleavage stimulation factor, putative
Ehi-miR-362	EHI_170070	151	-19.04	agcctgacatcaTTAGACTTGCACa	caaatggaaaccAATC-GAACGTGa	cleavage stimulation factor, putative
Ehi-miR-362	EHI_013980	152	-18.8	agcCTGACATCATTAGACTTGCACa	taaGTCAATAG-AATTTGAATGTGt	phosphatidylinositol 3-kinase, putative
Ehi-miR-362	EHI_069210	151	-18.72	agcctgACATC-ATTAGACTTGCACa	gcttggTGTTGCTAG--TGAACGTGg	AAA family ATPase, putative
Ehi-miR-362	EHI_117650	155	-18.64	agccTGAC-ATCATTA-GACTTGCACa	atttATTGATGGTAATACAGAATGTGa	cysteine protease, putative
Ehi-miR-362	EHI_130670	159	-18.63	agcctgacaTCATTAG-ACTTGCACa	ggaaataaaATTGATCTTGAACGTGc	Rab family GTPase
Ehi-miR-362	EHI_058450	169	-18.56	agcCTGACATCATTAG-ACTTGCACa	gttGAATGTGATGAACGTGAACGTGc	adaptor protein (AP) family protein
Ehi-miR-362	EHI_131540	153	-18.45	agcCTGACA-TCATTAGACTTGCACa	cctGACAGTGACTCACCTGAATGTGc	Rho guanine nucleotide exchange factor, putative
Ehi-miR-362	EHI_126270	151	-18.38	agCCTGACATCATTAGACTTGCACa	ttGGAAAATATTTACCTGAATGTGa	Ras GTPase-activating protein, putative
Ehi-miR-362	EHI_070110	161	-18.38	agcCTGACATCATTA-GACTTGCACa	aaaGAATGTAATAATAATGAATGTGt	tyrosine kinase, putative
Ehi-miR-362	EHI_108730	155	-18.37	agccTGACATCATTAGACTTGCACa	tgttGCTGTTG-CTTATGAACGTGc	hypothetical protein
Ehi-miR-362	EHI_197530	161	-18.31	agCCT-GACATCATT--AGACTTGCACa	aaGGAGATGAAGAAACTTATGAACGTGa	sodium/proton antiporter, putative
Ehi-miR-362	EHI_119300	164	-18.31	agcctgacATCATTA-GACTTGCACa	attcaagtTAGTATTATTGAACGTGg	Ras family protein
Ehi-miR-362	EHI_127020	160	-18.29	agcCTGACATCATTAGACTTGCACa	agaGATTG-ATGAAAATGAACGTGa	arginyl-tRNA synthetase
Ehi-miR-362	EHI_024650	159	-18.28	agccTGACATCA--TTA--GACTTGCACa	ttttATTATCGTCAAATAACTGAACGTGa	formin homology 2 family protein
Ehi-miR-362	EHI_151180	161	-18.13	agccTGACATCATTAGACTTGCACa	ataaAATATGTTATCCTGAACGTGt	calcineurin catalytic subunit A, putative
Ehi-miR-362	EHI_169970	153	-18.13	agcctgaCATCAT-TAGACTTGCACa	ttaagtcGTGGTATAAAGGAACGTGa	hypothetical protein
Ehi-miR-362	EHI_201290	154	-18.12	agcctGACATC-ATTAG-ACTTGCACa	taaatCTATAGTTAATTGTGAATGTGt	HEAT repeat domain containing protein
Ehi-miR-362	EHI_091240	157	-17.81	agcctgacatcATTAG-ACTTGCACa	gcagaagtcttTGATCATGAACGTGc	hypothetical protein
Ehi-miR-362	EHI_158580	158	-17.79	agcctgacaTCATTAGACTTGCACa	tatgccaccAGT-ATGTGAACGTGt	ubiquitin carboxyl-terminal hydrolase domain containing protein
Ehi-miR-362	EHI_153510	151	-17.64	agccTGACATCATTAGACTTGCACa	ggaaATAGTTATGAAC-GAACGTGt	Rho guanine nucleotide exchange factor, putative
Ehi-miR-362	EHI_026450	154	-17.64	agCCTGACATCATTAGACTTGCACa	ttGAACT-TGG--ATTAGAACGTGt	hypothetical protein
Ehi-miR-362	EHI_169320	157	-17.56	agcCTGACATC-ATTAGACTTGCACa	gaaGATTTAAGACAAGATGAACGTGt	phosphatidylinositol3-kinaseTor2, putative
Ehi-miR-362	EHI_052110	159	-17.54	agCCTGACATCATTAGACTTGCACa	atGGA-TG-AATTATTAGAACGTGg	hypothetical protein
Ehi-miR-362	EHI_037810	159	-17.54	agCCTGACATCATTAGACTTGCACa	atGGA-TG-AATTATTAGAACGTGg	hypothetical protein
Ehi-miR-362	EHI_198870	156	-17.53	agccTGACATCATTAG--ACTTGCACa	acatATTGGAGGAATCGATGAATGTGa	transcription factor BTF3, putative
Ehi-miR-362	EHI_014080	155	-17.46	agcctGACATCATTAGACTTGCACa	ttattCT-TAGTAA--AGAACGTGt	DEAD/DEAH box helicase, putative
Ehi-miR-362	EHI_083430	151	-17.44	agcctgacaTCATTA-GACTTGCACa	aatggtcaaAATGATCCAGAACGTGa	Adapter-related protein complex 3 (AP-3) subunit, putative
Ehi-miR-362	EHI_092660	158	-17.21	agcctgacaTCATTAGACTTGCACa	taatgataaAGT-ATATGAACGTGc	hypothetical protein
Ehi-miR-362	EHI_174640	162	-16.96	agcCTGACATCATTAGACTTGCACa	caaGAATG-GGAAAT-TGAACGTGc	glucosamine-6-phosphate isomerase, putative
Ehi-miR-362	EHI_013040	158	-16.86	agcctGA-CATCA-TTAGACTTGCACa	ttactCTAGAAGTCAACCAGAACGTGc	adaptor protein (AP) family protein
Ehi-miR-362	EHI_103860	157	-16.79	agcctgaCATC-ATTAGACTTGCACa	tcaagaaGAAGATTAGCTGAACGTGc	hypothetical protein
Ehi-miR-362	EHI_069280	152	-16.79	agcctGAC-ATCATTAG--ACTTGCACa	gtcttCTGTTAG-AATTAAAGAACGTGa	hypothetical protein
Ehi-miR-362	EHI_105270	155	-16.78	agCCTGACATCATTAGACTTGCACa	ctGGATTATTTGAAAAAGAACGTGa	Receptor mediated endocytosis protein, putative
Ehi-miR-362	EHI_052870	155	-16.78	agCCTGACATCATTAGACTTGCACa	ctGGATTATTTGAAAAAGAACGTGa	ENTH domain protein, putative
Ehi-miR-362	EHI_038870	153	-16.47	agcctgacaTCATTAGACTTGCACa	aagaaagaaAGTA--TTGAACGTGg	Rho guanine nucleotide exchange factor, putative
Ehi-miR-362	EHI_083400	151	-16.47	agcCTGACATCATTAGACTTGCACa	agaGAAAGTAGAAG--AGAACGTGa	hypothetical protein
Ehi-miR-362	EHI_091060	157	-16.47	agcctgAC-ATCA-TTAGACTTGCACa	taaataTGTTGGTGAAGCAGAACGTGc	ATPase, AAA family protein
Ehi-miR-362	EHI_052180	151	-16.47	agcCTGACATCATTAGACTTGCACa	agaGAAAGTAGAAG--AGAACGTGa	hypothetical protein
Ehi-miR-362	EHI_118410	152	-16.45	agccTGACATCAT-TAGACTTGCACa	ttaaATAGTGGTATATTAGAATGTGa	tyrosine kinase, putative
Ehi-miR-362	EHI_168390	155	-16.45	agcctgacaTCATTA-GACTTGCACa	aaatgtcaaGGTTATGTTGAACGTGa	EF-hand calcium-binding domain containing protein
Ehi-miR-362	EHI_011190	153	-16.45	agcCTGACATCA-TTAGACTTGCAca	caaGACATTAGTGGATCAGAACGTtc	hypothetical protein
Ehi-miR-362	EHI_153240	154	-16.38	agcctgacatcATTAGACTTGCACa	atcatacaccaTATACTGAACGTGg	adaptor protein (AP) family protein
Ehi-miR-362	EHI_192080	152	-16.19	agcctgaCATCA---T-TAGACTTGCACa	acaaaaaGTAGTTTAACATTAGAACGTGa	zinc finger protein, putative
Ehi-miR-362	EHI_078310	157	-16.13	agCCTGACATCATTAGACTTGCACa	taGTATTGTTGGAAT-TGAATGTGg	hypothetical protein, conserved
Ehi-miR-362	EHI_119290	156	-16.12	agcCTGACATCATTAGACTTGCACa	tgtGTTTGAAGAGAT-GGAACGTGc	recQ family helicase, putative
Ehi-miR-362	EHI_076780	151	-16.03	agccTGACATCATTAGACTTGCACa	aaatATTGAAATGA-CTGAATGTGa	hypothetical protein
Ehi-miR-362	EHI_172620	152	-24	agCCTGACATCA-TTAGACTTGCACa	atGGAC-ATGGTGGATATGAATGTGg	hypothetical protein
Ehi-miR-362	EHI_173630	157	-21	agCCTGACATCATTAGACTTGCACa	gtGGGTT-T-GTTAT-TGAACGTGg	hypothetical protein
Ehi-miR-362	EHI_072480	157	-21	agCCTGACATCATTAGACTTGCACa	gtGGGTT-T-GTTAT-TGAACGTGg	hypothetical protein
Ehi-miR-362	EHI_171990	157	-21	agCCTGACATCATTAGACTTGCACa	gtGGGTT-T-GTTAT-TGAACGTGg	hypothetical protein
Ehi-miR-362	EHI_096840	152	-16	agccTGACAT-CATTAGACTTGCACa	agcaGCTTTATTTGGAATGAACGTGa	magnesium and cobalt transport protein CorA, putative
Ehi-miR-362	EHI_091080	158	-15.02	agcCTGACATCATTAGACTTGCACa	gctGATTCT-GT-ATTAGAACGTGc	TBC domain containing protein
Ehi-miR-362	EHI_111060	155	-15.13	agcctgaCATCATTA-GACTTGCACa	aatataaGTA-TGATGGTGAACGTGg	DNA ligase, putative
Ehi-miR-362	EHI_023090	151	-15.31	agCCTGACATCATTAGACTTGCACa	ctGGTATGAAATCAGAAGAACGTGa	recQ family DNA helicase
Ehi-miR-362	EHI_008770	156	-15.31	agcctGACATCATTAGACTTGCACa	ttcatTTGTTGAAACAGGAACGTGt	zinc finger protein, putative
Ehi-miR-362	EHI_054810	152	-15.33	agcctgacaTCATTAGACTTGCACa	taaacacacATTCAGTTGAACGTGt	hypothetical protein
Ehi-miR-362	EHI_013970	157	-15.34	agcctgacatcATTA-GACTTGCACa	atcattcctttTAATATTGAACGTGt	hypothetical protein
Ehi-miR-362	EHI_084660	157	-15.35	agCCTGACATCATTAGACTTGCACa	aaGAATTG-AAAGACTTGAACGTGc	hypothetical protein, conserved
Ehi-miR-362	EHI_185270	157	-15.49	agcCTGACATCATTA-GACTTGCACa	attGAAAGTATTGATAACGAACGTGg	Dedicator of cytokinesis domain containing protein
Ehi-miR-362	EHI_175410	153	-15.51	agcctgaCATCATTAG-ACTTGCACa	aacccagGTTATCGTCGTGAACGTGa	myo-inositol monophosphatase, putative
Ehi-miR-362	EHI_013000	153	-15.6	agcCTGACATCATTA-GACTTGCACa	attGTTTATGCTAATAAGGAACGTGg	hypothetical protein
Ehi-miR-362	EHI_124440	164	-15.6	agcctgacATCATTAGA-CTTGCACa	atttttcaTATTAATTTAGAACGTGt	TBC/Rab GTPase activating domain containing protein
Ehi-miR-362	EHI_040420	154	-15.64	agCCTGACATCATTAGACTTGCACa	gaGGAGT-TA--AAGGTGAACGTGa	hypothetical protein, conserved domain containing
Ehi-miR-362	EHI_167690	156	-15.64	agcctgacatcatTAGACTTGCACa	atattaaaacaatATTTGAACGTGg	hypothetical protein
Ehi-miR-362	EHI_142100	157	-15.7	agcCTGACATCATTA-GACTTGCACa	gaaGAATGTGTAAATAGAGAACGTGc	hypothetical protein
Ehi-miR-362	EHI_197040	157	-15.71	agcCTGACAT--CATTAGACTTGCACa	aatGACTAAAATGAAAAATGAACGTGa	hypothetical protein
Ehi-miR-362	EHI_095120	153	-15.75	agcctGACATCATTA-GACTTGCACa	caattCT-TAATATTGGTGAACGTGt	phospholipid cytidylyltransferase, putative
Ehi-miR-362	EHI_193340	152	-15.77	agcctgACATCATTAGA---CTTGCACa	attatgTGAAG-AATTTGAAGAACGTGg	mutS family protein
Ehi-miR-362	EHI_179050	156	-15.81	agcctgacATCATT-AGACTTGCACa	aatatcgaTAATGACTATGAACGTGa	rRNA processing protein, putative
Ehi-miR-362	EHI_055830	156	-15.81	agcctgacATCATT-AGACTTGCACa	aatatcgaTAATGACTATGAACGTGa	rRNA processing protein, putative
Ehi-miR-362	EHI_014150	151	-15.82	agcctgacATCATTAGACTTGCACa	agtcaaatTAG-AGAATGAACGTGt	hypothetical protein, conserved
Ehi-miR-362	EHI_048560	152	-15.89	agccTGACATCATTAG--ACTTGCACa	acaaATTGGAGGAATTGATGAATGTGa	hypothetical protein
Ehi-miR-362	EHI_068180	151	-15.96	agcCTGACATCA--TTAGACTTGCACa	ccaGA-TGCAATTGAAGATGAACGTGc	hypothetical protein, conserved
Ehi-miR-362	EHI_040690	152	-15.98	agcctgacATCATTA-GACTTGCACa	agtaataaTGATATTGTTGAACGTGa	phosphatidylinositol 3-kinase, putative
Ehi-miR-362	EHI_103320	158	-15.99	agcctgacaTCATTAGACTTGCACa	aaaacaaaaAGAAAT-TGAACGTGt	hypothetical protein, conserved
Ehi-miR-362	EHI_125900	164	-16.02	agccTGACATCAT--TAGACTTGCACa	tattATTGAATTATCACCTGAACGTGc	hypothetical protein
Ehi-miR-362	EHI_003920	156	-16.1	agcCTGACATCATTAGACTTGCACa	tatGAGTGAAGCAAT-TGAATGTGa	hypothetical protein, conserved domain containing
Ehi-miR-362	EHI_126880	151	-16.15	agCCTGACATC-ATTAGACTTGCACa	aaGTGCTGAAGCTAG--AGAACGTGa	methionine aminopeptidase, putative
Ehi-miR-362	EHI_082200	157	-16.15	agcCTGACAT-CATTAGACTTGCACa	attGCTTTTATGGAAAATGAACGTGa	heat shock protein 70, putative
Ehi-miR-362	EHI_023300	157	-16.24	agcctgacatcaTTAGACTTGCACa	aagcattaactgAATATGAACGTGc	TPR repeat protein
Ehi-miR-362	EHI_196970	153	-16.27	agCCTGA-CATC--ATTAGACTTGCACa	gtGCATTAGTTGCTTCTTTTGAACGTGg	importin beta-3 family protein
Ehi-miR-362	EHI_000290	167	-16.4	agcctgACATCATTAGACTTGCACa	#NAME?	hypothetical protein
Ehi-miR-362	EHI_098450	152	-16.5	agcctgacatcaTTA-GACTTGCACa	ttaaaatggcaaAATGTTGAACGTGa	phosphatidylinositol-3,4,5-trisphosphate 3-phosphatase, putative
Ehi-miR-362	EHI_199610	155	-16.6	agCCTGACATCATTAGACTTGCACa	ttGGTTTAAATTATAGTGAACGTGt	ubiquitin carboxyl-terminal hydrolase domain containing protein
Ehi-miR-362	EHI_093870	154	-16.66	agCCTGACAT-CATTAGACTTGCACa	tgGGATTCTATGCAA---GAACGTGt	phosphoglycerate mutase family protein, putative
Ehi-miR-362	EHI_081930	151	-16.75	agccTGACATCATTAGACTTGCAca	cccaACTGGAG-AACTTGAACGTcc	ATPase, AAA family protein
Ehi-miR-362	EHI_069360	161	-16.77	agccTGACATCATTAGACTTGCACa	aatcATTAATGAAAACTGAACGTGg	hypothetical protein
Ehi-miR-362	EHI_135710	152	-16.84	agccTGACATCAT--TAGACTTGCACa	gaatATTAAAGTAATATTTGAATGTGa	hypothetical protein
Ehi-miR-362	EHI_069300	161	-16.9	agcCTGACATCATTA-GACTTGCACa	aatGGCATTAATTATATTGAACGTGc	cullin family protein
Ehi-miR-362	EHI_152910	154	-17.02	agcctgacATCATTAGACTTGCACa	ataaatccTGGT--TTTGAACGTGa	TBC domain containing protein
Ehi-miR-362	EHI_095110	152	-17.34	agcctgacATCATTA--GACTTGCACa	ccaattatTAGACATGGTTGAACGTGa	glutamine synthetase, putative
Ehi-miR-362	EHI_125180	152	-17.34	agcctgacATCATTA--GACTTGCACa	ccaattatTAGACATGGTTGAACGTGa	glutamine synthetase, putative
Ehi-miR-362	EHI_086210	158	-17.57	agcctgacaTCATTAGACTTGCACa	atcccaaacAG-GATTTGAACGTGc	hypothetical protein
Ehi-miR-362	EHI_128120	160	-17.65	agcctGACATCATTAGACTTGCACa	attatTTGT-GTTAT-TGAACGTGa	hypothetical protein
Ehi-miR-362	EHI_169670	160	-17.65	agccTGACA--TCATTAGACTTGCACa	ttatATTGTTAAAAAAGTTGAACGTGa	hypothetical protein
Ehi-miR-362	EHI_111610	156	-17.66	agCCTGACATCATTA-GACTTGCACa	aaGGAAATTTG-AATATTGAACGTGc	tryptophanase, putative
Ehi-miR-362	EHI_109880	158	-17.68	agccTGACATCATTAGACTTGCACa	tttaATTGTGATAA--AGAACGTGt	hypothetical protein
Ehi-miR-362	EHI_111770	153	-17.68	agCCTGACATCATTAGACTTGCAca	gaGGATAGAAGTTAT-TGAACGTcc	hypothetical protein
Ehi-miR-362	EHI_020320	154	-17.73	agCCTGA-CATCATTAGACTTGCACa	caGGACTATTATTAAATGGAATGTGt	amino acid-polyamine transporter, putative
Ehi-miR-362	EHI_088490	163	-17.75	agccTGACATCAT-TA-GACTTGCACa	aaaaATGGTAGAACATATTGAACGTGa	protein kinase, putative
Ehi-miR-362	EHI_013010	156	-17.76	agcctgacatcatTAGACTTGCACa	acgttgcaacaacATTTGAACGTGg	hypothetical protein
Ehi-miR-362	EHI_051850	164	-17.76	agccTGACATCAT--TAGACTTGCACa	tttaATTTTAGCAAGAACTGAACGTGg	hypothetical protein
Ehi-miR-362	EHI_178820	152	-17.77	agccTGACATCATTAGA-CTTGCACa	actcGTTATGATCGTTTGGAACGTGg	hypothetical protein
Ehi-miR-362	EHI_178970	152	-17.77	agccTGACATCATTAGA-CTTGCACa	actcGTTATGATCGTTTGGAACGTGg	hypothetical protein
Ehi-miR-362	EHI_095070	163	-17.77	agCCTGACATCATTAGACTTGCACa	atGGAATGAATGACTTGGAACGTGc	hypothetical protein
Ehi-miR-362	EHI_014140	160	-17.82	agccTGACATCAT-TAGACTTGCACa	cttcATAGAGGAATATTTGAACGTGc	hypothetical protein
Ehi-miR-362	EHI_045000	161	-17.9	agcctgacATCATTAGACTTGCACa	tcaatccaTGTTTATTTGAACGTGg	actin-related protein 2/3 complex subunit 1A, putative
Ehi-miR-362	EHI_094120	161	-17.9	agcctgacATCATTAGACTTGCACa	tcaatccaTGTTTATTTGAACGTGg	ARP2/3 complex 41 kDa subunit, putative
Ehi-miR-362	EHI_065790	154	-17.9	agccTG-ACATCATT---A-GACTTGCACa	acaaACATCTACTAAATCTACTGAACGTGt	Rab family GTPase
Ehi-miR-362	EHI_183060	167	-18.08	agCCTGACATCATTAGACTTGCACa	ctGCACCAGAGAAATATGAACGTGt	pantothenate kinase 1, putative
Ehi-miR-362	EHI_159750	155	-18.08	agccTGACATCATTAGACTTGCACa	aaatGCTGAAACACT-TGAACGTGt	hypothetical protein
Ehi-miR-362	EHI_051690	151	-18.08	agccTGACATCATTAGACTTGCACa	atacACTGAAGGAA-GTGAATGTGt	hypothetical protein
Ehi-miR-362	EHI_189410	151	-18.08	agccTGACATCATTAGACTTGCACa	atacACTGAAGGAA-GTGAATGTGt	hypothetical protein, conserved
Ehi-miR-362	EHI_040410	152	-18.1	agcCTGACATCATTAGACTTGCACa	tgtGATTGT-TAAAAAAGAACGTGc	hypothetical protein, conserved
Ehi-miR-362	EHI_184500	161	-18.23	agccTGACATCATTAGACTTGCACa	agaaATGGTATGAAAATGAACGTGt	hypothetical protein, conserved
Ehi-miR-362	EHI_200080	156	-18.23	agcCTGACATCATTAGACTTGCACa	tatGGTTGGAG-ACCCAGAACGTGt	purine nucleoside phosphorylase, putative
Ehi-miR-362	EHI_061030	159	-18.27	agcctGACATCATTA-GACTTGCAca	attccTTGTATTAATCCTGAACGTtt	hypothetical protein, conserved domain containing
Ehi-miR-362	EHI_107030	153	-18.43	agcctgacATCATTAGACTTGCAca	atgtttcaTGGTCATCTGAACGTtc	hypothetical protein, conserved
Ehi-miR-362	EHI_118050	156	-18.52	agcCTGACATCATTAGACTTGCACa	gatGATTGT-GTTATTAGAATGTGg	coatomer alpha subunit, putative
Ehi-miR-362	EHI_010120	161	-18.68	agcCTGACATCATTA-GACTTGCACa	caaGAAAGTGTTGGTATTGAACGTGg	hypothetical protein
Ehi-miR-362	EHI_059670	159	-18.68	agccTGACATCATTAGACTTGCACa	taaaACTG-ATTTAGATGAACGTGt	Rab family GTPase
Ehi-miR-362	EHI_067580	158	-18.73	agcctgACATCA--TTAGACTTGCACa	atttcgTGAAATTAAAACTGAACGTGa	zinc finger protein, putative
Ehi-miR-362	EHI_024590	155	-18.74	agcctgacaTCAT-TAGACTTGCACa	ccattaaaaGGTATTTTTGAACGTGt	Sec7 domain protein
Ehi-miR-362	EHI_170160	160	-18.75	agcCTGAC-ATCATTA-GACTTGCACa	ttcGATTGATAATGATAAAGAACGTGc	hypothetical protein
Ehi-miR-362	EHI_049620	151	-18.85	agccTGACATCATTAGACTTGCACa	cactAATTTGG-ATGTTGAACGTGc	Fe-S cluster assembly protein NifU, putative
Ehi-miR-362	EHI_061870	152	-18.85	agCCTGAC-ATCATT---AGA-CTTGCACa	aaGTACTGATAGTAAATGTTTAGAATGTGa	hypothetical protein, conserved
Ehi-miR-362	EHI_080260	162	-18.92	agcctGACATCATTAGACTTGCACa	tgatcTTCTTG-AATTTGAACGTGa	hypothetical protein
Ehi-miR-362	EHI_117910	157	-18.98	agcCTGACATCAT-TAGACTTGCACa	cttGGTTTTGATAGACCAGAACGTGt	zinc finger protein, putative
Ehi-miR-362	EHI_137710	163	-19.08	agccTGACATCATTAGACTTGCACa	caaaGCTGGAGAAAT-AGAACGTGt	RNA recognition motif domain containing protein
Ehi-miR-362	EHI_027680	173	-19.15	agcCTGACATCATTAGA-CTTGCACa	attGAATGTACAAATTTGGAACGTGt	leucine rich repeat protein, BspA family
Ehi-miR-362	EHI_049910	158	-19.26	agcCTGACATCATTAGACTTGCACa	aaaGAATGTAGGTATTGGAATGTGt	threonine dehydratase, putative
Ehi-miR-362	EHI_100090	151	-19.57	agcCTGAC--A-TCATTA-GACTTGCACa	aatGACTGGTTAACTTTTATTGAACGTGa	Rab family GTPase
Ehi-miR-362	EHI_104390	154	-19.59	agcCTGACATCATTAGACTTGCACa	gatGATT-TAG-AATGTGAATGTGt	actin binding protein, putative
Ehi-miR-362	EHI_181570	158	-19.59	agcctgACAT--CATTAGACTTGCACa	ttattgTGTATTTTGGTGTGAACGTGa	hypothetical protein
Ehi-miR-362	EHI_081420	162	-19.68	agcCTGACATCATT--AGACTTGCACa	ttaGATTTT--TAATTTCTGAACGTGa	Sec6 protein, putative
Ehi-miR-362	EHI_167000	157	-19.73	agcctGACATCATT-AGACTTGCACa	ttattCT-TACTGACACTGAACGTGt	phospholipase, patatin family protein
Ehi-miR-362	EHI_152390	168	-19.85	agccTGACATCA-TTAGACTTGCACa	aacaGTTATACTGAATTTGAACGTGa	protein kinase domain containing protein
Ehi-miR-362	EHI_169940	152	-19.9	agCCTGACA-TCATTAGACTTGCACa	ttGCAGCGTCAG-AATCTGAATGTGc	hypothetical protein
Ehi-miR-362	EHI_178780	159	-20.08	agcctgacaTCATT--AGACTTGCACa	ggataaaaaAGTGAATTTTGAACGTGa	hypothetical protein
Ehi-miR-362	EHI_012220	157	-20.16	agcCTGACATCATTA--GACTTGCACa	aaaGAATGAAGTAATAAATGAATGTGa	protein kinase domain containing protein
Ehi-miR-362	EHI_054700	173	-20.25	agcCTGACATCATTAG-ACTTGCACa	gttGATAGTATTATTCATGAACGTGc	hypothetical protein, conserved
Ehi-miR-362	EHI_042880	165	-20.25	agccTG-ACATCATTAGACTTGCACa	ttatACATGTG--AATTTGAACGTGc	DNA topoisomerase III, putative
Ehi-miR-362	EHI_182560	156	-20.51	agccTGACA--TCATTAGACTTGCACa	catcACTATTCGGTGTGTTGAACGTGa	Vacuolar ATP synthase subunit E, putative
Ehi-miR-362	EHI_160890	162	-20.65	agcctGACATCATTAGACTTGCACa	tgaatCTGTATTAAT-TGAATGTGt	hypothetical protein
Ehi-miR-362	EHI_069260	153	-20.67	agCCTGACATCATTAGACTTGCACa	ttGGAGTGAAG-CATATGAATGTGa	hypothetical protein
Ehi-miR-362	EHI_068220	158	-20.68	agcctGACATCATTAGACTTGCACa	taaacCTGT-GAAATTTGAATGTGg	hypothetical protein
Ehi-miR-362	EHI_201190	155	-20.74	agCCTGACATCATTAGACTTGCACa	atGGA-AGAAG-AGTTAGAACGTGt	hypothetical protein
Ehi-miR-362	EHI_147440	170	-20.85	agcctGACATCATTAGACTTGCACa	tgttcCTCAAGTAA-CTGAACGTGa	hypothetical protein, conserved
Ehi-miR-362	EHI_179890	164	-20.92	agCCTGACATCATTAGACTTGCACa	ttGGATGTTA--AATATGAACGTGa	protein kinase domain containing protein
Ehi-miR-362	EHI_027710	157	-20.99	agcCTGACATCATTAGACTTGCACa	aaaGGCTTTAG----CTGAACGTGa	calcium-transporting P-type ATPase, putative
Ehi-miR-362	EHI_118770	160	-21.02	agccTGACATCAT-----TAGACTTGCACa	aattAATGGAGTAACAACATTTGAACGTGc	hypothetical protein
Ehi-miR-362	EHI_031510	163	-21.02	agccTGA-CATCA-TTAGACTTGCACa	agatATTGGAAGTCATTTTGAACGTGc	pumilio family RNA-binding protein
Ehi-miR-362	EHI_096250	152	-21.25	agcCTGACAT--C--ATTAGACTTGCACa	actGATTGTGACGCACAAAATGAACGTGt	hypothetical protein
Ehi-miR-362	EHI_006200	152	-21.34	agCCTGACATCATTA-GACTTGCACa	aaGGAAT-TAGTAATACTAAACGTGa	3-phosphoinositide-dependent protein kinase 1, putative
Ehi-miR-362	EHI_095940	152	-21.34	agCCTGACATCATTA-GACTTGCACa	aaGGAAT-TAGTAATACTAAACGTGa	protein kinase, putative
Ehi-miR-362	EHI_044470	163	-21.4	agcctGACATCA-TTAGACTTGCACa	ccattCTATAGTGAGGATGAACGTGa	protein kinase, putative
Ehi-miR-362	EHI_137850	163	-21.4	agcctGACATCA-TTAGACTTGCACa	ccattCTATAGTGAGGATGAACGTGa	protein kinase, putative
Ehi-miR-362	EHI_087800	152	-21.5	agCCTGACATCATTAGACTTGCACa	atGGGTTATTGTA--CTGAATGTGa	tyrosine kinase, putative
Ehi-miR-362	EHI_084680	163	-21.57	agccTGACATCATTAGACTTGCACa	ttatATTGGA-CAATGTGAACGTGc	4-alpha-glucanotransferase, putative
Ehi-miR-362	EHI_087840	151	-21.73	agccTGAC-ATCAT-TAGACTTGCACa	tgttACTGTTAATGTTTCTGAATGTGa	hypothetical protein
Ehi-miR-362	EHI_004810	160	-21.91	agccTGACATC-ATTAGACTTGCACa	gaaaATTGTAGATGTTTTGAATGTGg	hypothetical protein, conserved
Ehi-miR-362	EHI_047510	152	-22.17	agCCTG-ACATCATTAGACTTGCACa	atGGGCATGGAG-GATATGAATGTGg	hypothetical protein
Ehi-miR-362	EHI_186350	152	-22.24	agCCTGACATC-ATTAGACTTGCACa	caGGATTTAAGATGAT-TGGACGTGt	P-glycoprotein-2
Ehi-miR-362	EHI_186600	152	-22.24	agCCTGACATC-ATTAGACTTGCACa	caGGATTTAAGATGAT-TGGACGTGt	P-glycoprotein-2, putative
Ehi-miR-362	EHI_050480	153	-22.25	agCCTG--ACATCA-TTAGACTTGCACa	atGGACAATGTTCTAAATGTGAATGTGa	tyrosine kinase, putative
Ehi-miR-362	EHI_145160	152	-22.35	agCCTG-ACATCATTAGACTTGCACa	atGGACATG-GGGGATATGAATGTGg	hypothetical protein
Ehi-miR-362	EHI_104550	162	-22.52	agCCTGACATCATTAGACTTGCACa	ttGGA--GAAG-AGTTTGAACGTGc	hypothetical protein
Ehi-miR-362	EHI_180400	156	-22.92	agCCTG-ACATCATTAGACTTGCACa	atGGACATGGAG-GATATGAATGTGg	hypothetical protein
Ehi-miR-362	EHI_160450	156	-22.92	agCCTG-ACATCATTAGACTTGCACa	atGGACATGGAG-GATATGAATGTGg	hypothetical protein
Ehi-miR-362	EHI_160460	156	-22.92	agCCTG-ACATCATTAGACTTGCACa	atGGACATGGAG-GATATGAATGTGg	hypothetical protein
Ehi-miR-362	EHI_125000	156	-22.92	agCCTG-ACATCATTAGACTTGCACa	atGGACATGGAG-GATATGAATGTGg	hypothetical protein
Ehi-miR-362	EHI_018950	152	-22.92	agCCTG-ACATCATTAGACTTGCACa	atGGACATGGAG-GGTATGAATGTGg	hypothetical protein
Ehi-miR-362	EHI_031950	156	-22.92	agCCTG-ACATCATTAGACTTGCACa	atGGACATGGAG-GATATGAATGTGg	hypothetical protein
Ehi-miR-362	EHI_179700	156	-22.92	agCCTG-ACATCATTAGACTTGCACa	atGGACATGGAG-GATATGAATGTGg	hypothetical protein
Ehi-miR-362	EHI_021890	156	-22.92	agCCTG-ACATCATTAGACTTGCACa	atGGACATGGAG-GATATGAATGTGg	hypothetical protein
Ehi-miR-362	EHI_076380	156	-22.92	agCCTG-ACATCATTAGACTTGCACa	atGGACATGGAG-GATATGAATGTGg	hypothetical protein
Ehi-miR-362	EHI_137370	156	-22.92	agCCTG-ACATCATTAGACTTGCACa	atGGACATGGAG-GATATGAATGTGg	hypothetical protein
Ehi-miR-362	EHI_089570	156	-22.92	agCCTG-ACATCATTAGACTTGCACa	atGGACATGGAG-GATATGAATGTGg	hypothetical protein
Ehi-miR-362	EHI_085160	156	-22.92	agCCTG-ACATCATTAGACTTGCACa	atGGACATGGAG-GATATGAATGTGg	hypothetical protein
Ehi-miR-362	EHI_013440	156	-22.92	agCCTG-ACATCATTAGACTTGCACa	atGGACATGGAG-GATATGAATGTGg	hypothetical protein
Ehi-miR-362	EHI_069830	156	-22.92	agCCTG-ACATCATTAGACTTGCACa	atGGACATGGAG-GATATGAATGTGg	hypothetical protein
Ehi-miR-362	EHI_122200	156	-22.92	agCCTG-ACATCATTAGACTTGCACa	atGGACATGGAG-GATATGAATGTGg	hypothetical protein
Ehi-miR-362	EHI_094570	156	-22.92	agCCTG-ACATCATTAGACTTGCACa	atGGACATGGAG-GATATGAATGTGg	hypothetical protein
Ehi-miR-362	EHI_047620	156	-22.92	agCCTG-ACATCATTAGACTTGCACa	atGGACATGGAG-GATATGAATGTGg	hypothetical protein
Ehi-miR-362	EHI_162910	156	-22.92	agCCTG-ACATCATTAGACTTGCACa	atGGACATGGAG-GATATGAATGTGg	hypothetical protein
Ehi-miR-362	EHI_068850	156	-22.92	agCCTG-ACATCATTAGACTTGCACa	atGGACATGGAG-GATATGAATGTGg	hypothetical protein
Ehi-miR-362	EHI_129100	156	-22.92	agCCTG-ACATCATTAGACTTGCACa	atGGACATGGAG-GATATGAATGTGg	hypothetical protein
Ehi-miR-362	EHI_061140	156	-22.92	agCCTG-ACATCATTAGACTTGCACa	atGGACATGGAG-GATATGAATGTGg	hypothetical protein
Ehi-miR-362	EHI_197280	165	-23.17	agCCTGA-CATCA--TTAGACTTGCACa	ttGGGTTAGTTGTTAAAGTTGAACGTGa	protein kinase domain containing protein
Ehi-miR-362	EHI_042990	151	-23.23	agCCTGACATCATTAGACTTGCACa	ttGGATTGTTGCAGGAAGGACGTGg	Sec24 protein, putative
Ehi-miR-362	EHI_157460	152	-23.32	agCCTGACATC-ATTAGACTTGCACa	atGGA-TGTGGAGGATATGAATGTGg	hypothetical protein
Ehi-miR-362	EHI_035570	159	-23.33	agCCTGACATCATTAGACTTGCACa	tgGAAATGTATGGATTTGAATGTGa	protein kinase, putative
Ehi-miR-362	EHI_119740	157	-23.42	agCCTGACATCATTAGACTTGCACa	gcGGGTT-T-GTTAT-TGAACGTGg	hypothetical protein
Ehi-miR-362	EHI_092260	163	-23.57	agccTGACA-TCATTAG-ACTTGCACa	taaaATTGTAAGTAATTATGAATGTGt	tyrosine kinase, putative
Ehi-miR-362	EHI_096810	157	-24.32	agCCT--GACATCATTA--GACTTGCACa	ttGGAAGTTGTGATGATAATGGAACGTGt	hypothetical protein
Ehi-miR-362	EHI_009410	174	-24.48	agcctgaCATCATTAGACTTGCACa	gaatttgGAAGTAATATGAACGTGt	hypothetical protein, conserved
Ehi-miR-362	EHI_114110	171	-24.5	agcCTGACATCATTAGACTTGCACa	tgtGATTGTGGAAA--TGAACGTGc	hypothetical protein
Ehi-miR-362	EHI_195090	168	-24.57	agCCTGACA-TCATTAGACTTGCACa	gtGGATTTTGGGTAA-ATGAACGTGg	hypothetical protein
Ehi-miR-362	EHI_170180	161	-25.02	agcCTGACATCATTA-GACTTGCACa	tttGATTGTTATGATACTGAATGTGt	hypothetical protein, conserved
Ehi-miR-362	EHI_092070	154	-25.6	agCCTGACATCATTA-GACTTGCAca	atGGGATGTGGTGGTGGTGAACGTtt	WD domain containing protein
Ehi-miR-362	EHI_130870	154	-25.6	agCCTGACATCATTA-GACTTGCAca	atGGGATGTGGTGGTGGTGAACGTtt	WD domain containing protein
Ehi-miR-362	EHI_182950	173	-30.15	agCCTGACATCATTAGACTTGCACa	acGGATTGTAAAAAT-GGAACGTGt	CXXC-rich protein
Ehi-miR-364	EHI_100320	164	-29.71	ccTCTTGGGACTAGA-GGTGGAac	atATAACCCTGATTTACCACCTgc	multidrug resistance protein, putative
Ehi-miR-364	EHI_115300	156	-27.94	ccTCTTG-GGACTAGAGGTGGAAc	tgAGAACACTTTGTGTCCATCTTg	centromere/microtubule binding protein cbf5, putative
Ehi-miR-364	EHI_152430	154	-25.53	cctcTTGGGACTA-GAGGTGGAac	acctGACCCTGATGCACCACCTcc	cell division protein kinase 2, putative
Ehi-miR-364	EHI_105320	169	-24.72	ccTCTTGGGACTAGAGGTGGAAc	atGGTATTATCATCTCCACCTTg	hypothetical protein
Ehi-miR-364	EHI_199830	157	-24.13	ccTCTTGGGACTAGAGGTGGAAc	caAGAACC---ATCTCCATCTTc	hypothetical protein
Ehi-miR-364	EHI_074110	155	-24.05	ccTCTT-GGGACTAGA-----GGTGGAAc	ctGGAAGTCTTGATTTTGTTACCACCTTt	oxysterol-binding protein, putative
Ehi-miR-364	EHI_098300	153	-23.63	ccTCTTGGGACTAGAGGTGGAAc	agAGCAGATAGATCTCCATCTTt	U2 snRNP auxiliary factor large subunit, putative
Ehi-miR-364	EHI_166990	154	-23.39	cctcTTGGGACT-AGAGGTGGAac	acctAATCCTAATTCTCCACCTaa	hypothetical protein
Ehi-miR-364	EHI_049930	155	-22.53	ccTCTTGGG-AC----TAGAGGTGGAAc	acAGATCCCTTGAAAAACTTCCACCTTa	hypothetical protein
Ehi-miR-364	EHI_034600	164	-21.46	cctCTTGGGACTAGAGGTGGAAc	aatGCACCCAATTTTCCACCTTa	hypothetical protein
Ehi-miR-364	EHI_018010	164	-21.46	cctCTTGGGACTAGAGGTGGAAc	aatGCACCCAATTTTCCACCTTa	DNA polymerase, putative
Ehi-miR-364	EHI_037680	164	-21.46	cctCTTGGGACTAGAGGTGGAAc	actGCACCCAATTTTCCACCTTa	DNA polymerase, putative
Ehi-miR-364	EHI_170450	151	-21.03	cctcttGGGACT--A--GAGGTGGAAc	taatttTCCTGAATTACTTCCACCTTa	hypothetical protein
Ehi-miR-364	EHI_157140	158	-20.63	ccTCTTGGGACTA-GAGGTGGAAc	tcAGCA-CCAGTTACTCCACCTTc	protein phosphatase domain-containing protein
Ehi-miR-364	EHI_028950	156	-20.61	ccTCTTGGGACTAG-AGGTGGAAc	gaAGAATGTTGTTCGTCCACTTTt	chitobiosyldiphosphodolichol beta-mannosyltransferase, putative
Ehi-miR-364	EHI_152490	151	-20.3	ccTCTTG-GGACTAG----AGGTGGAAc	aaATAACTTTTGAACAACATCCACCTTg	hypothetical protein, conserved
Ehi-miR-364	EHI_045710	151	-20.03	cctCTTGGGACTAGAGGTGGAAc	tttGAAGCT--AT-TCCACCTTg	AP-2 complex protein, putative
Ehi-miR-364	EHI_110660	160	-19.97	cctcttgggacTAGAGGTGGAAc	ttatggttagaATCTCCACCTTt	Sand family protein
Ehi-miR-364	EHI_056680	160	-19.97	cctcttgggacTAGAGGTGGAAc	aagcaaaaacaATCTCCACCTTc	hypothetical protein
Ehi-miR-364	EHI_021290	160	-19.88	cctcttgggacTAGAGGTGGAAc	agcagtaataaATCTCCACCTTa	hypothetical protein
Ehi-miR-364	EHI_141980	157	-19.87	cctctTGGGACTAG-AGGTGGAAc	tcaacACCCATCTCTTCCACCTTc	hypothetical protein, conserved
Ehi-miR-364	EHI_188000	161	-19.8	ccTCTTGGGACTAGAGGTGGAAc	acAGAACCTCAACAACCACCTTc	hypothetical protein
Ehi-miR-364	EHI_148300	158	-19.79	ccTCTTGGGACTAGAGGTGGAAc	gaATGATCTTG--TTCCACCTTc	hypothetical protein
Ehi-miR-364	EHI_032470	169	-19.69	ccTCTTGGGACTAGAGGTGGAAc	acAGAATCTGCATTGCCACCTTt	hypothetical protein
Ehi-miR-364	EHI_182900	157	-19.62	ccTCTTGGGACTAGAGGTGGAAc	aaGGAACTATGAAGTTCACCTTc	actin
Ehi-miR-364	EHI_158640	152	-19.54	ccTCTTGGGA-CTAGAGGTGGAAc	ccAAATTCCTGGATATCCACTTTt	Rap/Ran GTPase-activating protein, putative
Ehi-miR-364	EHI_178440	158	-19.11	cctcttggGAC-TAGAGGTGGAAc	tgtttgtaCTGTATGTCCACCTTc	hypothetical protein
Ehi-miR-364	EHI_175270	152	-19.06	cctcttgggacTAGAGGTGGAAc	ttttcacaagtATCACCACCTTg	hypothetical protein
Ehi-miR-364	EHI_062530	151	-18.72	ccTCT-TGGG--ACTAGAGGTGGAAc	caAGATATTCATTTATCTCTACCTTc	hypothetical protein
Ehi-miR-364	EHI_050870	151	-18.64	cctcttggGACTAGAGGTGGAAc	caatttgaCTTATCTCCATCTTc	hypothetical protein
Ehi-miR-364	EHI_000780	153	-18.62	ccTCTTGGGACTAGAGGTGGAAc	caAGGACC---ACCACCACCTTc	chromodomain-helicase-DNA-binding protein, putative
Ehi-miR-364	EHI_044470	152	-18.46	ccTCTTGGGACTAGAGGTGGAAc	aaAGAA-GTTG--TTCCACCTTa	protein kinase, putative
Ehi-miR-364	EHI_137850	152	-18.46	ccTCTTGGGACTAGAGGTGGAAc	aaAGAA-GTTG--TTCCACCTTa	protein kinase, putative
Ehi-miR-364	EHI_010380	152	-18.37	cctcttgggacTAGAGGTGGAAc	tgttctggaaaATATCCACCTTa	hypothetical protein
Ehi-miR-364	EHI_056620	151	-18.22	cctCTTGGGACTAGAGGTGGAAc	tatGAA-ACTG--TTCCACCTTc	hypothetical protein
Ehi-miR-364	EHI_127440	153	-18.21	cctcTTGGGACTAGAGGTGGAAc	ctttAACTGTGAT-TTCACCTTc	tyrosine kinase, putative
Ehi-miR-364	EHI_004610	155	-18.2	cctcttggGACTAGAGGTGGAAc	tatgccagTTGATGACCACCTTa	phosphoribulokinase /uridine kinase family protein
Ehi-miR-364	EHI_183440	155	-18.2	ccTCTTGGGACTAGAGGTGGAAc	caACACCACT-ACTTCCACCTTt	hypothetical protein
Ehi-miR-364	EHI_075640	151	-18.12	ccTCTTG-GGACTA-GAGGTGGAAc	atAGAACACTTCATCCACCACTTTc	protein phosphatase domain-containing protein
Ehi-miR-364	EHI_007640	154	-18.11	cctctTGGGACTAGAGGTGGAAc	gtgctATCAAAAGCTCCACCTTc	hypothetical protein, conserved
Ehi-miR-364	EHI_178930	151	-17.71	ccTCTTGGGACTAGAGGTGGAAc	atGGAAATATTCT-TCCACCTTc	hypothetical protein
Ehi-miR-364	EHI_002130	161	-17.69	ccTCTTGGGACTAGAGGTGGAAc	atAGTTCTTTCACTTCCACCTTt	phenylalanyl-tRNA synthetase beta subunit, putative
Ehi-miR-364	EHI_070710	152	-17.53	cctcttgGGACTAGAGGTGGAAc	tatttcaCCT-AT-TCCACCTTt	Rap/Ran GTPase activating protein, putative
Ehi-miR-364	EHI_170940	153	-17.29	ccTCTTGGGACTAGAGGTGGAAc	acAGAATCTGCATTGCCATCTTt	hypothetical protein
Ehi-miR-364	EHI_077750	153	-17.29	ccTCTTGGGACTAGAGGTGGAAc	acAGAATCTGCATTGCCATCTTt	hypothetical protein
Ehi-miR-364	EHI_151670	160	-16.97	ccTCTTGGGACT-AGAGGTGGAAc	gaATATTTCTCATTTTCCACCTTa	protein kinase, putative
Ehi-miR-364	EHI_105830	156	-16.81	ccTCTTGGGA-CTAGAGGTGGAAc	acAAAATACTCCAATTCCACCTTc	protein kinase, putative
Ehi-miR-364	EHI_056360	152	-16.72	ccTCTTGGGACTAGAGGTGGAAc	ttAGAA--ATGA-CACCACCTTt	hypothetical protein, conserved domain containing
Ehi-miR-364	EHI_187250	155	-16.56	ccTCTTGGGACTAGAGGTGGAAc	ctAGAA-AATGTTTGCCACCTTt	PQ loop repeat protein
Ehi-miR-364	EHI_007770	152	-16.45	ccTCTTGGGACTAG---AGGTGGAAc	ccACAACCTCAATCACAACCACCTTa	hypothetical protein
Ehi-miR-364	EHI_138540	154	-16.22	cctctTGGGACTAGAGGTGGAAc	atgttATTAGGATTACCACCTTt	PH domain containing protein kinase, putative
Ehi-miR-364	EHI_062740	153	-16.14	ccTCTTGGGACTAGAGGTGGAAc	tcAGAATTATTACTTCCATCTTc	hypothetical protein
Ehi-miR-364	EHI_139390	157	-18	cctcTTGG-GACTAG-AGGTGGAAc	tattAGCTATTGAACTTCCACCTTt	leucine rich repeat protein, BspA family
Ehi-miR-364	EHI_130920	155	-15.01	cctcTTGGGACTAGAGGTGGAAc	tataAATTCATTTCACCACCTTa	hypothetical protein, conserved
Ehi-miR-364	EHI_121750	152	-15.05	cctCTTGGGACTAGAGGTGGAAc	tttGATCCATTACAACCACCTTc	hypothetical protein
Ehi-miR-364	EHI_092090	155	-15.1	cctcttggGACTAGAGGTGGAAc	atggtttgTTTATCACCACCTTa	hypothetical protein, conserved
Ehi-miR-364	EHI_141790	158	-15.1	cctctTGGGACTAGAGGTGGAAc	acaacATATTTATCACCACCTTc	hypothetical protein
Ehi-miR-364	EHI_076000	158	-15.1	cctctTGGGACTAGAGGTGGAAc	acaacATATTTATCACCACCTTc	hypothetical protein
Ehi-miR-364	EHI_069550	157	-15.25	ccTCTTGGGACTAGAGGTGGAAc	agAAAATATGGACCACCACCTTc	splicing factor3B subunit 2, putative
Ehi-miR-364	EHI_131090	152	-15.31	ccTCTTGGGACTAGA---GGTGGAAc	caGGTATTATGTTCTTTACCACCTTt	ubiquitin carboxyl-terminal hydrolase domain containing protein
Ehi-miR-364	EHI_127390	162	-15.33	cctcTTGGGACTAG-AGGTGGAAc	ttgtAATTTTCATTATCCACCTTt	hypothetical protein
Ehi-miR-364	EHI_183170	151	-15.38	cctcTTGGGACTAGAGGTGGAAc	attcAAATTAAAGTTCCACCTTc	hypothetical protein, conserved
Ehi-miR-364	EHI_188260	151	-15.39	cctcttGGGACTAGAGGTGGAAc	gttattCATTCAT-TCCACCTTt	hypothetical protein
Ehi-miR-364	EHI_134780	154	-15.59	cctcTTGGGAC-TAGAGGTGGAAc	atttAAATTTGAACCACCACCTTc	hypothetical protein, conserved
Ehi-miR-364	EHI_121500	158	-15.6	ccTCTTGGG-ACTAGAGGTGGAAc	acACAACTTATTAT-TCCACCTTt	hypothetical protein
Ehi-miR-364	EHI_107220	159	-15.67	ccTCTTGGGACTAGAGGTGGAAc	atGGAAATATAAT-TCCACCTTt	leucine rich repeat protein, BspA family
Ehi-miR-364	EHI_148800	151	-15.7	ccTCT-TGGG-ACTAGAGGTGGAAc	ctAGATATCCATCATATCCACTTTc	beta-amylase, putative
Ehi-miR-364	EHI_049700	151	-15.7	ccTCT-TGGG-ACTAGAGGTGGAAc	ctAGATATCCATCATATCCACTTTc	beta-amylase, putative
Ehi-miR-364	EHI_035700	151	-15.7	ccTCT-TGGG-ACTAGAGGTGGAAc	ctAGATATCCATCATATCCACTTTc	beta-amylase, putative
Ehi-miR-364	EHI_058340	151	-15.7	ccTCT-TGGG-ACTAGAGGTGGAAc	ctAGATATCCATCATATCCACTTTc	beta-amylase, putative
Ehi-miR-364	EHI_009020	151	-15.7	ccTCT-TGGG-ACTAGAGGTGGAAc	ctAGATATCCATCATATCCACTTTc	beta-amylase, putative
Ehi-miR-364	EHI_048140	153	-15.77	ccTCTTGGGACTAGAGGTGGAAc	aaAGCACCTAAACAACCACCTTt	hypothetical protein
Ehi-miR-364	EHI_148700	153	-16.26	cctcttgggACTAG-AGGTGGAAc	tattgcaagTAATCTTCCACCTTt	phosphatidylinositol 4-kinase, putative
Ehi-miR-364	EHI_141350	156	-16.75	cctcttgGGACTAGAGGTGGAAc	cttcttaTCTTACTTCCACCTTt	phospholipid-transporting ATPase IA, putative
Ehi-miR-364	EHI_123720	154	-16.84	cctcttggGACT-AGAGGTGGAAc	aactcctaTTGATTCACCACCTTt	protein kinase, putative
Ehi-miR-364	EHI_028980	169	-17.01	ccTCTTGGGACTAGAGGTGGAAc	ttAAAATTATTATTTCCACCTTc	hypothetical protein
Ehi-miR-364	EHI_006680	151	-17.08	cctctTGGGACTAGAGGTGGAAc	atattATCC--AATTCCACCTTa	phosphopantetheine adenylyltransferase, putative
Ehi-miR-364	EHI_006770	151	-17.08	cctctTGGGACTAGAGGTGGAAc	atattATCC--AATTCCACCTTa	hypothetical protein, conserved
Ehi-miR-364	EHI_054690	159	-17.18	cctcTTGGGACTAGAGGTGGAAc	tactAACAAGAATTTCCACCTTa	metal dependent hydrolase, putative
Ehi-miR-364	EHI_124570	156	-17.49	cctcTTGGGACTAGAGGTGGAAc	tattAATCC--ATTCCCACCTTt	Rap/Ran GTPase-activating protein, putative
Ehi-miR-364	EHI_111070	151	-17.5	cctcTTGGGACTAGAGGTGGAAc	tccaAGTCCT-AT-GCCACCTTc	hypothetical protein
Ehi-miR-364	EHI_170410	151	-17.91	cctcTTGGGACTAGAGGTGGAAc	aactAAGCC-AATC-CCACCTTc	hypothetical protein
Ehi-miR-364	EHI_000480	153	-18.15	cctctTGGGAC-TAGAGGTGGAAc	aattcATCAAGAAACTCCACCTTt	dual specificity protein phosphatase, putative
Ehi-miR-364	EHI_103610	157	-18.43	cctcttgggaCTAGAGGTGGAAc	ttatttgaagGATCACCACCTTa	protein kinase, putative
Ehi-miR-364	EHI_118470	156	-18.5	cctcttGGGAC-TAGAGGTGGAAc	tcatctTTCTGCACTTCCACCTTc	hypothetical protein, conserved domain containing
Ehi-miR-364	EHI_176180	152	-18.92	cctcttgggACT-A-GAGGTGGAAc	ttattggaaTGACTACTCCACCTTt	sodium/proton antiporter, putative
Ehi-miR-364	EHI_118260	169	-19.24	ccTCTTGGGACTAGAGGTGGAAc	gaAGAAACTACAACTCCACCTTa	formin homology 2 family protein
Ehi-miR-364	EHI_009830	155	-19.27	ccTCTTGGGACTAGAGGTGGAAc	cgAGAATTTT-TTGACCACCTTc	hypothetical protein
Ehi-miR-364	EHI_167840	155	-19.35	cctcttgGGACTA-GAGGTGGAAc	tccaccgCCTCCTCCTCCACCTTc	WH2 motif domain contaning protein
Ehi-miR-364	EHI_185430	162	-19.57	cctctTGGGACTAGAGGTGGAAc	gcattAGCCGCATTTCCACCTTt	amino acid transporter, putative
Ehi-miR-364	EHI_194310	157	-19.93	cctcttgGGACTAG-AGGTGGAAc	gcaattgCCT-ATCTTCCACCTTt	amino acid transporter, putative
Ehi-miR-364	EHI_002790	156	-19.98	cctcttgGGACTAGAGGTGGAAc	atgcttgCTGGGTATCCACCTTt	protein kinase, putative
Ehi-miR-364	EHI_088450	164	-20.01	cctcttgGGACTAGAGGTGGAAc	cgcactaCCTCAACTCCACCTTc	inositol polyphosphate 5-phosphatase, putative
Ehi-miR-364	EHI_000700	152	-20.27	cctcttgggacTAGAGGTGGAAc	ggaaataagaaATGTCCACCTTg	hypothetical protein, conserved
Ehi-miR-364	EHI_169070	152	-20.27	cctcttgggacTAGAGGTGGAAc	ggaaataagaaATGTCCACCTTg	hypothetical protein
Ehi-miR-364	EHI_201820	152	-20.27	cctcttgggacTAGAGGTGGAAc	ggaaataagaaATGTCCACCTTg	NF-X1-type Zn finger domain containing protein
Ehi-miR-364	EHI_050410	161	-20.33	cctCTTGGGACTAG-AGGTGGAAc	atcGAACTTT-TTCGTCCACCTTt	hypothetical protein
Ehi-miR-364	EHI_004970	153	-20.41	ccTCTTGGGACTAGAGGTGGAAc	aaAGTATGAAGACATCCACCTTg	hypothetical protein
Ehi-miR-364	EHI_151220	156	-20.52	cctcTTGGGACTAGAGGTGGAAc	tggtATTCTTGA--TCCACCTTa	hypothetical protein
Ehi-miR-364	EHI_188040	166	-20.68	ccTCTTGGGACTA-GAGGTGGAAc	aaAGAATTTT-ATATTCCACCTTt	hypothetical protein
Ehi-miR-364	EHI_083110	151	-20.68	ccTCTTGGGA-CTAGA-GGTGGAAc	ggAGCATTATCCATTTACCACCTTa	hypothetical protein
Ehi-miR-364	EHI_055710	151	-20.84	ccTCTTGGGACTAGAGGTGGAac	ctAAAACTCTTA-CTCCACCTac	protein kinase, putative
Ehi-miR-364	EHI_165090	162	-20.91	cctcttggGAC-TAGAGGTGGAAc	atgtttagCTGCATTTCCACCTTt	amino acid transporter, putative
Ehi-miR-364	EHI_155700	153	-20.99	ccTCTTGGGACTAGAGGTGGAAc	aaAAAATCCCCTTCTCCATCTTc	hypothetical protein, conserved
Ehi-miR-364	EHI_125790	165	-21.1	ccTCTTGGGACTAGAGGTGGAAc	gaAAAACCTTTATTTCCACTTTt	endonuclease/exonuclease/phosphatase domain containing protein
Ehi-miR-364	EHI_152010	152	-21.24	cctcttgGGACTAGAGGTGGAAc	attcttgCATTAATTCCACCTTg	histone acetyltransferase, putative
Ehi-miR-364	EHI_179830	156	-21.43	ccTCTTGGGACTA-GAGGTGGAAc	taATACCACTGTTGATCCACCTTt	hypothetical protein
Ehi-miR-364	EHI_152690	155	-21.52	ccTCTTGGGACT---AGA-GGTGGAAc	agAGAAAATTGAAATTTTACCACCTTc	Rap/Ran GTPase-activating protein, putative
Ehi-miR-364	EHI_030900	155	-21.52	ccTCTTGGGACT---AGA-GGTGGAAc	agAGAAAATTGAAATTTTACCACCTTc	Rap/Ran GTPase-activating protein, putative
Ehi-miR-364	EHI_170310	152	-21.57	cctCTTGGGACTAGAGGTGGAac	gttGATCCTTTAGCTCCACCTac	TBC1 domain family member 5, putative
Ehi-miR-364	EHI_200780	165	-21.59	ccTCTTG-GGACTAGAGGTGGAAc	aaAGAACATCT--TTTCCACCTTt	TBC domain containing protein
Ehi-miR-364	EHI_021470	152	-21.75	ccTCTTGGGACTA-GAGGTGGAAc	tgAGGTTTGTGATAAACCACCTTt	hypothetical protein
Ehi-miR-364	EHI_070000	153	-21.93	ccTCTTGGGACTAGAGGTGGAAc	ttAGAATCATCAGATTCACCTTg	hypothetical protein
Ehi-miR-364	EHI_096580	164	-22.59	ccTCTTGGGACTA--GAGGTGGAAc	tgAGCACTCTTATCACCCCACCTTc	hypothetical protein
Ehi-miR-364	EHI_151330	154	-22.75	ccTCTTGGGACTAGA-GGTGGAAc	aaAGAA-ATTGTACTACCACCTTg	leucine rich repeat protein, BspA family
Ehi-miR-364	EHI_183550	162	-23.01	cctcTTGGGACTA-GAGGTGGAAc	attaAATAATGATGTTCCACCTTg	hypothetical protein
Ehi-miR-364	EHI_127070	151	-23.07	ccTCTTGGG--ACTAGA-GGTGGAac	acAGAATACGATGATCTGCCACCTaa	hypothetical protein
Ehi-miR-364	EHI_100360	157	-23.27	cctctTGGGACTA--GAGGTGGAAc	atgttATTTTGATTGCACCACCTTg	CLL-associated antigen KW-2, putative
Ehi-miR-364	EHI_054800	156	-23.4	ccTCTTGGGACTA-GAGGTGGAAc	agAGGTTTCTTCTGTTCCACCTTt	hypothetical protein
Ehi-miR-364	EHI_176140	151	-23.5	ccTCTTGGGACTAGAGGTGGAac	acAAAACTCTGAT-GCCACCTac	profilin, putative
Ehi-miR-364	EHI_148500	159	-23.73	cctCTTGGGAC-TAGAGGTGGAAc	catGAAAATTGCAGTTCCACCTTg	Ras guanine nucleotide exchange factor, putative
Ehi-miR-364	EHI_048160	160	-23.76	ccTCTTGGGACTA----GAGGTGGAAc	tgAGTATTTTGATACTATTCCACCTTc	CPSF A subunit region protein, putative
Ehi-miR-364	EHI_139450	159	-24.35	cctCTTGGGAC-TAGAGGTGGAAc	gatGAAAATTGCAGTTCCACCTTg	Ras guanine nucleotide exchange factor, putative
Ehi-miR-364	EHI_064610	158	-24.67	ccTC-TTG-GGACTA-GAGGTGGAAc	gaAGTAACTCCTTCTATTCCACCTTg	protein kinase domain containing protein
Ehi-miR-364	EHI_049560	154	-24.9	ccTCTTGGGACTA-GAGGTGGAac	gaAGAA-CTTGATATTCCACCTga	hypothetical protein
Ehi-miR-364	EHI_106110	154	-25.98	ccTCT-TG-GGACTAG-AGGTGGAac	ttAGATACACCTGATTGTCCACCTca	CPSF A subunit region protein, putative
Ehi-miR-364	EHI_152540	159	-26.33	ccTCTTGG--GACTA----GAGGTGGAAc	agAGAAATGGCTGATGGTACTCCACCTTa	protein kinase, putative
Ehi-miR-365	EHI_088030	154	-23.63	ccCCAGGGCATGGGTCCCCTAg	ttGGTGACGT-CAAAGGGGATg	hypothetical protein, conserved
Ehi-miR-365	EHI_197670	156	-23.22	ccccagggcaTGGGTCCCCTAg	tgatgaatccACCTAGGGGATg	ABC transporter, putative
Ehi-miR-365	EHI_027710	155	-22.63	ccccaGGGCATGGGTCCCCTAg	accaaCTAGT-TCCAGGGGATg	calcium-transporting P-type ATPase, putative
Ehi-miR-365	EHI_051470	155	-22.28	ccCCAGGGCATG-GGTCCCCTAg	aaGTTTAAGTGCACTAGGGGATg	kinesin motor domain containing protein
Ehi-miR-365	EHI_119530	155	-22.28	ccCCAGGGCATG-GGTCCCCTAg	aaGTTTAAGTGCACTAGGGGATg	kinesin, putative
Ehi-miR-365	EHI_174920	152	-22.12	ccccagggcaTGGGTCCCCTAg	tttgttaaaaGTCCAGGGGATa	hypothetical protein
Ehi-miR-365	EHI_011210	154	-21.97	ccCCAGGGC-AT-GGGTCCCCTAg	ttGCTCAAGCTATTCCAGGGGATa	elongation factor 1-alpha 1
Ehi-miR-365	EHI_182510	152	-20.63	cccCAGGGCATGGG-TCCCCTAg	tatGTGCTG-ACTTGAGGGGATg	hypothetical protein, conserved
Ehi-miR-365	EHI_066720	155	-20.45	ccccaggGCATGGGTCCCCTAg	tacgaaaTGTTCTTAGGGGATa	hypothetical protein, conserved
Ehi-miR-365	EHI_110010	152	-20.13	ccccaGGGCATG-GGTCCCCTAg	atttgTCTATACACAAGGGGATa	serine/threonine protein kinase, putative
Ehi-miR-365	EHI_142190	153	-19.45	ccccagggcATGGGTCCCCTAg	tattatattTGTTCAGGGGATg	WD repeat protein 2, putative
Ehi-miR-365	EHI_118160	153	-19.45	ccccagggcATGGGTCCCCTAg	tattatattTGTTCAGGGGATg	WD repeat protein
Ehi-miR-365	EHI_016010	153	-19.45	ccccagggcATGGGTCCCCTAg	tattatattTGTTCAGGGGATg	66 kDa stress protein, putative
Ehi-miR-365	EHI_114130	154	-19.39	ccccAGGGCATGGGTCCCCTAg	tctaTTTGGTATGAAGGGGATt	protein kinase domain containing protein
Ehi-miR-365	EHI_088070	151	-17.92	ccccaggGCATGGGTCCCCTAg	tgtacaaCATATGTAGGGGATa	ribosomal RNA methyltransferase, putative
Ehi-miR-365	EHI_131550	151	-18.67	ccccaggGCATGGGTCCCCTAg	agaacaaCTTTTTCAGGGGATa	Importin alpha subunit, putative
Ehi-miR-365	EHI_004500	156	-18.73	ccCCAGGGCATGGGTCCCCTAg	atGATTCTAGATACAGGGGATt	hypothetical protein
Ehi-miR-365	EHI_000630	159	-19.34	ccCCAGG-GCATGGGTCCCCTAg	ttGTTCTACTTATCAAGGGGATa	hypothetical protein
Ehi-miR-365	EHI_166470	156	-19.4	ccCCAGGGCATGGGTCCCCTAg	caGGAACAGTTCTAAGGGGATt	protein kinase domain containing protein
Ehi-miR-365	EHI_021290	155	-20.23	ccccAGGGCATGGGTCCCCTAg	gtatTCCTTTA--CAGGGGATt	hypothetical protein
Ehi-miR-365	EHI_183120	152	-20.59	ccccagggcaTGGGTCCCCTAg	gaaaaggaagATTCAGGGGATa	centromeric protein E, putative
Ehi-miR-365	EHI_138460	154	-20.84	ccccAGGGCATGGGTCCCCTAg	agaaTTCCATGTGAAGGGGATt	papain family cysteine protease domain containing protein
Ehi-miR-365	EHI_103390	152	-21.15	ccccagggcaTGGGTCCCCTAg	aaagaattagACCGAGGGGATt	hypothetical protein
Ehi-miR-365	EHI_010050	153	-21.32	ccccagggcATGGGTCCCCTAg	aagacattaTTCCTAGGGGATa	Rap/Ran GTPase-activating protein, putative
Ehi-miR-365	EHI_027810	151	-21.32	ccccagggcatGGGTCCCCTAg	tgaaaaagaatCCTAGGGGATa	hypothetical protein
Ehi-miR-365	EHI_149010	151	-22.67	ccccagggcatGGGTCCCCTAg	gttcaaagaatCCTAGGGGATa	hypothetical protein
Ehi-miR-365	EHI_125320	153	-23.58	ccccAGGGCATG-GGTCCCCTAg	attaTCTTGTGTAGTAGGGGATt	topoisomerase, putative
Ehi-miR-365	EHI_125020	157	-23.73	ccccagggcATGGGTCCCCTAg	acatgggaaTATTCAGGGGATa	hypothetical protein
Ehi-miR-365	EHI_122760	155	-24.6	ccccaggGCATGGGTCCCCTAg	tgttggaTGTGTCGAGGGGATt	zinc finger protein, putative
Ehi-miR-365	EHI_183060	157	-25.84	ccccAGGGCAT-GGGTCCCCTAg	agtcTTTTGGATTCCAGGGGATa	pantothenate kinase 1, putative
Ehi-miR-366	EHI_036900	154	-27.71	ccCCAGGGGCTGGGTCCCCTAGc	agGGTTATT--CTTAGGGGATCa	DEAD/DEAH box helicase, putative
Ehi-miR-366	EHI_186020	151	-26.72	cccCAGGGGCTGGGT-CCCCTAGc	ttaGTTCCTGAAGCATGGGGATTt	DNA-directed RNA polymerase subunit, putative
Ehi-miR-366	EHI_131930	153	-25.47	ccccaggggcTGGGTCCCCTAGc	aaaatatatcATCAAGGGGATCg	Rho GTPase activating protein, putative
Ehi-miR-366	EHI_017630	153	-22.22	ccccaggggcTGGGTCCCCTAGc	gttattggaaATACAGGGGATCc	hypothetical protein
Ehi-miR-366	EHI_004500	153	-20.97	ccCCAGGGGCTGGGTCCCCTAGc	atGATTCTAGATACAGGGGATTt	hypothetical protein
Ehi-miR-366	EHI_016400	159	-20.12	ccccAGGGGCTGGGTCCCCTAGc	gaacTATTCAACACGGGGGATCc	Ras guanine nucleotide exchange factor, putative
Ehi-miR-366	EHI_153810	151	-20.05	ccccAGGGGCTGGGTCCCCTAGc	atacTTATTAATATAGGGGATCc	RNA recognition motif domain containing protein
Ehi-miR-366	EHI_149860	155	-19.85	ccccAGGGGCTGGGTCCCCTAGc	tcatTTCTATATCAGGGGGATCa	Hypothetical protein T24C12.3, putative
Ehi-miR-366	EHI_045470	157	-21.82	ccCCAGGGGCTGGGTCCCCTAGc	gaGTTTTCTGTTGAAGGGGATCa	dolychil-diphosphooligosaccharide-- protein glycosyltransferase subunit, putative
Ehi-miR-366	EHI_093790	157	-21.82	ccCCAGGGGCTGGGTCCCCTAGc	gaGTTTTCTGTTGAAGGGGATCa	dolychil-diphosphooligosaccharide-- protein glycosyltransferase subunit, putative
Ehi-miR-366	EHI_040290	154	-22.17	ccccaggggCTGGGTCCCCTAGc	tcaaaaggaGAGTTAGGGGATCt	hypothetical protein
Ehi-miR-366	EHI_096670	152	-22.4	ccccaggggctGGGTCCCCTAGc	tctaaattattCCGAGGGGATCa	hypothetical protein

## Sheet: H. sapiens genome
miRNA	Score	Energy	miRNA sequence	Target sequence	Gene	Name
Ehi-miR-200	154	-21.47	gttccCGGAACCTTCCAGg	gagaaGCCGAGGAAGGTCa	NM_001005221	OR4F29
Ehi-miR-200	154	-21.47	gttccCGGAACCTTCCAGg	gagaaGCCGAGGAAGGTCa	NM_001005224	OR4F3
Ehi-miR-200	154	-21.47	gttccCGGAACCTTCCAGg	gagaaGCCGAGGAAGGTCa	NM_001005277	OR4F16
Ehi-miR-200	154	-21.47	gttccCGGAACCTTCCAGg	gagaaGCCGAGGAAGGTCa	NM_001005277_1	OR4F16
Ehi-miR-200	154	-21.47	gttccCGGAACCTTCCAGg	gagaaGCCGAGGAAGGTCa	NM_001005224_1	OR4F3
Ehi-miR-200	154	-21.47	gttccCGGAACCTTCCAGg	gagaaGCCGAGGAAGGTCa	NM_001005221_1	OR4F29
Ehi-miR-200	152	-19.97	gtTCCCGGA-ACCTTCCAGg	caAGTGTTTATTGAAGGTCc	NM_148901	TNFRSF18
Ehi-miR-200	152	-19.97	gtTCCCGGA-ACCTTCCAGg	caAGTGTTTATTGAAGGTCc	NM_148902	TNFRSF18
Ehi-miR-200	152	-19.97	gtTCCCGGA-ACCTTCCAGg	caAGTGTTTATTGAAGGTCc	NM_004195	TNFRSF18
Ehi-miR-200	156	-21.93	gtTCC--CGGAACCTTCCAGg	ccAGGCAGCGGTGGAAGGTCg	NM_001242659	C1orf233
Ehi-miR-200	151	-20.05	gttcCCGGAACCTTCCAGg	tcgtGGCCAGTGAAGGTCt	NM_001282539	GNB1
Ehi-miR-200	151	-20.05	gttcCCGGAACCTTCCAGg	tcgtGGCCAGTGAAGGTCt	NM_001282538	GNB1
Ehi-miR-200	151	-20.05	gttcCCGGAACCTTCCAGg	tcgtGGCCAGTGAAGGTCt	NM_002074	GNB1
Ehi-miR-200	152	-25.19	gttCCCGGAACCTTCCAGg	ctcGGGTCCTGGGAGGTCg	NR_125361	MORN1
Ehi-miR-200	154	-26.25	gttccCGGAACCTTCCAGg	tgcccGCCTTGGGAGGTCa	NM_001242672	TTC34
Ehi-miR-200	157	-23	gttcccGGAACCTTCCAGg	accttcCCTGGGAAGGTCc	NM_015557	CHD5
Ehi-miR-200	152	-21.81	gtTCCCGGAA-----CCTTCCAGg	acAGAGCCTTGTGGGGGAAGGTCg	NM_001265593	PLEKHG5
Ehi-miR-200	152	-21.81	gtTCCCGGAA-----CCTTCCAGg	acAGAGCCTTGTGGGGGAAGGTCg	NM_001265592	PLEKHG5
Ehi-miR-200	152	-21.81	gtTCCCGGAA-----CCTTCCAGg	acAGAGCCTTGTGGGGGAAGGTCg	NM_001265594	PLEKHG5
Ehi-miR-200	152	-21.81	gtTCCCGGAA-----CCTTCCAGg	acAGAGCCTTGTGGGGGAAGGTCg	NM_198681	PLEKHG5
Ehi-miR-200	152	-21.81	gtTCCCGGAA-----CCTTCCAGg	acAGAGCCTTGTGGGGGAAGGTCg	NM_001042665	PLEKHG5
Ehi-miR-200	152	-21.81	gtTCCCGGAA-----CCTTCCAGg	acAGAGCCTTGTGGGGGAAGGTCg	NM_001042664	PLEKHG5
Ehi-miR-200	152	-21.81	gtTCCCGGAA-----CCTTCCAGg	acAGAGCCTTGTGGGGGAAGGTCg	NM_001042663	PLEKHG5
Ehi-miR-200	152	-21.81	gtTCCCGGAA-----CCTTCCAGg	acAGAGCCTTGTGGGGGAAGGTCg	NM_020631	PLEKHG5
Ehi-miR-200	152	-34.12	gtTCCCGG-AACCTTCCAGg	gaAGGGCCGCTGGGAGGTCc	NR_027045	PIK3CD-AS1
Ehi-miR-200	154	-19.21	gttccCGGAACCTTCCAGg	tccacGCCTGTGAAGGTCa	NM_014944	CLSTN1
Ehi-miR-200	154	-19.21	gttccCGGAACCTTCCAGg	tccacGCCTGTGAAGGTCa	NM_001009566	CLSTN1
Ehi-miR-200	154	-19.21	gttccCGGAACCTTCCAGg	tccacGCCTGTGAAGGTCa	NM_001302883	CLSTN1
Ehi-miR-200	153	-15.29	gtTCCCGGAACCTTCCAGg	agATGGAATTTGAAGGTCa	NM_015074	KIF1B
Ehi-miR-200	154	-20.29	gtTCCCGGAACCTTCCAGg	taATGGCCT--GAAGGTCa	NM_001013631	HNRNPCL1
Ehi-miR-200	154	-20.29	gtTCCCGGAACCTTCCAGg	taATGGCCT--GAAGGTCa	NM_001136561_1	HNRNPCL2
Ehi-miR-200	160	-21.86	gttcccgGAACCTTCCAGg	agcacagCTTGGAAGGTCt	NM_001310134	PRAMEF25
Ehi-miR-200	160	-21.86	gttcccgGAACCTTCCAGg	agcacagCTTGGAAGGTCt	NM_001306072_1	PRAMEF26
Ehi-miR-200	154	-20.29	gtTCCCGGAACCTTCCAGg	taATGGCCT--GAAGGTCa	NM_001302551_1	HNRNPCL4
Ehi-miR-200	154	-20.29	gtTCCCGGAACCTTCCAGg	taATGGCCT--GAAGGTCa	NM_001146181_2	HNRNPCL3
Ehi-miR-200	152	-18.89	gtTCC--CGGAACCTTCCAGg	ccAGGCAGTATAGGAAGGTCa	NM_001135610	PRDM2
Ehi-miR-200	152	-18.89	gtTCC--CGGAACCTTCCAGg	ccAGGCAGTATAGGAAGGTCa	NM_012231	PRDM2
Ehi-miR-200	157	-25.59	gtTCCCGGAACCTTCCAGg	taAGGCTGATGGAAGGTCc	NM_014424	HSPB7
Ehi-miR-200	156	-19.84	gtTCCCGGAA-CCTTCCAGg	gcATGATCTTCGGAAGGTCa	NM_003000	SDHB
Ehi-miR-200	152	-18.32	gttcccgGAACCTTCCAGg	gtcttcaCTTTGAAGGTCc	NM_018715	RCC2
Ehi-miR-200	152	-18.32	gttcccgGAACCTTCCAGg	gtcttcaCTTTGAAGGTCc	NM_001136204	RCC2
Ehi-miR-200	151	-22.15	gtTCCCGGA-AC-CTTCCAGg	cgAGGAACTCTGAGAAGGTCt	NM_020765	UBR4
Ehi-miR-200	153	-22.52	gtTCCCGGAACCTTCCAGg	acGGTGCTTCTGAAGGTCc	NM_001039500	VWA5B1
Ehi-miR-200	153	-21.9	gtTCCCGGAACCTTCCAGg	acAGAGGCTGTGAAGGTCa	NM_001841	CNR2
Ehi-miR-200	155	-24.45	gtTC-CCGGAA--CCTTCCAGg	gaAGTGGCCTTCATGAAGGTCa	NM_152372	MYOM3
Ehi-miR-200	153	-19.79	gttccCGGAA--CCTTCCAGg	atgctGTCTTGGGGAAGGTCa	NM_001282869	RHD
Ehi-miR-200	153	-19.79	gttccCGGAA--CCTTCCAGg	atgctGTCTTGGGGAAGGTCa	NM_001282868	RHD
Ehi-miR-200	153	-19.79	gttccCGGAA--CCTTCCAGg	atgctGTCTTGGGGAAGGTCa	NM_001282867	RHD
Ehi-miR-200	153	-19.79	gttccCGGAA--CCTTCCAGg	atgctGTCTTGGGGAAGGTCa	NM_001282870	RHD
Ehi-miR-200	153	-19.79	gttccCGGAA--CCTTCCAGg	atgctGTCTTGGGGAAGGTCa	NM_001282871	RHD
Ehi-miR-200	153	-19.79	gttccCGGAA--CCTTCCAGg	atgctGTCTTGGGGAAGGTCa	NM_001282872	RHD
Ehi-miR-200	153	-19.79	gttccCGGAA--CCTTCCAGg	atgctGTCTTGGGGAAGGTCa	NM_016124	RHD
Ehi-miR-200	153	-19.79	gttccCGGAA--CCTTCCAGg	atgctGTCTTGGGGAAGGTCa	NM_001127691	RHD
Ehi-miR-200	153	-18.21	gttcccGGAACCTTCCAGg	accaacTCGTGGAAGGTCt	NM_017837	PIGV
Ehi-miR-200	153	-18.21	gttcccGGAACCTTCCAGg	accaacTCGTGGAAGGTCt	NM_001202554	PIGV
Ehi-miR-200	160	-25.14	gtTCC-CGGAACCTTCCAGg	ggAGGCGACTGGGAAGGTCc	NM_001297609	MAP3K6
Ehi-miR-200	160	-25.14	gtTCC-CGGAACCTTCCAGg	ggAGGCGACTGGGAAGGTCc	NM_004672	MAP3K6
Ehi-miR-200	153	-19.05	gtTCCCGGAACCTTCCAGg	agAGAGGCTATGAAGGTCt	NM_001201404	WASF2
Ehi-miR-200	153	-19.05	gtTCCCGGAACCTTCCAGg	agAGAGGCTATGAAGGTCt	NM_006990	WASF2
Ehi-miR-200	155	-20.17	gtTCCCGGAACCTTCCAGg	cgACGGCCAT-GAAGGTCa	NM_002038	IFI6
Ehi-miR-200	155	-20.17	gtTCCCGGAACCTTCCAGg	cgACGGCCAT-GAAGGTCa	NM_022872	IFI6
Ehi-miR-200	155	-20.17	gtTCCCGGAACCTTCCAGg	cgACGGCCAT-GAAGGTCa	NM_022873	IFI6
Ehi-miR-200	156	-28.74	gttCCCGGAACCTTCCAGg	gctGGGCCCTGGAGGGTCa	NM_018053	XKR8
Ehi-miR-200	154	-27.9	gttcCCGGA-ACCTTCCAGg	cggtGGTCTCAGGAAGGTCc	NM_014280	DNAJC8
Ehi-miR-200	157	-20.88	gtTCCCGGAACCTTCCAGg	gtGGGGCAGTAGAAGGTCg	NM_000911	OPRD1
Ehi-miR-200	152	-20.1	gtTCCCGGAAC--CTTCCAGg	gcAGGGATGTGTTGAAGGTCa	NM_024522	NKAIN1
Ehi-miR-200	158	-24.55	gttcCCG-GAACCTTCCAGg	cggtGGCGGTTGGAAGGTCa	NM_001294336	ADGRB2
Ehi-miR-200	158	-24.55	gttcCCG-GAACCTTCCAGg	cggtGGCGGTTGGAAGGTCa	NM_001294335	ADGRB2
Ehi-miR-200	151	-18.1	gttcCCGGAACCTTCCAGg	gggaGGCACTCGAAGGTCa	NM_001281956	CSMD2
Ehi-miR-200	151	-18.1	gttcCCGGAACCTTCCAGg	gggaGGCACTCGAAGGTCa	NM_052896	CSMD2
Ehi-miR-200	154	-22.98	gttcCCGGAAC--CTTCCAGg	ctctGACCTTGGTGAAGGTCc	NR_037869	LOC653160
Ehi-miR-200	152	-23.48	gtTCCCGGAAC-----CTTCCAGg	agAAGGCCTTGCAACAGAAGGTCa	NM_014466	TEKT2
Ehi-miR-200	157	-32.45	gtTCCCGGAACCTTCCAGg	gaGGGGCCTGGGAAGGTTc	NM_001294347	COL8A2
Ehi-miR-200	157	-32.45	gtTCCCGGAACCTTCCAGg	gaGGGGCCTGGGAAGGTTc	NM_005202	COL8A2
Ehi-miR-200	151	-19.61	gtTCC--CGGAAC--CTTCCAGg	ggAGGAAGCCCTGCAGAAGGTCa	NM_001162530	SH3D21
Ehi-miR-200	151	-19.61	gtTCC--CGGAAC--CTTCCAGg	ggAGGAAGCCCTGCAGAAGGTCa	NM_024676	SH3D21
Ehi-miR-200	153	-22.46	gtTCCCGGAACCTTCCAGg	tgGGGATATGGGAAGGTCa	NM_005955	MTF1
Ehi-miR-200	152	-24.96	gtTCCCGGA--ACCTTCCAGg	ttGGGGACTCCAGGAAGGTCc	NM_001127714	HIVEP3
Ehi-miR-200	152	-24.96	gtTCCCGGA--ACCTTCCAGg	ttGGGGACTCCAGGAAGGTCc	NM_024503	HIVEP3
Ehi-miR-200	152	-20.82	gttcccgGAACCTTCCAGg	ctgttcaCCTGGAAGGTCt	NM_001195831	CFAP57
Ehi-miR-200	161	-29.66	gtTCCCGGAACCTTCCAGg	ggAGGGCAAAGGAAGGTCc	NM_015284	SZT2
Ehi-miR-200	152	-15.91	gtTCCCGGAAC--CTTCCAGg	agATGGATTTGAAGAAGGTCt	NM_004073	PLK3
Ehi-miR-200	153	-23.75	gttcCCGGAACCTTCCAGg	tcctGGCC-TAGAAGGTCc	NM_001166292	PTCH2
Ehi-miR-200	153	-23.75	gttcCCGGAACCTTCCAGg	tcctGGCC-TAGAAGGTCc	NM_003738	PTCH2
Ehi-miR-200	156	-22.64	gttccCGGAACCTTCCAGg	gataaGCC-TGGAAGGTCa	NR_126355	LINC01389
Ehi-miR-200	165	-24.71	gtTCCCGGAACCTTCCAGg	caATGGCTATGGAAGGTCt	NM_024586	OSBPL9
Ehi-miR-200	165	-24.71	gtTCCCGGAACCTTCCAGg	caATGGCTATGGAAGGTCt	NR_036662	OSBPL9
Ehi-miR-200	165	-24.71	gtTCCCGGAACCTTCCAGg	caATGGCTATGGAAGGTCt	NM_148909	OSBPL9
Ehi-miR-200	165	-24.71	gtTCCCGGAACCTTCCAGg	caATGGCTATGGAAGGTCt	NM_148908	OSBPL9
Ehi-miR-200	165	-24.71	gtTCCCGGAACCTTCCAGg	caATGGCTATGGAAGGTCt	NM_148906	OSBPL9
Ehi-miR-200	165	-24.71	gtTCCCGGAACCTTCCAGg	caATGGCTATGGAAGGTCt	NM_148907	OSBPL9
Ehi-miR-200	165	-24.71	gtTCCCGGAACCTTCCAGg	caATGGCTATGGAAGGTCt	NM_148905	OSBPL9
Ehi-miR-200	165	-24.71	gtTCCCGGAACCTTCCAGg	caATGGCTATGGAAGGTCt	NM_148904	OSBPL9
Ehi-miR-200	152	-20.08	gttccCGGAACCTTCCAGg	ggttcGTCTT-GAAGGTCc	NM_000792	DIO1
Ehi-miR-200	152	-20.08	gttccCGGAACCTTCCAGg	ggttcGTCTT-GAAGGTCc	NM_001039716	DIO1
Ehi-miR-200	152	-20.08	gttccCGGAACCTTCCAGg	ggttcGTCTT-GAAGGTCc	NM_001039715	DIO1
Ehi-miR-200	157	-23.99	gtTCCCGGAACCTTCCAGg	ccAGCGCTTTGGGAGGTCg	NM_153035	TCEANC2
Ehi-miR-200	154	-19.19	gttccCGGAACCTTCCAGg	attcaGCCTCAGAAGGTCt	NR_037640	MROH7-TTC4
Ehi-miR-200	154	-19.19	gttccCGGAACCTTCCAGg	attcaGCCTCAGAAGGTCt	NR_037641	MROH7-TTC4
Ehi-miR-200	154	-19.19	gttccCGGAACCTTCCAGg	attcaGCCTCAGAAGGTCt	NR_037639	MROH7-TTC4
Ehi-miR-200	154	-19.19	gttccCGGAACCTTCCAGg	attcaGCCTCAGAAGGTCt	NM_004623	TTC4
Ehi-miR-200	155	-22.48	gttCCCGGA-ACCTTCCAGg	gctGGGCGTAAGGAAGGTCt	NM_001002292	WLS
Ehi-miR-200	155	-22.48	gttCCCGGA-ACCTTCCAGg	gctGGGCGTAAGGAAGGTCt	NM_001193334	WLS
Ehi-miR-200	155	-22.48	gttCCCGGA-ACCTTCCAGg	gctGGGCGTAAGGAAGGTCt	NM_024911	WLS
Ehi-miR-200	156	-21.46	gttCCCGGAACCTTCCAGg	aatGGGAATTTGAAGGTCc	NR_125941	LOC101927412
Ehi-miR-200	156	-21.46	gttCCCGGAACCTTCCAGg	aatGGGAATTTGAAGGTCc	NR_125940	LOC101927412
Ehi-miR-200	156	-21.46	gttCCCGGAACCTTCCAGg	aatGGGAATTTGAAGGTCc	NR_125942	LOC101927412
Ehi-miR-200	154	-20.23	gtTCCCGGAACCTTCCAGg	agAGGTCCT--GAAGGTCt	NM_153259	MCOLN2
Ehi-miR-200	151	-22.45	gtTCCCGGAACCTTCCAGg	ctGGAGAC-TGGAAGGTCc	NM_015350	LRRC8B
Ehi-miR-200	152	-18.41	gttcccGGAAC-CTTCCAGg	agatccTCTTGAGAAGGTCt	NM_003243	TGFBR3
Ehi-miR-200	152	-18.41	gttcccGGAAC-CTTCCAGg	agatccTCTTGAGAAGGTCt	NM_001195684	TGFBR3
Ehi-miR-200	152	-18.41	gttcccGGAAC-CTTCCAGg	agatccTCTTGAGAAGGTCt	NM_001195683	TGFBR3
Ehi-miR-200	152	-18.41	gttcccGGAAC-CTTCCAGg	agatccTCTTGAGAAGGTCt	NR_036634	TGFBR3
Ehi-miR-200	153	-23.71	gttccCGGA-ACCTTCCAGg	gttctGCCTCAGGAAGGTCc	NM_015237	KIAA1107
Ehi-miR-200	158	-18.48	gttccCGGAACCTTCCAGg	gctttGATTTGGAAGGTCg	NR_034089	LOC100131564
Ehi-miR-200	158	-19.73	gttccCGGAACCTTCCAGg	caattGTCTTAGAAGGTCt	NM_004815	ARHGAP29
Ehi-miR-200	155	-20.33	gttcCCGGAACCTTCCAGg	gcctGTTCCTGGAAGGTCa	NM_001408	CELSR2
Ehi-miR-200	153	-23.49	gtTCCCGGAACCTTCCAGg	ccATGGAAGTGGAAGGTCc	NR_036595	LOC440600
Ehi-miR-200	151	-18.52	gttcCCGGAACCTTCCAGg	gtgtGGAGTGGGAAGGTCt	NM_001300831	PIFO
Ehi-miR-200	151	-18.52	gttcCCGGAACCTTCCAGg	gtgtGGAGTGGGAAGGTCt	NR_125338	PIFO
Ehi-miR-200	151	-18.52	gttcCCGGAACCTTCCAGg	gtgtGGAGTGGGAAGGTCt	NM_181643	PIFO
Ehi-miR-200	157	-23.04	gtTCCCGGAACCTTCCAGg	atGGGGAGTGGGAAGGTCa	NM_001270945	LOC643355
Ehi-miR-200	158	-24.97	gttcCCGGAA---CCTTCCAGg	accaGGCCTTAAGGGAAGGTCa	NM_006135	CAPZA1
Ehi-miR-200	161	-31.25	gtTCCCGGAACCTTCCAGg	ccAGGGCCCTGGAAGGTTc	NM_152900	MAGI3
Ehi-miR-200	161	-31.25	gtTCCCGGAACCTTCCAGg	ccAGGGCCCTGGAAGGTTc	NM_001142782	MAGI3
Ehi-miR-200	160	-26.94	gtTCCCGGA-ACCTTCCAGg	aaAGGATTTATGGAAGGTCc	NM_198459	DENND2C
Ehi-miR-200	160	-26.94	gtTCCCGGA-ACCTTCCAGg	aaAGGATTTATGGAAGGTCc	NM_001256404	DENND2C
Ehi-miR-200	155	-20.33	gttcccggAACCTTCCAGg	ctaccttgTTGGAAGGTCa	NR_033781	HSD3BP4
Ehi-miR-200	157	-20.76	gtTCCCGGAACCTTCCAGg	tcAGGACTGAGGAAGGTCa	NM_001047980	NBPF7
Ehi-miR-200	153	-21.39	gttcCCGGAACCTTCCAGg	gtcaGTCCTT-GAAGGTCc	NR_027354	LOC645166
Ehi-miR-200	153	-21.39	gttcCCGGAACCTTCCAGg	gtcaGTCCTT-GAAGGTCc	NR_027354_1	LOC645166
Ehi-miR-200	156	-27.04	gttCCCGGAACCTTCCAGg	cctGAGCCTTGGGAGGTCa	NM_001170755	NBPF15
Ehi-miR-200	153	-22.51	gtTCCCGGAACCTTCCAGg	gcAGAGCGGAGGAAGGTCc	NM_207418	FAM72D
Ehi-miR-200	152	-27.63	gtTCCCGGAA-----CCTTCCAGg	acATGGCCTTAAACAGGAAGGTCc	NR_103556	HYDIN2
Ehi-miR-200	153	-15.55	gttcccGGAACCTTCCAGg	aatataCTTTAGAAGGTCa	NM_001144829	FMO5
Ehi-miR-200	153	-15.55	gttcccGGAACCTTCCAGg	aatataCTTTAGAAGGTCa	NM_001461	FMO5
Ehi-miR-200	153	-15.55	gttcccGGAACCTTCCAGg	aatataCTTTAGAAGGTCa	NM_001144830	FMO5
Ehi-miR-200	159	-21.13	gttCCCGGAAC--CTTCCAGg	ggtGAGCCTTGATGAAGGTCa	NM_030913	SEMA6C
Ehi-miR-200	159	-21.13	gttCCCGGAAC--CTTCCAGg	ggtGAGCCTTGATGAAGGTCa	NM_001178061	SEMA6C
Ehi-miR-200	159	-21.13	gttCCCGGAAC--CTTCCAGg	ggtGAGCCTTGATGAAGGTCa	NM_001178062	SEMA6C
Ehi-miR-200	152	-17.42	gtTCCCGGAAC--CTTCCAGg	agAAGCTCTTGCCGAAGGTCa	NM_001198775	PI4KB
Ehi-miR-200	152	-17.42	gtTCCCGGAAC--CTTCCAGg	agAAGCTCTTGCCGAAGGTCa	NM_001198774	PI4KB
Ehi-miR-200	152	-17.42	gtTCCCGGAAC--CTTCCAGg	agAAGCTCTTGCCGAAGGTCa	NM_001198773	PI4KB
Ehi-miR-200	152	-17.42	gtTCCCGGAAC--CTTCCAGg	agAAGCTCTTGCCGAAGGTCa	NM_002651	PI4KB
Ehi-miR-200	155	-23.75	gtTCCCGGA-A-CCTTCCAGg	ctAGGGTATGTGGGAAGGTCa	NM_030918	SNX27
Ehi-miR-200	156	-21.58	gtTCC--CGGAACCTTCCAGg	gaAGGCTGTTTCGGAAGGTCa	NM_053055	THEM4
Ehi-miR-200	153	-21.46	gttccCGGA--ACCTTCCAGg	cagcaGTCTGATGGAAGGTCt	NM_001195571	PRR9
Ehi-miR-200	156	-28.75	gtTCCCGG-AACCTTCCAGg	caAGGGTCAGAGGAAGGTCt	NM_080388	S100A16
Ehi-miR-200	152	-23.58	gtTCCCGGAA--CCTTCCAGg	agAGGGTCCTCAAGAAGGTCa	NM_001255980	CREB3L4
Ehi-miR-200	152	-23.58	gtTCCCGGAA--CCTTCCAGg	agAGGGTCCTCAAGAAGGTCa	NM_001255978	CREB3L4
Ehi-miR-200	152	-23.58	gtTCCCGGAA--CCTTCCAGg	agAGGGTCCTCAAGAAGGTCa	NR_045658	CREB3L4
Ehi-miR-200	152	-23.58	gtTCCCGGAA--CCTTCCAGg	agAGGGTCCTCAAGAAGGTCa	NM_130898	CREB3L4
Ehi-miR-200	152	-23.58	gtTCCCGGAA--CCTTCCAGg	agAGGGTCCTCAAGAAGGTCa	NM_001255981	CREB3L4
Ehi-miR-200	152	-23.58	gtTCCCGGAA--CCTTCCAGg	agAGGGTCCTCAAGAAGGTCa	NM_001255979	CREB3L4
Ehi-miR-200	151	-23.33	gttCCCGGA-ACCTTCCAGg	gacGGGATTGAGGAAGGTCc	NM_001261464	ADAM15
Ehi-miR-200	151	-23.33	gttCCCGGA-ACCTTCCAGg	gacGGGATTGAGGAAGGTCc	NM_003815	ADAM15
Ehi-miR-200	151	-23.33	gttCCCGGA-ACCTTCCAGg	gacGGGATTGAGGAAGGTCc	NM_207191	ADAM15
Ehi-miR-200	151	-23.33	gttCCCGGA-ACCTTCCAGg	gacGGGATTGAGGAAGGTCc	NM_207196	ADAM15
Ehi-miR-200	151	-23.33	gttCCCGGA-ACCTTCCAGg	gacGGGATTGAGGAAGGTCc	NM_207197	ADAM15
Ehi-miR-200	151	-23.33	gttCCCGGA-ACCTTCCAGg	gacGGGATTGAGGAAGGTCc	NM_207194	ADAM15
Ehi-miR-200	151	-23.33	gttCCCGGA-ACCTTCCAGg	gacGGGATTGAGGAAGGTCc	NM_207195	ADAM15
Ehi-miR-200	151	-23.33	gttCCCGGA-ACCTTCCAGg	gacGGGATTGAGGAAGGTCc	NM_001261465	ADAM15
Ehi-miR-200	151	-23.33	gttCCCGGA-ACCTTCCAGg	gacGGGATTGAGGAAGGTCc	NR_048578	ADAM15
Ehi-miR-200	151	-23.33	gttCCCGGA-ACCTTCCAGg	gacGGGATTGAGGAAGGTCc	NR_048579	ADAM15
Ehi-miR-200	151	-23.33	gttCCCGGA-ACCTTCCAGg	gacGGGATTGAGGAAGGTCc	NR_048577	ADAM15
Ehi-miR-200	164	-28.23	gtTC-CCGGAACCTTCCAGg	acAGAGGTCTGGGAAGGTCt	NR_046329	TRIM46
Ehi-miR-200	153	-20.42	gtTCCCGGAACCTTCCAGg	ccGGAGTCTGAGAAGGTCt	NM_001286184	SLC25A44
Ehi-miR-200	153	-20.42	gtTCCCGGAACCTTCCAGg	ccGGAGTCTGAGAAGGTCt	NM_014655	SLC25A44
Ehi-miR-200	153	-23.35	gtTCCCGGAACCTTCCAGg	ccGGAGTCTGAGAAGGTCc	NR_104408	SLC25A44
Ehi-miR-200	157	-20.24	gttcccGGAACCTTCCAGg	cagatcCCCTGGAAGGTCt	NM_178229	IQGAP3
Ehi-miR-200	160	-26.88	gtTCCCGGAA--CCTTCCAGg	agGGCGCCTTTGGGAAGGTCt	NM_001007792	NTRK1
Ehi-miR-200	160	-26.88	gtTCCCGGAA--CCTTCCAGg	agGGCGCCTTTGGGAAGGTCt	NM_001012331	NTRK1
Ehi-miR-200	160	-26.88	gtTCCCGGAA--CCTTCCAGg	agGGCGCCTTTGGGAAGGTCt	NM_002529	NTRK1
Ehi-miR-200	158	-21.39	gttccCGGAACCTTCCAGg	cagctGTGTTGGAAGGTCg	NM_198236	ARHGEF11
Ehi-miR-200	158	-21.39	gttccCGGAACCTTCCAGg	cagctGTGTTGGAAGGTCg	NM_014784	ARHGEF11
Ehi-miR-200	152	-26.18	gtTCC-CGGAACCTTCCAGg	ggAGGAGAAGTGGAAGGTCc	NM_001184714	SLAMF6
Ehi-miR-200	152	-26.18	gtTCC-CGGAACCTTCCAGg	ggAGGAGAAGTGGAAGGTCc	NM_001184715	SLAMF6
Ehi-miR-200	152	-26.18	gtTCC-CGGAACCTTCCAGg	ggAGGAGAAGTGGAAGGTCc	NM_001184716	SLAMF6
Ehi-miR-200	152	-26.18	gtTCC-CGGAACCTTCCAGg	ggAGGAGAAGTGGAAGGTCc	NM_052931	SLAMF6
Ehi-miR-200	156	-22.72	gttccCGGAACCTTCCAGg	agacaGCC-TGGAAGGTCt	NM_003874	CD84
Ehi-miR-200	156	-22.72	gttccCGGAACCTTCCAGg	agacaGCC-TGGAAGGTCt	NM_001184881	CD84
Ehi-miR-200	156	-22.72	gttccCGGAACCTTCCAGg	agacaGCC-TGGAAGGTCt	NM_001184882	CD84
Ehi-miR-200	156	-22.72	gttccCGGAACCTTCCAGg	agacaGCC-TGGAAGGTCt	NM_001184879	CD84
Ehi-miR-200	153	-18.85	gttcCCGGAACCTTCCAGg	cacaGGACTT-GAAGGTCa	NM_001282595	SLAMF7
Ehi-miR-200	153	-18.85	gttcCCGGAACCTTCCAGg	cacaGGACTT-GAAGGTCa	NM_001282588	SLAMF7
Ehi-miR-200	153	-18.85	gttcCCGGAACCTTCCAGg	cacaGGACTT-GAAGGTCa	NM_001282589	SLAMF7
Ehi-miR-200	153	-18.85	gttcCCGGAACCTTCCAGg	cacaGGACTT-GAAGGTCa	NM_021181	SLAMF7
Ehi-miR-200	153	-18.85	gttcCCGGAACCTTCCAGg	cacaGGACTT-GAAGGTCa	NM_001282592	SLAMF7
Ehi-miR-200	153	-18.85	gttcCCGGAACCTTCCAGg	cacaGGACTT-GAAGGTCa	NM_001282591	SLAMF7
Ehi-miR-200	153	-18.85	gttcCCGGAACCTTCCAGg	cacaGGACTT-GAAGGTCa	NM_001282590	SLAMF7
Ehi-miR-200	153	-18.85	gttcCCGGAACCTTCCAGg	cacaGGACTT-GAAGGTCa	NM_001282593	SLAMF7
Ehi-miR-200	153	-18.85	gttcCCGGAACCTTCCAGg	cacaGGACTT-GAAGGTCa	NM_001282594	SLAMF7
Ehi-miR-200	153	-18.85	gttcCCGGAACCTTCCAGg	cacaGGACTT-GAAGGTCa	NM_001282596	SLAMF7
Ehi-miR-200	155	-18.92	gttcCCGGAACCTTCCAGg	atgcGCTCTTTGAAGGTCc	NM_000530	MPZ
Ehi-miR-200	157	-23.87	gttcCCGGAACCTTCCAGg	aataGGTC-TGGAAGGTCa	NM_001102445	RGS4
Ehi-miR-200	157	-23.87	gttcCCGGAACCTTCCAGg	aataGGTC-TGGAAGGTCa	NM_005613	RGS4
Ehi-miR-200	157	-23.87	gttcCCGGAACCTTCCAGg	aataGGTC-TGGAAGGTCa	NM_001113381	RGS4
Ehi-miR-200	157	-23.87	gttcCCGGAACCTTCCAGg	aataGGTC-TGGAAGGTCa	NM_001113380	RGS4
Ehi-miR-200	153	-22.11	gtTCCCGGAACCTTCCAGg	tgATGGCCAGAGAAGGTCc	NM_199351	ILDR2
Ehi-miR-200	160	-19.99	gtTCCCGG-AACCTTCCAGg	ttAGAGCCTTTTGAAGGTCt	NR_026844	ANKRD36BP1
Ehi-miR-200	154	-22.5	gttccCGGAACCTTCCAGg	gtcttGGCTAGGAAGGTCc	NM_000130	F5
Ehi-miR-200	157	-21.15	gtTCCCGGAACCTTCCAGg	agAAGGTCCTAGAAGGTCa	NM_001163629	MROH9
Ehi-miR-200	157	-21.15	gtTCCCGGAACCTTCCAGg	agAAGGTCCTAGAAGGTCa	NM_025063	MROH9
Ehi-miR-200	158	-21.25	gttcCCGGAA-CCTTCCAGg	gtgtGTCCTTGGGAAGGTCa	NM_014656	KIAA0040
Ehi-miR-200	158	-21.25	gttcCCGGAA-CCTTCCAGg	gtgtGTCCTTGGGAAGGTCa	NM_001162893	KIAA0040
Ehi-miR-200	158	-21.25	gttcCCGGAA-CCTTCCAGg	gtgtGTCCTTGGGAAGGTCa	NM_001162894	KIAA0040
Ehi-miR-200	155	-25.09	gtTCCCGGAACCTTCCAGg	tgAGGG-GATGGAAGGTCa	NM_001286164	ASTN1
Ehi-miR-200	156	-22.7	gtTCCCGGAAC--CTTCCAGg	acAGCGGCTTGTTGAAGGTCa	NM_001009992	ZNF648
Ehi-miR-200	152	-25.3	gtTCCCGGA-ACCTTCCAGg	acAGGTAATCTGGAAGGTCc	NM_001287819	KCNT2
Ehi-miR-200	152	-25.3	gtTCCCGGA-ACCTTCCAGg	acAGGTAATCTGGAAGGTCc	NM_001287820	KCNT2
Ehi-miR-200	152	-25.3	gtTCCCGGA-ACCTTCCAGg	acAGGTAATCTGGAAGGTCc	NM_198503	KCNT2
Ehi-miR-200	152	-16.61	gtTCCCGGAA-CCTTCCAGg	taATGGTTTTATGAAGGTCa	NM_001206846	ASPM
Ehi-miR-200	152	-16.61	gtTCCCGGAA-CCTTCCAGg	taATGGTTTTATGAAGGTCa	NM_018136	ASPM
Ehi-miR-200	151	-16.94	gttcCCGGAACCTTCCAGg	aggaGGAATTAGAAGGTCt	NM_001297707	CAMSAP2
Ehi-miR-200	151	-16.94	gttcCCGGAACCTTCCAGg	aggaGGAATTAGAAGGTCt	NM_203459	CAMSAP2
Ehi-miR-200	151	-16.94	gttcCCGGAACCTTCCAGg	aggaGGAATTAGAAGGTCt	NM_001297708	CAMSAP2
Ehi-miR-200	164	-29.7	gtTCC--CGGAACCTTCCAGg	taAGGATGGCTTGGAAGGTCc	NM_001164586	IGFN1
Ehi-miR-200	156	-19.96	gttccCGGAACCTTCCAGg	ccattGCCTT-GAAGGTCt	NM_020443	NAV1
Ehi-miR-200	156	-19.96	gttccCGGAACCTTCCAGg	ccattGCCTT-GAAGGTCt	NM_001167738	NAV1
Ehi-miR-200	157	-22.35	gttcccGGAACCTTCCAGg	aggctcCCTGGGAAGGTCt	NM_018085	IPO9
Ehi-miR-200	156	-20.86	gttcccGGA-ACCTTCCAGg	acctccCCTGTGGAAGGTCt	NM_001001396	ATP2B4
Ehi-miR-200	156	-20.86	gttcccGGA-ACCTTCCAGg	acctccCCTGTGGAAGGTCt	NM_001684	ATP2B4
Ehi-miR-200	162	-24.25	gttcCCGGAAC-CTTCCAGg	tccaGGCTTTGAGAAGGTCa	NR_123739	LOC101929441
Ehi-miR-200	154	-15.39	gttccCGGAACCTTCCAGg	aagacGACTTTGAAGGTCt	NM_000537	REN
Ehi-miR-200	161	-22.01	gtTCCCGGAACCTTCCAGg	agAGGGACTCCGAAGGTCt	NM_014935	PLEKHA6
Ehi-miR-200	152	-15.95	gtTCCCGGAAC-CTTCCAGg	gcATGTCCTGGCGAAGGTCg	NM_002646	PIK3C2B
Ehi-miR-200	153	-16.35	gtTCCCGGAACCTTCCAGg	tgAAGAACTTCGAAGGTCt	NM_001193273	RBBP5
Ehi-miR-200	153	-16.35	gtTCCCGGAACCTTCCAGg	tgAAGAACTTCGAAGGTCt	NM_001193272	RBBP5
Ehi-miR-200	153	-16.35	gtTCCCGGAACCTTCCAGg	tgAAGAACTTCGAAGGTCt	NM_005057	RBBP5
Ehi-miR-200	154	-29.08	gtTCCCGGAACCTTCCAGg	ccAGGG--GTGGAAGGTCc	NM_001973	ELK4
Ehi-miR-200	159	-27.41	gtTCCCG-G-AACCTTCCAGg	ccAGGGCACAGTGGAAGGTCa	NM_002644	PIGR
Ehi-miR-200	152	-22.63	gttCCCGGAACCTTCCAgg	tatGGCCCTTGGAAGGTgg	NM_014873	LPGAT1
Ehi-miR-200	161	-22.12	gttcccGGAACCTTCCAGg	ctgtccTCTTGGAAGGTCt	NM_005401	PTPN14
Ehi-miR-200	155	-19.4	gtTCCCGGAACCTTCCAGg	tcAGTGTTTT-GAAGGTCc	NM_012414	RAB3GAP2
Ehi-miR-200	153	-22.81	gtTCCCGGAACCTTCCAGg	tcAGGTACTTGGAAGGTTa	NR_001587	AURKAPS1
Ehi-miR-200	153	-18.1	gttcccGGAACCTTCCAGg	gataaaTCATGGAAGGTCt	NM_003268	TLR5
Ehi-miR-200	154	-25.98	gtTCCCGGAACCTTCCAGg	ccAGGCCC--GGAAGGTCc	NM_152610	CCDC185
Ehi-miR-200	155	-23.38	gtTCCCG--GAA-CCTTCCAGg	caAGGGCATCTTCTGAAGGTCg	NM_001618	PARP1
Ehi-miR-200	157	-23.47	gttcccGGAACCTTCCAGg	aaacctCCTAGGAAGGTCc	NM_001003665	C1orf95
Ehi-miR-200	152	-22.2	gttcCCGGAACCTTCCAGg	ggcaGGCC--GGAAGGTCt	NM_001098623	OBSCN
Ehi-miR-200	152	-22.2	gttcCCGGAACCTTCCAGg	ggcaGGCC--GGAAGGTCt	NM_001271223	OBSCN
Ehi-miR-200	153	-26.86	gtTCCCGGAACCTTCCAgg	agGGGGCCTGGGAAGGTgg	NM_016102	TRIM17
Ehi-miR-200	153	-26.86	gtTCCCGGAACCTTCCAgg	agGGGGCCTGGGAAGGTgg	NM_001024940	TRIM17
Ehi-miR-200	155	-19.7	gttCCCG-GAACCTTCCAGg	ggcGGGCACGTTGAAGGTCt	NM_001100	ACTA1
Ehi-miR-200	151	-19.58	gttcCCGGAACCTTCCAGg	agcaGTCACTGGAAGGTCt	NM_001145036	COG2
Ehi-miR-200	151	-19.58	gttcCCGGAACCTTCCAGg	agcaGTCACTGGAAGGTCt	NM_007357	COG2
Ehi-miR-200	165	-32.25	gtTCCCGGAACCTTCCAGg	tcAGGGCTGGGGAAGGTCc	NM_032800	C1orf198
Ehi-miR-200	165	-32.25	gtTCCCGGAACCTTCCAGg	tcAGGGCTGGGGAAGGTCc	NM_001136494	C1orf198
Ehi-miR-200	165	-32.25	gtTCCCGGAACCTTCCAGg	tcAGGGCTGGGGAAGGTCc	NM_001136495	C1orf198
Ehi-miR-200	155	-25.75	gtTCCCGGAACCTTCCAGg	tcATGGCC-AGGAAGGTCc	NM_001300889	TRIM67
Ehi-miR-200	155	-25.75	gtTCCCGGAACCTTCCAGg	tcATGGCC-AGGAAGGTCc	NM_001004342	TRIM67
Ehi-miR-200	157	-21.19	gtTCCCGGAACCTTCCAGg	agAGGATAATGGAAGGTCa	NM_001256615	LOC149373
Ehi-miR-200	153	-21.73	gtTCCCGGAACCTTCCAgg	ccAGGACTTTGGAAGGTgg	NM_020808	SIPA1L2
Ehi-miR-200	154	-19.08	gttccCGGAACCTTCCAGg	atgctGACGTGGAAGGTCa	NM_032435	KIAA1804
Ehi-miR-200	165	-25.09	gtTCCCGGAACCTTCCAGg	caGGGGACTTTGAAGGTCa	NM_001098722	GNG4
Ehi-miR-200	165	-25.09	gtTCCCGGAACCTTCCAGg	caGGGGACTTTGAAGGTCa	NM_001098721	GNG4
Ehi-miR-200	165	-25.09	gtTCCCGGAACCTTCCAGg	caGGGGACTTTGAAGGTCa	NM_004485	GNG4
Ehi-miR-200	153	-16.91	gttccCGGAA-CCTTCCAGg	aagctGCATTCGGAAGGTCt	NM_000081	LYST
Ehi-miR-200	153	-16.91	gttccCGGAA-CCTTCCAGg	aagctGCATTCGGAAGGTCt	NM_001301365	LYST
Ehi-miR-200	151	-23.73	gtTCC-CGGAAC-CTTCCAGg	agAGGAGCCGCGCGAAGGTCa	NM_001278343	ACTN2
Ehi-miR-200	151	-23.73	gtTCC-CGGAAC-CTTCCAGg	agAGGAGCCGCGCGAAGGTCa	NM_001278344	ACTN2
Ehi-miR-200	151	-23.73	gtTCC-CGGAAC-CTTCCAGg	agAGGAGCCGCGCGAAGGTCa	NM_001103	ACTN2
Ehi-miR-200	154	-25.04	gtTC-CCGGAACCTTCCAGg	ggAGAGGCC-AGGAAGGTCt	NM_001291940	MTR
Ehi-miR-200	154	-25.04	gtTC-CCGGAACCTTCCAGg	ggAGAGGCC-AGGAAGGTCt	NM_000254	MTR
Ehi-miR-200	154	-25.04	gtTC-CCGGAACCTTCCAGg	ggAGAGGCC-AGGAAGGTCt	NM_001291939	MTR
Ehi-miR-200	154	-17.55	gttccCGGAACCTTCCAGg	tcccaGACATGGAAGGTCt	NM_152609	CNST
Ehi-miR-200	159	-19.18	gttcCCGGAACCTTCCAGg	ctccGGACATGGAAGGTCt	NM_001139459	CNST
Ehi-miR-200	151	-18.93	gttcCCGGAACCTTCCAGg	gcccGGCAGAGGAAGGTCg	NR_038429	RNASEH1-AS1
Ehi-miR-200	151	-18.93	gttcCCGGAACCTTCCAGg	gcccGGCAGAGGAAGGTCg	NR_038430	RNASEH1-AS1
Ehi-miR-200	151	-18.93	gttcCCGGAACCTTCCAGg	gcccGGCAGAGGAAGGTCg	NR_038431	RNASEH1-AS1
Ehi-miR-200	169	-29.66	gtTCCCGGAACCTTCCAGg	tgAGGGCCCAGGAAGGTCa	NR_110251	LINC01247
Ehi-miR-200	153	-21.04	gtTCCCGGAACCTTCCAGg	taAGGGACAGAGAAGGTCa	NR_110257	LOC101929567
Ehi-miR-200	157	-22.67	gttcccGGAACCTTCCAGg	gggacaCCCTGGAAGGTCa	NM_001039362	ATP6V1C2
Ehi-miR-200	157	-22.67	gttcccGGAACCTTCCAGg	gggacaCCCTGGAAGGTCa	NM_144583	ATP6V1C2
Ehi-miR-200	154	-21.86	gtTCCCGGAACCTTCCAGg	acAGTGCCT--GAAGGTCc	NR_033875	LINC00954
Ehi-miR-200	156	-29.83	gtTCCCGGAA--CCTTCCAGg	caGGGGTCGTCGGGAAGGTCt	NM_033148	DTNB
Ehi-miR-200	156	-29.83	gtTCCCGGAA--CCTTCCAGg	caGGGGTCGTCGGGAAGGTCt	NM_033147	DTNB
Ehi-miR-200	156	-29.83	gtTCCCGGAA--CCTTCCAGg	caGGGGTCGTCGGGAAGGTCt	NM_183360	DTNB
Ehi-miR-200	156	-29.83	gtTCCCGGAA--CCTTCCAGg	caGGGGTCGTCGGGAAGGTCt	NM_183361	DTNB
Ehi-miR-200	156	-29.83	gtTCCCGGAA--CCTTCCAGg	caGGGGTCGTCGGGAAGGTCt	NM_021907	DTNB
Ehi-miR-200	156	-29.83	gtTCCCGGAA--CCTTCCAGg	caGGGGTCGTCGGGAAGGTCt	NM_001256303	DTNB
Ehi-miR-200	154	-17.51	gttccCGGAACCTTCCAGg	ctttaGACGTGGAAGGTCt	NM_002254	KIF3C
Ehi-miR-200	160	-29.35	gtTCCCGGAAC--CTTCCAGg	ccAGGGGTTTGGCGAAGGTCc	NM_194322	OTOF
Ehi-miR-200	160	-29.35	gtTCCCGGAAC--CTTCCAGg	ccAGGGGTTTGGCGAAGGTCc	NM_194323	OTOF
Ehi-miR-200	160	-29.35	gtTCCCGGAAC--CTTCCAGg	ccAGGGGTTTGGCGAAGGTCc	NM_001287489	OTOF
Ehi-miR-200	160	-29.35	gtTCCCGGAAC--CTTCCAGg	ccAGGGGTTTGGCGAAGGTCc	NM_194248	OTOF
Ehi-miR-200	160	-29.35	gtTCCCGGAAC--CTTCCAGg	ccAGGGGTTTGGCGAAGGTCc	NM_004802	OTOF
Ehi-miR-200	155	-21.27	gtTCCCGGAACCTTCCAGg	tcAGAG-CTAGGAAGGTCc	NR_028323	SLC5A6
Ehi-miR-200	155	-21.27	gtTCCCGGAACCTTCCAGg	tcAGAG-CTAGGAAGGTCc	NM_021095	SLC5A6
Ehi-miR-200	153	-20.44	gtTCCCGGAACCTTCCAGg	gtAAGGACGTCGAAGGTCc	NM_001035521	GTF3C2
Ehi-miR-200	153	-20.44	gtTCCCGGAACCTTCCAGg	gtAAGGACGTCGAAGGTCc	NM_001521	GTF3C2
Ehi-miR-200	152	-26.64	gttCCCGGAACCTTCCAGg	actGGGCTGTGGGAGGTCt	NM_015662	IFT172
Ehi-miR-200	152	-23.04	gtTC-CCGGAACCTTCCAGg	agAGAGGTTGCGGAAGGTCt	NM_144575	CAPN13
Ehi-miR-200	152	-19.23	gttcccGGAAC--CTTCCAGg	aattcaCCTTGCTGAAGGTCa	NM_005760	CEBPZ
Ehi-miR-200	152	-18.91	gttcccGGAAC-CTTCCAGg	acacaaCTTTGTGAAGGTCt	NM_001142650	HNRNPLL
Ehi-miR-200	152	-18.91	gttcccGGAAC-CTTCCAGg	acacaaCTTTGTGAAGGTCt	NM_138394	HNRNPLL
Ehi-miR-200	152	-27.89	gtTCCCGGAA--CCTTCCAGg	ggAGGGCTTTCAGGAGGGTCt	NM_005633	SOS1
Ehi-miR-200	155	-23.08	gttCCCG-GAACCTTCCAGg	cgtGGGCTCCTCGAAGGTCc	NM_172344	KCNG3
Ehi-miR-200	155	-23.08	gttCCCG-GAACCTTCCAGg	cgtGGGCTCCTCGAAGGTCc	NM_133329	KCNG3
Ehi-miR-200	153	-21.67	gtTCCCGGAACCTTCCAGg	tcAGCCACCTGGAAGGTCt	NM_001430	EPAS1
Ehi-miR-200	153	-15.89	gttcccGGAACCTTCCAGg	aagacaTCTTTGAAGGTCa	NM_002354	EPCAM
Ehi-miR-200	156	-24.65	gtTCCCGGA--ACCTTCCAGg	aaAGCTCCTCCTGGAAGGTCc	NM_138735	NRXN1
Ehi-miR-200	159	-20.61	gttcCCGGAACCTTCCAGg	tggtGACCCTGGAAGGTCg	NM_004801	NRXN1
Ehi-miR-200	159	-20.61	gttcCCGGAACCTTCCAGg	tggtGACCCTGGAAGGTCg	NM_001135659	NRXN1
Ehi-miR-200	157	-21.36	gtTCCCGGAACCTTCCAGg	aaAAGGCTCAGGAAGGTCt	NM_001039753	EML6
Ehi-miR-200	151	-23.74	gtTCCCGGA-A--CCTTCCAGg	acAGAGCTTGTGCGGAAGGTCc	NM_001039348	EFEMP1
Ehi-miR-200	151	-23.74	gtTCCCGGA-A--CCTTCCAGg	acAGAGCTTGTGCGGAAGGTCc	NM_001039349	EFEMP1
Ehi-miR-200	159	-23.84	gtTCCCGGAACCTTCCAGg	ctAGGATCTT-GAAGGTCc	NM_015543	RAB1A
Ehi-miR-200	159	-23.84	gtTCCCGGAACCTTCCAGg	ctAGGATCTT-GAAGGTCc	NM_004161	RAB1A
Ehi-miR-200	155	-25.71	gtTCCCGGAACCTTCCAGg	caAGGGAC-AGGAAGGTCt	NM_002398	MEIS1
Ehi-miR-200	152	-21.15	gtTCCCGGA-ACCTTCCAGg	gaAGTGCCTGCTGAAGGTCa	NM_014911	AAK1
Ehi-miR-200	153	-23.84	gtTCCCGGAACCTTCCAGg	tgGGGGTGAGGGAAGGTCa	NM_001185054	ADD2
Ehi-miR-200	153	-23.84	gtTCCCGGAACCTTCCAGg	tgGGGGTGAGGGAAGGTCa	NM_001617	ADD2
Ehi-miR-200	153	-23.84	gtTCCCGGAACCTTCCAGg	tgGGGGTGAGGGAAGGTCa	NM_017488	ADD2
Ehi-miR-200	153	-26.79	gtTCCCGGAACCTTCCAGg	caAGGCCAACGGAAGGTCc	NM_001258027	CLEC4F
Ehi-miR-200	153	-26.79	gtTCCCGGAACCTTCCAGg	caAGGCCAACGGAAGGTCc	NM_173535	CLEC4F
Ehi-miR-200	151	-19.7	gttCCCGGAAC-CTTCCAGg	gctGGACTGTGTGAAGGTCc	NM_001115116	ANKRD53
Ehi-miR-200	151	-19.7	gttCCCGGAAC-CTTCCAGg	gctGGACTGTGTGAAGGTCc	NM_024933	ANKRD53
Ehi-miR-200	156	-24.19	gtTCCCGGAAC-CTTCCAGg	caGGGGCGTGGCGAAGGTCg	NM_005791	MPHOSPH10
Ehi-miR-200	156	-21.63	gtTCCCGGAA--CCTTCCAGg	ggATGGCCATGCGGAAGGTCa	NM_019885	CYP26B1
Ehi-miR-200	156	-21.63	gtTCCCGGAA--CCTTCCAGg	ggATGGCCATGCGGAAGGTCa	NM_001277742	CYP26B1
Ehi-miR-200	153	-23.67	gttcCCGGAACCTTCCAGg	aggtGGCCCT-GAAGGTCc	NM_015470	RAB11FIP5
Ehi-miR-200	154	-27.12	gtTCCCGGAACCTTCCAGg	tcAGGG--ATGGAAGGTCc	NM_001080410	FBXO41
Ehi-miR-200	153	-26.22	gtTCCCGGAACCTTCCAGg	tcAAGGCCTGGGAAGGTTt	NR_003683	ALMS1P
Ehi-miR-200	151	-17.41	gtTCCCGG-AA-CCTTCCAGg	atAGGACCATTCTGAAGGTCt	NM_003584	DUSP11
Ehi-miR-200	157	-20.98	gttcccGGAACCTTCCAGg	ccaccaCCTGGGAAGGTCa	NM_001080474	C2orf78
Ehi-miR-200	158	-23.94	gttccCGGAACCTTCCAGg	ctgttGGTTTGGAAGGTCc	NM_001287491	TET3
Ehi-miR-200	152	-19.92	gttcCCGGAACCTTCCAGg	ttgtGGC--TGGAAGGTCa	NM_006636	MTHFD2
Ehi-miR-200	152	-19.92	gttcCCGGAACCTTCCAGg	ttgtGGC--TGGAAGGTCa	NR_027405	MTHFD2
Ehi-miR-200	153	-30.5	gtTCCCGGAACCTTCCAGg	gaAGGGTTTAGGGAGGTCc	NM_001015056	RTKN
Ehi-miR-200	153	-30.5	gtTCCCGGAACCTTCCAGg	gaAGGGTTTAGGGAGGTCc	NM_001015055	RTKN
Ehi-miR-200	153	-30.5	gtTCCCGGAACCTTCCAGg	gaAGGGTTTAGGGAGGTCc	NM_033046	RTKN
Ehi-miR-200	156	-17.02	gtTCCCGGAA-CCTTCCAGg	ccAGTGCTTTCTGAAGGTCt	NM_133637	DQX1
Ehi-miR-200	152	-19.43	gtTCCCGGA-ACCTTCCAGg	ggAAGTCCTAAGGAAGGTCa	NM_001206844	TGOLN2
Ehi-miR-200	152	-19.43	gtTCCCGGA-ACCTTCCAGg	ggAAGTCCTAAGGAAGGTCa	NM_006464	TGOLN2
Ehi-miR-200	152	-19.43	gtTCCCGGA-ACCTTCCAGg	ggAAGTCCTAAGGAAGGTCa	NM_001206841	TGOLN2
Ehi-miR-200	152	-19.43	gtTCCCGGA-ACCTTCCAGg	ggAAGTCCTAAGGAAGGTCa	NM_001206840	TGOLN2
Ehi-miR-200	160	-21.7	gtTCC-CGGAACCTTCCAGg	aaAGGAGTTTTTGAAGGTCt	NM_017750	RETSAT
Ehi-miR-200	160	-19.99	gtTCCCGG-AACCTTCCAGg	ttAGAGCCTTTTGAAGGTCt	NM_001310154	ANKRD36C
Ehi-miR-200	157	-26.47	gtTCCCGGAACCTTCCAGg	tcAAGGTCTCTGAAGGTCc	NR_003698	FAHD2CP
Ehi-miR-200	155	-24.24	gttcCCGGAACCTTCCAGg	cctaGGTCTCTGAAGGTCc	NM_207328	GPAT2
Ehi-miR-200	160	-19.99	gtTCCCGG-AACCTTCCAGg	ttAGAGCCTTTTGAAGGTCt	NM_025190	ANKRD36B
Ehi-miR-200	154	-26.54	gtTCCCG-GAACCTTCCAGg	aaGGGGTGCTT-GAAGGTCc	NM_198461	LONRF2
Ehi-miR-200	151	-26.65	gtTC-CCGG-AACCTTCCAGg	gaAGTGGCCAAGGGAAGGTCt	NM_145686	MAP4K4
Ehi-miR-200	151	-26.65	gtTC-CCGG-AACCTTCCAGg	gaAGTGGCCAAGGGAAGGTCt	NM_001242560	MAP4K4
Ehi-miR-200	151	-26.65	gtTC-CCGG-AACCTTCCAGg	gaAGTGGCCAAGGGAAGGTCt	NM_004834	MAP4K4
Ehi-miR-200	151	-26.65	gtTC-CCGG-AACCTTCCAGg	gaAGTGGCCAAGGGAAGGTCt	NM_001242559	MAP4K4
Ehi-miR-200	151	-26.65	gtTC-CCGG-AACCTTCCAGg	gaAGTGGCCAAGGGAAGGTCt	NM_145687	MAP4K4
Ehi-miR-200	157	-19.46	gttcccGGAACCTTCCAGg	ctgcttCCTGGGAAGGTCg	NM_005415	SLC20A1
Ehi-miR-200	153	-20.38	gttcccGGAACCTTCCAGg	tcattcTCCTGGAAGGTCt	NM_000576	IL1B
Ehi-miR-200	156	-18.25	gtTCCCG--GAACCTTCCAGg	ccAGTGCTGCTTAGAAGGTCc	NM_173202	IL37
Ehi-miR-200	153	-21.4	gtTCCCGGAACCTTCCAGg	acAGTTGCTGGGAAGGTCt	NM_139350	BIN1
Ehi-miR-200	153	-21.4	gtTCCCGGAACCTTCCAGg	acAGTTGCTGGGAAGGTCt	NM_139351	BIN1
Ehi-miR-200	153	-21.4	gtTCCCGGAACCTTCCAGg	acAGTTGCTGGGAAGGTCt	NM_139348	BIN1
Ehi-miR-200	153	-21.4	gtTCCCGGAACCTTCCAGg	acAGTTGCTGGGAAGGTCt	NM_139346	BIN1
Ehi-miR-200	153	-21.4	gtTCCCGGAACCTTCCAGg	acAGTTGCTGGGAAGGTCt	NM_004305	BIN1
Ehi-miR-200	153	-21.4	gtTCCCGGAACCTTCCAGg	acAGTTGCTGGGAAGGTCt	NM_139347	BIN1
Ehi-miR-200	153	-21.4	gtTCCCGGAACCTTCCAGg	acAGTTGCTGGGAAGGTCt	NM_139345	BIN1
Ehi-miR-200	153	-21.4	gtTCCCGGAACCTTCCAGg	acAGTTGCTGGGAAGGTCt	NM_139344	BIN1
Ehi-miR-200	153	-21.4	gtTCCCGGAACCTTCCAGg	acAGTTGCTGGGAAGGTCt	NM_139343	BIN1
Ehi-miR-200	153	-21.4	gtTCCCGGAACCTTCCAGg	acAGTTGCTGGGAAGGTCt	NM_139349	BIN1
Ehi-miR-200	151	-27.94	gttCCCGGAA--CCTTCCAGg	gctGGGCCTTGCGGGAGGTCa	NM_017980	LIMS2
Ehi-miR-200	151	-27.94	gttCCCGGAA--CCTTCCAGg	gctGGGCCTTGCGGGAGGTCa	NM_001136037	LIMS2
Ehi-miR-200	151	-27.94	gttCCCGGAA--CCTTCCAGg	gctGGGCCTTGCGGGAGGTCa	NM_001256542	LIMS2
Ehi-miR-200	151	-27.94	gttCCCGGAA--CCTTCCAGg	gctGGGCCTTGCGGGAGGTCa	NM_001161404	LIMS2
Ehi-miR-200	151	-27.94	gttCCCGGAA--CCTTCCAGg	gctGGGCCTTGCGGGAGGTCa	NM_001161403	LIMS2
Ehi-miR-200	164	-20.42	gttCCCGGAACCTTCCAGg	catGGGCATTTGAAGGTCa	NM_024545	SAP130
Ehi-miR-200	164	-20.42	gttCCCGGAACCTTCCAGg	catGGGCATTTGAAGGTCa	NM_001145928	SAP130
Ehi-miR-200	154	-19.47	gtTCCCGGAACCTTCCAGg	acAGGGACT--GAAGGTCa	NR_122041	LOC151121
Ehi-miR-200	154	-19.47	gtTCCCGGAACCTTCCAGg	acAGGGACT--GAAGGTCa	NR_122040	LOC151121
Ehi-miR-200	154	-19.47	gtTCCCGGAACCTTCCAGg	acAGGGACT--GAAGGTCa	NR_122042	LOC151121
Ehi-miR-200	155	-20.93	gtTCCCGGAACCTTCCAGg	ctGGGGTGTT-GAAGGTCt	NM_001099771	POTEF
Ehi-miR-200	155	-20.93	gtTCCCGGAACCTTCCAGg	ctGGGGTGTT-GAAGGTCt	NM_001277406	POTEI
Ehi-miR-200	160	-21.68	gttCCCGGAACCTTCCAGg	cacGGCTCATGGAAGGTCa	NM_002299	LCT
Ehi-miR-200	151	-16.97	gttcCCGGAACCTTCCAGg	agcaGACCTATGAAGGTCg	NR_033870	TEX41
Ehi-miR-200	152	-20.37	gttcccgGAACCTTCCAGg	tcattcaCATGGAAGGTCc	NM_001195685	LYPD6
Ehi-miR-200	152	-20.37	gttcccgGAACCTTCCAGg	tcattcaCATGGAAGGTCc	NM_194317	LYPD6
Ehi-miR-200	152	-21.99	gttcccGGAAC--CTTCCAGg	tgaaccCCTTGGTGAAGGTCc	NM_052905	FMNL2
Ehi-miR-200	155	-16.89	gttcCCGGAACCTTCCAGg	ttttGGTCATAGAAGGTCt	NM_012198	GCA
Ehi-miR-200	157	-21.59	gtTCCCGGAACCTTCCAGg	gaAGGATAATGGAAGGTCa	NM_003742	ABCB11
Ehi-miR-200	151	-17.25	gttcccGGAACCTTCCAGg	ccataaCCTT-GAAGGTCg	NM_024770	METTL8
Ehi-miR-200	151	-22.38	gttcCCGGAACCTTCCAGg	atctGGACTTGGAGGGTCg	NR_026995	RAPGEF4-AS1
Ehi-miR-200	157	-25.28	gtTCCCGGAACCTTCCAGg	atAGGTCTAAGGAAGGTCc	NR_110459	HAGLR
Ehi-miR-200	157	-25.28	gtTCCCGGAACCTTCCAGg	atAGGTCTAAGGAAGGTCc	NR_110458	HAGLR
Ehi-miR-200	157	-25.28	gtTCCCGGAACCTTCCAGg	atAGGTCTAAGGAAGGTCc	NR_110462	HAGLR
Ehi-miR-200	157	-25.28	gtTCCCGGAACCTTCCAGg	atAGGTCTAAGGAAGGTCc	NR_033979	HAGLR
Ehi-miR-200	157	-25.28	gtTCCCGGAACCTTCCAGg	atAGGTCTAAGGAAGGTCc	NR_110464	HAGLR
Ehi-miR-200	157	-25.28	gtTCCCGGAACCTTCCAGg	atAGGTCTAAGGAAGGTCc	NR_110463	HAGLR
Ehi-miR-200	157	-25.28	gtTCCCGGAACCTTCCAGg	atAGGTCTAAGGAAGGTCc	NR_110466	HAGLR
Ehi-miR-200	157	-25.28	gtTCCCGGAACCTTCCAGg	atAGGTCTAAGGAAGGTCc	NR_110467	HAGLR
Ehi-miR-200	157	-25.28	gtTCCCGGAACCTTCCAGg	atAGGTCTAAGGAAGGTCc	NR_110465	HAGLR
Ehi-miR-200	157	-25.28	gtTCCCGGAACCTTCCAGg	atAGGTCTAAGGAAGGTCc	NR_110460	HAGLR
Ehi-miR-200	157	-25.28	gtTCCCGGAACCTTCCAGg	atAGGTCTAAGGAAGGTCc	NR_110461	HAGLR
Ehi-miR-200	157	-25.28	gtTCCCGGAACCTTCCAGg	atAGGTCTAAGGAAGGTCc	NR_110468	HAGLR
Ehi-miR-200	152	-20.06	gttccCGG-A-ACCTTCCAGg	catctGCCATCTGGAAGGTCa	NM_133378	TTN
Ehi-miR-200	152	-20.06	gttccCGG-A-ACCTTCCAGg	catctGCCATCTGGAAGGTCa	NM_003319	TTN
Ehi-miR-200	152	-20.06	gttccCGG-A-ACCTTCCAGg	catctGCCATCTGGAAGGTCa	NM_133432	TTN
Ehi-miR-200	152	-20.06	gttccCGG-A-ACCTTCCAGg	catctGCCATCTGGAAGGTCa	NM_133437	TTN
Ehi-miR-200	152	-20.06	gttccCGG-A-ACCTTCCAGg	catctGCCATCTGGAAGGTCa	NM_001267550	TTN
Ehi-miR-200	152	-20.06	gttccCGG-A-ACCTTCCAGg	catctGCCATCTGGAAGGTCa	NM_001256850	TTN
Ehi-miR-200	151	-17.94	gttcCCGGAACCTTCCAGg	tttaGGCAGTTGAAGGTCt	NM_005795	CALCRL
Ehi-miR-200	151	-17.94	gttcCCGGAACCTTCCAGg	tttaGGCAGTTGAAGGTCt	NM_001271751	CALCRL
Ehi-miR-200	154	-29.45	gttccCGGAACCTTCCAGg	cagatGCCTTGGGAGGTCt	NM_138395	MARS2
Ehi-miR-200	153	-15.55	gttcccGGAACCTTCCAGg	cccataCTTTTGAAGGTCa	NM_001204	BMPR2
Ehi-miR-200	152	-22.69	gtTCCCGGAA--CCTTCCAGg	gaAGGAGTTTAGGGAAGGTCg	NM_020923	ZDBF2
Ehi-miR-200	152	-22.69	gtTCCCGGAA--CCTTCCAGg	gaAGGAGTTTAGGGAAGGTCg	NM_001285549	ZDBF2
Ehi-miR-200	152	-20.82	gttcccGGA--ACCTTCCAGg	ttggatCCTGGTGGAAGGTCt	NM_001309516	PTH2R
Ehi-miR-200	152	-20.82	gttcccGGA--ACCTTCCAGg	ttggatCCTGGTGGAAGGTCt	NM_005048	PTH2R
Ehi-miR-200	157	-20.91	gtTCCCGGAACCTTCCAGg	tgAGGCTCAAGGAAGGTCa	NR_034176	RUFY4
Ehi-miR-200	165	-25.4	gtTCCCGGAACCTTCCAGg	ttGGGACCCTGGAAGGTCt	NM_001302545	AAMP
Ehi-miR-200	165	-25.4	gtTCCCGGAACCTTCCAGg	ttGGGACCCTGGAAGGTCt	NM_001087	AAMP
Ehi-miR-200	155	-21.66	gttCCCGGAA---CCTTCCAGg	cgcGGGCATTTACGGAAGGTCg	NM_194302	CCDC108
Ehi-miR-200	169	-29.19	gtTCCCGGAACCTTCCAGg	tgAAGGCCCTGGAAGGTCc	NM_001199763	PTPRN
Ehi-miR-200	169	-29.19	gtTCCCGGAACCTTCCAGg	tgAAGGCCCTGGAAGGTCc	NM_002846	PTPRN
Ehi-miR-200	169	-29.19	gtTCCCGGAACCTTCCAGg	tgAAGGCCCTGGAAGGTCc	NM_001199764	PTPRN
Ehi-miR-200	153	-15.7	gttcccGGAACCTTCCAGg	cccaatTCTTCGAAGGTCt	NM_001191037	PSMD1
Ehi-miR-200	153	-15.7	gttcccGGAACCTTCCAGg	cccaatTCTTCGAAGGTCt	NR_034059	PSMD1
Ehi-miR-200	153	-15.7	gttcccGGAACCTTCCAGg	cccaatTCTTCGAAGGTCt	NM_002807	PSMD1
Ehi-miR-200	152	-27.13	gtTCCCGG----AACCTTCCAGg	ggGGGGCCAAGGTGGGAAGGTCa	NR_024079	LINC00471
Ehi-miR-200	172	-31.46	gtTCCCGGA--ACCTTCCAGg	acAGGGCCTCCTGGAAGGTCt	NM_006056	NMUR1
Ehi-miR-200	153	-20.22	gttcccGGAACCTTCCAGg	ttccctTCCTGGAAGGTCa	NR_033308	RAB17
Ehi-miR-200	153	-20.22	gttcccGGAACCTTCCAGg	ttccctTCCTGGAAGGTCa	NM_022449	RAB17
Ehi-miR-200	152	-22.53	gtTCCC--GGAACCTTCCAGg	ggGGGGCCCCTCTGAAGGTCg	NR_037809	LINC01107
Ehi-miR-200	151	-25.63	gttcCCGGAACCTTCCAGg	aggaGGACTTGGAGGGTCt	NM_002081	GPC1
Ehi-miR-200	159	-24.99	gttcCCGGAACCTTCCAGg	cccaGGCCCGGGAAGGTCg	NR_103792	CAPN10-AS1
Ehi-miR-200	156	-24.78	gttcccGGA-ACCTTCCAGg	tctgcaCCTCTGGAAGGTCc	NM_023085	CAPN10
Ehi-miR-200	159	-24	gttcCCGGAACCTTCCAGg	ttgaGGCCCAGGAAGGTCa	NM_182760	SUMF1
Ehi-miR-200	159	-24	gttcCCGGAACCTTCCAGg	ttgaGGCCCAGGAAGGTCa	NM_001164675	SUMF1
Ehi-miR-200	159	-24	gttcCCGGAACCTTCCAGg	ttgaGGCCCAGGAAGGTCa	NM_001164674	SUMF1
Ehi-miR-200	151	-23.07	gtTCCCGGAACCTTCCAGg	caAAGG-TTCGGAAGGTCc	NM_003670	BHLHE40
Ehi-miR-200	151	-34.16	gtTCC-CGG-AACCTTCCAGg	caAGGAGCCGTTGGAGGGTCc	NM_018184	ARL8B
Ehi-miR-200	151	-20.11	gtTCCCGGA-A-CCTTCCAGg	ctAGCACCTGTCGGAAGGTCa	NM_001198793	ARPC4-TTLL3
Ehi-miR-200	151	-20.11	gtTCCCGGA-A-CCTTCCAGg	ctAGCACCTGTCGGAAGGTCa	NM_001025930	TTLL3
Ehi-miR-200	151	-20.11	gtTCCCGGA-A-CCTTCCAGg	ctAGCACCTGTCGGAAGGTCa	NR_037162	TTLL3
Ehi-miR-200	151	-17.95	gtTCCCGGAACCTTCCAGg	ttAGCGTC-AGGAAGGTCa	NM_207351	PRRT3
Ehi-miR-200	152	-23.75	gttcccGGAAC-CTTCCAGg	gggactCTTTGTGAAGGTCc	NM_018462	BRK1
Ehi-miR-200	152	-18.68	gttCCCGGAACCTTCCAGg	gatGCGCTCTTGAAGGTCc	NM_001683	ATP2B2
Ehi-miR-200	152	-18.68	gttCCCGGAACCTTCCAGg	gatGCGCTCTTGAAGGTCc	NM_001001331	ATP2B2
Ehi-miR-200	160	-22.65	gtTCCCGGAA--CCTTCCAGg	acAGGATCTTGCGGAAGGTCa	NM_138807	TAMM41
Ehi-miR-200	160	-22.65	gtTCCCGGAA--CCTTCCAGg	acAGGATCTTGCGGAAGGTCa	NM_001284401_1	TAMM41
Ehi-miR-200	160	-22.65	gtTCCCGGAA--CCTTCCAGg	acAGGATCTTGCGGAAGGTCa	NR_104314	TAMM41
Ehi-miR-200	155	-22.81	gttCCCGGAAC-CTTCCAGg	cacGGGGCTGGAGAAGGTCa	NM_024923	NUP210
Ehi-miR-200	156	-20.68	gtTCCCG--GAACCTTCCAGg	tcAGGTCCACTGGGAAGGTCg	NR_103507	SLC6A6
Ehi-miR-200	156	-20.68	gtTCCCG--GAACCTTCCAGg	tcAGGTCCACTGGGAAGGTCg	NM_001134367	SLC6A6
Ehi-miR-200	156	-20.68	gtTCCCG--GAACCTTCCAGg	tcAGGTCCACTGGGAAGGTCg	NM_003043	SLC6A6
Ehi-miR-200	153	-18.67	gttcccGGAACCTTCCAGg	ggtgtaCTTGGGAAGGTCg	NM_001131010	SATB1
Ehi-miR-200	153	-18.67	gttcccGGAACCTTCCAGg	ggtgtaCTTGGGAAGGTCg	NM_002971	SATB1
Ehi-miR-200	153	-18.67	gttcccGGAACCTTCCAGg	ggtgtaCTTGGGAAGGTCg	NM_001195470	SATB1
Ehi-miR-200	156	-19.55	gttcccgGAACCTTCCAGg	tcctccgTTTGGAAGGTCt	NM_001128176	THRB
Ehi-miR-200	156	-19.55	gttcccgGAACCTTCCAGg	tcctccgTTTGGAAGGTCt	NM_001128177	THRB
Ehi-miR-200	156	-19.55	gttcccgGAACCTTCCAGg	tcctccgTTTGGAAGGTCt	NM_000461	THRB
Ehi-miR-200	156	-19.55	gttcccgGAACCTTCCAGg	tcctccgTTTGGAAGGTCt	NM_001252634	THRB
Ehi-miR-200	152	-19.77	gttCCCGGAACCTTCCAGg	tttGGATGGTGGAAGGTCt	NM_003242	TGFBR2
Ehi-miR-200	152	-19.77	gttCCCGGAACCTTCCAGg	tttGGATGGTGGAAGGTCt	NM_001024847	TGFBR2
Ehi-miR-200	153	-18.29	gttcccGGAACCTTCCAGg	tcataaTCTAGGAAGGTCa	NM_033403	DCLK3
Ehi-miR-200	153	-25.68	gtTC-CCGGAACCTTCCAGg	tgAGAGGCCT--GAAGGTCc	NR_028389	ACVR2B-AS1
Ehi-miR-200	151	-16.72	gtTCCCGGAACCTTCCAGg	caATGATCTT-GAAGGTCa	NM_000335	SCN5A
Ehi-miR-200	151	-16.72	gtTCCCGGAACCTTCCAGg	caATGATCTT-GAAGGTCa	NM_001099404	SCN5A
Ehi-miR-200	151	-16.72	gtTCCCGGAACCTTCCAGg	caATGATCTT-GAAGGTCa	NM_001099405	SCN5A
Ehi-miR-200	151	-16.72	gtTCCCGGAACCTTCCAGg	caATGATCTT-GAAGGTCa	NM_001160161	SCN5A
Ehi-miR-200	151	-16.72	gtTCCCGGAACCTTCCAGg	caATGATCTT-GAAGGTCa	NM_001160160	SCN5A
Ehi-miR-200	151	-16.72	gtTCCCGGAACCTTCCAGg	caATGATCTT-GAAGGTCa	NM_198056	SCN5A
Ehi-miR-200	153	-19.12	gttcccGGAACCTTCCAGg	aattttCTCTGGAAGGTCa	NM_001293307	SCN10A
Ehi-miR-200	153	-19.12	gttcccGGAACCTTCCAGg	aattttCTCTGGAAGGTCa	NM_001293306	SCN10A
Ehi-miR-200	153	-19.12	gttcccGGAACCTTCCAGg	aattttCTCTGGAAGGTCa	NM_006514	SCN10A
Ehi-miR-200	154	-25.62	gtTCCCGGAACCTTCCAGg	gaAGGG--ATGGAAGGTCt	NM_001098209	CTNNB1
Ehi-miR-200	154	-25.62	gtTCCCGGAACCTTCCAGg	gaAGGG--ATGGAAGGTCt	NM_001098210	CTNNB1
Ehi-miR-200	154	-25.62	gtTCCCGGAACCTTCCAGg	gaAGGG--ATGGAAGGTCt	NM_001904	CTNNB1
Ehi-miR-200	154	-21.89	gttccCGGAACCTTCCAGg	gttctGCCCGGGAAGGTCa	NM_001251882	VIPR1
Ehi-miR-200	154	-21.89	gttccCGGAACCTTCCAGg	gttctGCCCGGGAAGGTCa	NM_001251885	VIPR1
Ehi-miR-200	154	-21.89	gttccCGGAACCTTCCAGg	gttctGCCCGGGAAGGTCa	NM_004624	VIPR1
Ehi-miR-200	154	-21.89	gttccCGGAACCTTCCAGg	gttctGCCCGGGAAGGTCa	NM_001251884	VIPR1
Ehi-miR-200	154	-21.89	gttccCGGAACCTTCCAGg	gttctGCCCGGGAAGGTCa	NM_001251883	VIPR1
Ehi-miR-200	156	-25.46	gttCCCGGAACCTTCCAGg	tctGGGCCAGTGAAGGTCc	NM_001256369	CCR9
Ehi-miR-200	156	-25.46	gttCCCGGAACCTTCCAGg	tctGGGCCAGTGAAGGTCc	NM_006641	CCR9
Ehi-miR-200	156	-25.46	gttCCCGGAACCTTCCAGg	tctGGGCCAGTGAAGGTCc	NM_031200	CCR9
Ehi-miR-200	158	-24.93	gtTCC--CGGAACCTTCCAGg	gtAGGTAGCC-TGGAAGGTCa	NR_033815	ALS2CL
Ehi-miR-200	158	-24.93	gtTCC--CGGAACCTTCCAGg	gtAGGTAGCC-TGGAAGGTCa	NM_182775	ALS2CL
Ehi-miR-200	158	-24.93	gtTCC--CGGAACCTTCCAGg	gtAGGTAGCC-TGGAAGGTCa	NM_001190707	ALS2CL
Ehi-miR-200	158	-24.93	gtTCC--CGGAACCTTCCAGg	gtAGGTAGCC-TGGAAGGTCa	NM_147129	ALS2CL
Ehi-miR-200	154	-22.25	gtTCCCGGAACCTTCCAGg	ggAGGGCAT--GAAGGTCt	NM_001304482	PTPN23
Ehi-miR-200	154	-22.25	gtTCCCGGAACCTTCCAGg	ggAGGGCAT--GAAGGTCt	NM_015466	PTPN23
Ehi-miR-200	153	-20.72	gttcCCGGAACCTTCCAGg	tggtGGCCGT-GAAGGTCa	NM_134263	SLC26A6
Ehi-miR-200	153	-20.72	gttcCCGGAACCTTCCAGg	tggtGGCCGT-GAAGGTCa	NM_134426	SLC26A6
Ehi-miR-200	153	-20.72	gttcCCGGAACCTTCCAGg	tggtGGCCGT-GAAGGTCa	NM_001040454	SLC26A6
Ehi-miR-200	153	-20.72	gttcCCGGAACCTTCCAGg	tggtGGCCGT-GAAGGTCa	NM_001281732	SLC26A6
Ehi-miR-200	153	-20.72	gttcCCGGAACCTTCCAGg	tggtGGCCGT-GAAGGTCa	NM_022911	SLC26A6
Ehi-miR-200	153	-20.72	gttcCCGGAACCTTCCAGg	tggtGGCCGT-GAAGGTCa	NM_001281733	SLC26A6
Ehi-miR-200	152	-17.86	gttccCGGAACCTTCCAGg	gaaatGTCTT-GAAGGTCa	NM_002292	LAMB2
Ehi-miR-200	155	-32.63	gtTCCCGGAACCTTCCAGg	cgAGGG-CAGGGAAGGTCc	NM_178173	CCDC36
Ehi-miR-200	155	-32.63	gtTCCCGGAACCTTCCAGg	cgAGGG-CAGGGAAGGTCc	NM_001135197	CCDC36
Ehi-miR-200	159	-32.78	gttcCCGGAACCTTCCAGg	ggccGGCCTTGGGAGGTCc	NM_032316	NICN1
Ehi-miR-200	169	-30.2	gtTCCCGGAACCTTCCAGg	tcAGGGCCGCGGAAGGTCt	NM_033159	HYAL1
Ehi-miR-200	169	-30.2	gtTCCCGGAACCTTCCAGg	tcAGGGCCGCGGAAGGTCt	NM_153282	HYAL1
Ehi-miR-200	169	-30.2	gtTCCCGGAACCTTCCAGg	tcAGGGCCGCGGAAGGTCt	NM_153281	HYAL1
Ehi-miR-200	169	-30.2	gtTCCCGGAACCTTCCAGg	tcAGGGCCGCGGAAGGTCt	NR_047690	HYAL1
Ehi-miR-200	152	-19.93	gtTCCCGGAAC-CTTCCAGg	ggAGCGGATTGTGAAGGTCa	NM_015512	DNAH1
Ehi-miR-200	157	-22.76	gtTCCCGGAACCTTCCAGg	agGGGGTTCTTGAAGGTCa	NM_001166449	ITIH4
Ehi-miR-200	157	-22.76	gtTCCCGGAACCTTCCAGg	agGGGGTTCTTGAAGGTCa	NM_002218	ITIH4
Ehi-miR-200	159	-20.13	gttcCCGGAACCTTCCAGg	cctcGGCCCTTGAAGGTCt	NM_001135055	TKT
Ehi-miR-200	159	-20.13	gttcCCGGAACCTTCCAGg	cctcGGCCCTTGAAGGTCt	NM_001064	TKT
Ehi-miR-200	159	-20.13	gttcCCGGAACCTTCCAGg	cctcGGCCCTTGAAGGTCt	NR_047580	TKT
Ehi-miR-200	159	-20.13	gttcCCGGAACCTTCCAGg	cctcGGCCCTTGAAGGTCt	NM_001258028	TKT
Ehi-miR-200	153	-17.06	gttcccGGAACCTTCCAGg	agccccTCTCGGAAGGTCg	NM_001164317	FLNB
Ehi-miR-200	153	-17.06	gttcccGGAACCTTCCAGg	agccccTCTCGGAAGGTCg	NM_001164318	FLNB
Ehi-miR-200	153	-17.06	gttcccGGAACCTTCCAGg	agccccTCTCGGAAGGTCg	NM_001164319	FLNB
Ehi-miR-200	153	-17.06	gttcccGGAACCTTCCAGg	agccccTCTCGGAAGGTCg	NM_001457	FLNB
Ehi-miR-200	151	-28.85	gttcCCGGAACCTTCCAGg	ctcaGGCCATGGGAGGTCc	NM_198463	C3orf67
Ehi-miR-200	151	-28.05	gttcCCGGAACCTTCCAgg	aggaGGTCTTGGAAGGTgc	NM_032682	FOXP1
Ehi-miR-200	151	-28.05	gttcCCGGAACCTTCCAgg	aggaGGTCTTGGAAGGTgc	NM_001244808	FOXP1
Ehi-miR-200	151	-28.05	gttcCCGGAACCTTCCAgg	aggaGGTCTTGGAAGGTgc	NM_001244816	FOXP1
Ehi-miR-200	151	-28.05	gttcCCGGAACCTTCCAgg	aggaGGTCTTGGAAGGTgc	NM_001244814	FOXP1
Ehi-miR-200	151	-28.05	gttcCCGGAACCTTCCAgg	aggaGGTCTTGGAAGGTgc	NM_001244815	FOXP1
Ehi-miR-200	151	-28.05	gttcCCGGAACCTTCCAgg	aggaGGTCTTGGAAGGTgc	NM_001244812	FOXP1
Ehi-miR-200	151	-28.05	gttcCCGGAACCTTCCAgg	aggaGGTCTTGGAAGGTgc	NM_001244813	FOXP1
Ehi-miR-200	151	-28.05	gttcCCGGAACCTTCCAgg	aggaGGTCTTGGAAGGTgc	NM_001244810	FOXP1
Ehi-miR-200	158	-18.51	gttccCGGAACCTTCCAGg	aagttGTCTTTGAAGGTCt	NM_000313	PROS1
Ehi-miR-200	154	-18.36	gttccCGGAACCTTCCAGg	cagctGCATTTGAAGGTCc	NM_014981	MYH15
Ehi-miR-200	157	-17.12	gtTCCCGGAACCTTCCAGg	aaAGAGCTGTTGAAGGTCa	NM_018189	DPPA4
Ehi-miR-200	162	-25.43	gtTCCCGGAACCTTCCAGg	ggAGGGC--TGGAAGGTCg	NM_001134437	PHLDB2
Ehi-miR-200	162	-25.43	gtTCCCGGAACCTTCCAGg	ggAGGGC--TGGAAGGTCg	NM_145753	PHLDB2
Ehi-miR-200	162	-25.43	gtTCCCGGAACCTTCCAGg	ggAGGGC--TGGAAGGTCg	NM_001134438	PHLDB2
Ehi-miR-200	162	-25.43	gtTCCCGGAACCTTCCAGg	ggAGGGC--TGGAAGGTCg	NM_001134439	PHLDB2
Ehi-miR-200	152	-22.89	gtTCCCGGA----ACCTTCCAGg	gtGGGGACTGAGCTGGAAGGTCa	NM_001190259	GCSAM
Ehi-miR-200	152	-22.89	gtTCCCGGA----ACCTTCCAGg	gtGGGGACTGAGCTGGAAGGTCa	NM_152785	GCSAM
Ehi-miR-200	152	-22.89	gtTCCCGGA----ACCTTCCAGg	gtGGGGACTGAGCTGGAAGGTCa	NM_001190260	GCSAM
Ehi-miR-200	160	-26.39	gtTCCCGGA--ACCTTCCAGg	ccATGGTCTTCTGGAAGGTCc	NM_001004196	CD200
Ehi-miR-200	160	-26.39	gtTCCCGGA--ACCTTCCAGg	ccATGGTCTTCTGGAAGGTCc	NM_005944	CD200
Ehi-miR-200	151	-23.51	gttcCCGGAACCTTCCAGg	tttcGTCCTTGGAGGGTCg	NM_181780	BTLA
Ehi-miR-200	155	-16.18	gttcCCGGAACCTTCCAGg	ctgtGCTCTTTGAAGGTCt	NM_003889	NR1I2
Ehi-miR-200	155	-16.18	gttcCCGGAACCTTCCAGg	ctgtGCTCTTTGAAGGTCt	NM_022002	NR1I2
Ehi-miR-200	152	-22.06	gttcCCGGAACCTTCCAGg	aggaGGCCT--GAAGGTCt	NM_000187	HGD
Ehi-miR-200	153	-31.84	gtTCCCGGAACCTTCCAGg	tcAGGGCACTGGGAGGTCc	NM_183357	ADCY5
Ehi-miR-200	153	-31.84	gtTCCCGGAACCTTCCAGg	tcAGGGCACTGGGAGGTCc	NM_001199642	ADCY5
Ehi-miR-200	153	-16.52	gttcCCGGAACCTTCCAGg	gacaGGCATT-GAAGGTCa	NR_046629	MYLK-AS2
Ehi-miR-200	156	-24.84	gtTCCCGGAA--CCTTCCAGg	aaGGGGCTTTTCAGAAGGTCa	NM_001024660	KALRN
Ehi-miR-200	156	-24.84	gtTCCCGGAA--CCTTCCAGg	aaGGGGCTTTTCAGAAGGTCa	NM_007064	KALRN
Ehi-miR-200	158	-23.71	gtTCCCGGAACCTTCCAGg	ggAGGGCTT--GAAGGTCa	NM_000373	UMPS
Ehi-miR-200	158	-23.71	gtTCCCGGAACCTTCCAGg	ggAGGGCTT--GAAGGTCa	NR_033434	UMPS
Ehi-miR-200	158	-23.71	gtTCCCGGAACCTTCCAGg	ggAGGGCTT--GAAGGTCa	NR_033437	UMPS
Ehi-miR-200	163	-28.79	gtTCCCGGAACCTTCCAGg	tgGGGGTC-TGGAAGGTCt	NM_178177	NMNAT3
Ehi-miR-200	163	-28.79	gtTCCCGGAACCTTCCAGg	tgGGGGTC-TGGAAGGTCt	NM_001200047	NMNAT3
Ehi-miR-200	156	-22	gtTCCCG--GAACCTTCCAGg	cgAGCGCAGCATGGAAGGTCa	NM_152282	PXYLP1
Ehi-miR-200	156	-22	gtTCCCG--GAACCTTCCAGg	cgAGCGCAGCATGGAAGGTCa	NM_001037172	PXYLP1
Ehi-miR-200	156	-22	gtTCCCG--GAACCTTCCAGg	cgAGCGCAGCATGGAAGGTCa	NM_001282728	PXYLP1
Ehi-miR-200	155	-19.35	gtTC-CCGGAAC-CTTCCAGg	atAGTGACTTTGAGAAGGTCt	NM_001080412	ZBTB38
Ehi-miR-200	154	-21.18	gtTCCCGGAACCTTCCAGg	aaAGAGCC--GGAAGGTCt	NM_013363	PCOLCE2
Ehi-miR-200	154	-23.28	gtTC-CCGGAACCTTCCAGg	ccAGTGGCCGT-GAAGGTCa	NM_001168280	WWTR1
Ehi-miR-200	154	-23.28	gtTC-CCGGAACCTTCCAGg	ccAGTGGCCGT-GAAGGTCa	NM_015472	WWTR1
Ehi-miR-200	154	-23.28	gtTC-CCGGAACCTTCCAGg	ccAGTGGCCGT-GAAGGTCa	NM_001168278	WWTR1
Ehi-miR-200	162	-22.17	gttccCGGAACCTTCCAGg	ctgtcGCCTAGGAAGGTCt	NR_037902	LOC100507537
Ehi-miR-200	161	-20.2	gtTCCCGGAACCTTCCAGg	atAGGCACTTTGAAGGTCa	NM_173084	TRIM59
Ehi-miR-200	151	-23.08	gtTCCCGGA-A-CCTTCCAGg	agATGGCCTATCAGAAGGTCc	NM_207015	NAALADL2
Ehi-miR-200	155	-17.89	gttcccggAACCTTCCAGg	aagtttagTTGGAAGGTCa	NR_126560	KCNMB2-AS1
Ehi-miR-200	155	-17.89	gttcccggAACCTTCCAGg	aagtttagTTGGAAGGTCa	NR_126561	KCNMB2-AS1
Ehi-miR-200	155	-19.11	gttCCCGGAAC-CTTCCAGg	tgtGGGACATGAGAAGGTCt	NM_015078	MCF2L2
Ehi-miR-200	153	-25.41	gtTCCCGGAACCTTCCAgg	ctGGGCCCTTGGAAGGTga	NM_033259	CAMK2N2
Ehi-miR-200	152	-25.42	gttCCCGGAACCTTCCAgg	tttGGGCCTAGGAAGGTag	NR_038322	MAP3K13
Ehi-miR-200	156	-30.7	gtTC-CCGGAACCTTCCAGg	tcAGTGGCTGGGGAAGGTCc	NM_001080745	DGKG
Ehi-miR-200	156	-30.7	gtTC-CCGGAACCTTCCAGg	tcAGTGGCTGGGGAAGGTCc	NM_001080744	DGKG
Ehi-miR-200	156	-30.7	gtTC-CCGGAACCTTCCAGg	tcAGTGGCTGGGGAAGGTCc	NM_001346	DGKG
Ehi-miR-200	154	-24.07	gttCCCGG--AAC--CTTCCAGg	cacGGGCCTTTTGCTGAAGGTCt	NM_173217	ST6GAL1
Ehi-miR-200	154	-24.07	gttCCCGG--AAC--CTTCCAGg	cacGGGCCTTTTGCTGAAGGTCt	NM_173216	ST6GAL1
Ehi-miR-200	154	-24.07	gttCCCGG--AAC--CTTCCAGg	cacGGGCCTTTTGCTGAAGGTCt	NM_003032	ST6GAL1
Ehi-miR-200	164	-22.61	gttCCCGGAACCTTCCAGg	cttGGGCCCTAGAAGGTCa	NM_001167931	IL1RAP
Ehi-miR-200	152	-23.22	gtTCCCGGAAC--CTTCCAGg	caATGGTGTTGGAGAAGGTCc	NM_025163	PIGZ
Ehi-miR-200	160	-33	gtTCCCGGAAC-----CTTCCAGg	atAGGGCCTTGGAGGAGAAGGTCc	NM_001011537	FYTTD1
Ehi-miR-200	160	-33	gtTCCCGGAAC-----CTTCCAGg	atAGGGCCTTGGAGGAGAAGGTCc	NM_032288	FYTTD1
Ehi-miR-200	160	-33	gtTCCCGGAAC-----CTTCCAGg	atAGGGCCTTGGAGGAGAAGGTCc	NR_027840	FYTTD1
Ehi-miR-200	151	-17.42	gtTCCCGGAACCTTCCAGg	gtAAGGTCAT-GAAGGTCa	NM_006651	CPLX1
Ehi-miR-200	155	-25.72	gtTCCCGGAACCTTCCAGg	tgAGGGCACT-GAAGGTCc	NM_001292016	TNIP2
Ehi-miR-200	155	-25.72	gtTCCCGGAACCTTCCAGg	tgAGGGCACT-GAAGGTCc	NM_001161527	TNIP2
Ehi-miR-200	155	-25.72	gtTCCCGGAACCTTCCAGg	tgAGGGCACT-GAAGGTCc	NM_024309	TNIP2
Ehi-miR-200	151	-24.26	gttcCCGGAACCTTCCAGg	ggctGGCCCTGGGAGGTCg	NM_198229	RGS12
Ehi-miR-200	151	-24.26	gttcCCGGAACCTTCCAGg	ggctGGCCCTGGGAGGTCg	NM_198227	RGS12
Ehi-miR-200	165	-30.67	gtTCCCGGAACCTTCCAGg	caGGGGCCCAGGAAGGTCg	NR_110005	LRPAP1
Ehi-miR-200	165	-30.67	gtTCCCGGAACCTTCCAGg	caGGGGCCCAGGAAGGTCg	NM_002337	LRPAP1
Ehi-miR-200	152	-23.51	gtTCCCGGAAC----CTTCCAGg	agAGGGCTGTGGCTTGAAGGTCa	NR_130740	FAM86EP
Ehi-miR-200	151	-28.74	gttcCCGGAACCTTCCAGg	tccaGGCCATGGAGGGTCc	NM_001166136	EVC2
Ehi-miR-200	151	-28.74	gttcCCGGAACCTTCCAGg	tccaGGCCATGGAGGGTCc	NM_147127	EVC2
Ehi-miR-200	154	-22.24	gtTCCCGGAACCTTCCAGg	agAGGGCAT--GAAGGTCt	NM_001145853	WFS1
Ehi-miR-200	154	-22.24	gtTCCCGGAACCTTCCAGg	agAGGGCAT--GAAGGTCt	NM_006005	WFS1
Ehi-miR-200	152	-33.23	gtTCCCGGA-ACCTTCCAGg	cgAGGGCCTGCGGGAGGTCt	NM_001014447	CPZ
Ehi-miR-200	152	-33.23	gtTCCCGGA-ACCTTCCAGg	cgAGGGCCTGCGGGAGGTCt	NM_003652	CPZ
Ehi-miR-200	152	-33.23	gtTCCCGGA-ACCTTCCAGg	cgAGGGCCTGCGGGAGGTCt	NM_001014448	CPZ
Ehi-miR-200	152	-20.74	gttcccgGAACCTTCCAGg	tgctctaCCTGGAAGGTCa	NM_053042	ZNF518B
Ehi-miR-200	157	-20.81	gttccCGG-AACCTTCCAGg	ctccaGCTGTTGGAAGGTCt	NM_001135171	C1QTNF7
Ehi-miR-200	154	-24.03	gtTCCCGGAACCTTCCAGg	caAGGG--TTTGAAGGTCt	NM_004787	SLIT2
Ehi-miR-200	154	-24.03	gtTCCCGGAACCTTCCAGg	caAGGG--TTTGAAGGTCt	NM_001289135	SLIT2
Ehi-miR-200	154	-24.03	gtTCCCGGAACCTTCCAGg	caAGGG--TTTGAAGGTCt	NM_001289136	SLIT2
Ehi-miR-200	160	-29.13	gttCCCGGAACCTTCCAGg	agtGGGCTCGGGAAGGTCc	NM_001145432	SMIM20
Ehi-miR-200	161	-21.45	gtTCCCGGAACCTTCCAGg	gcAGGTCCTCAGAAGGTCt	NR_037969	SRD5A3-AS1
Ehi-miR-200	162	-20.54	gttccCGGAACCTTCCAGg	cgtaaGCATTGGAAGGTCa	NM_015236	ADGRL3
Ehi-miR-200	164	-22.36	gttCCCGGAACCTTCCAGg	cacGTGCCCTGGAAGGTCg	NM_001812	CENPC
Ehi-miR-200	161	-27.08	gtTCCCGGAACCTTCCAGg	agGGGGTGGTGGAAGGTCt	NM_002092	GRSF1
Ehi-miR-200	161	-27.08	gtTCCCGGAACCTTCCAGg	agGGGGTGGTGGAAGGTCt	NM_001098477	GRSF1
Ehi-miR-200	153	-26.5	gtTCCCGGAACCTTCCAGg	taGGGGCTCCAGAAGGTCc	NM_194282	LIN54
Ehi-miR-200	153	-26.5	gtTCCCGGAACCTTCCAGg	taGGGGCTCCAGAAGGTCc	NM_001288996	LIN54
Ehi-miR-200	153	-26.5	gtTCCCGGAACCTTCCAGg	taGGGGCTCCAGAAGGTCc	NR_110254	LIN54
Ehi-miR-200	153	-26.5	gtTCCCGGAACCTTCCAGg	taGGGGCTCCAGAAGGTCc	NR_110253	LIN54
Ehi-miR-200	153	-26.5	gtTCCCGGAACCTTCCAGg	taGGGGCTCCAGAAGGTCc	NM_001115008	LIN54
Ehi-miR-200	156	-19.47	gttcccgGAACCTTCCAGg	aaaattgTTTGGAAGGTCa	NM_001263	CDS1
Ehi-miR-200	151	-21.84	gtTCC-CGGA-ACCTTCCAGg	tcAGGCACATGTGGAAGGTCa	NM_014991	WDFY3
Ehi-miR-200	153	-27.34	gtTCCCGGAACCTTCCAGg	ccAGGGGCTCGGAGGGTCg	NM_144645	C4orf36
Ehi-miR-200	152	-20.03	gtTCCCGGAAC---CTTCCAGg	acAGGAACTTGTAAGAAGGTCa	NM_001510	GRID2
Ehi-miR-200	152	-20.03	gtTCCCGGAAC---CTTCCAGg	acAGGAACTTGTAAGAAGGTCa	NM_001286838	GRID2
Ehi-miR-200	165	-28.16	gtTCCCGGAACCTTCCAGg	gtGGTGTTTTGGAAGGTCc	NM_001128430	SMARCAD1
Ehi-miR-200	152	-18.32	gttcccgGAACCTTCCAGg	tgccctaCTTTGAAGGTCc	NM_020159	SMARCAD1
Ehi-miR-200	152	-18.32	gttcccgGAACCTTCCAGg	tgccctaCTTTGAAGGTCc	NM_001128429	SMARCAD1
Ehi-miR-200	152	-18.32	gttcccgGAACCTTCCAGg	tgccctaCTTTGAAGGTCc	NR_045644	SMARCAD1
Ehi-miR-200	152	-18.32	gttcccgGAACCTTCCAGg	tgccctaCTTTGAAGGTCc	NM_001254949	SMARCAD1
Ehi-miR-200	156	-19.47	gttcccgGAACCTTCCAGg	gtgaaagTTTGGAAGGTCa	NM_001011513	PDLIM5
Ehi-miR-200	156	-19.47	gttcccgGAACCTTCCAGg	gtgaaagTTTGGAAGGTCa	NM_001256425	PDLIM5
Ehi-miR-200	156	-19.47	gttcccgGAACCTTCCAGg	gtgaaagTTTGGAAGGTCa	NM_001256426	PDLIM5
Ehi-miR-200	156	-19.47	gttcccgGAACCTTCCAGg	gtgaaagTTTGGAAGGTCa	NM_001256427	PDLIM5
Ehi-miR-200	156	-19.47	gttcccgGAACCTTCCAGg	gtgaaagTTTGGAAGGTCa	NM_001256428	PDLIM5
Ehi-miR-200	156	-19.47	gttcccgGAACCTTCCAGg	gtgaaagTTTGGAAGGTCa	NM_006457	PDLIM5
Ehi-miR-200	151	-21.06	gttcCCGGAACCTTCCAGg	aggaGGAGTTTGAAGGTCc	NM_003728	UNC5C
Ehi-miR-200	151	-18.01	gttcccGGAACCTTCCAGg	gcatttCCTT-GAAGGTCt	NR_027474	ETNPPL
Ehi-miR-200	151	-18.01	gttcccGGAACCTTCCAGg	gcatttCCTT-GAAGGTCt	NR_027475	ETNPPL
Ehi-miR-200	151	-18.01	gttcccGGAACCTTCCAGg	gcatttCCTT-GAAGGTCt	NM_031279	ETNPPL
Ehi-miR-200	151	-18.01	gttcccGGAACCTTCCAGg	gcatttCCTT-GAAGGTCt	NM_001146590	ETNPPL
Ehi-miR-200	151	-18.01	gttcccGGAACCTTCCAGg	gcatttCCTT-GAAGGTCt	NM_001146627	ETNPPL
Ehi-miR-200	161	-29.01	gtTCCCGGAACCTTCCAGg	atAGGGCCTAGGAAGGTTt	NM_172128	CAMK2D
Ehi-miR-200	161	-29.01	gtTCCCGGAACCTTCCAGg	atAGGGCCTAGGAAGGTTt	NM_172127	CAMK2D
Ehi-miR-200	161	-29.01	gtTCCCGGAACCTTCCAGg	atAGGGCCTAGGAAGGTTt	NM_001221	CAMK2D
Ehi-miR-200	154	-21.83	gttcCCGGAAC--CTTCCAGg	atgaGGCCTGGAAGAAGGTCt	NM_004784	NDST3
Ehi-miR-200	153	-16.29	gtTCCCGGAACCTTCCAGg	taAAGAACTTTGAAGGTCa	NM_001128933	SYNPO2
Ehi-miR-200	154	-23.41	gttcCCGGAAC-CTTCCAGg	ggtaGGTCTGGTGAAGGTCc	NM_001237	CCNA2
Ehi-miR-200	151	-22.41	gtTCCCGGAACCTTCCAGg	ccGGCGCC-GGGAAGGTCa	NM_001130698	TRPC3
Ehi-miR-200	155	-23.74	gtTCCCGG--AA-CCTTCCAGg	acAGGGACTGTTAGGAAGGTCa	NM_199327	SPRY1
Ehi-miR-200	155	-23.74	gtTCCCGG--AA-CCTTCCAGg	acAGGGACTGTTAGGAAGGTCa	NM_001258038	SPRY1
Ehi-miR-200	155	-23.74	gtTCCCGG--AA-CCTTCCAGg	acAGGGACTGTTAGGAAGGTCa	NM_001258039	SPRY1
Ehi-miR-200	155	-23.74	gtTCCCGG--AA-CCTTCCAGg	acAGGGACTGTTAGGAAGGTCa	NM_005841	SPRY1
Ehi-miR-200	151	-18.49	gttCCCGGAAC-CTTCCAGg	aatGGAGTTTGAGAAGGTCt	NR_027105	LINC01091
Ehi-miR-200	153	-17.78	gttccCGGAA-CCTTCCAGg	tatatGCCTTCCGAAGGTCa	NM_020337	ANKRD50
Ehi-miR-200	153	-17.78	gttccCGGAA-CCTTCCAGg	tatatGCCTTCCGAAGGTCa	NM_001167882	ANKRD50
Ehi-miR-200	159	-28.86	gtTCCC---GGA-ACCTTCCAGg	tcAGGGTGACCTCTGGAAGGTCt	NM_032547	SCOC
Ehi-miR-200	151	-18.08	gtTCCCGGAACCTTCCAGg	gaATGATC-TGGAAGGTCt	NM_001168235	FREM3
Ehi-miR-200	155	-21.43	gtTCCCGGAACCTTCCAGg	gcATGG-CTGGGAAGGTCt	NM_198682	GYPE
Ehi-miR-200	151	-16.45	gttcCCGGAACCTTCCAGg	tcctGGAGTTTGAAGGTCa	NR_038331	LINC01095
Ehi-miR-200	153	-22.96	gtTCCCGGAACCTTCCAGg	agAGTGGAGTGGAAGGTCt	NM_001957	EDNRA
Ehi-miR-200	153	-22.96	gtTCCCGGAACCTTCCAGg	agAGTGGAGTGGAAGGTCt	NR_045958	EDNRA
Ehi-miR-200	153	-22.96	gtTCCCGGAACCTTCCAGg	agAGTGGAGTGGAAGGTCt	NM_001166055	EDNRA
Ehi-miR-200	153	-22.96	gtTCCCGGAACCTTCCAGg	agAGTGGAGTGGAAGGTCt	NM_001256283	EDNRA
Ehi-miR-200	159	-18.57	gttcCCGGAACCTTCCAGg	ccccGACCTTTGAAGGTCt	NM_032136	TKTL2
Ehi-miR-200	152	-17.29	gttcccgGAACCTTCCAGg	ctcccagCTTTGAAGGTCt	NM_012180	FBXO8
Ehi-miR-200	152	-17.29	gttcccgGAACCTTCCAGg	ctcccagCTTTGAAGGTCt	NM_001040157	CEP44
Ehi-miR-200	152	-17.29	gttcccgGAACCTTCCAGg	ctcccagCTTTGAAGGTCt	NM_001145314	CEP44
Ehi-miR-200	153	-25.58	gtTCCCGGAACCTTCCAGg	gtGGGGTATTGGAGGGTCa	NM_001270771	SORBS2
Ehi-miR-200	153	-25.58	gtTCCCGGAACCTTCCAGg	gtGGGGTATTGGAGGGTCa	NM_021069	SORBS2
Ehi-miR-200	153	-25.58	gtTCCCGGAACCTTCCAGg	gtGGGGTATTGGAGGGTCa	NM_001145671	SORBS2
Ehi-miR-200	153	-25.58	gtTCCCGGAACCTTCCAGg	gtGGGGTATTGGAGGGTCa	NM_001145673	SORBS2
Ehi-miR-200	153	-25.58	gtTCCCGGAACCTTCCAGg	gtGGGGTATTGGAGGGTCa	NM_001145674	SORBS2
Ehi-miR-200	153	-25.58	gtTCCCGGAACCTTCCAGg	gtGGGGTATTGGAGGGTCa	NM_001145675	SORBS2
Ehi-miR-200	153	-25.58	gtTCCCGGAACCTTCCAGg	gtGGGGTATTGGAGGGTCa	NM_001145672	SORBS2
Ehi-miR-200	153	-25.58	gtTCCCGGAACCTTCCAGg	gtGGGGTATTGGAGGGTCa	NM_001145670	SORBS2
Ehi-miR-200	153	-25.58	gtTCCCGGAACCTTCCAGg	gtGGGGTATTGGAGGGTCa	NM_003603	SORBS2
Ehi-miR-200	162	-26.68	gttcCCGG-AACCTTCCAGg	atgtGGCTGTTGGAAGGTCc	NM_005245	FAT1
Ehi-miR-200	151	-23.9	gttCCCGGAAC----CTTCCAGg	cacGGGCCTGGAAATGAAGGTCt	NM_052909	PLEKHG4B
Ehi-miR-200	158	-24.15	gttcCCG-GAACCTTCCAGg	cgttGGCACTGGGAAGGTCa	NM_001294332	SDHA
Ehi-miR-200	158	-24.15	gttcCCG-GAACCTTCCAGg	cgttGGCACTGGGAAGGTCa	NM_004168	SDHA
Ehi-miR-200	154	-23.53	gtTCCCGGAACCTTCCAGg	ggGGGGTCT--GAAGGTCa	NM_001044	SLC6A3
Ehi-miR-200	153	-20.22	gttcccGGAACCTTCCAGg	ttttctTCCTGGAAGGTCa	NM_001145161	UBE2QL1
Ehi-miR-200	152	-23.51	gttcCCGGAACCTTCCAGg	cctaGGC--TGGAAGGTCc	NR_104625	LOC101929505
Ehi-miR-200	161	-27.09	gtTCCCGGAACCTTCCAGg	cgAGGGACCAGGAAGGTCa	NM_001204376	NPR3
Ehi-miR-200	153	-25.17	gttcCCGGAACCTTCCAGg	ttctGGCC-AGGAAGGTCc	NM_000949	PRLR
Ehi-miR-200	153	-25.17	gttcCCGGAACCTTCCAGg	ttctGGCC-AGGAAGGTCc	NM_001204314	PRLR
Ehi-miR-200	152	-18.53	gttCCCGGAACCTTCCAGg	aatGAGTCCCGGAAGGTCa	NM_144722	SPEF2
Ehi-miR-200	163	-26.08	gtTCCCGG-AAC-CTTCCAGg	tcAGGGTCATTGAGAAGGTCa	NM_133433	NIPBL
Ehi-miR-200	157	-23.16	gttcccGGAACCTTCCAGg	gagataTTTTGGAAGGTCc	NM_006251	PRKAA1
Ehi-miR-200	157	-23.16	gttcccGGAACCTTCCAGg	gagataTTTTGGAAGGTCc	NM_206907	PRKAA1
Ehi-miR-200	161	-21.18	gtTCCCGGAACCTTCCAGg	gcATGTCCTTAGAAGGTCc	NM_000587	C7
Ehi-miR-200	157	-19.52	gttcccGGAACCTTCCAGg	cactacTTTTGGAAGGTCt	NM_197941	ADAMTS6
Ehi-miR-200	152	-23.36	gttccCGGAACCTTCCAGg	gaccaGTC-TGGAAGGTCc	NM_001015891	AK6
Ehi-miR-200	152	-23.36	gttccCGGAACCTTCCAGg	gaccaGTC-TGGAAGGTCc	NM_001015892	TAF9
Ehi-miR-200	152	-23.36	gttccCGGAACCTTCCAGg	gaccaGTC-TGGAAGGTCc	NM_133342	RAD17
Ehi-miR-200	152	-17.94	gttccCGGAACCTTCCAGg	gaataGTCTT-GAAGGTCt	NM_001278622_1	RAD17
Ehi-miR-200	151	-17.2	gtTCCCGGAACCTTCCAGg	ccACGGCTCT-GAAGGTCt	NM_004536_4	NAIP
Ehi-miR-200	151	-17.2	gtTCCCGGAACCTTCCAGg	ccACGGCTCT-GAAGGTCt	NM_022892_4	NAIP
Ehi-miR-200	151	-17.2	gtTCCCGGAACCTTCCAGg	ccACGGCTCT-GAAGGTCt	NM_022892_3	NAIP
Ehi-miR-200	151	-17.2	gtTCCCGGAACCTTCCAGg	ccACGGCTCT-GAAGGTCt	NM_004536_3	NAIP
Ehi-miR-200	160	-24.46	gttCCCGGAACCTTCCAGg	ctcGGGTACTGGAAGGTCt	NM_152625	ZNF366
Ehi-miR-200	151	-27.23	gttcCCGGAACCTTCCAGg	cggtGGCAAGGGAAGGTCc	NM_001256576	ENC1
Ehi-miR-200	151	-27.23	gttcCCGGAACCTTCCAGg	cggtGGCAAGGGAAGGTCc	NM_001256574	ENC1
Ehi-miR-200	151	-27.23	gttcCCGGAACCTTCCAGg	cggtGGCAAGGGAAGGTCc	NM_001256575	ENC1
Ehi-miR-200	151	-27.23	gttcCCGGAACCTTCCAGg	cggtGGCAAGGGAAGGTCc	NM_003633	ENC1
Ehi-miR-200	152	-19.28	gttcccGGA-ACCTTCCAGg	acaattCTTCTGGAAGGTCa	NM_001164443	ANKRD31
Ehi-miR-200	154	-20.26	gttccCGGAACCTTCCAGg	ggtcaGCCTGAGAAGGTCt	NM_014979	SV2C
Ehi-miR-200	154	-20.26	gttccCGGAACCTTCCAGg	ggtcaGCCTGAGAAGGTCt	NM_001297716	SV2C
Ehi-miR-200	153	-18.74	gttcCCGGAACCTTCCAGg	ttttGGCCAT-GAAGGTCa	NM_006909	RASGRF2
Ehi-miR-200	152	-19.81	gttcccGGA--ACCTTCCAGg	ttgaccCCTGCTGGAAGGTCt	NR_130914	LOC55338
Ehi-miR-200	153	-23.78	gtTCCCGGAACCTTCCAGg	ggAGGGCAGGAGAAGGTCa	NR_130929	LOC644285
Ehi-miR-200	152	-22.04	gttccCGGA-A-CCTTCCAGg	ttctaGCCTGTAGGAAGGTCt	NR_104670	LOC102467212
Ehi-miR-200	157	-22.66	gttccCGGAA--CCTTCCAGg	tgtcaGCCTTGGGGAAGGTCa	NM_001962	EFNA5
Ehi-miR-200	152	-17.14	gtTCCCGGAAC-CTTCCAGg	aaAAGCCCTAGTGAAGGTCa	NM_001127511	APC
Ehi-miR-200	152	-17.14	gtTCCCGGAAC-CTTCCAGg	aaAAGCCCTAGTGAAGGTCa	NM_000038	APC
Ehi-miR-200	152	-17.14	gtTCCCGGAAC-CTTCCAGg	aaAAGCCCTAGTGAAGGTCa	NM_001127510	APC
Ehi-miR-200	151	-26.84	gttcCCGGAACCTTCCAGg	tcgtGGCCTTTGAGGGTCc	NR_109879	SEMA6A-AS1
Ehi-miR-200	155	-25.77	gttCCCGG-AACCTTCCAGg	cttGGGCCAGAGGAAGGTCt	NM_001201377	ALDH7A1
Ehi-miR-200	155	-25.77	gttCCCGG-AACCTTCCAGg	cttGGGCCAGAGGAAGGTCt	NM_001182	ALDH7A1
Ehi-miR-200	155	-25.77	gttCCCGG-AACCTTCCAGg	cttGGGCCAGAGGAAGGTCt	NM_001202404	ALDH7A1
Ehi-miR-200	157	-19.81	gttcccGGAACCTTCCAGg	gaccccTTTTGGAAGGTCt	NM_001258449	PKD2L2
Ehi-miR-200	157	-19.81	gttcccGGAACCTTCCAGg	gaccccTTTTGGAAGGTCt	NM_014386	PKD2L2
Ehi-miR-200	157	-19.81	gttcccGGAACCTTCCAGg	gaccccTTTTGGAAGGTCt	NM_001258448	PKD2L2
Ehi-miR-200	157	-19.81	gttcccGGAACCTTCCAGg	gaccccTTTTGGAAGGTCt	NM_001300921	PKD2L2
Ehi-miR-200	154	-25.57	gtTCCCGGAACCTTCCAGg	gaAGGGCAT--GAAGGTCc	NM_001945	HBEGF
Ehi-miR-200	151	-20.69	gttcCCGGAACCTTCCAGg	ttcaGGCCGCTGAAGGTCa	NM_194249	DND1
Ehi-miR-200	151	-28.32	gtTCCCGGAACCTTCCAGg	caAGGGTC-CAGAAGGTCc	NM_001079812	DIAPH1
Ehi-miR-200	151	-28.32	gtTCCCGGAACCTTCCAGg	caAGGGTC-CAGAAGGTCc	NM_005219	DIAPH1
Ehi-miR-200	152	-24.08	gttccCGGAACCTTCCAGg	cgaacGTC-TGGAAGGTCc	NM_016580	PCDH12
Ehi-miR-200	156	-21.77	gttcccGGAA-CCTTCCAGg	gagtaaCCTTGGGAAGGTCa	NM_001257206	FGF1
Ehi-miR-200	156	-21.77	gttcccGGAA-CCTTCCAGg	gagtaaCCTTGGGAAGGTCa	NM_001257211	FGF1
Ehi-miR-200	156	-21.77	gttcccGGAA-CCTTCCAGg	gagtaaCCTTGGGAAGGTCa	NM_001257212	FGF1
Ehi-miR-200	156	-21.77	gttcccGGAA-CCTTCCAGg	gagtaaCCTTGGGAAGGTCa	NM_033137	FGF1
Ehi-miR-200	156	-21.77	gttcccGGAA-CCTTCCAGg	gagtaaCCTTGGGAAGGTCa	NM_001257208	FGF1
Ehi-miR-200	156	-21.77	gttcccGGAA-CCTTCCAGg	gagtaaCCTTGGGAAGGTCa	NM_001257207	FGF1
Ehi-miR-200	156	-21.77	gttcccGGAA-CCTTCCAGg	gagtaaCCTTGGGAAGGTCa	NM_001257210	FGF1
Ehi-miR-200	156	-21.77	gttcccGGAA-CCTTCCAGg	gagtaaCCTTGGGAAGGTCa	NM_001257209	FGF1
Ehi-miR-200	156	-21.77	gttcccGGAA-CCTTCCAGg	gagtaaCCTTGGGAAGGTCa	NM_001257205	FGF1
Ehi-miR-200	156	-21.77	gttcccGGAA-CCTTCCAGg	gagtaaCCTTGGGAAGGTCa	NM_033136	FGF1
Ehi-miR-200	156	-21.77	gttcccGGAA-CCTTCCAGg	gagtaaCCTTGGGAAGGTCa	NM_001144892	FGF1
Ehi-miR-200	156	-21.77	gttcccGGAA-CCTTCCAGg	gagtaaCCTTGGGAAGGTCa	NM_000800	FGF1
Ehi-miR-200	156	-21.77	gttcccGGAA-CCTTCCAGg	gagtaaCCTTGGGAAGGTCa	NM_001144934	FGF1
Ehi-miR-200	156	-21.77	gttcccGGAA-CCTTCCAGg	gagtaaCCTTGGGAAGGTCa	NM_001144935	FGF1
Ehi-miR-200	151	-18.91	gtTCCCGGAACCTTCCAGg	gcAGAATC-TGGAAGGTCg	NM_001024947	YIPF5
Ehi-miR-200	151	-18.91	gtTCCCGGAACCTTCCAGg	gcAGAATC-TGGAAGGTCg	NM_001271732	YIPF5
Ehi-miR-200	155	-22.44	gtTCC--CGGAA-CCTTCCAGg	aaAGGCAGTTTTGGGAAGGTCt	NM_145001	STK32A
Ehi-miR-200	155	-22.44	gtTCC--CGGAA-CCTTCCAGg	aaAGGCAGTTTTGGGAAGGTCt	NM_001287740	STK32A
Ehi-miR-200	155	-22.44	gtTCC--CGGAA-CCTTCCAGg	aaAGGCAGTTTTGGGAAGGTCt	NM_001112724	STK32A
Ehi-miR-200	151	-24.41	gttcCCGGAACCTTCCAGg	agttGGGCAGGGAAGGTCa	NM_014228	SLC6A7
Ehi-miR-200	158	-27.53	gttCCCGGAACCTTCCAGg	cttGGGGC-TGGAAGGTCc	NM_001301063	NDST1
Ehi-miR-200	158	-27.53	gttCCCGGAACCTTCCAGg	cttGGGGC-TGGAAGGTCc	NM_001543	NDST1
Ehi-miR-200	152	-24.33	gtTCCCGGAA--CCTTCCAGg	tgGGGGCGATGGGGAAGGTCa	NM_133371	MYOZ3
Ehi-miR-200	152	-24.33	gtTCCCGGAA--CCTTCCAGg	tgGGGGCGATGGGGAAGGTCa	NM_001122853	MYOZ3
Ehi-miR-200	156	-21.25	gttcccGGA-ACCTTCCAGg	cagaccCCTCTGGAAGGTCt	NM_001447	FAT2
Ehi-miR-200	164	-26.4	gtTCCCG-GAACCTTCCAGg	agAGGGTACTGGGAAGGTCt	NM_001001343	FNDC9
Ehi-miR-200	154	-20.1	gttccCGGAACCTTCCAGg	gagtaGCCAAGGAAGGTCa	NM_012188	FOXI1
Ehi-miR-200	154	-20.1	gttccCGGAACCTTCCAGg	gagtaGCCAAGGAAGGTCa	NM_144769	FOXI1
Ehi-miR-200	158	-23.79	gttcCCGGA-ACCTTCCAGg	tgctGCCCTATGGAAGGTCc	NM_001034838	KCNIP1
Ehi-miR-200	158	-23.79	gttcCCGGA-ACCTTCCAGg	tgctGCCCTATGGAAGGTCc	NM_001278340	KCNIP1
Ehi-miR-200	158	-23.79	gttcCCGGA-ACCTTCCAGg	tgctGCCCTATGGAAGGTCc	NM_014592	KCNIP1
Ehi-miR-200	158	-23.79	gttcCCGGA-ACCTTCCAGg	tgctGCCCTATGGAAGGTCc	NM_001034837	KCNIP1
Ehi-miR-200	158	-23.79	gttcCCGGA-ACCTTCCAGg	tgctGCCCTATGGAAGGTCc	NM_001278339	KCNIP1
Ehi-miR-200	151	-21.83	gttcCCGGAACCTTCCAGg	ccctGCCCCAGGAAGGTCc	NM_153607	CREBRF
Ehi-miR-200	151	-21.83	gttcCCGGAACCTTCCAGg	ccctGCCCCAGGAAGGTCc	NM_001168393	CREBRF
Ehi-miR-200	151	-21.83	gttcCCGGAACCTTCCAGg	ccctGCCCCAGGAAGGTCc	NM_001168394	CREBRF
Ehi-miR-200	153	-18.31	gtTCCCGGAACCTTCCAGg	gcGGCGATTTCGAAGGTCc	NR_109800	KIAA1191
Ehi-miR-200	153	-18.31	gtTCCCGGAACCTTCCAGg	gcGGCGATTTCGAAGGTCc	NM_001079685	KIAA1191
Ehi-miR-200	153	-18.31	gtTCCCGGAACCTTCCAGg	gcGGCGATTTCGAAGGTCc	NM_001079684	KIAA1191
Ehi-miR-200	153	-18.31	gtTCCCGGAACCTTCCAGg	gcGGCGATTTCGAAGGTCc	NM_020444	KIAA1191
Ehi-miR-200	153	-18.31	gtTCCCGGAACCTTCCAGg	gcGGCGATTTCGAAGGTCc	NM_001287336	KIAA1191
Ehi-miR-200	153	-18.31	gtTCCCGGAACCTTCCAGg	gcGGCGATTTCGAAGGTCc	NM_001287335	KIAA1191
Ehi-miR-200	153	-18.31	gtTCCCGGAACCTTCCAGg	gcGGCGATTTCGAAGGTCc	NR_109796	KIAA1191
Ehi-miR-200	153	-18.31	gtTCCCGGAACCTTCCAGg	gcGGCGATTTCGAAGGTCc	NR_109797	KIAA1191
Ehi-miR-200	153	-18.31	gtTCCCGGAACCTTCCAGg	gcGGCGATTTCGAAGGTCc	NR_109798	KIAA1191
Ehi-miR-200	153	-18.31	gtTCCCGGAACCTTCCAGg	gcGGCGATTTCGAAGGTCc	NR_109799	KIAA1191
Ehi-miR-200	157	-23.96	gtTCCCGGAACCTTCCAGg	agGGAGCCTGAGAAGGTCg	NM_052899	GPRIN1
Ehi-miR-200	160	-26.39	gtTCCCGGA-ACCTTCCAGg	atAGGGCCTCATGAAGGTCt	NM_012279	ZNF346
Ehi-miR-200	160	-26.39	gtTCCCGGA-ACCTTCCAGg	atAGGGCCTCATGAAGGTCt	NR_131773	ZNF346
Ehi-miR-200	160	-26.39	gtTCCCGGA-ACCTTCCAGg	atAGGGCCTCATGAAGGTCt	NR_131774	ZNF346
Ehi-miR-200	160	-26.39	gtTCCCGGA-ACCTTCCAGg	atAGGGCCTCATGAAGGTCt	NM_001308218	ZNF346
Ehi-miR-200	160	-26.39	gtTCCCGGA-ACCTTCCAGg	atAGGGCCTCATGAAGGTCt	NM_001308221	ZNF346
Ehi-miR-200	160	-26.39	gtTCCCGGA-ACCTTCCAGg	atAGGGCCTCATGAAGGTCt	NM_001308216	ZNF346
Ehi-miR-200	160	-26.39	gtTCCCGGA-ACCTTCCAGg	atAGGGCCTCATGAAGGTCt	NM_001308215	ZNF346
Ehi-miR-200	160	-26.39	gtTCCCGGA-ACCTTCCAGg	atAGGGCCTCATGAAGGTCt	NM_001308214	ZNF346
Ehi-miR-200	154	-20.11	gttcCCGGA--ACCTTCCAGg	gcttGGCCTCGTTGAAGGTCt	NM_000843	GRM6
Ehi-miR-200	153	-18.35	gtTCCCGGAACCTTCCAGg	ctAGTGCAGCGGAAGGTCt	NM_014244	ADAMTS2
Ehi-miR-200	160	-22.76	gtTCCCGGAA-CCTTCCAGg	gaAGTCCCTTGGGAAGGTCt	NM_175062	RASGEF1C
Ehi-miR-200	152	-21.46	gtTCC-CGGAACCTTCCAGg	cgAGGTGACTCTGAAGGTCt	NM_203296	TRIM7
Ehi-miR-200	151	-17.81	gttcccGGAACCTTCCAGg	gactctCCTT-GAAGGTCt	NR_033884	HTATSF1P2
Ehi-miR-200	165	-25.49	gtTCCCGGAACCTTCCAGg	ggAGGGTGTGGGAAGGTCa	NR_126015	LOC100129461
Ehi-miR-200	152	-16.87	gttcccgGAACCTTCCAGg	gcattcaCATGGAAGGTCg	NM_000129	F13A1
Ehi-miR-200	153	-18.82	gttcCCGGAACCTTCCAGg	ccctGGCCAT-GAAGGTCt	NM_030948	PHACTR1
Ehi-miR-200	153	-18.82	gttcCCGGAACCTTCCAGg	ccctGGCCAT-GAAGGTCt	NM_001242648	PHACTR1
Ehi-miR-200	156	-24.05	gtTCC-CGGAACCTTCCAGg	caAGGAGTGTGGGAAGGTCt	NM_001199480	ZSCAN9
Ehi-miR-200	156	-24.05	gtTCC-CGGAACCTTCCAGg	caAGGAGTGTGGGAAGGTCt	NM_001199479	ZSCAN9
Ehi-miR-200	156	-24.05	gtTCC-CGGAACCTTCCAGg	caAGGAGTGTGGGAAGGTCt	NM_006299	ZSCAN9
Ehi-miR-200	156	-21.33	gttcccGGAA-CCTTCCAGg	aagtttCCTTAGGAAGGTCt	NR_103538_5	LINC01556
Ehi-miR-200	157	-20.84	gttcccGGAACCTTCCAGg	agaccaCCATGGAAGGTCt	NM_024909	ATAT1
Ehi-miR-200	157	-20.84	gttcccGGAACCTTCCAGg	agaccaCCATGGAAGGTCt	NM_001254952	ATAT1
Ehi-miR-200	155	-25.06	gttcCCGGAACCTTCCAGg	ggtaGGTCCCGGAAGGTCc	NM_014641_1	MDC1
Ehi-miR-200	157	-31.82	gtTCCCGGAACCTTCCAGg	gcGGGGACTTGGGAGGTCc	NM_030651	PRRT1
Ehi-miR-200	165	-27.5	gttcccGGAACCTTCCAGg	catgccCCTTGGAAGGTCc	NM_004557_5	NOTCH4
Ehi-miR-200	161	-26.7	gtTCCCGGAACCTTCCAGg	ggATGGGCTGGGAAGGTCc	NM_001304561_8	BTNL2
Ehi-miR-200	167	-31.77	gtTCCCGGAACCTTCCAGg	ccAGGGTC-TGGAAGGTCc	NM_002125	HLA-DRB5
Ehi-miR-200	167	-31.77	gtTCCCGGAACCTTCCAGg	ccAGGGTC-TGGAAGGTCc	NR_001298	HLA-DRB6
Ehi-miR-200	167	-31.77	gtTCCCGGAACCTTCCAGg	ccAGGGTC-TGGAAGGTCc	NM_001243965_3	HLA-DRB1
Ehi-miR-200	167	-31.77	gtTCCCGGAACCTTCCAGg	ccAGGGTC-TGGAAGGTCc	NM_002124	HLA-DRB1
Ehi-miR-200	151	-21.94	gtTCCCGGAACCTTCCAGg	ccAGAATC-TGGAAGGTCc	NM_001198858_3	HLA-DQB2
Ehi-miR-200	151	-21.94	gtTCCCGGAACCTTCCAGg	ccAGAATC-TGGAAGGTCc	NM_001300790_7	HLA-DQB2
Ehi-miR-200	160	-23.85	gtTCCCGGA--ACCTTCCAGg	tcATGGTCTAGTGGAAGGTCa	NM_000544_6	TAP2
Ehi-miR-200	160	-23.85	gtTCCCGGA--ACCTTCCAGg	tcATGGTCTAGTGGAAGGTCa	NM_001290043_5	TAP2
Ehi-miR-200	169	-30.13	gtTCCCGGAACCTTCCAGg	caGGGGCTTAGGAAGGTCg	NM_001243738	RGL2
Ehi-miR-200	169	-30.13	gtTCCCGGAACCTTCCAGg	caGGGGCTTAGGAAGGTCg	NM_004761	RGL2
Ehi-miR-200	154	-20.11	gttcCCGGA--ACCTTCCAGg	gcttGGCCTCATTGAAGGTCt	NM_001256813	GRM4
Ehi-miR-200	154	-20.11	gttcCCGGA--ACCTTCCAGg	gcttGGCCTCATTGAAGGTCt	NM_001256812	GRM4
Ehi-miR-200	154	-20.11	gttcCCGGA--ACCTTCCAGg	gcttGGCCTCATTGAAGGTCt	NM_000841	GRM4
Ehi-miR-200	154	-20.11	gttcCCGGA--ACCTTCCAGg	gcttGGCCTCATTGAAGGTCt	NM_001256809	GRM4
Ehi-miR-200	154	-20.11	gttcCCGGA--ACCTTCCAGg	gcttGGCCTCATTGAAGGTCt	NM_001256811	GRM4
Ehi-miR-200	154	-20.11	gttcCCGGA--ACCTTCCAGg	gcttGGCCTCATTGAAGGTCt	NM_001282847	GRM4
Ehi-miR-200	168	-27.91	gttCCCGGAACCTTCCAGg	cttGGGCTCTGGAAGGTCa	NM_012391	SPDEF
Ehi-miR-200	168	-27.91	gttCCCGGAACCTTCCAGg	cttGGGCTCTGGAAGGTCa	NM_001252294	SPDEF
Ehi-miR-200	153	-21.89	gtTCCCGGAACCTTCCAGg	gcAAGCCCTGAGAAGGTCt	NM_017754	UHRF1BP1
Ehi-miR-200	156	-24.89	gtTCCCGGA--ACCTTCCAGg	gtAAGGCCTCCAGGAAGGTCt	NM_001261820	TCP11
Ehi-miR-200	156	-24.89	gtTCCCGGA--ACCTTCCAGg	gtAAGGCCTCCAGGAAGGTCt	NM_001261821	TCP11
Ehi-miR-200	156	-24.89	gtTCCCGGA--ACCTTCCAGg	gtAAGGCCTCCAGGAAGGTCt	NM_018679	TCP11
Ehi-miR-200	156	-24.89	gtTCCCGGA--ACCTTCCAGg	gtAAGGCCTCCAGGAAGGTCt	NM_001261817	TCP11
Ehi-miR-200	156	-24.89	gtTCCCGGA--ACCTTCCAGg	gtAAGGCCTCCAGGAAGGTCt	NM_001261819	TCP11
Ehi-miR-200	156	-24.89	gtTCCCGGA--ACCTTCCAGg	gtAAGGCCTCCAGGAAGGTCt	NM_001261818	TCP11
Ehi-miR-200	156	-24.89	gtTCCCGGA--ACCTTCCAGg	gtAAGGCCTCCAGGAAGGTCt	NM_001093728	TCP11
Ehi-miR-200	162	-23.83	gttccCGGAACCTTCCAGg	gggacGCCTCGGAAGGTCt	NM_001145775	FKBP5
Ehi-miR-200	162	-23.83	gttccCGGAACCTTCCAGg	gggacGCCTCGGAAGGTCt	NR_027117	LOC285847
Ehi-miR-200	153	-26.39	gtTCCCGGAACCTTCCAgg	tgGGGGCCCTGGAAGGTgg	NR_126057	LOC100505530
Ehi-miR-200	155	-23.85	gttcccggAACCTTCCAGg	caaatggaTTGGAAGGTCc	NM_153487	MDGA1
Ehi-miR-200	152	-27.06	gtTC-CCGGAACCTTCCAGg	gcAGCGGCAGCGGAAGGTCc	NM_001201427	DAAM2
Ehi-miR-200	152	-27.06	gtTC-CCGGAACCTTCCAGg	gcAGCGGCAGCGGAAGGTCc	NM_015345	DAAM2
Ehi-miR-200	152	-26.33	gtTCCCG--GAACCTTCCAGg	gaGGGGCGACTGAGAAGGTCc	NM_001300804	MDFI
Ehi-miR-200	165	-29.59	gtTCCCGGAACCTTCCAGg	acAGGGCTGGGGAAGGTCa	NM_000409	GUCA1A
Ehi-miR-200	157	-25.56	gtTCCCGGAACCTTCCAGg	tgGGAGTTGTGGAAGGTCc	NM_002098	GUCA1B
Ehi-miR-200	152	-21.55	gtTCCCGGAAC--CTTCCAGg	ctATGGCTGTGGAGAAGGTCc	NM_203290	POLR1C
Ehi-miR-200	158	-21.47	gttccCGGAACCTTCCAGg	ctacaGTCCTGGAAGGTCt	NM_001171992	C6orf223
Ehi-miR-200	158	-21.47	gttccCGGAACCTTCCAGg	ctacaGTCCTGGAAGGTCt	NM_153246	C6orf223
Ehi-miR-200	154	-20.12	gttccCGGAACCTTCCAGg	tcaaaGTTCTGGAAGGTCt	NM_001723	DST
Ehi-miR-200	154	-18.83	gttcCCGGAAC-CTTCCAGg	ccttGACTTTGAGAAGGTCa	NM_001704	ADGRB3
Ehi-miR-200	155	-22.26	gtTCCCGGAACCTTCCAGg	ctAAGGAC-TGGAAGGTCa	NM_001160132	KCNQ5
Ehi-miR-200	155	-22.26	gtTCCCGGAACCTTCCAGg	ctAAGGAC-TGGAAGGTCa	NM_001160133	KCNQ5
Ehi-miR-200	155	-22.26	gtTCCCGGAACCTTCCAGg	ctAAGGAC-TGGAAGGTCa	NM_001160130	KCNQ5
Ehi-miR-200	155	-22.26	gtTCCCGGAACCTTCCAGg	ctAAGGAC-TGGAAGGTCa	NM_001160134	KCNQ5
Ehi-miR-200	155	-22.26	gtTCCCGGAACCTTCCAGg	ctAAGGAC-TGGAAGGTCa	NM_019842	KCNQ5
Ehi-miR-200	151	-17.71	gttCCCGGAA---CCTTCCAGg	tccGCGCTTTCCCGGAAGGTCt	NM_014895	CEP162
Ehi-miR-200	151	-17.71	gttCCCGGAA---CCTTCCAGg	tccGCGCTTTCCCGGAAGGTCt	NM_001286206	CEP162
Ehi-miR-200	159	-18.76	gttcCCGGAACCTTCCAGg	agccGGCCATCGAAGGTCa	NM_002043	GABRR2
Ehi-miR-200	152	-25.23	gtTCCCGGA-ACCTTCCAGg	tcAAGTCATCTGGAAGGTCc	NM_014611	MDN1
Ehi-miR-200	152	-19.92	gtTCCCGGAAC--CTTCCAGg	ttAGCTTCTTGTTGAAGGTCc	NM_001105207	LAMA4
Ehi-miR-200	152	-19.92	gtTCCCGGAAC--CTTCCAGg	ttAGCTTCTTGTTGAAGGTCc	NM_002290	LAMA4
Ehi-miR-200	152	-19.92	gtTCCCGGAAC--CTTCCAGg	ttAGCTTCTTGTTGAAGGTCc	NM_001105206	LAMA4
Ehi-miR-200	152	-21.96	gttCCCGGAACCTTCCAGg	accGTGTGGTGGAAGGTCc	NM_001080976	DSE
Ehi-miR-200	152	-21.96	gttCCCGGAACCTTCCAGg	accGTGTGGTGGAAGGTCc	NM_013352	DSE
Ehi-miR-200	151	-18.66	gttcCCGGAACCTTCCAGg	ccgtGGCCCGAGAAGGTCg	NM_016063	HDDC2
Ehi-miR-200	153	-23.02	gtTCCCGGAACCTTCCAGg	gaAAGATTCTGGAAGGTCc	NM_001199620	NCOA7
Ehi-miR-200	153	-23.02	gtTCCCGGAACCTTCCAGg	gaAAGATTCTGGAAGGTCc	NM_001199619	NCOA7
Ehi-miR-200	153	-23.02	gtTCCCGGAACCTTCCAGg	gaAAGATTCTGGAAGGTCc	NM_001199621	NCOA7
Ehi-miR-200	153	-23.02	gtTCCCGGAACCTTCCAGg	gaAAGATTCTGGAAGGTCc	NM_001122842	NCOA7
Ehi-miR-200	153	-23.02	gtTCCCGGAACCTTCCAGg	gaAAGATTCTGGAAGGTCc	NM_181782	NCOA7
Ehi-miR-200	153	-23.02	gtTCCCGGAACCTTCCAGg	gaAAGATTCTGGAAGGTCc	NM_001199622	NCOA7
Ehi-miR-200	152	-17.49	gttcccgGAACCTTCCAGg	gcacttaCTGGGAAGGTCt	NM_032784	RSPO3
Ehi-miR-200	152	-20.97	gtTCCCGGA-ACCTTCCAGg	cgAAGGCATCAGGAAGGTCt	NR_109982	TARID
Ehi-miR-200	154	-17.89	gttccCGGAACCTTCCAGg	acaatGCGTCGGAAGGTCg	NM_005375	MYB
Ehi-miR-200	154	-17.89	gttccCGGAACCTTCCAGg	acaatGCGTCGGAAGGTCg	NM_001161660	MYB
Ehi-miR-200	154	-17.89	gttccCGGAACCTTCCAGg	acaatGCGTCGGAAGGTCg	NM_001161658	MYB
Ehi-miR-200	154	-17.89	gttccCGGAACCTTCCAGg	acaatGCGTCGGAAGGTCg	NM_001161659	MYB
Ehi-miR-200	154	-17.89	gttccCGGAACCTTCCAGg	acaatGCGTCGGAAGGTCg	NM_001161656	MYB
Ehi-miR-200	154	-17.89	gttccCGGAACCTTCCAGg	acaatGCGTCGGAAGGTCg	NM_001161657	MYB
Ehi-miR-200	154	-17.89	gttccCGGAACCTTCCAGg	acaatGCGTCGGAAGGTCg	NM_001130173	MYB
Ehi-miR-200	154	-17.89	gttccCGGAACCTTCCAGg	acaatGCGTCGGAAGGTCg	NM_001130172	MYB
Ehi-miR-200	159	-25.09	gtTCCCGGAACCTTCCAGg	ccGGCGCC-TGGAAGGTCa	NM_020340	ARFGEF3
Ehi-miR-200	151	-23.15	gttcCCGGAACCTTCCAGg	tcttGGCAGAGGAAGGTCc	NM_001128617	REPS1
Ehi-miR-200	151	-23.15	gttcCCGGAACCTTCCAGg	tcttGGCAGAGGAAGGTCc	NM_031922	REPS1
Ehi-miR-200	151	-23.15	gttcCCGGAACCTTCCAGg	tcttGGCAGAGGAAGGTCc	NM_001286612	REPS1
Ehi-miR-200	151	-23.15	gttcCCGGAACCTTCCAGg	tcttGGCAGAGGAAGGTCc	NM_001286611	REPS1
Ehi-miR-200	158	-22.64	gttCCCGGAACCTTCCAGg	cttGAGCC-TGGAAGGTCa	NR_027312	LOC153910
Ehi-miR-200	160	-26.57	gtTC-CCGGAACCTTCCAGg	agAGTGGCACTGGAAGGTCt	NM_001286588	AIG1
Ehi-miR-200	160	-26.57	gtTC-CCGGAACCTTCCAGg	agAGTGGCACTGGAAGGTCt	NM_001286589	AIG1
Ehi-miR-200	153	-19.57	gtTCCCGGAACCTTCCAGg	gaAGGTGCTCAGAAGGTCt	NM_001289037	PLAGL1
Ehi-miR-200	153	-19.57	gtTCCCGGAACCTTCCAGg	gaAGGTGCTCAGAAGGTCt	NM_002656	PLAGL1
Ehi-miR-200	153	-19.57	gtTCCCGGAACCTTCCAGg	gaAGGTGCTCAGAAGGTCt	NM_001289039	PLAGL1
Ehi-miR-200	153	-19.57	gtTCCCGGAACCTTCCAGg	gaAGGTGCTCAGAAGGTCt	NM_001289038	PLAGL1
Ehi-miR-200	153	-19.57	gtTCCCGGAACCTTCCAGg	gaAGGTGCTCAGAAGGTCt	NM_001289048	PLAGL1
Ehi-miR-200	153	-19.57	gtTCCCGGAACCTTCCAGg	gaAGGTGCTCAGAAGGTCt	NM_001289049	PLAGL1
Ehi-miR-200	153	-19.57	gtTCCCGGAACCTTCCAGg	gaAGGTGCTCAGAAGGTCt	NM_001289042	PLAGL1
Ehi-miR-200	153	-19.57	gtTCCCGGAACCTTCCAGg	gaAGGTGCTCAGAAGGTCt	NM_001289040	PLAGL1
Ehi-miR-200	153	-19.57	gtTCCCGGAACCTTCCAGg	gaAGGTGCTCAGAAGGTCt	NM_001289041	PLAGL1
Ehi-miR-200	153	-19.57	gtTCCCGGAACCTTCCAGg	gaAGGTGCTCAGAAGGTCt	NM_001289045	PLAGL1
Ehi-miR-200	153	-19.57	gtTCCCGGAACCTTCCAGg	gaAGGTGCTCAGAAGGTCt	NM_001080951	PLAGL1
Ehi-miR-200	153	-19.57	gtTCCCGGAACCTTCCAGg	gaAGGTGCTCAGAAGGTCt	NM_001080953	PLAGL1
Ehi-miR-200	153	-19.57	gtTCCCGGAACCTTCCAGg	gaAGGTGCTCAGAAGGTCt	NM_001080952	PLAGL1
Ehi-miR-200	153	-19.57	gtTCCCGGAACCTTCCAGg	gaAGGTGCTCAGAAGGTCt	NM_001080955	PLAGL1
Ehi-miR-200	153	-19.57	gtTCCCGGAACCTTCCAGg	gaAGGTGCTCAGAAGGTCt	NM_001080956	PLAGL1
Ehi-miR-200	153	-19.57	gtTCCCGGAACCTTCCAGg	gaAGGTGCTCAGAAGGTCt	NM_001289043	PLAGL1
Ehi-miR-200	153	-19.57	gtTCCCGGAACCTTCCAGg	gaAGGTGCTCAGAAGGTCt	NM_001289046	PLAGL1
Ehi-miR-200	153	-19.57	gtTCCCGGAACCTTCCAGg	gaAGGTGCTCAGAAGGTCt	NM_001289047	PLAGL1
Ehi-miR-200	153	-19.57	gtTCCCGGAACCTTCCAGg	gaAGGTGCTCAGAAGGTCt	NM_001289044	PLAGL1
Ehi-miR-200	153	-19.57	gtTCCCGGAACCTTCCAGg	gaAGGTGCTCAGAAGGTCt	NM_006718	PLAGL1
Ehi-miR-200	153	-19.57	gtTCCCGGAACCTTCCAGg	gaAGGTGCTCAGAAGGTCt	NM_001080954	PLAGL1
Ehi-miR-200	151	-22.37	gttCCCGGA----ACCTTCCAGg	gttGGGCCTCCCATAGAAGGTCt	NM_015718	NOX3
Ehi-miR-200	151	-24.59	gttcCCGGAACCTTCCAGg	ctctGTCCTTGGAGGGTCt	NM_152133	TAGAP
Ehi-miR-200	151	-24.59	gttcCCGGAACCTTCCAGg	ctctGTCCTTGGAGGGTCt	NM_054114	TAGAP
Ehi-miR-200	151	-24.59	gttcCCGGAACCTTCCAGg	ctctGTCCTTGGAGGGTCt	NM_138810	TAGAP
Ehi-miR-200	154	-24.05	gtTCC-CGGAACCTTCCAGg	ctAGGTGCC-AGGAAGGTCa	NM_032532	FNDC1
Ehi-miR-200	151	-20.68	gtTCCCGGAACCTTCCAGg	gcAAGGTC-TCGAAGGTCg	NM_001278690	FGFR1OP
Ehi-miR-200	151	-20.68	gtTCCCGGAACCTTCCAGg	gcAAGGTC-TCGAAGGTCg	NM_194429	FGFR1OP
Ehi-miR-200	151	-20.68	gtTCCCGGAACCTTCCAGg	gcAAGGTC-TCGAAGGTCg	NM_007045	FGFR1OP
Ehi-miR-200	154	-22.98	gttccCGGAACCTTCCAGg	cgcccGCACTGGAAGGTCc	NR_075098	DNAAF5
Ehi-miR-200	154	-23.77	gttccCGGAACCTTCCAGg	caccaGCACTGGAAGGTCc	NM_017802	DNAAF5
Ehi-miR-200	168	-32.71	gtTCCC-GGAACCTTCCAGg	tgAGGGCCCTGGGAAGGTCc	NR_001288	TFAMP1
Ehi-miR-200	154	-19.31	gtTCCCGGAACCTTCCAGg	agAGAGCCT--GAAGGTCa	NR_108066	LOC101927181
Ehi-miR-200	155	-20.93	gtTCCCGGAACCTTCCAGg	ctGGGGTGTT-GAAGGTCt	NM_001101	ACTB
Ehi-miR-200	154	-21.34	gtTCCCGGAACCTTCCAGg	acAGGAC--TGGAAGGTCa	NM_015204	THSD7A
Ehi-miR-200	156	-21.88	gttCCCGGAACCTTCCAGg	gttGGGGCTGTGAAGGTCa	NM_001204144	HDAC9
Ehi-miR-200	156	-21.88	gttCCCGGAACCTTCCAGg	gttGGGGCTGTGAAGGTCa	NM_178423	HDAC9
Ehi-miR-200	156	-21.88	gttCCCGGAACCTTCCAGg	gttGGGGCTGTGAAGGTCa	NM_001204145	HDAC9
Ehi-miR-200	156	-21.88	gttCCCGGAACCTTCCAGg	gttGGGGCTGTGAAGGTCa	NM_014707	HDAC9
Ehi-miR-200	156	-21.88	gttCCCGGAACCTTCCAGg	gttGGGGCTGTGAAGGTCa	NM_001204146	HDAC9
Ehi-miR-200	156	-21.88	gttCCCGGAACCTTCCAGg	gttGGGGCTGTGAAGGTCa	NM_178425	HDAC9
Ehi-miR-200	156	-21.88	gttCCCGGAACCTTCCAGg	gttGGGGCTGTGAAGGTCa	NM_058176	HDAC9
Ehi-miR-200	156	-21.88	gttCCCGGAACCTTCCAGg	gttGGGGCTGTGAAGGTCa	NM_001204147	HDAC9
Ehi-miR-200	156	-21.88	gttCCCGGAACCTTCCAGg	gttGGGGCTGTGAAGGTCa	NM_001204148	HDAC9
Ehi-miR-200	151	-19.61	gttcCCGGAACCTTCCAGg	ttcaGACAGTGGAAGGTCa	NM_003112	SP4
Ehi-miR-200	157	-20.54	gttcccGGAACCTTCCAGg	tttactCCTAGGAAGGTCt	NR_022006	KIAA0087
Ehi-miR-200	173	-27.42	gtTCCCGGAACCTTCCAGg	tcAGGCTCTTGGAAGGTCa	NM_005523	HOXA11
Ehi-miR-200	152	-22.38	gtTCCCG---GAACCTTCCAGg	aaAGGGCACACTCAGAAGGTCt	NM_152740	HIBADH
Ehi-miR-200	153	-21.22	gtTCCCGGAACCTTCCAGg	aaAGGAAAATGGAAGGTCa	NM_006024	TAX1BP1
Ehi-miR-200	156	-19.11	gtTCCCGGA-ACCTTCCAGg	cgAGAGCTTCTCGAAGGTCt	NM_014817	TRIL
Ehi-miR-200	154	-23.72	gtTCCCGGAACCTTCCAGg	agAGAGCC--GGAAGGTCc	NR_037598	INMT-FAM188B
Ehi-miR-200	154	-23.72	gtTCCCGGAACCTTCCAGg	agAGAGCC--GGAAGGTCc	NM_032222	FAM188B
Ehi-miR-200	156	-22.27	gttccCGGAACCTTCCAGg	atcaaGCC-TGGAAGGTCg	NM_001191057	PDE1C
Ehi-miR-200	156	-22.27	gttccCGGAACCTTCCAGg	atcaaGCC-TGGAAGGTCg	NM_001191059	PDE1C
Ehi-miR-200	156	-22.27	gttccCGGAACCTTCCAGg	atcaaGCC-TGGAAGGTCg	NM_001191058	PDE1C
Ehi-miR-200	161	-22.02	gttcccGGAACCTTCCAGg	tatcttCTTTGGAAGGTCa	NM_001284302	ANLN
Ehi-miR-200	161	-22.02	gttcccGGAACCTTCCAGg	tatcttCTTTGGAAGGTCa	NM_001284301	ANLN
Ehi-miR-200	161	-22.02	gttcccGGAACCTTCCAGg	tatcttCTTTGGAAGGTCa	NM_018685	ANLN
Ehi-miR-200	153	-17.22	gttccCGGA-ACCTTCCAGg	ctcctGCCTCTCGAAGGTCt	NR_026999	LINC00265
Ehi-miR-200	152	-22.32	gtTCCCG-GAACCTTCCAGg	gcAGGGCACAGAGAAGGTCt	NM_001290075	URGCP
Ehi-miR-200	152	-22.32	gtTCCCG-GAACCTTCCAGg	gcAGGGCACAGAGAAGGTCt	NM_001290076	URGCP
Ehi-miR-200	152	-22.32	gtTCCCG-GAACCTTCCAGg	gcAGGGCACAGAGAAGGTCt	NM_001077664	URGCP
Ehi-miR-200	152	-22.32	gtTCCCG-GAACCTTCCAGg	gcAGGGCACAGAGAAGGTCt	NM_017920	URGCP
Ehi-miR-200	152	-22.32	gtTCCCG-GAACCTTCCAGg	gcAGGGCACAGAGAAGGTCt	NM_001077663	URGCP
Ehi-miR-200	157	-24.95	gttCCCGGAACCTTCCAGg	cctGGG--TTGGAAGGTCc	NR_072982	LINC00957
Ehi-miR-200	157	-24.95	gttCCCGGAACCTTCCAGg	cctGGG--TTGGAAGGTCc	NR_015401	LINC00957
Ehi-miR-200	157	-24.95	gttCCCGGAACCTTCCAGg	cctGGG--TTGGAAGGTCc	NR_072981	LINC00957
Ehi-miR-200	153	-23.05	gttcccGGAACCTTCCAGg	ggcctcTCTGGGAAGGTCa	NM_021116	ADCY1
Ehi-miR-200	156	-28.14	gttCCCGGAACCTTCCAGg	cacGAGACCTGGAAGGTCc	NM_001100159	C7orf57
Ehi-miR-200	156	-28.14	gttCCCGGAACCTTCCAGg	cacGAGACCTGGAAGGTCc	NM_001267865	C7orf57
Ehi-miR-200	156	-28.14	gttCCCGGAACCTTCCAGg	cacGAGACCTGGAAGGTCc	NM_001267866	C7orf57
Ehi-miR-200	151	-22.78	gtTCCCGGAACCTTCCAGg	ccAGGATC-AGGAAGGTCc	NM_001287428	UPP1
Ehi-miR-200	151	-22.78	gtTCCCGGAACCTTCCAGg	ccAGGATC-AGGAAGGTCc	NM_001287426	UPP1
Ehi-miR-200	152	-20.61	gtTCCCGGA-ACCTTCCAGg	gaAGCCCCTGTTGAAGGTCc	NM_001170905	ZNF736
Ehi-miR-200	152	-21.69	gtTCCCGGAAC-CTTCCAGg	agGGAGTGTTGAGAAGGTCt	NR_111973	GS1-124K5.11
Ehi-miR-200	152	-24.93	gtTCCCGG-AACCTTCCAGg	ggAGGGCCAGCAGAAGGTCa	NM_017994	TMEM248
Ehi-miR-200	152	-23.55	gttCCCGGAACCTTCCAgg	tctGAGCCTTGGAAGGTag	NR_039793	MIR4650-1
Ehi-miR-200	152	-23.55	gttCCCGGAACCTTCCAgg	tctGAGCCTTGGAAGGTag	NR_039794	MIR4650-2
Ehi-miR-200	151	-23.96	gttcCCGGAACCTTCCAGg	cctaGGAGGTGGAAGGTCc	NR_040582	STAG3L3
Ehi-miR-200	152	-21.2	gttCCCGGAACCTTCCAGg	cgcGAGTCCAGGAAGGTCa	NM_014146	LAT2
Ehi-miR-200	152	-21.2	gttCCCGGAACCTTCCAGg	cgcGAGTCCAGGAAGGTCa	NM_032463	LAT2
Ehi-miR-200	152	-21.2	gttCCCGGAACCTTCCAGg	cgcGAGTCCAGGAAGGTCa	NM_032464	LAT2
Ehi-miR-200	151	-23.96	gttcCCGGAACCTTCCAGg	cctaGGAGGTGGAAGGTCc	NR_040584	STAG3L2
Ehi-miR-200	155	-17.57	gtTCCCGGAACCTTCCAGg	tcAGTGCCCT-GAAGGTCa	NM_001145064	GATSL2
Ehi-miR-200	152	-19.5	gttcCCGGAACCTTCCAGg	gacaGGC--TGGAAGGTCg	NM_001099415	POM121C
Ehi-miR-200	158	-24.94	gttcCCGGAA-CCTTCCAGg	acttGGCCTTCTGAAGGTCc	NM_001040456	RHBDD2
Ehi-miR-200	158	-24.94	gttcCCGGAA-CCTTCCAGg	acttGGCCTTCTGAAGGTCc	NM_001040457	RHBDD2
Ehi-miR-200	157	-19.99	gttcccGGAACCTTCCAGg	tttctcCCTGGGAAGGTCa	NM_012479	YWHAG
Ehi-miR-200	156	-16.84	gttCCCGGAACCTTCCAGg	tttGGTTTTTAGAAGGTCa	NM_000722	CACNA2D1
Ehi-miR-200	152	-23.27	gtTCCCGGA--ACCTTCCAGg	ggAAGGTCTGGAGGAAGGTCt	NM_033026	PCLO
Ehi-miR-200	152	-23.27	gtTCCCGGA--ACCTTCCAGg	ggAAGGTCTGGAGGAAGGTCt	NM_014510	PCLO
Ehi-miR-200	153	-19.33	gtTCCCGGAACCTTCCAGg	ttGGGGTGCTCGAAGGTCt	NM_001259	CDK6
Ehi-miR-200	153	-19.33	gtTCCCGGAACCTTCCAGg	ttGGGGTGCTCGAAGGTCt	NM_001145306	CDK6
Ehi-miR-200	151	-16.41	gttcCCGGAACCTTCCAGg	atttGGCATATGAAGGTCt	NR_110088	LOC101927497
Ehi-miR-200	151	-16.41	gttcCCGGAACCTTCCAGg	atttGGCATATGAAGGTCt	NR_110086	LOC101927497
Ehi-miR-200	151	-16.41	gttcCCGGAACCTTCCAGg	atttGGCATATGAAGGTCt	NR_110087	LOC101927497
Ehi-miR-200	155	-18.75	gttcccggAACCTTCCAGg	gcatcttgTTGGAAGGTCt	NM_001742	CALCR
Ehi-miR-200	155	-18.75	gttcccggAACCTTCCAGg	gcatcttgTTGGAAGGTCt	NM_001164738	CALCR
Ehi-miR-200	155	-18.75	gttcccggAACCTTCCAGg	gcatcttgTTGGAAGGTCt	NM_001164737	CALCR
Ehi-miR-200	163	-21.62	gttcCCGGAACCTTCCAGg	gtgaGGTCTTTGAAGGTCa	NM_004411	DYNC1I1
Ehi-miR-200	163	-21.62	gttcCCGGAACCTTCCAGg	gtgaGGTCTTTGAAGGTCa	NM_001278421	DYNC1I1
Ehi-miR-200	163	-21.62	gttcCCGGAACCTTCCAGg	gtgaGGTCTTTGAAGGTCa	NM_001278422	DYNC1I1
Ehi-miR-200	163	-21.62	gttcCCGGAACCTTCCAGg	gtgaGGTCTTTGAAGGTCa	NM_001135556	DYNC1I1
Ehi-miR-200	163	-21.62	gttcCCGGAACCTTCCAGg	gtgaGGTCTTTGAAGGTCa	NM_001135557	DYNC1I1
Ehi-miR-200	160	-24.18	gtTCC-CGGAACCTTCCAGg	ccAGGACCCTAGGAAGGTCa	NM_015395	TECPR1
Ehi-miR-200	153	-29.47	gtTCCCGGAACCTTCCAGg	aaGGGGCTCTGGAGGGTCg	NM_018842	BAIAP2L1
Ehi-miR-200	157	-19.92	gttcccGGAACCTTCCAGg	gtcatcTTTTGGAAGGTCt	NM_001134451	TMEM130
Ehi-miR-200	157	-19.92	gttcccGGAACCTTCCAGg	gtcatcTTTTGGAAGGTCt	NM_152913	TMEM130
Ehi-miR-200	157	-19.92	gttcccGGAACCTTCCAGg	gtcatcTTTTGGAAGGTCt	NM_001134450	TMEM130
Ehi-miR-200	155	-26.35	gttCCCGGAA-CCTTCCAGg	tatGGGCCTTCGGAAGGTTg	NM_020429	SMURF1
Ehi-miR-200	155	-26.35	gttCCCGGAA-CCTTCCAGg	tatGGGCCTTCGGAAGGTTg	NM_181349	SMURF1
Ehi-miR-200	155	-26.35	gttCCCGGAA-CCTTCCAGg	tatGGGCCTTCGGAAGGTTg	NM_001199847	SMURF1
Ehi-miR-200	151	-26.69	gttcCCGGAACCTTCCAGg	ccgcGGGGGTGGAAGGTCt	NR_036679	AZGP1P1
Ehi-miR-200	152	-19.49	gtTCCCG-GAACCTTCCAGg	ggACGGCACGAGGAAGGTCg	NM_015831	ACHE
Ehi-miR-200	152	-22.24	gttcccGGAAC--CTTCCAGg	gactcaCCTTGCCGAAGGTCc	NM_198990	NAPEPLD
Ehi-miR-200	152	-22.24	gttcccGGAAC--CTTCCAGg	gactcaCCTTGCCGAAGGTCc	NM_001122838	NAPEPLD
Ehi-miR-200	152	-16.29	gttcccgGAACCTTCCAGg	aatataaCTGGGAAGGTCg	NM_173054	RELN
Ehi-miR-200	152	-16.29	gttcccgGAACCTTCCAGg	aatataaCTGGGAAGGTCg	NM_005045	RELN
Ehi-miR-200	151	-24	gtTCCCGGAACCTTCCAGg	atGGGGCCTT-GAAGGTTg	NM_020725	ATXN7L1
Ehi-miR-200	151	-24	gtTCCCGGAACCTTCCAGg	atGGGGCCTT-GAAGGTTg	NM_138495	ATXN7L1
Ehi-miR-200	167	-24.87	gttcCCGGAACCTTCCAGg	gcgtGGCCTTTGAAGGTCt	NM_001282427	PIK3CG
Ehi-miR-200	167	-24.87	gttcCCGGAACCTTCCAGg	gcgtGGCCTTTGAAGGTCt	NM_001282426	PIK3CG
Ehi-miR-200	167	-24.87	gttcCCGGAACCTTCCAGg	gcgtGGCCTTTGAAGGTCt	NM_002649	PIK3CG
Ehi-miR-200	153	-15.05	gttcccGGAACCTTCCAGg	ctaatcTCTTTGAAGGTCa	NM_022444	SLC13A1
Ehi-miR-200	161	-23.67	gttcCCGGAACCTTCCAGg	ctgaGGCCTT-GAAGGTCa	NM_000230	LEP
Ehi-miR-200	153	-19.38	gttcccGGAACCTTCCAGg	gtgctcCTTTAGAAGGTCc	NM_001166135	RBM28
Ehi-miR-200	153	-19.38	gttcccGGAACCTTCCAGg	gtgctcCTTTAGAAGGTCc	NM_018077	RBM28
Ehi-miR-200	161	-29.01	gtTCCCGGAACCTTCCAGg	gcAGGGCAGCGGAAGGTCc	NM_001174164	PRRT4
Ehi-miR-200	153	-21.13	gtTCCCGGAACCTTCCAGg	acAAGATTTGGGAAGGTCt	NM_177524	MEST
Ehi-miR-200	153	-21.13	gtTCCCGGAACCTTCCAGg	acAAGATTTGGGAAGGTCt	NM_001253901	MEST
Ehi-miR-200	153	-21.13	gtTCCCGGAACCTTCCAGg	acAAGATTTGGGAAGGTCt	NM_001253902	MEST
Ehi-miR-200	153	-21.13	gtTCCCGGAACCTTCCAGg	acAAGATTTGGGAAGGTCt	NM_177525	MEST
Ehi-miR-200	153	-21.13	gtTCCCGGAACCTTCCAGg	acAAGATTTGGGAAGGTCt	NM_002402	MEST
Ehi-miR-200	153	-21.13	gtTCCCGGAACCTTCCAGg	acAAGATTTGGGAAGGTCt	NM_001253900	MEST
Ehi-miR-200	152	-22.33	gtTCCCGGA-ACCTTCCAGg	gtGGGGCTTAATGAAGGTCa	NM_001293085	BPGM
Ehi-miR-200	152	-22.33	gtTCCCGGA-ACCTTCCAGg	gtGGGGCTTAATGAAGGTCa	NM_199186	BPGM
Ehi-miR-200	152	-22.33	gtTCCCGGA-ACCTTCCAGg	gtGGGGCTTAATGAAGGTCa	NM_001724	BPGM
Ehi-miR-200	152	-20.67	gttcccgGAACCTTCCAGg	ccaataaCTCGGAAGGTCc	NM_004717	DGKI
Ehi-miR-200	152	-23.73	gttCCCGGAACCTTCCAGg	gtcGGGGTGGGGAAGGTCa	NM_173569	UBN2
Ehi-miR-200	152	-19.74	gttcccgGAACCTTCCAGg	tcctacaCCTGGAAGGTCg	NM_020781	ZNF398
Ehi-miR-200	152	-19.74	gttcccgGAACCTTCCAGg	tcctacaCCTGGAAGGTCg	NM_170686	ZNF398
Ehi-miR-200	153	-22.78	gtTCCCGGAACCTTCCAGg	ggAGGAGCAGGGAAGGTCg	NM_001284260	WDR86
Ehi-miR-200	155	-18.25	gttcccggAACCTTCCAGg	atcatcaaTTGGAAGGTCt	NM_170606	KMT2C
Ehi-miR-200	164	-26.88	gtTCCCG-GAACCTTCCAGg	ttAGGGTGATTGGAAGGTCt	NM_001039350	DPP6
Ehi-miR-200	164	-26.88	gtTCCCG-GAACCTTCCAGg	ttAGGGTGATTGGAAGGTCt	NM_130797	DPP6
Ehi-miR-200	164	-26.88	gtTCCCG-GAACCTTCCAGg	ttAGGGTGATTGGAAGGTCt	NM_001290252	DPP6
Ehi-miR-200	164	-26.88	gtTCCCG-GAACCTTCCAGg	ttAGGGTGATTGGAAGGTCt	NM_001936	DPP6
Ehi-miR-200	160	-24.71	gtTCCCGG-AACCTTCCAGg	tcATGGCCACTGGAAGGTCt	NM_053043	RBM33
Ehi-miR-200	159	-25.09	gtTCCCGGAACCTTCCAGg	taAGGCTCTT-GAAGGTCc	NM_000193	SHH
Ehi-miR-200	152	-15.31	gttcccgGAACCTTCCAGg	gcgctcaCTTTGAAGGTCa	NM_130843	PTPRN2
Ehi-miR-200	152	-15.31	gttcccgGAACCTTCCAGg	gcgctcaCTTTGAAGGTCa	NM_130842	PTPRN2
Ehi-miR-200	152	-15.31	gttcccgGAACCTTCCAGg	gcgctcaCTTTGAAGGTCa	NM_001308268	PTPRN2
Ehi-miR-200	152	-15.31	gttcccgGAACCTTCCAGg	gcgctcaCTTTGAAGGTCa	NM_001308267	PTPRN2
Ehi-miR-200	152	-15.31	gttcccgGAACCTTCCAGg	gcgctcaCTTTGAAGGTCa	NM_002847	PTPRN2
Ehi-miR-200	154	-21.47	gttccCGGAACCTTCCAGg	gagaaGCCGAGGAAGGTCa	NM_001005504	OR4F21
Ehi-miR-200	155	-25.09	gtTCCCGGAACCTTCCAGg	ggAGGG-GATGGAAGGTCa	NM_018941_1	CLN8
Ehi-miR-200	156	-26.48	gtTCCCGGAA-----CCTTCCAGg	acAGGGCTTTTTGAAGGAAGGTCt	NM_003970	MYOM2
Ehi-miR-200	156	-24.57	gtTCCCGGA-ACCTTCCAGg	ttGGGTCCTGCGGAAGGTCa	NR_003668	DEFB109P1B
Ehi-miR-200	156	-24.57	gtTCCCGGA-ACCTTCCAGg	ttGGGTCCTGCGGAAGGTCa	NR_024044_2	DEFB109P1
Ehi-miR-200	155	-22.75	gtTCCCGGAACCTTCCAGg	tgAGGGCGCT-GAAGGTCt	NM_178857	RP1L1
Ehi-miR-200	157	-21.04	gttccCGGAA--CCTTCCAGg	cctccGCCTTCAGGAAGGTCt	NR_040091	LOC100506990
Ehi-miR-200	157	-21.04	gttccCGGAA--CCTTCCAGg	cctccGCCTTCAGGAAGGTCt	NR_040092	LOC100506990
Ehi-miR-200	157	-26.72	gtTCCCGGAACCTTCCAGg	ctAGGATCTTGGGAGGTCg	NM_001008539	SLC7A2
Ehi-miR-200	157	-26.72	gtTCCCGGAACCTTCCAGg	ctAGGATCTTGGGAGGTCg	NM_001164771	SLC7A2
Ehi-miR-200	157	-26.72	gtTCCCGGAACCTTCCAGg	ctAGGATCTTGGGAGGTCg	NM_003046	SLC7A2
Ehi-miR-200	163	-22.02	gttcCCGGAACCTTCCAGg	cttaGTCTTTGGAAGGTCa	NM_004315	ASAH1
Ehi-miR-200	163	-22.02	gttcCCGGAACCTTCCAGg	cttaGTCTTTGGAAGGTCa	NM_177924	ASAH1
Ehi-miR-200	163	-22.02	gttcCCGGAACCTTCCAGg	cttaGTCTTTGGAAGGTCa	NM_001127505	ASAH1
Ehi-miR-200	158	-27.48	gttCCCG-GAA--CCTTCCAGg	tgcGGGCTCTTAGGGAAGGTCc	NM_003053	SLC18A1
Ehi-miR-200	158	-27.48	gttCCCG-GAA--CCTTCCAGg	tgcGGGCTCTTAGGGAAGGTCc	NM_001135691	SLC18A1
Ehi-miR-200	158	-27.48	gttCCCG-GAA--CCTTCCAGg	tgcGGGCTCTTAGGGAAGGTCc	NM_001142325	SLC18A1
Ehi-miR-200	158	-27.48	gttCCCG-GAA--CCTTCCAGg	tgcGGGCTCTTAGGGAAGGTCc	NM_001142324	SLC18A1
Ehi-miR-200	152	-17.94	gtTCCCGGA-ACCTTCCAGg	ggAGATCCTGTAGAAGGTCt	NM_033303	ADRA1A
Ehi-miR-200	152	-17.94	gtTCCCGGA-ACCTTCCAGg	ggAGATCCTGTAGAAGGTCt	NM_033302	ADRA1A
Ehi-miR-200	152	-17.94	gtTCCCGGA-ACCTTCCAGg	ggAGATCCTGTAGAAGGTCt	NM_033304	ADRA1A
Ehi-miR-200	152	-17.94	gtTCCCGGA-ACCTTCCAGg	ggAGATCCTGTAGAAGGTCt	NM_000680	ADRA1A
Ehi-miR-200	153	-20.28	gttcccGGAACCTTCCAGg	tcttccTCATGGAAGGTCt	NM_015254	KIF13B
Ehi-miR-200	151	-18.25	gttcccGGAACCTTCCAGg	ctataaCCTT-GAAGGTCa	NM_031271	TEX15
Ehi-miR-200	156	-21.63	gttCCCGGAACCTTCCAGg	actGGGAATTTGAAGGTCc	NM_000553	WRN
Ehi-miR-200	156	-19.29	gtTCCCGG--AACCTTCCAGg	ccAGTGCCTTTTTGAAGGTCt	NM_023034	WHSC1L1
Ehi-miR-200	157	-18.05	gttcccGGAACCTTCCAGg	caccatCCTTCGAAGGTCt	NM_021623	PLEKHA2
Ehi-miR-200	154	-20.16	gtTCCCGGAACCTTCCAGg	ggAGGACCT--GAAGGTCa	NM_032336	GINS4
Ehi-miR-200	154	-20.16	gtTCCCGGAACCTTCCAGg	ggAGGACCT--GAAGGTCa	NR_125824	LOC102723729
Ehi-miR-200	153	-18.33	gttcccGGAACCTTCCAGg	tcttctCTTGGGAAGGTCa	NM_006766	KAT6A
Ehi-miR-200	156	-21.06	gttccCGGAACCTTCCAGg	agactGCC-TGGAAGGTCg	NM_001160224	RNF170
Ehi-miR-200	156	-24.33	gtTCCCGGAAC---CTTCCAGg	ctAAGGCTTTGATTGAAGGTCc	NR_002734	PTTG3P
Ehi-miR-200	151	-16.53	gttcCCGGAACCTTCCAGg	ctgtGGACTGTGAAGGTCt	NM_006421	ARFGEF1
Ehi-miR-200	157	-29.59	gtTCCCGGAACCTTCCAGg	ttGGTGCCTTGGAGGGTCa	NM_016027	LACTB2
Ehi-miR-200	155	-19.52	gtTCCCGGAACCTTCCAGg	gcAGTGCC-TAGAAGGTCt	NM_033402	LRRCC1
Ehi-miR-200	153	-23.1	gtTCCCGGAACCTTCCAGg	ctGGTGATGTGGAAGGTCc	NR_003594_7	REXO1L2P
Ehi-miR-200	153	-23.1	gtTCCCGGAACCTTCCAGg	ctGGTGATGTGGAAGGTCc	NR_003594_6	REXO1L2P
Ehi-miR-200	154	-23.49	gttccCGGAACCTTCCAGg	cactaGCCCAGGAAGGTCc	NM_015496	KIAA1429
Ehi-miR-200	158	-17.31	gttccCGGAACCTTCCAGg	accccGTCTTAGAAGGTCa	NM_177965	C8orf37
Ehi-miR-200	151	-18.16	gttcccgGAAC-CTTCCAGg	cctaacaCTTGAGAAGGTCt	NM_001029860	FBXO43
Ehi-miR-200	151	-18.16	gttcccgGAAC-CTTCCAGg	cctaacaCTTGAGAAGGTCt	NR_036491	FBXO43
Ehi-miR-200	152	-26.19	gttCCCGGAACCTTCCAGg	ctcGGGTCCTGGGAGGTCa	NM_001040630	NCALD
Ehi-miR-200	153	-17.51	gtTCCCGGAACCTTCCAGg	gaAGAGCATGAGAAGGTCa	NM_052900	CSMD3
Ehi-miR-200	153	-17.51	gtTCCCGGAACCTTCCAGg	gaAGAGCATGAGAAGGTCa	NM_198124	CSMD3
Ehi-miR-200	153	-17.51	gtTCCCGGAACCTTCCAGg	gaAGAGCATGAGAAGGTCa	NM_198123	CSMD3
Ehi-miR-200	157	-21.59	gtTCCCGGAACCTTCCAGg	ctGGGGGCATAGAAGGTCa	NM_001242463	FBXO32
Ehi-miR-200	157	-21.59	gtTCCCGGAACCTTCCAGg	ctGGGGGCATAGAAGGTCa	NM_148177	FBXO32
Ehi-miR-200	157	-21.59	gtTCCCGGAACCTTCCAGg	ctGGGGGCATAGAAGGTCa	NM_058229	FBXO32
Ehi-miR-200	156	-20.7	gttcccgGAACCTTCCAGg	cccagtaTTTGGAAGGTCa	NM_001039112	FER1L6
Ehi-miR-200	159	-27.64	gttcCCGGAACCTTCCAGg	gcgcGGCCGGGGAAGGTCa	NM_005005	NDUFB9
Ehi-miR-200	159	-27.64	gttcCCGGAACCTTCCAGg	gcgcGGCCGGGGAAGGTCa	NM_001311168	NDUFB9
Ehi-miR-200	159	-27.64	gttcCCGGAACCTTCCAGg	gcgcGGCCGGGGAAGGTCa	NM_001278645	NDUFB9
Ehi-miR-200	159	-27.64	gttcCCGGAACCTTCCAGg	gcgcGGCCGGGGAAGGTCa	NM_001278646	NDUFB9
Ehi-miR-200	154	-22.41	gttccCGGAACCTTCCAGg	cagctGCCCAGGAAGGTCt	NM_001286646	SLC45A4
Ehi-miR-200	154	-22.41	gttccCGGAACCTTCCAGg	cagctGCCCAGGAAGGTCt	NM_001080431	SLC45A4
Ehi-miR-200	154	-22.41	gttccCGGAACCTTCCAGg	cagctGCCCAGGAAGGTCt	NM_001286648	SLC45A4
Ehi-miR-200	152	-25.83	gtTCCCGGAAC-----CTTCCAGg	gcAGGGCCTGGCAAGAGAAGGTCt	NM_145003	TSNARE1
Ehi-miR-200	155	-25.75	gttcCCGGAACCTTCCAGg	agctGGTCAGGGAAGGTCc	NR_038925	LOC100288181
Ehi-miR-200	155	-20.59	gttcCCGGAACCTTCCAGg	cctaGTTCCTGGAAGGTCt	NM_001026213	CYP11B1
Ehi-miR-200	155	-20.59	gttcCCGGAACCTTCCAGg	cctaGTTCCTGGAAGGTCt	NM_000497	CYP11B1
Ehi-miR-200	155	-20.87	gttcCCGGAACCTTCCAGg	cccaGCTCCTGGAAGGTCt	NM_000498	CYP11B2
Ehi-miR-200	152	-20.29	gttcccgGAACCTTCCAGg	cctcccgCTCGGAAGGTCc	NM_138465	GLI4
Ehi-miR-200	159	-23.96	gttcCCGGAACCTTCCAGg	cgcaGGCCACGGAAGGTCa	NM_201384	PLEC
Ehi-miR-200	159	-23.96	gttcCCGGAACCTTCCAGg	cgcaGGCCACGGAAGGTCa	NM_201381	PLEC
Ehi-miR-200	159	-23.96	gttcCCGGAACCTTCCAGg	cgcaGGCCACGGAAGGTCa	NM_201380	PLEC
Ehi-miR-200	159	-23.96	gttcCCGGAACCTTCCAGg	cgcaGGCCACGGAAGGTCa	NM_201383	PLEC
Ehi-miR-200	159	-23.96	gttcCCGGAACCTTCCAGg	cgcaGGCCACGGAAGGTCa	NM_201382	PLEC
Ehi-miR-200	159	-23.96	gttcCCGGAACCTTCCAGg	cgcaGGCCACGGAAGGTCa	NM_000445	PLEC
Ehi-miR-200	159	-23.96	gttcCCGGAACCTTCCAGg	cgcaGGCCACGGAAGGTCa	NM_201378	PLEC
Ehi-miR-200	159	-23.96	gttcCCGGAACCTTCCAGg	cgcaGGCCACGGAAGGTCa	NM_201379	PLEC
Ehi-miR-200	152	-22.29	gtTCCCGGAAC--CTTCCAGg	aaGGGGTTCTGCAGAAGGTCa	NM_015201	BOP1
Ehi-miR-200	155	-20.23	gttcCCGGAACCTTCCAGg	ggcaGGTCTCTGAAGGTCg	NM_174922	ADCK5
Ehi-miR-200	155	-21.36	gttcCCGGAACCTTCCAGg	gccaGGCTCAGGAAGGTCt	NM_017767	SLC39A4
Ehi-miR-200	155	-21.36	gttcCCGGAACCTTCCAGg	gccaGGCTCAGGAAGGTCt	NM_130849	SLC39A4
Ehi-miR-200	153	-20.22	gttcccGGAACCTTCCAGg	gccacaTCCTGGAAGGTCa	NM_138367	ZNF251
Ehi-miR-200	157	-16.15	gtTCCCGGAACCTTCCAGg	tcAGATCTTTTGAAGGTCt	NM_033516	TPD52L3
Ehi-miR-200	156	-27.56	gtTCCCGG-AACCTTCCAGg	caGGGGCCATCTGAAGGTCt	NM_003026	SH3GL2
Ehi-miR-200	153	-22.76	gttCCCGGAACCTTCCAGg	cttGGGTC--GGAAGGTCt	NM_024761	MOB3B
Ehi-miR-200	157	-17.22	gtTCCCGGAACCTTCCAGg	acAGGAATTTTGAAGGTCg	NM_001278352	ACO1
Ehi-miR-200	157	-17.22	gtTCCCGGAACCTTCCAGg	acAGGAATTTTGAAGGTCg	NM_002197	ACO1
Ehi-miR-200	156	-19.54	gttCCCGGAACCTTCCAGg	tttGGGGGTTAGAAGGTCa	NR_033243	UBAP1
Ehi-miR-200	156	-19.54	gttCCCGGAACCTTCCAGg	tttGGGGGTTAGAAGGTCa	NM_016525	UBAP1
Ehi-miR-200	156	-19.54	gttCCCGGAACCTTCCAGg	tttGGGGGTTAGAAGGTCa	NM_001171204	UBAP1
Ehi-miR-200	156	-19.54	gttCCCGGAACCTTCCAGg	tttGGGGGTTAGAAGGTCa	NM_001171202	UBAP1
Ehi-miR-200	156	-19.54	gttCCCGGAACCTTCCAGg	tttGGGGGTTAGAAGGTCa	NM_001171203	UBAP1
Ehi-miR-200	156	-19.54	gttCCCGGAACCTTCCAGg	tttGGGGGTTAGAAGGTCa	NM_001171201	UBAP1
Ehi-miR-200	152	-22.23	gttCCCGGAACCTTCCAGg	actGGGTCTTTGAAGGTTt	NM_194313	KIF24
Ehi-miR-200	151	-26.86	gttcCCGGAACCTTCCAGg	cgctGGCATTGGAGGGTCc	NM_001842	CNTFR
Ehi-miR-200	151	-26.86	gttcCCGGAACCTTCCAGg	cgctGGCATTGGAGGGTCc	NM_147164	CNTFR
Ehi-miR-200	151	-26.86	gttcCCGGAACCTTCCAGg	cgctGGCATTGGAGGGTCc	NM_001207011	CNTFR
Ehi-miR-200	153	-20.69	gtTCCCGGAACCTTCCAGg	cgATGGCGCAGGAAGGTCa	NM_025182	FAM214B
Ehi-miR-200	154	-23.54	gtTCCCGGAACCTTCCAGg	gcAAGGCCT--GAAGGTCt	NM_005476	GNE
Ehi-miR-200	154	-23.54	gtTCCCGGAACCTTCCAGg	gcAAGGCCT--GAAGGTCt	NM_001190383	GNE
Ehi-miR-200	154	-23.54	gtTCCCGGAACCTTCCAGg	gcAAGGCCT--GAAGGTCt	NM_001128227	GNE
Ehi-miR-200	154	-23.54	gtTCCCGGAACCTTCCAGg	gcAAGGCCT--GAAGGTCt	NM_001190388	GNE
Ehi-miR-200	154	-23.54	gtTCCCGGAACCTTCCAGg	gcAAGGCCT--GAAGGTCt	NM_001190384	GNE
Ehi-miR-200	152	-17.21	gttcccgGAACCTTCCAGg	attttagCTTTGAAGGTCa	NM_001134485	TOMM5
Ehi-miR-200	152	-17.21	gttcccgGAACCTTCCAGg	attttagCTTTGAAGGTCa	NM_001001790	TOMM5
Ehi-miR-200	152	-17.21	gttcccgGAACCTTCCAGg	attttagCTTTGAAGGTCa	NM_001134484	TOMM5
Ehi-miR-200	153	-15.18	gttcccGGAACCTTCCAGg	cattctTCTTAGAAGGTCt	NM_033412	SLC25A51
Ehi-miR-200	152	-28.05	gtTCCCGGA-ACCTTCCAGg	tcAGAGCCTCTGGGAGGTCc	NR_111893	CNTNAP3P2
Ehi-miR-200	160	-31.76	gtTC-CCGGAACCTTCCAGg	caAGAGGCCCCGGAAGGTCc	NM_001170414	TJP2
Ehi-miR-200	160	-31.76	gtTC-CCGGAACCTTCCAGg	caAGAGGCCCCGGAAGGTCc	NM_004817	TJP2
Ehi-miR-200	160	-31.76	gtTC-CCGGAACCTTCCAGg	caAGAGGCCCCGGAAGGTCc	NM_201629	TJP2
Ehi-miR-200	160	-31.76	gtTC-CCGGAACCTTCCAGg	caAGAGGCCCCGGAAGGTCc	NM_001170630	TJP2
Ehi-miR-200	160	-31.76	gtTC-CCGGAACCTTCCAGg	caAGAGGCCCCGGAAGGTCc	NM_001170415	TJP2
Ehi-miR-200	160	-31.76	gtTC-CCGGAACCTTCCAGg	caAGAGGCCCCGGAAGGTCc	NM_001170416	TJP2
Ehi-miR-200	153	-21.21	gttcCCGGAACCTTCCAGg	ccctGGTTTT-GAAGGTCc	NM_006200	PCSK5
Ehi-miR-200	153	-21.21	gttcCCGGAACCTTCCAGg	ccctGGTTTT-GAAGGTCc	NR_120409	PCSK5
Ehi-miR-200	152	-20.22	gttcccgGAACCTTCCAGg	gttgtagCTTTGAAGGTCc	NR_037638	SLC28A3
Ehi-miR-200	152	-20.22	gttcccgGAACCTTCCAGg	gttgtagCTTTGAAGGTCc	NM_001199633	SLC28A3
Ehi-miR-200	152	-20.22	gttcccgGAACCTTCCAGg	gttgtagCTTTGAAGGTCc	NM_022127	SLC28A3
Ehi-miR-200	152	-20.87	gttCCCGGAACCTTCCAGg	cgtGGATGTGGGAAGGTCc	NM_006378	SEMA4D
Ehi-miR-200	153	-16.52	gttcCCGGAACCTTCCAGg	cccaGGCATT-GAAGGTCa	NM_153698	AAED1
Ehi-miR-200	166	-29.01	gttCCCGGAACCTTCCAGg	tgtGGGCC-TGGAAGGTCa	NR_002942	GAS2L1P2
Ehi-miR-200	152	-27.76	gtTCCCGG--AACCTTCCAGg	caAGGGCTCAGAGGAAGGTCa	NM_133445	GRIN3A
Ehi-miR-200	153	-18.95	gtTCCCGGAACCTTCCAGg	tcAGCTCAGTGGAAGGTCg	NM_001004485	OR13F1
Ehi-miR-200	155	-21.04	gttcCCGGAACCTTCCAGg	gccaGTTCCTGGAAGGTCt	NM_005502	ABCA1
Ehi-miR-200	151	-27.33	gtTCCCGGAACCTTCCAGg	tgGGGGCC-CAGAAGGTCc	NM_004235	KLF4
Ehi-miR-200	157	-20.54	gttcccGGAACCTTCCAGg	actgctCCTGGGAAGGTCt	NM_015258	FKBP15
Ehi-miR-200	151	-23.74	gttcCCGGAACCTTCCAGg	aggaGGTTGGGGAAGGTCt	NM_000031	ALAD
Ehi-miR-200	155	-23.34	gtTCCCGG-AAC-CTTCCAGg	cgAGGCCTGTTGTGAAGGTCt	NM_002160	TNC
Ehi-miR-200	152	-27.51	gtTCC--CGGAACCTTCCAgg	gaAGGCAGCCTTGGAAGGTgt	NM_012210	TRIM32
Ehi-miR-200	152	-27.51	gtTCC--CGGAACCTTCCAgg	gaAGGCAGCCTTGGAAGGTgt	NM_001099679	TRIM32
Ehi-miR-200	156	-20.77	gttcccgGAACCTTCCAGg	tggaaagTTTGGAAGGTCa	NM_007018	CNTRL
Ehi-miR-200	152	-24.77	gtTCCCGGAAC--CTTCCAGg	gaAGGGCTAGGGAGAAGGTCt	NM_004959	NR5A1
Ehi-miR-200	159	-20.23	gttcCCGGAACCTTCCAGg	ttttGCTTTTGGAAGGTCt	NM_001135776	ZBTB43
Ehi-miR-200	159	-20.23	gttcCCGGAACCTTCCAGg	ttttGCTTTTGGAAGGTCt	NM_014007	ZBTB43
Ehi-miR-200	157	-21.13	gtTCCCGGAACCTTCCAGg	atGGGGACTGTGAAGGTCt	NM_170600	SH2D3C
Ehi-miR-200	157	-21.13	gtTCCCGGAACCTTCCAGg	atGGGGACTGTGAAGGTCt	NM_001142532	SH2D3C
Ehi-miR-200	157	-21.13	gtTCCCGGAACCTTCCAGg	atGGGGACTGTGAAGGTCt	NM_001142533	SH2D3C
Ehi-miR-200	157	-21.13	gtTCCCGGAACCTTCCAGg	atGGGGACTGTGAAGGTCt	NM_001142531	SH2D3C
Ehi-miR-200	157	-21.13	gtTCCCGGAACCTTCCAGg	atGGGGACTGTGAAGGTCt	NM_001142534	SH2D3C
Ehi-miR-200	157	-21.13	gtTCCCGGAACCTTCCAGg	atGGGGACTGTGAAGGTCt	NM_005489	SH2D3C
Ehi-miR-200	157	-21.13	gtTCCCGGAACCTTCCAGg	atGGGGACTGTGAAGGTCt	NM_001252334	SH2D3C
Ehi-miR-200	157	-31.65	gtTCCCGGAACCTTCCAgg	caGGGGTCTTGGAAGGTgg	NM_001261	CDK9
Ehi-miR-200	153	-21.49	gtTCCCGGAACCTTCCAGg	ctGGGGTCCCAGAAGGTCa	NM_001114753	ENG
Ehi-miR-200	153	-21.49	gtTCCCGGAACCTTCCAGg	ctGGGGTCCCAGAAGGTCa	NM_001278138	ENG
Ehi-miR-200	153	-21.49	gtTCCCGGAACCTTCCAGg	ctGGGGTCCCAGAAGGTCa	NM_000118	ENG
Ehi-miR-200	157	-19.19	gtTCCCGGAACCTTCCAGg	atGGGGTTATAGAAGGTCa	NM_001122821	SET
Ehi-miR-200	157	-19.19	gtTCCCGGAACCTTCCAGg	atGGGGTTATAGAAGGTCa	NM_001248000	SET
Ehi-miR-200	157	-19.19	gtTCCCGGAACCTTCCAGg	atGGGGTTATAGAAGGTCa	NM_003011	SET
Ehi-miR-200	157	-19.19	gtTCCCGGAACCTTCCAGg	atGGGGTTATAGAAGGTCa	NM_001248001	SET
Ehi-miR-200	152	-24.6	gttcccGGAA-CCTTCCAGg	gggacaCTTTGGGAAGGTCc	NM_013355	PKN3
Ehi-miR-200	160	-21.78	gttcccgGAACCTTCCAGg	tattctgCTTGGAAGGTCa	NM_015354	NUP188
Ehi-miR-200	153	-25.17	gttcCCGGAACCTTCCAGg	tcttGGCC-AGGAAGGTCc	NM_032809	FAM73B
Ehi-miR-200	156	-21.95	gtTCCCGGAA-CCTTCCAGg	aaACGTCTTTGGGAAGGTCc	NM_001291815	HMCN2
Ehi-miR-200	151	-20.81	gtTCC-CG-GAACCTTCCAGg	gcAGGCGCTCTCTGAAGGTCg	NM_001145106	FIBCD1
Ehi-miR-200	151	-20.81	gtTCC-CG-GAACCTTCCAGg	gcAGGCGCTCTCTGAAGGTCg	NM_032843	FIBCD1
Ehi-miR-200	163	-22.54	gttcCCGGAACCTTCCAGg	gactGACTTTGGAAGGTCa	NM_001282957	C9orf171
Ehi-miR-200	163	-22.54	gttcCCGGAACCTTCCAGg	gactGACTTTGGAAGGTCa	NM_207417	C9orf171
Ehi-miR-200	152	-21.99	gttcccGGAAC--CTTCCAGg	tcactcCCTTGGTGAAGGTCc	NM_001271776	RALGDS
Ehi-miR-200	152	-21.99	gttcccGGAAC--CTTCCAGg	tcactcCCTTGGTGAAGGTCc	NM_001271775	RALGDS
Ehi-miR-200	152	-21.99	gttcccGGAAC--CTTCCAGg	tcactcCCTTGGTGAAGGTCc	NM_001271774	RALGDS
Ehi-miR-200	152	-21.99	gttcccGGAAC--CTTCCAGg	tcactcCCTTGGTGAAGGTCc	NM_006266	RALGDS
Ehi-miR-200	152	-21.99	gttcccGGAAC--CTTCCAGg	tcactcCCTTGGTGAAGGTCc	NM_001042368	RALGDS
Ehi-miR-200	153	-24.43	gttCCCGGAACCTTCCAGg	cctGGGTCT--GAAGGTCc	NM_006753	SURF6
Ehi-miR-200	153	-24.43	gttCCCGGAACCTTCCAGg	cctGGGTCT--GAAGGTCc	NM_001278942	SURF6
Ehi-miR-200	153	-24.43	gttCCCGGAACCTTCCAGg	cctGGGTCT--GAAGGTCc	NR_103874	SURF6
Ehi-miR-200	152	-25.02	gttcccGGAAC--CTTCCAGg	aggcccCCTTGGAGAAGGTCc	NR_103997	STKLD1
Ehi-miR-200	152	-25.02	gttcccGGAAC--CTTCCAGg	aggcccCCTTGGAGAAGGTCc	NM_153710	STKLD1
Ehi-miR-200	152	-19.56	gttccCGGAACCTTCCAGg	cgcccGTC-TGGAAGGTCa	NM_003371	VAV2
Ehi-miR-200	152	-19.56	gttccCGGAACCTTCCAGg	cgcccGTC-TGGAAGGTCa	NM_001134398	VAV2
Ehi-miR-200	156	-22.32	gttCCCGGAACCTTCCAGg	cccGGGCCCCTGAAGGTCa	NM_016172	UBAC1
Ehi-miR-200	156	-20.15	gttccCGGAACCTTCCAGg	gagaaGCCTT-GAAGGTCa	NR_121583	LOC100133077
Ehi-miR-200	153	-19.12	gttccCGGA-ACCTTCCAGg	gagttGTTTCTGGAAGGTCa	NM_018702	ADARB2
Ehi-miR-200	157	-23.04	gtTCCCGGAACCTTCCAGg	gaAGCGTCTGTGAAGGTCc	NR_131187	LOC105376360
Ehi-miR-200	164	-25.12	gtTCCCGGAA-CCTTCCAGg	ccGGTGCCTTGGGAAGGTCg	NM_001145443	PFKFB3
Ehi-miR-200	164	-25.12	gtTCCCGGAA-CCTTCCAGg	ccGGTGCCTTGGGAAGGTCg	NM_001282630	PFKFB3
Ehi-miR-200	164	-25.12	gtTCCCGGAA-CCTTCCAGg	ccGGTGCCTTGGGAAGGTCg	NM_004566	PFKFB3
Ehi-miR-200	159	-23.35	gttcCCGGAACCTTCCAGg	accaGGTTCTGGAAGGTCt	NM_014688	USP6NL
Ehi-miR-200	159	-23.35	gttcCCGGAACCTTCCAGg	accaGGTTCTGGAAGGTCt	NM_001080491	USP6NL
Ehi-miR-200	155	-27.56	gttcCCGGAACCTTCCAGg	ggctGGCTTTGGAAGGTTc	NM_152751	BEND7
Ehi-miR-200	155	-27.56	gttcCCGGAACCTTCCAGg	ggctGGCTTTGGAAGGTTc	NM_001100912	BEND7
Ehi-miR-200	156	-19.11	gtTCC--CGGAACCTTCCAGg	tcAGGTTGTTTTTGAAGGTCa	NM_001142308	MALRD1
Ehi-miR-200	153	-17.4	gttcccGGAACCTTCCAGg	cttgacTCATGGAAGGTCt	NR_026795	LINC00202-1
Ehi-miR-200	152	-20.86	gtTCCCGGAAC---CTTCCAGg	ggAAGGTTTTGGAAGAAGGTCa	NM_014915	ANKRD26
Ehi-miR-200	152	-20.86	gtTCCCGGAAC---CTTCCAGg	ggAAGGTTTTGGAAGAAGGTCa	NM_001256053	ANKRD26
Ehi-miR-200	155	-23.13	gtTCCCGGAACCTTCCAGg	cgAGAG-CGTGGAAGGTCa	NR_030335	MIR604
Ehi-miR-200	157	-23.47	gttcccGGAACCTTCCAGg	ttgcttCCTGGGAAGGTCc	NR_026560	ZNF438
Ehi-miR-200	157	-23.47	gttcccGGAACCTTCCAGg	ttgcttCCTGGGAAGGTCc	NM_001143771	ZNF438
Ehi-miR-200	157	-23.47	gttcccGGAACCTTCCAGg	ttgcttCCTGGGAAGGTCc	NM_001143770	ZNF438
Ehi-miR-200	157	-23.47	gttcccGGAACCTTCCAGg	ttgcttCCTGGGAAGGTCc	NM_001143768	ZNF438
Ehi-miR-200	157	-23.47	gttcccGGAACCTTCCAGg	ttgcttCCTGGGAAGGTCc	NM_001143769	ZNF438
Ehi-miR-200	157	-23.47	gttcccGGAACCTTCCAGg	ttgcttCCTGGGAAGGTCc	NM_001143766	ZNF438
Ehi-miR-200	157	-23.47	gttcccGGAACCTTCCAGg	ttgcttCCTGGGAAGGTCc	NM_001143767	ZNF438
Ehi-miR-200	157	-23.47	gttcccGGAACCTTCCAGg	ttgcttCCTGGGAAGGTCc	NM_182755	ZNF438
Ehi-miR-200	153	-22.57	gttcCCGGAACCTTCCAGg	tattGGCC-AGGAAGGTCt	NR_024380	LOC441666
Ehi-miR-200	155	-24.85	gttcCCGGAACCTTCCAGg	gcctGGTCTTGGAAGGTTa	NM_001305038	ZNF33B
Ehi-miR-200	155	-24.85	gttcCCGGAACCTTCCAGg	gcctGGTCTTGGAAGGTTa	NM_001305039	ZNF33B
Ehi-miR-200	155	-24.85	gttcCCGGAACCTTCCAGg	gcctGGTCTTGGAAGGTTa	NM_001305035	ZNF33B
Ehi-miR-200	155	-24.85	gttcCCGGAACCTTCCAGg	gcctGGTCTTGGAAGGTTa	NM_001305036	ZNF33B
Ehi-miR-200	155	-24.85	gttcCCGGAACCTTCCAGg	gcctGGTCTTGGAAGGTTa	NM_001305037	ZNF33B
Ehi-miR-200	155	-24.85	gttcCCGGAACCTTCCAGg	gcctGGTCTTGGAAGGTTa	NM_001305033	ZNF33B
Ehi-miR-200	155	-24.85	gttcCCGGAACCTTCCAGg	gcctGGTCTTGGAAGGTTa	NM_001305040	ZNF33B
Ehi-miR-200	155	-24.85	gttcCCGGAACCTTCCAGg	gcctGGTCTTGGAAGGTTa	NM_006955	ZNF33B
Ehi-miR-200	154	-20.95	gttccCGGAACCTTCCAGg	cgtcaGACGTGGAAGGTCc	NM_145021	MARCH8
Ehi-miR-200	151	-21.9	gtTCCCGGAACCTTCCAGg	ccGGCGCC-CGGAAGGTCa	NR_073030	TIMM23
Ehi-miR-200	151	-21.9	gtTCCCGGAACCTTCCAGg	ccGGCGCC-CGGAAGGTCa	NM_006327	TIMM23
Ehi-miR-200	151	-21.9	gtTCCCGGAACCTTCCAGg	ccGGCGCC-CGGAAGGTCa	NR_073029	TIMM23
Ehi-miR-200	151	-24.2	gttcCCGGAACCTTCCAgg	ctctGGTCTTGGAAGGTat	NM_001145263	NCOA4
Ehi-miR-200	151	-24.2	gttcCCGGAACCTTCCAgg	ctctGGTCTTGGAAGGTat	NM_001145262	NCOA4
Ehi-miR-200	151	-24.2	gttcCCGGAACCTTCCAgg	ctctGGTCTTGGAAGGTat	NM_001145261	NCOA4
Ehi-miR-200	151	-24.2	gttcCCGGAACCTTCCAgg	ctctGGTCTTGGAAGGTat	NM_001145260	NCOA4
Ehi-miR-200	151	-24.2	gttcCCGGAACCTTCCAgg	ctctGGTCTTGGAAGGTat	NM_005437	NCOA4
Ehi-miR-200	157	-18.05	gttcccGGAACCTTCCAGg	ttccatCCTTTGAAGGTCt	NM_001288740	C10orf128
Ehi-miR-200	157	-18.05	gttcccGGAACCTTCCAGg	ttccatCCTTTGAAGGTCt	NM_001288741	C10orf128
Ehi-miR-200	157	-18.05	gttcccGGAACCTTCCAGg	ttccatCCTTTGAAGGTCt	NM_001010863	C10orf128
Ehi-miR-200	157	-18.05	gttcccGGAACCTTCCAGg	ttccatCCTTTGAAGGTCt	NM_001288742	C10orf128
Ehi-miR-200	157	-18.05	gttcccGGAACCTTCCAGg	ttccatCCTTTGAAGGTCt	NM_001288743	C10orf128
Ehi-miR-200	152	-20.14	gttcCCGGAACCTTCCAGg	gcctGGCCT--GAAGGTCa	NR_110767	TIMM23B
Ehi-miR-200	152	-20.14	gttcCCGGAACCTTCCAGg	gcctGGCCT--GAAGGTCa	NM_001290118	TIMM23B
Ehi-miR-200	152	-20.14	gttcCCGGAACCTTCCAGg	gcctGGCCT--GAAGGTCa	NM_001290117	TIMM23B
Ehi-miR-200	160	-22.26	gtTC-CCGGAACCTTCCAGg	tgAGTGCCCTGGGAAGGTCt	NM_001270782	TFAM
Ehi-miR-200	160	-22.26	gtTC-CCGGAACCTTCCAGg	tgAGTGCCCTGGGAAGGTCt	NM_003201	TFAM
Ehi-miR-200	160	-22.26	gtTC-CCGGAACCTTCCAGg	tgAGTGCCCTGGGAAGGTCt	NR_073073	TFAM
Ehi-miR-200	154	-20.26	gttccCGGAACCTTCCAGg	gctctGCACTGGAAGGTCt	NM_032776	JMJD1C
Ehi-miR-200	154	-20.26	gttccCGGAACCTTCCAGg	gctctGCACTGGAAGGTCt	NM_001282948	JMJD1C
Ehi-miR-200	159	-22.21	gttcCCGGAACCTTCCAGg	ccccGGCCCAGGAAGGTCg	NM_001289797	PCBD1
Ehi-miR-200	153	-18.05	gttccCGGAAC--CTTCCAGg	accacGTCTTGTAGAAGGTCa	NM_022153	C10orf54
Ehi-miR-200	161	-34.4	gtTCCCGGAACCTTCCAGg	tgAGGGCCCTGGAGGGTCc	NM_004273	CHST3
Ehi-miR-200	163	-25	gttCCCGGA-ACCTTCCAGg	cttGGGCATCTGGAAGGTCa	NM_021245	MYOZ1
Ehi-miR-200	151	-17.65	gttcCCGGAACCTTCCAGg	tgctGTCATGGGAAGGTCt	NM_001128309	TSPAN14
Ehi-miR-200	151	-17.65	gttcCCGGAACCTTCCAGg	tgctGTCATGGGAAGGTCt	NM_030927	TSPAN14
Ehi-miR-200	159	-20.22	gttcCCGGAACCTTCCAGg	tcctGGCATAGGAAGGTCt	NR_120662	LOC102723703
Ehi-miR-200	152	-22.43	gttcccgGAACCTTCCAGg	cccaaagCATGGAAGGTCc	NM_001015880	PAPSS2
Ehi-miR-200	152	-22.43	gttcccgGAACCTTCCAGg	cccaaagCATGGAAGGTCc	NM_004670	PAPSS2
Ehi-miR-200	152	-19.79	gttcccgGAACCTTCCAGg	ttgaccaCGTGGAAGGTCa	NM_003956	CH25H
Ehi-miR-200	151	-18.88	gtTCCCGGAACCTTCCAGg	ctAGAGTC-GGGAAGGTCa	NM_015385	SORBS1
Ehi-miR-200	151	-18.88	gtTCCCGGAACCTTCCAGg	ctAGAGTC-GGGAAGGTCa	NM_001290294	SORBS1
Ehi-miR-200	151	-18.88	gtTCCCGGAACCTTCCAGg	ctAGAGTC-GGGAAGGTCa	NM_001290296	SORBS1
Ehi-miR-200	151	-18.88	gtTCCCGGAACCTTCCAGg	ctAGAGTC-GGGAAGGTCa	NM_001034954	SORBS1
Ehi-miR-200	151	-18.88	gtTCCCGGAACCTTCCAGg	ctAGAGTC-GGGAAGGTCa	NM_001034955	SORBS1
Ehi-miR-200	154	-21.91	gtTCCCGGAACCTTCCAGg	ggAGGGGCT--GAAGGTCa	NM_001017423	ALDH18A1
Ehi-miR-200	154	-21.91	gtTCCCGGAACCTTCCAGg	ggAGGGGCT--GAAGGTCa	NM_002860	ALDH18A1
Ehi-miR-200	165	-25.04	gttcccGGAACCTTCCAGg	cacattCCTTGGAAGGTCt	NM_012465	TLL2
Ehi-miR-200	153	-21.46	gtTCCCGGAACCTTCCAGg	ggAGGAGGATGGAAGGTCt	NM_152309	PIK3AP1
Ehi-miR-200	161	-27.24	gtTCCCGGAACCTTCCAGg	tcGGGATCCTGGAAGGTCc	NM_001253837	PKD2L1
Ehi-miR-200	161	-27.24	gtTCCCGGAACCTTCCAGg	tcGGGATCCTGGAAGGTCc	NM_016112	PKD2L1
Ehi-miR-200	152	-26.12	gtTCCCGGAAC-CTTCCAGg	ccAGGGGCTTGAGAAGGTTa	NM_005063	SCD
Ehi-miR-200	160	-24.89	gtTC-CCGGAACCTTCCAGg	gaAGAGGAGTTGGAAGGTCt	NM_017902	HIF1AN
Ehi-miR-200	156	-29.96	gttCCCGGAACCTTCCAGg	cctGGGACTTGGAGGGTCc	NM_024747	HPS6
Ehi-miR-200	156	-21.36	gttcccGGA-ACCTTCCAGg	gcggttCCTCTGGAAGGTCg	NM_005029	PITX3
Ehi-miR-200	155	-19.45	gttCCCG-GAACCTTCCAGg	agcGGGCACATTGAAGGTCt	NM_005736	ACTR1A
Ehi-miR-200	151	-29.82	gttCCCGGA-ACCTTCCAGg	gctGGGCTTCTGGAGGGTCc	NM_014631	SH3PXD2A
Ehi-miR-200	152	-23	gtTCCCGG-AACCTTCCAGg	agAGGCCCACAGGAAGGTCt	NM_024928	OBFC1
Ehi-miR-200	151	-25.08	gttCCCGGA-ACCTTCCAGg	cctGGGTCTCCAGAAGGTCc	NM_000494	COL17A1
Ehi-miR-200	153	-15.1	gttcccGGAACCTTCCAGg	ctgcttTCTTTGAAGGTCa	NM_001135051	FAM160B1
Ehi-miR-200	153	-15.1	gttcccGGAACCTTCCAGg	ctgcttTCTTTGAAGGTCa	NM_020940	FAM160B1
Ehi-miR-200	160	-18.1	gttCCCGGAACCTTCCAGg	gatGAGTCTTTGAAGGTCa	NM_001127211	SHTN1
Ehi-miR-200	160	-18.1	gttCCCGGAACCTTCCAGg	gatGAGTCTTTGAAGGTCa	NM_018330	SHTN1
Ehi-miR-200	160	-18.1	gttCCCGGAACCTTCCAGg	gatGAGTCTTTGAAGGTCa	NM_001258298	SHTN1
Ehi-miR-200	153	-18.04	gttcccGGAACCTTCCAGg	tgctttCTTTCGAAGGTCc	NM_001258300	SHTN1
Ehi-miR-200	153	-18.04	gttcccGGAACCTTCCAGg	tgctttCTTTCGAAGGTCc	NM_001258299	SHTN1
Ehi-miR-200	152	-18.3	gtTCCCGGAAC-CTTCCAGg	gcAGATCCTCGAGAAGGTCa	NM_005308	GRK5
Ehi-miR-200	155	-29.75	gttCCCGGAA-----CCTTCCAGg	ggcGGGCCTTGAGCAGGAAGGTCc	NM_024834	MCMBP
Ehi-miR-200	155	-29.75	gttCCCGGAA-----CCTTCCAGg	ggcGGGCCTTGAGCAGGAAGGTCc	NM_001256379	MCMBP
Ehi-miR-200	155	-29.75	gttCCCGGAA-----CCTTCCAGg	ggcGGGCCTTGAGCAGGAAGGTCc	NM_001256378	MCMBP
Ehi-miR-200	155	-21.21	gtTCCCGGAACCTTCCAGg	ccAAGTCCTT-GAAGGTCa	NM_001144915	FGFR2
Ehi-miR-200	155	-21.21	gtTCCCGGAACCTTCCAGg	ccAAGTCCTT-GAAGGTCa	NM_023029	FGFR2
Ehi-miR-200	155	-21.21	gtTCCCGGAACCTTCCAGg	ccAAGTCCTT-GAAGGTCa	NR_073009	FGFR2
Ehi-miR-200	155	-21.21	gtTCCCGGAACCTTCCAGg	ccAAGTCCTT-GAAGGTCa	NM_001144916	FGFR2
Ehi-miR-200	155	-21.21	gtTCCCGGAACCTTCCAGg	ccAAGTCCTT-GAAGGTCa	NM_001144917	FGFR2
Ehi-miR-200	155	-21.21	gtTCCCGGAACCTTCCAGg	ccAAGTCCTT-GAAGGTCa	NM_001144914	FGFR2
Ehi-miR-200	155	-21.21	gtTCCCGGAACCTTCCAGg	ccAAGTCCTT-GAAGGTCa	NM_001144918	FGFR2
Ehi-miR-200	155	-21.21	gtTCCCGGAACCTTCCAGg	ccAAGTCCTT-GAAGGTCa	NM_022970	FGFR2
Ehi-miR-200	155	-21.21	gtTCCCGGAACCTTCCAGg	ccAAGTCCTT-GAAGGTCa	NM_000141	FGFR2
Ehi-miR-200	155	-21.21	gtTCCCGGAACCTTCCAGg	ccAAGTCCTT-GAAGGTCa	NM_001144913	FGFR2
Ehi-miR-200	155	-21.21	gtTCCCGGAACCTTCCAGg	ccAAGTCCTT-GAAGGTCa	NM_001144919	FGFR2
Ehi-miR-200	153	-31.67	gtTCCCGGAACCTTCCAGg	caAGGGCCCAGGAGGGTCa	NM_198148	CPXM2
Ehi-miR-200	152	-20.36	gtTCCCGGAAC-CTTCCAGg	caATGACCCTGAGAAGGTCc	NM_030626	LRRC27
Ehi-miR-200	152	-20.36	gtTCCCGGAAC-CTTCCAGg	caATGACCCTGAGAAGGTCc	NM_001143757	LRRC27
Ehi-miR-200	151	-18.18	gttcCCGGAACCTTCCAGg	tgctGGCCCGAGAAGGTCg	NM_177400	NKX6-2
Ehi-miR-200	152	-19.57	gtTCCCGGA--ACCTTCCAGg	ccGGGTCCTCCTCGAAGGTCt	NM_004092	ECHS1
Ehi-miR-200	152	-25.07	gtTCCCGGA--ACCTTCCAGg	ccAGGCTCTCAGGGAAGGTCc	NM_025092	ATHL1
Ehi-miR-200	152	-27.93	gtTCCCG-GAACCTTCCAGg	gtGGGGCATTTGGGAGGTCa	NM_182612	PDDC1
Ehi-miR-200	153	-18.92	gttcCCGGAACCTTCCAGg	tgcaGGACTT-GAAGGTCt	NM_005961	MUC6
Ehi-miR-200	152	-21.07	gttcccgGAACCTTCCAGg	actagtaCTGGGAAGGTCc	NM_001122631	CDKN1C
Ehi-miR-200	152	-21.07	gttcccgGAACCTTCCAGg	actagtaCTGGGAAGGTCc	NM_001122630	CDKN1C
Ehi-miR-200	152	-21.07	gttcccgGAACCTTCCAGg	actagtaCTGGGAAGGTCc	NM_000076	CDKN1C
Ehi-miR-200	152	-23.93	gtTCC-CGGAACCTTCCAGg	tcAGGAGGATGGGAAGGTCa	NM_058166	TRIM6
Ehi-miR-200	152	-23.93	gtTCC-CGGAACCTTCCAGg	tcAGGAGGATGGGAAGGTCa	NM_001003819	TRIM6-TRIM34
Ehi-miR-200	152	-23.93	gtTCC-CGGAACCTTCCAGg	tcAGGAGGATGGGAAGGTCa	NM_001003818	TRIM6
Ehi-miR-200	152	-17.32	gttcccgGAACCTTCCAGg	ctctgagCTGGGAAGGTCa	NR_047512	APBB1
Ehi-miR-200	152	-17.32	gttcccgGAACCTTCCAGg	ctctgagCTGGGAAGGTCa	NM_001164	APBB1
Ehi-miR-200	152	-17.32	gttcccgGAACCTTCCAGg	ctctgagCTGGGAAGGTCa	NM_001257319	APBB1
Ehi-miR-200	152	-17.32	gttcccgGAACCTTCCAGg	ctctgagCTGGGAAGGTCa	NM_001257325	APBB1
Ehi-miR-200	152	-17.32	gttcccgGAACCTTCCAGg	ctctgagCTGGGAAGGTCa	NM_001257326	APBB1
Ehi-miR-200	152	-17.32	gttcccgGAACCTTCCAGg	ctctgagCTGGGAAGGTCa	NM_001257320	APBB1
Ehi-miR-200	152	-17.32	gttcccgGAACCTTCCAGg	ctctgagCTGGGAAGGTCa	NM_001257321	APBB1
Ehi-miR-200	152	-17.32	gttcccgGAACCTTCCAGg	ctctgagCTGGGAAGGTCa	NM_145689	APBB1
Ehi-miR-200	152	-17.32	gttcccgGAACCTTCCAGg	ctctgagCTGGGAAGGTCa	NM_001257323	APBB1
Ehi-miR-200	154	-23.36	gtTCCCGGAACCTTCCAGg	gtAGGAC--TGGAAGGTCc	NM_001278442	ILK
Ehi-miR-200	154	-23.36	gtTCCCGGAACCTTCCAGg	gtAGGAC--TGGAAGGTCc	NM_001278441	ILK
Ehi-miR-200	154	-23.36	gtTCCCGGAACCTTCCAGg	gtAGGAC--TGGAAGGTCc	NM_001014794	ILK
Ehi-miR-200	154	-23.36	gtTCCCGGAACCTTCCAGg	gtAGGAC--TGGAAGGTCc	NM_004517	ILK
Ehi-miR-200	154	-23.36	gtTCCCGGAACCTTCCAGg	gtAGGAC--TGGAAGGTCc	NM_001014795	ILK
Ehi-miR-200	151	-30.47	gttCCCGGAA--CCTTCCAGg	tgcGGGCCTTGAGGAGGGTCc	NM_001004489	OR2AG1
Ehi-miR-200	151	-16.94	gttcCCGGAACCTTCCAGg	ttctGGCACTCGAAGGTCa	NM_001243254	DENND5A
Ehi-miR-200	151	-16.94	gttcCCGGAACCTTCCAGg	ttctGGCACTCGAAGGTCa	NM_015213	DENND5A
Ehi-miR-200	160	-19.7	gtTCCCGGAA--CCTTCCAGg	ccAGCGCTTTCAGGAAGGTCa	NM_030962	SBF2
Ehi-miR-200	159	-26.92	gtTCCCGG--AAC--CTTCCAGg	caAGGGCCATTTGAAGAAGGTCa	NM_014633	CTR9
Ehi-miR-200	151	-23.82	gttcCCGGAACCTTCCAGg	aggcGGCCAGCGAAGGTCc	NM_001031853	INSC
Ehi-miR-200	157	-22.68	gtTCCCGGAACCTTCCAGg	ttAGGTCTAGGGAAGGTCg	NM_175058	PLEKHA7
Ehi-miR-200	153	-20.96	gttcccGGAACCTTCCAGg	caacatTCATGGAAGGTCc	NR_038360	SPTY2D1-AS1
Ehi-miR-200	153	-20.96	gttcccGGAACCTTCCAGg	caacatTCATGGAAGGTCc	NM_194285	SPTY2D1
Ehi-miR-200	151	-27.21	gtTC-CCGGAAC-CTTCCAGg	ccAGCGGCCAGGAGAAGGTCc	NM_001029865	DBX1
Ehi-miR-200	160	-21.87	gttcccgGAACCTTCCAGg	attaaaaCTTGGAAGGTCt	NM_018490	LGR4
Ehi-miR-200	163	-24.36	gttcCCGGAACCTTCCAGg	ctgtGGGTTTGGAAGGTCa	NM_001584	MPPED2
Ehi-miR-200	160	-23.75	gtTCCCG-GAACCTTCCAGg	cgAGTGCACTTTGAAGGTCc	NM_001243786	RAG2
Ehi-miR-200	159	-27.77	gtTCCCGGAACCTTCCAGg	agGGGGAC-TGGAAGGTCc	NR_046338	PRDM11
Ehi-miR-200	159	-27.77	gtTCCCGGAACCTTCCAGg	agGGGGAC-TGGAAGGTCc	NM_001256695	PRDM11
Ehi-miR-200	159	-27.77	gtTCCCGGAACCTTCCAGg	agGGGGAC-TGGAAGGTCc	NM_001256696	PRDM11
Ehi-miR-200	152	-20.2	gttCCCGGAACCTTCCAGg	tacGTGTCGCGGAAGGTCt	NM_003654	CHST1
Ehi-miR-200	153	-24.2	gtTCC-CGGAACCTTCCAGg	gcAGGTGCC--GGAAGGTCt	NM_000741	CHRM4
Ehi-miR-200	153	-24.68	gtTCCCGGAACCTTCCAGg	tgAGGGAAAGGGAAGGTCa	NM_031909	C1QTNF4
Ehi-miR-200	153	-17.37	gtTCCCGGAACCTTCCAGg	ttAGAGCCACAGAAGGTCa	NM_001004058	OR8K5
Ehi-miR-200	160	-32.96	gtTCCCGGAA-CCTTCCAGg	ggAGGGCCTTGGGAGGGTCg	NM_033396	TNKS1BP1
Ehi-miR-200	165	-34.08	gtTCCCGGAACCTTCCAGg	agAGGGTCTTGGAGGGTCa	NR_110184	LOC101927204
Ehi-miR-200	163	-29.04	gttCCCGGA-ACCTTCCAGg	ctcGGGCCTCGGGAAGGTCa	NM_001098835	MS4A15
Ehi-miR-200	163	-29.04	gttCCCGGA-ACCTTCCAGg	ctcGGGCCTCGGGAAGGTCa	NR_103481	MS4A15
Ehi-miR-200	163	-29.04	gttCCCGGA-ACCTTCCAGg	ctcGGGCCTCGGGAAGGTCa	NM_152717	MS4A15
Ehi-miR-200	163	-29.04	gttCCCGGA-ACCTTCCAGg	ctcGGGCCTCGGGAAGGTCa	NM_001278242	MS4A15
Ehi-miR-200	152	-25.58	gtTCCCGGAAC-CTTCCAGg	ccAGGGGAGTGTGAAGGTCt	NM_014224	PGA5
Ehi-miR-200	154	-24.57	gtTCCCGGAACCTTCCAGg	ggAGGTCC--GGAAGGTCc	NM_001170753	PPP1R32
Ehi-miR-200	154	-24.57	gtTCCCGGAACCTTCCAGg	ggAGGTCC--GGAAGGTCc	NM_145017	PPP1R32
Ehi-miR-200	152	-21.21	gtTCCCGGAAC-CTTCCAGg	taAGCGGCTGGTGAAGGTCa	NM_004111	FEN1
Ehi-miR-200	153	-18.05	gtTCCCGGAACCTTCCAGg	taAGAGCATGAGAAGGTCt	NM_024784	ZBTB3
Ehi-miR-200	156	-18.24	gtTCCCGGAAC--CTTCCAGg	agACGCCCTTGCCGAAGGTCa	NM_018093	WDR74
Ehi-miR-200	156	-18.24	gtTCCCGGAAC--CTTCCAGg	agACGCCCTTGCCGAAGGTCa	NM_001307977	WDR74
Ehi-miR-200	168	-30.37	gtTCCCGGAAC-CTTCCAGg	ccAGGGCCCTGAGAAGGTCc	NM_013280	FLRT1
Ehi-miR-200	162	-19.59	gttccCGGAACCTTCCAGg	tcattGCCTTTGAAGGTCg	NM_015080	NRXN2
Ehi-miR-200	162	-19.59	gttccCGGAACCTTCCAGg	tcattGCCTTTGAAGGTCg	NM_138732	NRXN2
Ehi-miR-200	157	-20.11	gtTCCCGGAACCTTCCAGg	acAGTGTCCAGGAAGGTCa	NM_015104	ATG2A
Ehi-miR-200	158	-25.05	gttCCCGGAACCTTCCAGg	tgcGGGCCCT-GAAGGTCc	NM_001164266	LTBP3
Ehi-miR-200	158	-25.05	gttCCCGGAACCTTCCAGg	tgcGGGCCCT-GAAGGTCc	NM_001130144	LTBP3
Ehi-miR-200	158	-25.05	gttCCCGGAACCTTCCAGg	tgcGGGCCCT-GAAGGTCc	NM_021070	LTBP3
Ehi-miR-200	156	-30.74	gtTCCCGG-AACCTTCCAGg	gcAGGGCTGAGGGAAGGTCc	NM_033347	KCNK7
Ehi-miR-200	156	-30.74	gtTCCCGG-AACCTTCCAGg	gcAGGGCTGAGGGAAGGTCc	NM_033348	KCNK7
Ehi-miR-200	156	-30.74	gtTCCCGG-AACCTTCCAGg	gcAGGGCTGAGGGAAGGTCc	NM_033455	KCNK7
Ehi-miR-200	156	-30.74	gtTCCCGG-AACCTTCCAGg	gcAGGGCTGAGGGAAGGTCc	NM_005714	KCNK7
Ehi-miR-200	151	-15.94	gtTCCCGGAACCTTCCAGg	tgATGCTCTT-GAAGGTCt	NM_001243985	RELA
Ehi-miR-200	151	-15.94	gtTCCCGGAACCTTCCAGg	tgATGCTCTT-GAAGGTCt	NM_001243984	RELA
Ehi-miR-200	151	-15.94	gtTCCCGGAACCTTCCAGg	tgATGCTCTT-GAAGGTCt	NM_021975	RELA
Ehi-miR-200	151	-15.94	gtTCCCGGAACCTTCCAGg	tgATGCTCTT-GAAGGTCt	NM_001145138	RELA
Ehi-miR-200	156	-24.25	gtTCCCGGAAC--CTTCCAGg	ccAGGGCCAGGAAGAAGGTCa	NM_001300868	SLC29A2
Ehi-miR-200	156	-24.25	gtTCCCGGAAC--CTTCCAGg	ccAGGGCCAGGAAGAAGGTCa	NM_001300869	SLC29A2
Ehi-miR-200	156	-24.25	gtTCCCGGAAC--CTTCCAGg	ccAGGGCCAGGAAGAAGGTCa	NM_001532	SLC29A2
Ehi-miR-200	156	-24.25	gtTCCCGGAAC--CTTCCAGg	ccAGGGCCAGGAAGAAGGTCa	NR_125343	SLC29A2
Ehi-miR-200	156	-24.7	gtTCC-CGGAACCTTCCAGg	gcAGGTGCTTCAGAAGGTCc	NM_139075	TPCN2
Ehi-miR-200	151	-31.15	gtTCCC-GGA-ACCTTCCAGg	caAGGGTCCTCTGGAGGGTCa	NM_002007	FGF4
Ehi-miR-200	152	-19.69	gtTCCCGGA-ACCTTCCAGg	ccAGGTCCTCCTGAAGGTCa	NR_030691	ANO1
Ehi-miR-200	151	-25.17	gttCCCG--GAACCTTCCAGg	gccGGGCAACCCGGAAGGTCc	NM_018161	NADSYN1
Ehi-miR-200	154	-21.49	gtTCCCGGAACCTTCCAGg	caAAGGC--TGGAAGGTCt	NR_110031	P4HA3
Ehi-miR-200	154	-21.49	gtTCCCGGAACCTTCCAGg	caAAGGC--TGGAAGGTCt	NM_182904	P4HA3
Ehi-miR-200	154	-21.49	gtTCCCGGAACCTTCCAGg	caAAGGC--TGGAAGGTCt	NM_001288748	P4HA3
Ehi-miR-200	152	-24.19	gttCCCGGAACCTTCCAgg	cccGGGCCGTGGAAGGTgg	NM_001144869	LIPT2
Ehi-miR-200	151	-28.96	gttcCCGGAACCTTCCAGg	accaGGCCTAGGAGGGTCc	NM_004041	ARRB1
Ehi-miR-200	151	-28.96	gttcCCGGAACCTTCCAGg	accaGGCCTAGGAGGGTCc	NM_020251	ARRB1
Ehi-miR-200	156	-15.32	gttCCCGGAACCTTCCAGg	aatGGTCCATTGAAGGTCg	NM_020193	C11orf30
Ehi-miR-200	156	-15.32	gttCCCGGAACCTTCCAGg	aatGGTCCATTGAAGGTCg	NM_001300943	C11orf30
Ehi-miR-200	156	-15.32	gttCCCGGAACCTTCCAGg	aatGGTCCATTGAAGGTCg	NM_001300942	C11orf30
Ehi-miR-200	156	-15.32	gttCCCGGAACCTTCCAGg	aatGGTCCATTGAAGGTCg	NM_001300944	C11orf30
Ehi-miR-200	152	-16.28	gttcccgGAACCTTCCAGg	ttttcagCTCGGAAGGTCg	NM_024678	NARS2
Ehi-miR-200	152	-16.28	gttcccgGAACCTTCCAGg	ttttcagCTCGGAAGGTCg	NM_001243251	NARS2
Ehi-miR-200	163	-28.31	gttCCCGGAAC-CTTCCAGg	gttGGGGCTTGAGAAGGTCc	NM_021825	CCDC90B
Ehi-miR-200	163	-28.31	gttCCCGGAAC-CTTCCAGg	gttGGGGCTTGAGAAGGTCc	NM_001286120	CCDC90B
Ehi-miR-200	163	-28.31	gttCCCGGAAC-CTTCCAGg	gttGGGGCTTGAGAAGGTCc	NM_001286116	CCDC90B
Ehi-miR-200	163	-28.31	gttCCCGGAAC-CTTCCAGg	gttGGGGCTTGAGAAGGTCc	NM_001286119	CCDC90B
Ehi-miR-200	163	-28.31	gttCCCGGAAC-CTTCCAGg	gttGGGGCTTGAGAAGGTCc	NM_001286118	CCDC90B
Ehi-miR-200	163	-28.31	gttCCCGGAAC-CTTCCAGg	gttGGGGCTTGAGAAGGTCc	NM_001286117	CCDC90B
Ehi-miR-200	156	-32.64	gtTC-CCGGAACCTTCCAGg	gcAGTGGTCTTGGAAGGTTc	NM_001008781	FAT3
Ehi-miR-200	158	-19.38	gttccCGGAACCTTCCAGg	cagctGCTTTAGAAGGTCt	NM_002033	FUT4
Ehi-miR-200	157	-20.99	gtTCCCGGAACCTTCCAGg	gaAGCGATCTGGAAGGTCt	NM_001562	IL18
Ehi-miR-200	157	-20.99	gtTCCCGGAACCTTCCAGg	gaAGCGATCTGGAAGGTCt	NM_001243211	IL18
Ehi-miR-200	153	-26.42	gtTCCCGGAACCTTCCAGg	atGGGGATTTGGGAGGTCt	NM_001101389	CLDN25
Ehi-miR-200	151	-21.9	gtTC-CCGGAA-CCTTCCAGg	ccAGTGCCCTTCTGAAGGTCc	NM_004716	PCSK7
Ehi-miR-200	153	-20.3	gttcccGGAACCTTCCAGg	ttcataTCCTGGAAGGTCt	NM_207343	RNF214
Ehi-miR-200	153	-20.3	gttcccGGAACCTTCCAGg	ttcataTCCTGGAAGGTCt	NM_001278249	RNF214
Ehi-miR-200	153	-20.3	gttcccGGAACCTTCCAGg	ttcataTCCTGGAAGGTCt	NM_001077239	RNF214
Ehi-miR-200	155	-21.03	gttcccggAACCTTCCAGg	tggtagaaTTGGAAGGTCt	NM_014619	GRIK4
Ehi-miR-200	155	-21.03	gttcccggAACCTTCCAGg	tggtagaaTTGGAAGGTCt	NM_001282473	GRIK4
Ehi-miR-200	155	-21.03	gttcccggAACCTTCCAGg	tggtagaaTTGGAAGGTCt	NM_001282470	GRIK4
Ehi-miR-200	160	-23.5	gtTCCCGGAAC-CTTCCAGg	gcATGGCATTGAGAAGGTCc	NM_014622	VWA5A
Ehi-miR-200	160	-23.5	gtTCCCGGAAC-CTTCCAGg	gcATGGCATTGAGAAGGTCc	NM_001130142	VWA5A
Ehi-miR-200	160	-23.5	gtTCCCGGAAC-CTTCCAGg	gcATGGCATTGAGAAGGTCc	NM_198315	VWA5A
Ehi-miR-200	153	-21.03	gttcccGGAACCTTCCAGg	atttcaTCATGGAAGGTCc	NR_016021	TBRG1
Ehi-miR-200	153	-21.03	gttcccGGAACCTTCCAGg	atttcaTCATGGAAGGTCc	NM_032811	TBRG1
Ehi-miR-200	156	-25.07	gttccCGGAACCTTCCAGg	atcctGCC-TGGAAGGTCc	NM_017547	FOXRED1
Ehi-miR-200	156	-25.07	gttccCGGAACCTTCCAGg	atcctGCC-TGGAAGGTCc	NR_037648	FOXRED1
Ehi-miR-200	167	-25.04	gttcCCGGAACCTTCCAGg	ggctGTCCTTGGAAGGTCt	NM_001143820	ETS1
Ehi-miR-200	167	-25.04	gttcCCGGAACCTTCCAGg	ggctGTCCTTGGAAGGTCt	NM_005238	ETS1
Ehi-miR-200	167	-25.04	gttcCCGGAACCTTCCAGg	ggctGTCCTTGGAAGGTCt	NM_001162422	ETS1
Ehi-miR-200	151	-24.21	gttCCCGGA-ACCTTCCAGg	tatGGGCTTCCTGAAGGTCc	NR_122124	LOC100049716
Ehi-miR-200	157	-20.41	gtTCCCGGAACCTTCCAGg	gtAAGGTATGGGAAGGTCg	NM_024551	ADIPOR2
Ehi-miR-200	162	-25.47	gtTCCCGGAACCTTCCAGg	ccAGGGC--TGGAAGGTCt	NM_032489	ACRBP
Ehi-miR-200	153	-15.75	gttcccGGAACCTTCCAGg	aaataaTCTTTGAAGGTCa	NM_020661	AICDA
Ehi-miR-200	157	-24.53	gttcCCGGAACCTTCCAGg	gggaGGTC-TGGAAGGTCt	NM_199354	PRB1
Ehi-miR-200	157	-24.53	gttcCCGGAACCTTCCAGg	gggaGGTC-TGGAAGGTCt	NM_005039	PRB1
Ehi-miR-200	157	-24.53	gttcCCGGAACCTTCCAGg	gggaGGTC-TGGAAGGTCt	NM_199353_2	PRB1
Ehi-miR-200	157	-24.53	gttcCCGGAACCTTCCAGg	gggaGGTC-TGGAAGGTCt	NM_006248	PRB2
Ehi-miR-200	169	-25.04	gtTCCCGGAACCTTCCAGg	atATGTCCTTGGAAGGTCt	NM_198966	PTHLH
Ehi-miR-200	169	-25.04	gtTCCCGGAACCTTCCAGg	atATGTCCTTGGAAGGTCt	NM_198965	PTHLH
Ehi-miR-200	157	-24.92	gtTCCCGGAACCTTCCAGg	gcGGAGCCGGGGAAGGTCg	NM_001271783	FAR2
Ehi-miR-200	155	-17.37	gttcccggAACCTTCCAGg	agacgcaaTTGGAAGGTCg	NM_001143787	PPHLN1
Ehi-miR-200	155	-17.37	gttcccggAACCTTCCAGg	agacgcaaTTGGAAGGTCg	NM_016488	PPHLN1
Ehi-miR-200	160	-20.08	gtTCCCGGAA-CCTTCCAGg	gcAGTGCCTTCCGAAGGTCt	NM_181847	AMIGO2
Ehi-miR-200	160	-20.08	gtTCCCGGAA-CCTTCCAGg	gcAGTGCCTTCCGAAGGTCt	NM_001143668	AMIGO2
Ehi-miR-200	159	-21.23	gttcCCGGAACCTTCCAGg	agcaGGCGTAGGAAGGTCa	NM_001844	COL2A1
Ehi-miR-200	159	-21.23	gttcCCGGAACCTTCCAGg	agcaGGCGTAGGAAGGTCa	NM_033150	COL2A1
Ehi-miR-200	151	-28.94	gtTCCCGGAACCTTCCAGg	tcAGGGTC-TGGAAGGTTc	NM_181788	H1FNT
Ehi-miR-200	152	-20.14	gtTCCCGGAAC-CTTCCAGg	gaAGGTAATTGTGAAGGTCt	NM_003482	KMT2D
Ehi-miR-200	152	-17.86	gttccCGGAACCTTCCAGg	atccaGTCTT-GAAGGTCa	NM_001304944	DNAJC22
Ehi-miR-200	152	-17.86	gttccCGGAACCTTCCAGg	atccaGTCTT-GAAGGTCa	NM_024902	DNAJC22
Ehi-miR-200	163	-24.98	gttcCCGGAACCTTCCAGg	agcaGGTCCTGGAAGGTCt	NM_001278341	MCRS1
Ehi-miR-200	163	-24.98	gttcCCGGAACCTTCCAGg	agcaGGTCCTGGAAGGTCt	NM_006337	MCRS1
Ehi-miR-200	163	-24.98	gttcCCGGAACCTTCCAGg	agcaGGTCCTGGAAGGTCt	NM_001012300	MCRS1
Ehi-miR-200	156	-26.33	gttCCCGGAACCTTCCAGg	tctGGGGGTGGGAAGGTCc	NM_001037806	NCKAP5L
Ehi-miR-200	160	-20.54	gttCCCGGAACCTTCCAGg	cacGGGCTGTTGAAGGTCg	NM_001145475	FAM186A
Ehi-miR-200	157	-26.68	gtTCCCGGAACCTTCCAGg	gcAAGGATTAGGAAGGTCc	NM_007210	GALNT6
Ehi-miR-200	154	-19.49	gtTCCCGGAACCTTCCAGg	gaAGAGC--TGGAAGGTCa	NM_001267615	SLC4A8
Ehi-miR-200	154	-19.49	gtTCCCGGAACCTTCCAGg	gaAGAGC--TGGAAGGTCa	NM_001258401	SLC4A8
Ehi-miR-200	154	-19.49	gtTCCCGGAACCTTCCAGg	gaAGAGC--TGGAAGGTCa	NM_001258402	SLC4A8
Ehi-miR-200	154	-19.49	gtTCCCGGAACCTTCCAGg	gaAGAGC--TGGAAGGTCa	NM_001039960	SLC4A8
Ehi-miR-200	154	-19.49	gtTCCCGGAACCTTCCAGg	gaAGAGC--TGGAAGGTCa	NM_001258403	SLC4A8
Ehi-miR-200	152	-15.48	gttCCCGGAACCTTCCAGg	tttGGTGTTTCGAAGGTCa	NM_004693	KRT75
Ehi-miR-200	152	-23.15	gttcCCGGAACCTTCCAGg	gtttGGCCT--GAAGGTCc	NM_006121	KRT1
Ehi-miR-200	164	-23.46	gttCCCGGAACCTTCCAGg	catGGCCCTGGGAAGGTCa	NM_015848	KRT76
Ehi-miR-200	153	-20.22	gttcccGGAACCTTCCAGg	actactTCCTGGAAGGTCa	NM_001170790	MFSD5
Ehi-miR-200	153	-20.22	gttcccGGAACCTTCCAGg	actactTCCTGGAAGGTCa	NM_032889	MFSD5
Ehi-miR-200	152	-24.63	gtTC-CCGGAACCTTCCAGg	gcAGAGCCCAAGGAAGGTCc	NM_152637	METTL7B
Ehi-miR-200	161	-22.27	gttcccGGAACCTTCCAGg	tgcaccTCTTGGAAGGTCa	NM_001272101	MMP19
Ehi-miR-200	161	-22.27	gttcccGGAACCTTCCAGg	tgcaccTCTTGGAAGGTCa	NM_002429	MMP19
Ehi-miR-200	161	-22.27	gttcccGGAACCTTCCAGg	tgcaccTCTTGGAAGGTCa	NR_073606	MMP19
Ehi-miR-200	155	-27.68	gttcCCGGAACCTTCCAgg	cgctGGCCTTGGAAGGTac	NM_148897	SDR9C7
Ehi-miR-200	157	-23	gttcccGGAACCTTCCAGg	gacttcCCTGGGAAGGTCc	NM_005967	NAB2
Ehi-miR-200	151	-22.75	gtTCC-CGGAA---CCTTCCAGg	tgAGGTACCTTAAGGGAAGGTCa	NM_031479	INHBE
Ehi-miR-200	153	-22.19	gtTCCCGGAACCTTCCAGg	gcAGGGAGTGAGAAGGTCa	NM_004984	KIF5A
Ehi-miR-200	154	-24.34	gttccCGGAACCTTCCAGg	aaccaGCAGTGGAAGGTCc	NM_138396	MARCH9
Ehi-miR-200	165	-19.59	gtTCCCGGAACCTTCCAGg	ttAGTGTATTGGAAGGTCt	NM_001278472	MON2
Ehi-miR-200	165	-19.59	gtTCCCGGAACCTTCCAGg	ttAGTGTATTGGAAGGTCt	NM_001278471	MON2
Ehi-miR-200	165	-19.59	gtTCCCGGAACCTTCCAGg	ttAGTGTATTGGAAGGTCt	NM_001278470	MON2
Ehi-miR-200	165	-19.59	gtTCCCGGAACCTTCCAGg	ttAGTGTATTGGAAGGTCt	NM_001278469	MON2
Ehi-miR-200	165	-19.59	gtTCCCGGAACCTTCCAGg	ttAGTGTATTGGAAGGTCt	NM_015026	MON2
Ehi-miR-200	152	-20.78	gtTCCCGGAAC---CTTCCAGg	agAGGACCCTGGGAGAAGGTCa	NM_020762	SRGAP1
Ehi-miR-200	163	-25.72	gtTCCCGGAACCTTCCAGg	gaAGGGCCCT-GAAGGTCa	NR_104124	IFNG-AS1
Ehi-miR-200	163	-25.72	gtTCCCGGAACCTTCCAGg	gaAGGGCCCT-GAAGGTCa	NR_104125	IFNG-AS1
Ehi-miR-200	151	-24.65	gtTCC-CGGA-ACCTTCCAGg	ggAGGCGCCTGAAGAAGGTCa	NM_005593	MYF5
Ehi-miR-200	157	-19.25	gttccCGGAAC-CTTCCAGg	tcactGCTTTGTGAAGGTCg	NR_033192	CCDC59
Ehi-miR-200	157	-19.25	gttccCGGAAC-CTTCCAGg	tcactGCTTTGTGAAGGTCg	NM_014167	CCDC59
Ehi-miR-200	152	-19.24	gtTCCCGGAAC--CTTCCAGg	gcAGGCTCTGGCTGAAGGTCt	NM_001731	BTG1
Ehi-miR-200	153	-22.79	gtTCCCGGAACCTTCCAGg	taATGGGCTACGAAGGTCc	NM_003297	NR2C1
Ehi-miR-200	153	-22.79	gtTCCCGGAACCTTCCAGg	taATGGGCTACGAAGGTCc	NM_001032287	NR2C1
Ehi-miR-200	153	-22.79	gtTCCCGGAACCTTCCAGg	taATGGGCTACGAAGGTCc	NM_001127362	NR2C1
Ehi-miR-200	153	-23.01	gttccCGGA-ACCTTCCAGg	gtcaaGCATCTGGAAGGTCt	NR_077225	PGAM1P5
Ehi-miR-200	153	-22.5	gtTCCCGGAACCTTCCAGg	ctGGGGTCGCAGAAGGTCa	NM_021229	NTN4
Ehi-miR-200	155	-22	gttCCCGGAAC-CTTCCAGg	gctGGTCCATGTGAAGGTCc	NM_145913	SLC5A8
Ehi-miR-200	161	-23.87	gtTCCCGGAACCTTCCAGg	taAGGATTGTGGAAGGTCa	NM_001111284	IGF1
Ehi-miR-200	161	-23.87	gtTCCCGGAACCTTCCAGg	taAGGATTGTGGAAGGTCa	NM_001111283	IGF1
Ehi-miR-200	161	-23.87	gtTCCCGGAACCTTCCAGg	taAGGATTGTGGAAGGTCa	NM_000618	IGF1
Ehi-miR-200	161	-25.78	gtTCCCGGAACCTTCCAGg	cgATGGCAGTGGAAGGTCt	NM_001099336	C12orf42
Ehi-miR-200	161	-25.78	gtTCCCGGAACCTTCCAGg	cgATGGCAGTGGAAGGTCt	NM_001278419	C12orf42
Ehi-miR-200	161	-25.78	gtTCCCGGAACCTTCCAGg	cgATGGCAGTGGAAGGTCt	NM_198521	C12orf42
Ehi-miR-200	161	-25.78	gtTCCCGGAACCTTCCAGg	cgATGGCAGTGGAAGGTCt	NM_001278420	C12orf42
Ehi-miR-200	154	-26.22	gtTCCCGGAACCTTCCAGg	ctAGGG--TAGGAAGGTCc	NR_027752	ALDH1L2
Ehi-miR-200	154	-26.22	gtTCCCGGAACCTTCCAGg	ctAGGG--TAGGAAGGTCc	NM_001034173	ALDH1L2
Ehi-miR-200	152	-19.3	gttcccGGAAC-CTTCCAGg	gcgccaTCTTGAGAAGGTCa	NM_014301	ISCU
Ehi-miR-200	152	-19.3	gttcccGGAAC-CTTCCAGg	gcgccaTCTTGAGAAGGTCa	NM_213595	ISCU
Ehi-miR-200	152	-19.3	gttcccGGAAC-CTTCCAGg	gcgccaTCTTGAGAAGGTCa	NM_001301140	ISCU
Ehi-miR-200	152	-19.3	gttcccGGAAC-CTTCCAGg	gcgccaTCTTGAGAAGGTCa	NM_001301141	ISCU
Ehi-miR-200	152	-24.68	gtTCC-CGGAACCTTCCAGg	gcAGGTCCCCGGGAAGGTCa	NM_213596	FOXN4
Ehi-miR-200	151	-30.22	gttcCCGGAACCTTCCAGg	aggaGGCCTAGGAGGGTCc	NM_001301182	MVK
Ehi-miR-200	151	-30.22	gttcCCGGAACCTTCCAGg	aggaGGCCTAGGAGGGTCc	NM_000431	MVK
Ehi-miR-200	151	-30.22	gttcCCGGAACCTTCCAGg	aggaGGCCTAGGAGGGTCc	NM_001114185	MVK
Ehi-miR-200	160	-22.34	gtTCC-CGGAACCTTCCAGg	aaAGGTACCTTAGAAGGTCa	NM_001143852	TCHP
Ehi-miR-200	160	-22.34	gtTCC-CGGAACCTTCCAGg	aaAGGTACCTTAGAAGGTCa	NM_032300	TCHP
Ehi-miR-200	152	-18.48	gttcccGGA-ACCTTCCAGg	ctgcatCTTCTGGAAGGTCa	NM_016817	OAS2
Ehi-miR-200	152	-18.48	gttcccGGA-ACCTTCCAGg	ctgcatCTTCTGGAAGGTCa	NM_002535	OAS2
Ehi-miR-200	153	-20.85	gtTCCCGGAACCTTCCAGg	ggAGGTGATGGGAAGGTCa	NM_024072	DDX54
Ehi-miR-200	153	-20.85	gtTCCCGGAACCTTCCAGg	ggAGGTGATGGGAAGGTCa	NM_001111322	DDX54
Ehi-miR-200	152	-19.03	gtTCCCGGA-ACCTTCCAGg	gaAGAGCATGAGGAAGGTCa	NM_024959	SLC8B1
Ehi-miR-200	169	-30.18	gtTCCCGGAACCTTCCAGg	tgAGGGTTTGGGAAGGTCc	NM_001159727	PLBD2
Ehi-miR-200	169	-30.18	gtTCCCGGAACCTTCCAGg	tgAGGGTTTGGGAAGGTCc	NM_173542	PLBD2
Ehi-miR-200	151	-22.46	gttcCCGGAACCTTCCAGg	atctGGGAATGGAAGGTCa	NM_015335	MED13L
Ehi-miR-200	160	-27.16	gtTCCCGGA---ACCTTCCAGg	tcAGGACCTGACTGGAAGGTCc	NM_006836	GCN1
Ehi-miR-200	155	-18.83	gttCCCGGAAC-CTTCCAGg	tctGGACCCTGAGAAGGTCa	NM_012240	SIRT4
Ehi-miR-200	157	-20.98	gttcccGGAACCTTCCAGg	attcttCCTTTGAAGGTCc	NM_002956	CLIP1
Ehi-miR-200	157	-20.98	gttcccGGAACCTTCCAGg	attcttCCTTTGAAGGTCc	NM_001247997	CLIP1
Ehi-miR-200	157	-20.98	gttcccGGAACCTTCCAGg	attcttCCTTTGAAGGTCc	NM_198240	CLIP1
Ehi-miR-200	154	-25.15	gtTCCCGGAACCTTCCAGg	gtAGGGC--AGGAAGGTCt	NM_001243014	ABCB9
Ehi-miR-200	154	-25.15	gtTCCCGGAACCTTCCAGg	gtAGGGC--AGGAAGGTCt	NM_203444	ABCB9
Ehi-miR-200	154	-25.15	gtTCCCGGAACCTTCCAGg	gtAGGGC--AGGAAGGTCt	NM_001243013	ABCB9
Ehi-miR-200	154	-25.15	gtTCCCGGAACCTTCCAGg	gtAGGGC--AGGAAGGTCt	NM_019625	ABCB9
Ehi-miR-200	154	-25.15	gtTCCCGGAACCTTCCAGg	gtAGGGC--AGGAAGGTCt	NM_019624	ABCB9
Ehi-miR-200	153	-26.06	gttcCCGGAACCTTCCAGg	tggaGGCC-AGGAAGGTCc	NR_038290	LOC100507091
Ehi-miR-200	160	-25.71	gtTC-CCGGAACCTTCCAGg	caAGTGCCCCTGGAAGGTCa	NM_001136103	TMEM132C
Ehi-miR-200	160	-25.32	gtTCCCGGA-ACCTTCCAGg	acATGGCCTCAGGAAGGTCa	NM_145648	SLC15A4
Ehi-miR-200	154	-22.87	gttccCGGAACCTTCCAGg	aatctGCCACGGAAGGTCc	NM_006231	POLE
Ehi-miR-200	153	-24.55	gtTCCCGGAACCTTCCAGg	caGGGGTGGAGGAAGGTCg	NM_001185085	ATP12A
Ehi-miR-200	153	-24.55	gtTCCCGGAACCTTCCAGg	caGGGGTGGAGGAAGGTCg	NM_001676	ATP12A
Ehi-miR-200	152	-21.32	gttcccGGA-ACCTTCCAGg	gttaatCTTATGGAAGGTCc	NR_026730	TPTE2P1
Ehi-miR-200	152	-21.84	gttcccGGA-ACCTTCCAGg	caaacaCTTGTGGAAGGTCc	NR_047484	PDX1-AS1
Ehi-miR-200	156	-26.42	gttCCCGGAACCTTCCAGg	tttGGGCCTTCGGAGGTCa	NM_003045	SLC7A1
Ehi-miR-200	152	-18.57	gtTCCCGGA--ACCTTCCAGg	tgAAGACTTGGTGGAAGGTCa	NM_005800	USPL1
Ehi-miR-200	152	-23.49	gttCCCGGAACCTTCCAGg	gctGGGTCCCAGAAGGTCc	NM_145203	CSNK1A1L
Ehi-miR-200	154	-20.36	gttccCGGAACCTTCCAGg	ttgcaGCAATGGAAGGTCa	NM_001165947	HTR2A
Ehi-miR-200	154	-20.36	gttccCGGAACCTTCCAGg	ttgcaGCAATGGAAGGTCa	NM_000621	HTR2A
Ehi-miR-200	152	-23.31	gtTCCCGGA-ACCTTCCAGg	agGGAGTCTATAGAAGGTCc	NM_001308476	CYSLTR2
Ehi-miR-200	152	-23.31	gtTCCCGGA-ACCTTCCAGg	agGGAGTCTATAGAAGGTCc	NM_001308465	CYSLTR2
Ehi-miR-200	152	-23.31	gtTCCCGGA-ACCTTCCAGg	agGGAGTCTATAGAAGGTCc	NM_001308467	CYSLTR2
Ehi-miR-200	152	-23.31	gtTCCCGGA-ACCTTCCAGg	agGGAGTCTATAGAAGGTCc	NM_001308468	CYSLTR2
Ehi-miR-200	152	-23.31	gtTCCCGGA-ACCTTCCAGg	agGGAGTCTATAGAAGGTCc	NM_001308469	CYSLTR2
Ehi-miR-200	152	-23.31	gtTCCCGGA-ACCTTCCAGg	agGGAGTCTATAGAAGGTCc	NM_020377	CYSLTR2
Ehi-miR-200	152	-20.08	gttcccgGAACCTTCCAGg	ctctacaCATGGAAGGTCc	NM_001079673	FNDC3A
Ehi-miR-200	152	-20.08	gttcccgGAACCTTCCAGg	ctctacaCATGGAAGGTCc	NR_103528	FNDC3A
Ehi-miR-200	152	-20.08	gttcccgGAACCTTCCAGg	ctctacaCATGGAAGGTCc	NM_001278438	FNDC3A
Ehi-miR-200	152	-20.08	gttcccgGAACCTTCCAGg	ctctacaCATGGAAGGTCc	NM_014923	FNDC3A
Ehi-miR-200	155	-26.49	gttcCCGGAACCTTCCAgg	agctGGCCTTGGAAGGTaa	NM_199289	NEK5
Ehi-miR-200	153	-17.05	gtTCCCGGAACCTTCCAGg	ccAGTGCCCATGAAGGTCa	NM_001270952	UCHL3
Ehi-miR-200	153	-17.05	gtTCCCGGAACCTTCCAGg	ccAGTGCCCATGAAGGTCa	NM_006002	UCHL3
Ehi-miR-200	161	-22.54	gttcccGGAACCTTCCAGg	ccaacaCTTTGGAAGGTCa	NR_038991	RBM26-AS1
Ehi-miR-200	154	-22.02	gttcCCGGAA---CCTTCCAGg	accaGGCTTTGAAGGAAGGTCt	NM_001080396	FAM155A
Ehi-miR-200	153	-20.49	gttcCCGGAACCTTCCAGg	cccaGGCCGT-GAAGGTCt	NM_001846	COL4A2
Ehi-miR-200	160	-31.14	gtTCCCGG--AACCTTCCAGg	tgGGGGCCGAGTGGAAGGTCa	NM_005986	SOX1
Ehi-miR-200	170	-30.51	gttccCGGAACCTTCCAGg	acacaGCCTTGGAAGGTCc	NR_126424	F10-AS1
Ehi-miR-200	160	-25.38	gtTCCCGGA-ACCTTCCAGg	gcAGAGCCTGGGGAAGGTCt	NM_001014283	DCUN1D2
Ehi-miR-200	152	-19.19	gtTCCCGGA-ACCTTCCAGg	gtGGGGATTGTTGAAGGTCa	NM_000705	ATP4B
Ehi-miR-200	153	-19.71	gttcCCGGAACCTTCCAGg	tggcGGCCCT-GAAGGTCa	NM_000820	GAS6
Ehi-miR-200	156	-21.51	gtTCCCGGAAC-CTTCCAGg	tgAGGGTGTAGTGAAGGTCa	NM_001282193	RNASE4
Ehi-miR-200	156	-21.51	gtTCCCGGAAC-CTTCCAGg	tgAGGGTGTAGTGAAGGTCa	NM_002937	RNASE4
Ehi-miR-200	156	-21.51	gtTCCCGGAAC-CTTCCAGg	tgAGGGTGTAGTGAAGGTCa	NM_001282192	RNASE4
Ehi-miR-200	156	-21.51	gtTCCCGGAAC-CTTCCAGg	tgAGGGTGTAGTGAAGGTCa	NM_194431	RNASE4
Ehi-miR-200	154	-20.29	gtTCCCGGAACCTTCCAGg	taATGGCCT--GAAGGTCa	NM_004500	HNRNPC
Ehi-miR-200	154	-20.29	gtTCCCGGAACCTTCCAGg	taATGGCCT--GAAGGTCa	NM_031314	HNRNPC
Ehi-miR-200	154	-20.29	gtTCCCGGAACCTTCCAGg	taATGGCCT--GAAGGTCa	NM_001077443	HNRNPC
Ehi-miR-200	154	-20.29	gtTCCCGGAACCTTCCAGg	taATGGCCT--GAAGGTCa	NM_001077442	HNRNPC
Ehi-miR-200	152	-25.11	gtTCCCG-GAACCTTCCAGg	gtAGGGCAGGCGGAAGGTCa	NM_001005466	OR10G2
Ehi-miR-200	151	-15.07	gttcCCGGAACCTTCCAGg	ttccGGCATCCGAAGGTCg	NM_001282970	C14orf93
Ehi-miR-200	151	-15.07	gttcCCGGAACCTTCCAGg	ttccGGCATCCGAAGGTCg	NM_001282968	C14orf93
Ehi-miR-200	151	-15.07	gttcCCGGAACCTTCCAGg	ttccGGCATCCGAAGGTCg	NM_021944	C14orf93
Ehi-miR-200	161	-23.09	gttcCCGGAACCTTCCAGg	gcttGGCCTT-GAAGGTCa	NM_002471	MYH6
Ehi-miR-200	161	-23.09	gttcCCGGAACCTTCCAGg	gcttGGCCTT-GAAGGTCa	NM_000257	MYH7
Ehi-miR-200	157	-21.65	gttcccGGAACCTTCCAGg	gtggctCCTGGGAAGGTCt	NM_138360	LRRC16B
Ehi-miR-200	153	-22.14	gttcccGGAACCTTCCAGg	ctgcccTCTGGGAAGGTCc	NM_001163484	DCAF11
Ehi-miR-200	153	-22.14	gttcccGGAACCTTCCAGg	ctgcccTCTGGGAAGGTCc	NR_028099	DCAF11
Ehi-miR-200	153	-22.14	gttcccGGAACCTTCCAGg	ctgcccTCTGGGAAGGTCc	NM_025230	DCAF11
Ehi-miR-200	153	-22.14	gttcccGGAACCTTCCAGg	ctgcccTCTGGGAAGGTCc	NR_028100	DCAF11
Ehi-miR-200	153	-22.14	gttcccGGAACCTTCCAGg	ctgcccTCTGGGAAGGTCc	NM_181357	DCAF11
Ehi-miR-200	152	-23.95	gtTCCCG-GAACCTTCCAGg	ccAGGGCGGCGGGAAGGTCg	NM_001136022	NFATC4
Ehi-miR-200	152	-23.95	gtTCCCG-GAACCTTCCAGg	ccAGGGCGGCGGGAAGGTCg	NM_001198967	NFATC4
Ehi-miR-200	152	-23.95	gtTCCCG-GAACCTTCCAGg	ccAGGGCGGCGGGAAGGTCg	NM_001198965	NFATC4
Ehi-miR-200	152	-23.95	gtTCCCG-GAACCTTCCAGg	ccAGGGCGGCGGGAAGGTCg	NM_004554	NFATC4
Ehi-miR-200	152	-23.95	gtTCCCG-GAACCTTCCAGg	ccAGGGCGGCGGGAAGGTCg	NM_001198966	NFATC4
Ehi-miR-200	152	-23.95	gtTCCCG-GAACCTTCCAGg	ccAGGGCGGCGGGAAGGTCg	NM_001288802	NFATC4
Ehi-miR-200	160	-22.72	gtTCCCGGA--ACCTTCCAGg	ggAGGACTTAATGGAAGGTCt	NM_004274	AKAP6
Ehi-miR-200	160	-22.65	gtTCC-CGGAACCTTCCAGg	tcAGGTACATTGGAAGGTCa	NM_001244191	KIAA0586
Ehi-miR-200	160	-22.65	gtTCC-CGGAACCTTCCAGg	tcAGGTACATTGGAAGGTCa	NM_001244190	KIAA0586
Ehi-miR-200	160	-22.65	gtTCC-CGGAACCTTCCAGg	tcAGGTACATTGGAAGGTCa	NM_001244189	KIAA0586
Ehi-miR-200	160	-22.65	gtTCC-CGGAACCTTCCAGg	tcAGGTACATTGGAAGGTCa	NM_001244192	KIAA0586
Ehi-miR-200	160	-22.65	gtTCC-CGGAACCTTCCAGg	tcAGGTACATTGGAAGGTCa	NM_014749	KIAA0586
Ehi-miR-200	160	-22.65	gtTCC-CGGAACCTTCCAGg	tcAGGTACATTGGAAGGTCa	NM_001244193	KIAA0586
Ehi-miR-200	160	-27.29	gtTCC-CGGAACCTTCCAGg	ggAGGAGCCGAGGAAGGTCt	NM_016445	PLEK2
Ehi-miR-200	153	-19.64	gttcccGGAACCTTCCAGg	gcaccaCTCTGGAAGGTCa	NM_003814	ADAM20
Ehi-miR-200	157	-21.23	gttcccGGAACCTTCCAGg	cacaaaCCTCGGAAGGTCt	NM_001220484	HEATR4
Ehi-miR-200	157	-21.23	gttcccGGAACCTTCCAGg	cacaaaCCTCGGAAGGTCt	NM_203309	HEATR4
Ehi-miR-200	157	-21.23	gttcccGGAACCTTCCAGg	cacaaaCCTCGGAAGGTCt	NM_024644	C14orf169
Ehi-miR-200	151	-18.33	gttcccGGAACCTTCCAGg	cactcaCCTT-GAAGGTCt	NR_046028	ACOT2
Ehi-miR-200	172	-34.22	gtTCCCGG-AACCTTCCAGg	ctGGGGCCTTTGGAAGGTCc	NM_031464	RPS6KL1
Ehi-miR-200	152	-17.13	gttcccgGAACCTTCCAGg	agctgtgCATGGAAGGTCg	NM_012111	AHSA1
Ehi-miR-200	153	-25.8	gttcCCGGAACCTTCCAGg	cggtGGCCGT-GAAGGTCc	NM_001142545	ADCK1
Ehi-miR-200	153	-25.8	gttcCCGGAACCTTCCAGg	cggtGGCCGT-GAAGGTCc	NM_020421	ADCK1
Ehi-miR-200	151	-26.72	gttcCCGGAACCTTCCAGg	gggtGGCCTGGGGAGGTCt	NM_003485	GPR68
Ehi-miR-200	151	-19.72	gttcCCGGAACCTTCCAGg	atgtGGAGCTGGAAGGTCt	NR_038150	UBR7
Ehi-miR-200	151	-19.72	gttcCCGGAACCTTCCAGg	atgtGGAGCTGGAAGGTCt	NM_175748	UBR7
Ehi-miR-200	153	-24.87	gtTCCCGGAACCTTCCAgg	agGGGGACTTGGAAGGTga	NM_058237	PPP4R4
Ehi-miR-200	152	-19.62	gtTCCCGG-AACCTTCCAGg	ccATGGCCGTCAGAAGGTCa	NM_001042518	SERPINA9
Ehi-miR-200	152	-19.62	gtTCCCGG-AACCTTCCAGg	ccATGGCCGTCAGAAGGTCa	NM_175739	SERPINA9
Ehi-miR-200	152	-19.62	gtTCCCGG-AACCTTCCAGg	ccATGGCCGTCAGAAGGTCa	NM_001284275	SERPINA9
Ehi-miR-200	152	-19.62	gtTCCCGG-AACCTTCCAGg	ccATGGCCGTCAGAAGGTCa	NM_001284276	SERPINA9
Ehi-miR-200	156	-19.56	gttcccgGAACCTTCCAGg	taaaataTTTGGAAGGTCt	NM_001376	DYNC1H1
Ehi-miR-200	156	-21.33	gttcccGGAAC-CTTCCAGg	caccctCCTTGTGAAGGTCt	NM_153046	TDRD9
Ehi-miR-200	154	-29.94	gttccCGGAACCTTCCAGg	tgccaGCCTTGGAGGGTCc	NM_001519	BRF1
Ehi-miR-200	154	-29.94	gttccCGGAACCTTCCAGg	tgccaGCCTTGGAGGGTCc	NM_001242788	BRF1
Ehi-miR-200	154	-29.94	gttccCGGAACCTTCCAGg	tgccaGCCTTGGAGGGTCc	NM_001242789	BRF1
Ehi-miR-200	154	-29.94	gttccCGGAACCTTCCAGg	tgccaGCCTTGGAGGGTCc	NM_001242786	BRF1
Ehi-miR-200	154	-29.94	gttccCGGAACCTTCCAGg	tgccaGCCTTGGAGGGTCc	NM_001242787	BRF1
Ehi-miR-200	154	-29.94	gttccCGGAACCTTCCAGg	tgccaGCCTTGGAGGGTCc	NM_145685	BRF1
Ehi-miR-200	154	-24.19	gtTCCCGGAACCTTCCAGg	agAGGG--TAGGAAGGTCt	NM_001243127	PACS2
Ehi-miR-200	154	-24.19	gtTCCCGGAACCTTCCAGg	agAGGG--TAGGAAGGTCt	NM_001100913	PACS2
Ehi-miR-200	154	-24.19	gtTCCCGGAACCTTCCAGg	agAGGG--TAGGAAGGTCt	NM_015197	PACS2
Ehi-miR-200	156	-23.71	gttCCCGGAACCTTCCAGg	actGGGGGTGGGAAGGTCa	NR_026800	KIAA0125
Ehi-miR-200	157	-20.73	gtTCCCGGAACCTTCCAGg	acAGTACTCTGGAAGGTCa	NR_002224	ADAM6
Ehi-miR-200	153	-19.12	gttcccGGAACCTTCCAGg	gccactCTCTGGAAGGTCa	NM_021912	GABRB3
Ehi-miR-200	153	-19.12	gttcccGGAACCTTCCAGg	gccactCTCTGGAAGGTCa	NM_001278631	GABRB3
Ehi-miR-200	153	-19.12	gttcccGGAACCTTCCAGg	gccactCTCTGGAAGGTCa	NM_001191320	GABRB3
Ehi-miR-200	153	-19.12	gttcccGGAACCTTCCAGg	gccactCTCTGGAAGGTCa	NM_001191321	GABRB3
Ehi-miR-200	153	-19.12	gttcccGGAACCTTCCAGg	gccactCTCTGGAAGGTCa	NM_000814	GABRB3
Ehi-miR-200	153	-17.84	gtTCCCGGAACCTTCCAGg	gtAGCAGCTTTGAAGGTCt	NR_027470_3	ULK4P2
Ehi-miR-200	153	-17.84	gtTCCCGGAACCTTCCAGg	gtAGCAGCTTTGAAGGTCt	NR_026858_4	ULK4P1
Ehi-miR-200	164	-27.76	gtTCCCGGA-ACCTTCCAGg	acAGGGCTTGAGGAAGGTCt	NM_001277313	FMN1
Ehi-miR-200	164	-27.76	gtTCCCGGA-ACCTTCCAGg	acAGGGCTTGAGGAAGGTCt	NM_001103184	FMN1
Ehi-miR-200	157	-26.85	gtTCCCGGAACCTTCCAGg	agAGGGTCTGGGAAGGTTa	NM_175741	NUTM1
Ehi-miR-200	157	-26.85	gtTCCCGGAACCTTCCAGg	agAGGGTCTGGGAAGGTTa	NM_001284292	NUTM1
Ehi-miR-200	157	-26.85	gtTCCCGGAACCTTCCAGg	agAGGGTCTGGGAAGGTTa	NM_001284293	NUTM1
Ehi-miR-200	161	-19.9	gtTCCCGGAACCTTCCAGg	gcAGGGACATTGAAGGTCt	NM_005159	ACTC1
Ehi-miR-200	155	-19.24	gttcccggAACCTTCCAGg	accagcaaTTGGAAGGTCt	NM_018145	RMDN3
Ehi-miR-200	155	-19.24	gttcccggAACCTTCCAGg	accagcaaTTGGAAGGTCt	NM_001304802	RMDN3
Ehi-miR-200	165	-32.48	gtTCCCGGAACCTTCCAGg	ccAGGGCTTTGGAGGGTCt	NM_003710	SPINT1
Ehi-miR-200	165	-32.48	gtTCCCGGAACCTTCCAGg	ccAGGGCTTTGGAGGGTCt	NM_181642	SPINT1
Ehi-miR-200	165	-32.48	gtTCCCGGAACCTTCCAGg	ccAGGGCTTTGGAGGGTCt	NM_001032367	SPINT1
Ehi-miR-200	155	-23.65	gtTCCCGGAACCTTCCAGg	agAGGCGCTT-GAAGGTCc	NM_017553	INO80
Ehi-miR-200	155	-23.65	gtTCCCGGAACCTTCCAGg	agAGGCGCTT-GAAGGTCc	NR_104038	INO80
Ehi-miR-200	151	-28.74	gttcCCGGAACCTTCCAGg	cgcaGGCCCTGGAGGGTCc	NM_178034	PLA2G4D
Ehi-miR-200	155	-21.82	gttcCCGGAACCTTCCAGg	atctGGTAGTGGAAGGTCt	NM_213600	PLA2G4F
Ehi-miR-200	155	-21.82	gttcCCGGAACCTTCCAGg	atctGGTAGTGGAAGGTCt	NR_033151	PLA2G4F
Ehi-miR-200	154	-24.35	gtTCCCGGAACCTTCCAGg	tcAAGGCC--GGAAGGTCa	NM_005657	TP53BP1
Ehi-miR-200	161	-23.79	gtTCCCGGAACCTTCCAGg	ccAGGGACCAGGAAGGTCg	NM_153700	STRC
Ehi-miR-200	152	-18.32	gttcccGGAAC--CTTCCAGg	agctacCCTTGATGAAGGTCt	NM_001199877	SERF2
Ehi-miR-200	152	-18.32	gttcccGGAAC--CTTCCAGg	agctacCCTTGATGAAGGTCt	NM_001018108	SERF2
Ehi-miR-200	152	-18.32	gttcccGGAAC--CTTCCAGg	agctacCCTTGATGAAGGTCt	NR_037672	SERF2
Ehi-miR-200	152	-18.32	gttcccGGAAC--CTTCCAGg	agctacCCTTGATGAAGGTCt	NM_001199876	SERF2
Ehi-miR-200	152	-18.32	gttcccGGAAC--CTTCCAGg	agctacCCTTGATGAAGGTCt	NM_001199875	SERF2
Ehi-miR-200	152	-18.32	gttcccGGAAC--CTTCCAGg	agctacCCTTGATGAAGGTCt	NM_001199878	SERF2
Ehi-miR-200	152	-18.32	gttcccGGAAC--CTTCCAGg	agctacCCTTGATGAAGGTCt	NM_001258031	SERINC4
Ehi-miR-200	152	-18.32	gttcccGGAAC--CTTCCAGg	agctacCCTTGATGAAGGTCt	NM_001258032	SERINC4
Ehi-miR-200	151	-19.26	gtTC-CCGGAAC-CTTCCAGg	gcAGCGTCCCTGCGAAGGTCa	NM_001306168	BCL2L10
Ehi-miR-200	151	-19.26	gtTC-CCGGAAC-CTTCCAGg	gcAGCGTCCCTGCGAAGGTCa	NM_020396	BCL2L10
Ehi-miR-200	151	-26.37	gttcCCGGAACCTTCCAGg	ccgtGGCCTTTGAGGGTCc	NM_016194	GNB5
Ehi-miR-200	151	-26.37	gttcCCGGAACCTTCCAGg	ccgtGGCCTTTGAGGGTCc	NM_006578	GNB5
Ehi-miR-200	151	-17.96	gttcCCGGAACCTTCCAGg	ccgaGGTTATAGAAGGTCa	NM_017610	RNF111
Ehi-miR-200	151	-17.96	gttcCCGGAACCTTCCAGg	ccgaGGTTATAGAAGGTCa	NM_001270528	RNF111
Ehi-miR-200	151	-17.96	gttcCCGGAACCTTCCAGg	ccgaGGTTATAGAAGGTCa	NM_001270529	RNF111
Ehi-miR-200	151	-17.96	gttcCCGGAACCTTCCAGg	ccgaGGTTATAGAAGGTCa	NM_001270530	RNF111
Ehi-miR-200	152	-18.91	gttcccGGAA-CCTTCCAGg	tgtgaaCTTTGGGAAGGTCt	NR_026897	MGC15885
Ehi-miR-200	152	-15.39	gttcccgGAACCTTCCAGg	ctctttaCTTTGAAGGTCt	NM_016530	RAB8B
Ehi-miR-200	157	-21.05	gtTCCCGGAACCTTCCAGg	agAGGGTATAAGAAGGTCa	NM_003922	HERC1
Ehi-miR-200	151	-23.86	gttcCCGGAACCTTCCAGg	catcGGCCGCAGAAGGTCc	NM_000942	PPIB
Ehi-miR-200	153	-23.37	gtTCCCGGAACCTTCCAGg	cgGGGATCCAGGAAGGTCa	NM_003613	CILP
Ehi-miR-200	155	-24.29	gtTCC--CGGA-ACCTTCCAGg	tgAGGCAGCCTCAGGAAGGTCt	NR_045104	VWA9
Ehi-miR-200	155	-24.29	gtTCC--CGGA-ACCTTCCAGg	tgAGGCAGCCTCAGGAAGGTCt	NR_045106	VWA9
Ehi-miR-200	155	-24.29	gtTCC--CGGA-ACCTTCCAGg	tgAGGCAGCCTCAGGAAGGTCt	NR_045105	VWA9
Ehi-miR-200	155	-24.29	gtTCC--CGGA-ACCTTCCAGg	tgAGGCAGCCTCAGGAAGGTCt	NM_001207059	VWA9
Ehi-miR-200	155	-24.29	gtTCC--CGGA-ACCTTCCAGg	tgAGGCAGCCTCAGGAAGGTCt	NR_045901	VWA9
Ehi-miR-200	155	-24.29	gtTCC--CGGA-ACCTTCCAGg	tgAGGCAGCCTCAGGAAGGTCt	NM_001136043	VWA9
Ehi-miR-200	155	-24.29	gtTCC--CGGA-ACCTTCCAGg	tgAGGCAGCCTCAGGAAGGTCt	NM_001207058	VWA9
Ehi-miR-200	152	-25.23	gttCCCGGAACCTTCCAgg	atcGGGACTTGGAAGGTgc	NM_001144823	DENND4A
Ehi-miR-200	152	-25.23	gttCCCGGAACCTTCCAgg	atcGGGACTTGGAAGGTgc	NM_005848	DENND4A
Ehi-miR-200	151	-32.83	gtTCCCGGAACCTTCCAGg	caGGGGCCTT-GGAGGTCg	NM_001271886	AAGAB
Ehi-miR-200	151	-22.37	gttCCCGG--AACCTTCCAGg	ggtGGGCCGGCTTGAAGGTCt	NR_026764	LINC00593
Ehi-miR-200	151	-23.42	gttcCCGGAACCTTCCAGg	ggcaGGAGGTGGAAGGTCt	NM_018652	GOLGA6B
Ehi-miR-200	156	-27.84	gtTCCCG----GAACCTTCCAGg	aaAGGGCTGTACCTGGAAGGTCt	NM_001303254	C15orf59
Ehi-miR-200	156	-27.84	gtTCCCG----GAACCTTCCAGg	aaAGGGCTGTACCTGGAAGGTCt	NM_001039614	C15orf59
Ehi-miR-200	153	-29.59	gtTCCCGGAACCTTCCAGg	tcAGGGGCTGGGGAGGTCt	NR_040066	LOXL1-AS1
Ehi-miR-200	153	-29.59	gtTCCCGGAACCTTCCAGg	tcAGGGGCTGGGGAGGTCt	NR_040067	LOXL1-AS1
Ehi-miR-200	153	-29.59	gtTCCCGGAACCTTCCAGg	tcAGGGGCTGGGGAGGTCt	NR_040068	LOXL1-AS1
Ehi-miR-200	153	-29.59	gtTCCCGGAACCTTCCAGg	tcAGGGGCTGGGGAGGTCt	NR_040069	LOXL1-AS1
Ehi-miR-200	153	-29.59	gtTCCCGGAACCTTCCAGg	tcAGGGGCTGGGGAGGTCt	NR_040070	LOXL1-AS1
Ehi-miR-200	152	-20.38	gtTC-CCGGAACCTTCCAGg	ccAGTGCCCCAGGAAGGTCa	NM_002675	PML
Ehi-miR-200	152	-20.38	gtTC-CCGGAACCTTCCAGg	ccAGTGCCCCAGGAAGGTCa	NM_033238	PML
Ehi-miR-200	152	-20.38	gtTC-CCGGAACCTTCCAGg	ccAGTGCCCCAGGAAGGTCa	NM_033239	PML
Ehi-miR-200	152	-20.38	gtTC-CCGGAACCTTCCAGg	ccAGTGCCCCAGGAAGGTCa	NM_033244	PML
Ehi-miR-200	152	-20.38	gtTC-CCGGAACCTTCCAGg	ccAGTGCCCCAGGAAGGTCa	NM_033240	PML
Ehi-miR-200	152	-20.38	gtTC-CCGGAACCTTCCAGg	ccAGTGCCCCAGGAAGGTCa	NM_033249	PML
Ehi-miR-200	152	-20.38	gtTC-CCGGAACCTTCCAGg	ccAGTGCCCCAGGAAGGTCa	NM_033250	PML
Ehi-miR-200	157	-23.61	gttccCGGAA--CCTTCCAGg	gggcaGCCTTGGGGAAGGTCt	NR_027073	LOC283731
Ehi-miR-200	153	-21.67	gtTCCCGGAACCTTCCAGg	tcAGCCACCTGGAAGGTCt	NM_003612	SEMA7A
Ehi-miR-200	153	-21.67	gtTCCCGGAACCTTCCAGg	tcAGCCACCTGGAAGGTCt	NM_001146029	SEMA7A
Ehi-miR-200	153	-21.67	gtTCCCGGAACCTTCCAGg	tcAGCCACCTGGAAGGTCt	NM_001146030	SEMA7A
Ehi-miR-200	157	-18.81	gtTCCCGGAACCTTCCAGg	gaAGAGTGTCGGAAGGTCt	NM_000499	CYP1A1
Ehi-miR-200	152	-17.28	gttccCGGAACCTTCCAGg	atgctGTCTT-GAAGGTCa	NM_020447	FAM219B
Ehi-miR-200	151	-21.54	gttCCCGGAA--CCTTCCAGg	attGGTCCCTGGGGAAGGTCt	NM_001178111	SCAMP5
Ehi-miR-200	151	-21.54	gttCCCGGAA--CCTTCCAGg	attGGTCCCTGGGGAAGGTCt	NM_001178112	SCAMP5
Ehi-miR-200	151	-21.54	gttCCCGGAA--CCTTCCAGg	attGGTCCCTGGGGAAGGTCt	NR_033660	SCAMP5
Ehi-miR-200	151	-21.54	gttCCCGGAA--CCTTCCAGg	attGGTCCCTGGGGAAGGTCt	NM_138967	SCAMP5
Ehi-miR-200	151	-23.42	gttcCCGGAACCTTCCAGg	ggcaGGAGGTGGAAGGTCt	NM_001164404	GOLGA6C
Ehi-miR-200	151	-23.42	gttcCCGGAACCTTCCAGg	ggcaGGAGGTGGAAGGTCt	NM_001145224	GOLGA6D
Ehi-miR-200	151	-19.61	gttcCCGGAACCTTCCAGg	tgcaGACCCCGGAAGGTCa	NM_024608	NEIL1
Ehi-miR-200	151	-19.61	gttcCCGGAACCTTCCAGg	tgcaGACCCCGGAAGGTCa	NR_046311	NEIL1
Ehi-miR-200	151	-19.61	gttcCCGGAACCTTCCAGg	tgcaGACCCCGGAAGGTCa	NM_001256552	NEIL1
Ehi-miR-200	159	-26.35	gttCCCG--GAACCTTCCAGg	cctGGGCCACTGGGAAGGTCt	NM_001256495	MAN2C1
Ehi-miR-200	159	-26.35	gttCCCG--GAACCTTCCAGg	cctGGGCCACTGGGAAGGTCt	NM_001256494	MAN2C1
Ehi-miR-200	159	-26.35	gttCCCG--GAACCTTCCAGg	cctGGGCCACTGGGAAGGTCt	NM_006715	MAN2C1
Ehi-miR-200	151	-25.12	gtTCCCGGAACCTTCCAGg	ctGGGGGC-AGGAAGGTCt	NR_026998	LOC91450
Ehi-miR-200	151	-20.62	gttCCCGGAAC----CTTCCAGg	aacGGGTTTTGTTCAGAAGGTCg	NM_000750	CHRNB4
Ehi-miR-200	151	-20.62	gttCCCGGAAC----CTTCCAGg	aacGGGTTTTGTTCAGAAGGTCg	NM_001256567	CHRNB4
Ehi-miR-200	154	-22.78	gttcCCGGA--ACCTTCCAGg	cctcGGCCTCCTCGAAGGTCc	NM_014272	ADAMTS7
Ehi-miR-200	156	-22.48	gttcccgGAACCTTCCAGg	ctgaaagTTTGGAAGGTCc	NM_001301203	TMED3
Ehi-miR-200	153	-19.64	gttcccGGAACCTTCCAGg	ctgtaaCTCTGGAAGGTCa	NM_001199757	ST20
Ehi-miR-200	153	-19.64	gttcccGGAACCTTCCAGg	ctgtaaCTCTGGAAGGTCa	NM_001100880	ST20
Ehi-miR-200	153	-19.64	gttcccGGAACCTTCCAGg	ctgtaaCTCTGGAAGGTCa	NM_001100879	ST20
Ehi-miR-200	153	-19.64	gttcccGGAACCTTCCAGg	ctgtaaCTCTGGAAGGTCa	NR_037653	ST20
Ehi-miR-200	153	-19.64	gttcccGGAACCTTCCAGg	ctgtaaCTCTGGAAGGTCa	NR_037652	ST20
Ehi-miR-200	153	-19.64	gttcccGGAACCTTCCAGg	ccataaCTCTGGAAGGTCa	NM_004049	BCL2A1
Ehi-miR-200	153	-19.64	gttcccGGAACCTTCCAGg	ccataaCTCTGGAAGGTCa	NM_001114735	BCL2A1
Ehi-miR-200	155	-22.11	gtTCCCGGAACCTTCCAGg	gcAGGG-CTCAGAAGGTCa	NM_001172128	IL16
Ehi-miR-200	155	-22.11	gtTCCCGGAACCTTCCAGg	gcAGGG-CTCAGAAGGTCa	NM_172217	IL16
Ehi-miR-200	153	-26.64	gtTCCCGGAACCTTCCAGg	ccGGCGTCGGGGAAGGTCc	NM_001301110	ADAMTSL3
Ehi-miR-200	153	-26.64	gtTCCCGGAACCTTCCAGg	ccGGCGTCGGGGAAGGTCc	NM_207517	ADAMTSL3
Ehi-miR-200	161	-29.17	gttcCCGGAACCTTCCAGg	aacaGGCC-TGGAAGGTCc	NR_033787	DNM1P41
Ehi-miR-200	154	-24.54	gttccCGGAACCTTCCAGg	gcataGGCGTGGAAGGTCt	NM_181877	ZSCAN2
Ehi-miR-200	162	-22.66	gttccCGGAACCTTCCAGg	ccacaGCCATGGAAGGTCa	NM_020778	ALPK3
Ehi-miR-200	154	-24.02	gtTCCCGGAACCTTCCAGg	acAAGGC--TGGAAGGTCt	NM_001287761	SLC28A1
Ehi-miR-200	154	-24.02	gtTCCCGGAACCTTCCAGg	acAAGGC--TGGAAGGTCt	NM_001287762	SLC28A1
Ehi-miR-200	152	-21.65	gttcccgGAACCTTCCAGg	gcaaataCCTGGAAGGTCt	NM_004213	SLC28A1
Ehi-miR-200	152	-21.65	gttcccgGAACCTTCCAGg	gcaaataCCTGGAAGGTCt	NM_201651	SLC28A1
Ehi-miR-200	153	-22.46	gtTCCCGGAACCTTCCAGg	acAAGTACTCGGAAGGTCa	NM_006738	AKAP13
Ehi-miR-200	153	-22.46	gtTCCCGGAACCTTCCAGg	acAAGTACTCGGAAGGTCa	NM_007200	AKAP13
Ehi-miR-200	154	-23.98	gtTCCCGGAACCTTCCAGg	tcAGGGCC--AGAAGGTCt	NM_002569	FURIN
Ehi-miR-200	154	-23.98	gtTCCCGGAACCTTCCAGg	tcAGGGCC--AGAAGGTCt	NM_001289823	FURIN
Ehi-miR-200	154	-23.98	gtTCCCGGAACCTTCCAGg	tcAGGGCC--AGAAGGTCt	NM_001289824	FURIN
Ehi-miR-200	165	-27.19	gtTCCCGGAACCTTCCAGg	ccAAGGATTTGGAAGGTCa	NM_207446	FAM174B
Ehi-miR-200	161	-26.43	gtTCCCGGAACCTTCCAGg	ggATGGCCCAGGAAGGTCc	NM_001159643	MCTP2
Ehi-miR-200	161	-26.43	gtTCCCGGAACCTTCCAGg	ggATGGCCCAGGAAGGTCc	NM_018349	MCTP2
Ehi-miR-200	160	-24.17	gtTCCCGGAAC---CTTCCAGg	gaAGGTCCTTGCCCGAAGGTCt	NM_001291858	IGF1R
Ehi-miR-200	160	-24.17	gtTCCCGGAAC---CTTCCAGg	gaAGGTCCTTGCCCGAAGGTCt	NM_000875	IGF1R
Ehi-miR-200	180	-33.99	gttCCCGGAACCTTCCAGg	gctGGGCCTTGGAAGGTCt	NM_152449	LYSMD4
Ehi-miR-200	180	-33.99	gttCCCGGAACCTTCCAGg	gctGGGCCTTGGAAGGTCt	NM_001284422	LYSMD4
Ehi-miR-200	180	-33.99	gttCCCGGAACCTTCCAGg	gctGGGCCTTGGAAGGTCt	NM_001284421	LYSMD4
Ehi-miR-200	180	-33.99	gttCCCGGAACCTTCCAGg	gctGGGCCTTGGAAGGTCt	NM_001284418	LYSMD4
Ehi-miR-200	180	-33.99	gttCCCGGAACCTTCCAGg	gctGGGCCTTGGAAGGTCt	NM_001284419	LYSMD4
Ehi-miR-200	180	-33.99	gttCCCGGAACCTTCCAGg	gctGGGCCTTGGAAGGTCt	NM_001284417	LYSMD4
Ehi-miR-200	153	-19.48	gtTCCCGGAACCTTCCAGg	acAGAGCCGCTGAAGGTCt	NR_028140	SPATA41
Ehi-miR-200	153	-19.48	gtTCCCGGAACCTTCCAGg	acAGAGCCGCTGAAGGTCt	NR_028139	SPATA41
Ehi-miR-200	154	-19.27	gttcCCGGAA-CCTTCCAGg	atgaGGCTTTAAGAAGGTCa	NM_001040616	LINS
Ehi-miR-200	163	-26.95	gtTCCCGGAACCTTCCAGg	caAGAGCC-TGGAAGGTCa	NM_024652	LRRK1
Ehi-miR-200	157	-19.99	gttcccGGAACCTTCCAGg	gattacCCTAGGAAGGTCa	NM_001004195	OR4F4
Ehi-miR-200	159	-24.33	gttcCCGGAACCTTCCAGg	tggaGCCCCTGGAAGGTCt	NM_001015054	MPG
Ehi-miR-200	159	-24.33	gttcCCGGAACCTTCCAGg	tggaGCCCCTGGAAGGTCt	NM_001015052	MPG
Ehi-miR-200	159	-24.33	gttcCCGGAACCTTCCAGg	tggaGCCCCTGGAAGGTCt	NM_002434	MPG
Ehi-miR-200	163	-25.23	gttCCCGGAA-CCTTCCAGg	tgcGGGCCTTCTGAAGGTCt	NR_030384	MIR662
Ehi-miR-200	157	-17.5	gttcccGGAACCTTCCAGg	gtcttcCCTTTGAAGGTCa	NM_023936	MRPS34
Ehi-miR-200	164	-23.83	gtTCC-CGGAACCTTCCAGg	agAGGCGTCTTTGAAGGTCa	NM_001300900	MRPS34
Ehi-miR-200	159	-30.56	gtTCC-CG-GAACCTTCCAGg	cgAGGAGCACGTGGAAGGTCc	NM_004785	SLC9A3R2
Ehi-miR-200	159	-30.56	gtTCC-CG-GAACCTTCCAGg	cgAGGAGCACGTGGAAGGTCc	NM_001130012	SLC9A3R2
Ehi-miR-200	159	-30.56	gtTCC-CG-GAACCTTCCAGg	cgAGGAGCACGTGGAAGGTCc	NM_001252075	SLC9A3R2
Ehi-miR-200	159	-30.56	gtTCC-CG-GAACCTTCCAGg	cgAGGAGCACGTGGAAGGTCc	NM_001252073	SLC9A3R2
Ehi-miR-200	159	-30.56	gtTCC-CG-GAACCTTCCAGg	cgAGGAGCACGTGGAAGGTCc	NM_001252076	SLC9A3R2
Ehi-miR-200	154	-18.3	gttccCGGAACCTTCCAGg	accacGTTCTGGAAGGTCa	NM_000296	PKD1
Ehi-miR-200	154	-18.3	gttccCGGAACCTTCCAGg	accacGTTCTGGAAGGTCa	NM_001009944	PKD1
Ehi-miR-200	152	-24.82	gtTCCCGGAAC--CTTCCAGg	gcAGGGCTGGGGAGAAGGTCa	NM_001308070	HCFC1R1
Ehi-miR-200	152	-24.82	gtTCCCGGAAC--CTTCCAGg	gcAGGGCTGGGGAGAAGGTCa	NM_001002018	HCFC1R1
Ehi-miR-200	152	-24.82	gtTCCCGGAAC--CTTCCAGg	gcAGGGCTGGGGAGAAGGTCa	NM_017885	HCFC1R1
Ehi-miR-200	152	-24.82	gtTCCCGGAAC--CTTCCAGg	gcAGGGCTGGGGAGAAGGTCa	NM_001002017	HCFC1R1
Ehi-miR-200	152	-24.82	gtTCCCGGAAC--CTTCCAGg	gcAGGGCTGGGGAGAAGGTCa	NM_001288665	HCFC1R1
Ehi-miR-200	152	-24.82	gtTCCCGGAAC--CTTCCAGg	gcAGGGCTGGGGAGAAGGTCa	NM_001288666	HCFC1R1
Ehi-miR-200	152	-24.82	gtTCCCGGAAC--CTTCCAGg	gcAGGGCTGGGGAGAAGGTCa	NM_001288668	HCFC1R1
Ehi-miR-200	152	-24.82	gtTCCCGGAAC--CTTCCAGg	gcAGGGCTGGGGAGAAGGTCa	NM_001288667	HCFC1R1
Ehi-miR-200	153	-23.21	gtTCCCGGAACCTTCCAGg	ccAGTGCCCTGGGAGGTCa	NM_001083601	NAA60
Ehi-miR-200	153	-23.21	gtTCCCGGAACCTTCCAGg	ccAGTGCCCTGGGAGGTCa	NM_024845	NAA60
Ehi-miR-200	153	-23.21	gtTCCCGGAACCTTCCAGg	ccAGTGCCCTGGGAGGTCa	NM_001083600	NAA60
Ehi-miR-200	152	-19.03	gttCCCGGAACCTTCCAGg	ctcGCGGTTGGGAAGGTCa	NM_001098814	SRL
Ehi-miR-200	153	-21.95	gttcCCGGAACCTTCCAGg	tgcaGACCTT-GAAGGTCc	NM_144605	2012-09-01
Ehi-miR-200	153	-21.95	gttcCCGGAACCTTCCAGg	tgcaGACCTT-GAAGGTCc	NM_001154458	2012-09-01
Ehi-miR-200	154	-21.19	gttCCCGGAACCTTCCAGg	cgcGGGGTTT-GAAGGTCa	NM_001142333	RBFOX1
Ehi-miR-200	154	-21.19	gttCCCGGAACCTTCCAGg	cgcGGGGTTT-GAAGGTCa	NM_018723	RBFOX1
Ehi-miR-200	161	-35.17	gtTCCCGGAACCTTCCAGg	gaAGGGCCATGGGAGGTCc	NM_020686	ABAT
Ehi-miR-200	161	-35.17	gtTCCCGGAACCTTCCAGg	gaAGGGCCATGGGAGGTCc	NM_000663	ABAT
Ehi-miR-200	161	-35.17	gtTCCCGGAACCTTCCAGg	gaAGGGCCATGGGAGGTCc	NM_001127448	ABAT
Ehi-miR-200	152	-20.17	gtTCCCG--GAACCTTCCAGg	gcAGGGTGACGTAGAAGGTCt	NM_015421	TMEM186
Ehi-miR-200	161	-22.7	gtTCCCGGAACCTTCCAGg	cgAGGACCCTTGAAGGTCg	NM_001136472	LITAF
Ehi-miR-200	161	-22.7	gtTCCCGGAACCTTCCAGg	cgAGGACCCTTGAAGGTCg	NM_001136473	LITAF
Ehi-miR-200	161	-22.7	gtTCCCGGAACCTTCCAGg	cgAGGACCCTTGAAGGTCg	NR_024320	LITAF
Ehi-miR-200	161	-22.7	gtTCCCGGAACCTTCCAGg	cgAGGACCCTTGAAGGTCg	NM_004862	LITAF
Ehi-miR-200	154	-24.48	gtTCCCGGAACCTTCCAGg	gcAGGGCAT--GAAGGTCc	NM_032167	SNX29
Ehi-miR-200	153	-18.46	gttcccGGAACCTTCCAGg	ttgttaCTGTGGAAGGTCa	NM_001199022	CCP110
Ehi-miR-200	153	-18.46	gttcccGGAACCTTCCAGg	ttgttaCTGTGGAAGGTCa	NM_014711	CCP110
Ehi-miR-200	160	-21.89	gtTCCCG-GAACCTTCCAGg	gaATGGCACATGGAAGGTCa	NM_003460	ZP2
Ehi-miR-200	160	-21.89	gtTCCCG-GAACCTTCCAGg	gaATGGCACATGGAAGGTCa	NM_001290104	ZP2
Ehi-miR-200	154	-22.44	gtTCCC-GGAACCTTCCAGg	acAGGGACCAT-GAAGGTCt	NM_020718	USP31
Ehi-miR-200	160	-23.37	gttCCCGGAACCTTCCAGg	catGAGCTGTGGAAGGTCc	NM_014494	TNRC6A
Ehi-miR-200	165	-24.3	gtTCCCGGAACCTTCCAGg	tcAGGGTCTATGAAGGTCg	NM_144675	GSG1L
Ehi-miR-200	165	-24.3	gtTCCCGGAACCTTCCAGg	tcAGGGTCTATGAAGGTCg	NM_001109763	GSG1L
Ehi-miR-200	161	-26.16	gttcCCGGAACCTTCCAGg	gccaGGCC-TGGAAGGTCa	NM_145659	IL27
Ehi-miR-200	157	-21.9	gtTCCCGGAACCTTCCAGg	tcAGGGTGTGTGAAGGTCt	NM_177528	SULT1A2
Ehi-miR-200	157	-21.9	gtTCCCGGAACCTTCCAGg	tcAGGGTGTGTGAAGGTCt	NM_177530	SULT1A1
Ehi-miR-200	154	-21.82	gttccCGGAACCTTCCAGg	aagttGGCGTGGAAGGTCa	NM_177536	SULT1A1
Ehi-miR-200	157	-21.9	gtTCCCGGAACCTTCCAGg	tcAGGGTGTGTGAAGGTCt	NM_177534	SULT1A1
Ehi-miR-200	152	-24.96	gttCCCGGAACCTTCCAGg	aacGAGTCCGGGAAGGTCc	NM_148416	ATXN2L
Ehi-miR-200	152	-24.96	gttCCCGGAACCTTCCAGg	aacGAGTCCGGGAAGGTCc	NM_148415	ATXN2L
Ehi-miR-200	152	-24.96	gttCCCGGAACCTTCCAGg	aacGAGTCCGGGAAGGTCc	NM_148414	ATXN2L
Ehi-miR-200	152	-24.96	gttCCCGGAACCTTCCAGg	aacGAGTCCGGGAAGGTCc	NM_007245	ATXN2L
Ehi-miR-200	152	-24.96	gttCCCGGAACCTTCCAGg	aacGAGTCCGGGAAGGTCc	NM_001308230	ATXN2L
Ehi-miR-200	152	-24.96	gttCCCGGAACCTTCCAGg	aacGAGTCCGGGAAGGTCc	NM_145714	ATXN2L
Ehi-miR-200	152	-24.96	gttCCCGGAACCTTCCAGg	aacGAGTCCGGGAAGGTCc	NM_017492	ATXN2L
Ehi-miR-200	154	-22.79	gtTCC-CGGA-AC-CTTCCAGg	aaAGGTGTCTATGAGAAGGTCg	NM_173201	ATP2A1
Ehi-miR-200	154	-22.79	gtTCC-CGGA-AC-CTTCCAGg	aaAGGTGTCTATGAGAAGGTCg	NM_004320	ATP2A1
Ehi-miR-200	154	-22.79	gtTCC-CGGA-AC-CTTCCAGg	aaAGGTGTCTATGAGAAGGTCg	NM_001286075	ATP2A1
Ehi-miR-200	152	-20.89	gttcCCGGAACCTTCCAGg	tggtGGC--TGGAAGGTCt	NM_001178098	CD19
Ehi-miR-200	152	-20.89	gttcCCGGAACCTTCCAGg	tggtGGC--TGGAAGGTCt	NM_001770	CD19
Ehi-miR-200	152	-17.36	gttcccgGAACCTTCCAGg	gctgacgCTCGGAAGGTCt	NM_001310137	NPIPB11
Ehi-miR-200	151	-26.12	gtTCCCGGAACCTTCCAGg	agAGGGTC-CAGAAGGTCc	NM_005115	MVP
Ehi-miR-200	151	-26.12	gtTCCCGGAACCTTCCAGg	agAGGGTC-CAGAAGGTCc	NM_017458	MVP
Ehi-miR-200	151	-26.12	gtTCCCGGAACCTTCCAGg	agAGGGTC-CAGAAGGTCc	NM_001293205	MVP
Ehi-miR-200	170	-26.59	gttccCGGAACCTTCCAGg	cccacGCCTTGGAAGGTCa	NM_006110	CD2BP2
Ehi-miR-200	170	-26.59	gttccCGGAACCTTCCAGg	cccacGCCTTGGAAGGTCa	NM_001243646	CD2BP2
Ehi-miR-200	152	-18.61	gtTCC-CGGAACCTTCCAGg	ggAGGAGCGATTGAAGGTCt	NM_024671	ZNF768
Ehi-miR-200	151	-20.26	gttcCCGGAACCTTCCAGg	gggtGGCCAGAGAAGGTCa	NM_001105079	FBRS
Ehi-miR-200	161	-24.91	gttcCCGGAACCTTCCAGg	tattGGCC-TGGAAGGTCg	NM_006662	SRCAP
Ehi-miR-200	155	-24.79	gttCCCGGAAC---CTTCCAGg	cgtGGGCCTGGCCTGAAGGTCt	NM_001172670	ZNF668
Ehi-miR-200	155	-24.79	gttCCCGGAAC---CTTCCAGg	cgtGGGCCTGGCCTGAAGGTCt	NM_001172669	ZNF668
Ehi-miR-200	152	-18.69	gtTCCCGGAAC-CTTCCAGg	gcAGAGCCAAGTGAAGGTCt	NM_173502	PRSS36
Ehi-miR-200	152	-18.69	gtTCCCGGAAC-CTTCCAGg	gcAGAGCCAAGTGAAGGTCt	NM_001258291	PRSS36
Ehi-miR-200	152	-18.69	gtTCCCGGAAC-CTTCCAGg	gcAGAGCCAAGTGAAGGTCt	NM_001258290	PRSS36
Ehi-miR-200	153	-18.89	gttcCCGGAACCTTCCAGg	agcaGTCCTT-GAAGGTCa	NR_110903	ITFG1-AS1
Ehi-miR-200	153	-19.48	gtTCCCGGAACCTTCCAGg	gaAGTGAGCTGGAAGGTCt	NM_001031835	PHKB
Ehi-miR-200	153	-19.48	gtTCCCGGAACCTTCCAGg	gaAGTGAGCTGGAAGGTCt	NM_000293	PHKB
Ehi-miR-200	161	-21.37	gtTCCCGGAACCTTCCAGg	caAAGCCCTTTGAAGGTCc	NM_153029	N4BP1
Ehi-miR-200	152	-19.1	gttcccgGAACCTTCCAGg	ctggtaaCATGGAAGGTCt	NM_001040285	PAPD5
Ehi-miR-200	152	-19.1	gttcccgGAACCTTCCAGg	ctggtaaCATGGAAGGTCt	NM_001040284	PAPD5
Ehi-miR-200	156	-23.83	gttCCCGGAACCTTCCAGg	ggtGAGCCCCGGAAGGTCc	NM_000339	SLC12A3
Ehi-miR-200	156	-23.83	gttCCCGGAACCTTCCAGg	ggtGAGCCCCGGAAGGTCc	NM_001126108	SLC12A3
Ehi-miR-200	156	-23.83	gttCCCGGAACCTTCCAGg	ggtGAGCCCCGGAAGGTCc	NM_001126107	SLC12A3
Ehi-miR-200	153	-20.14	gtTCCCGGAACCTTCCAGg	ggAGGAAATGGGAAGGTCt	NM_018110	DOK4
Ehi-miR-200	162	-30.02	gtTCCCGGAACCTTCCAGg	ccAGGGCC--GGAAGGTCc	NM_001193524	FAM65A
Ehi-miR-200	165	-26.69	gtTCCCGGAACCTTCCAGg	ctGGGGAATTGGAAGGTCt	NM_001013838	RLTPR
Ehi-miR-200	159	-21.92	gtTCCCGGAACCTTCCAGg	ccAGGGTCAT-GAAGGTCa	NM_001145961	SLC12A4
Ehi-miR-200	159	-21.92	gtTCCCGGAACCTTCCAGg	ccAGGGTCAT-GAAGGTCa	NM_001145962	SLC12A4
Ehi-miR-200	159	-21.92	gtTCCCGGAACCTTCCAGg	ccAGGGTCAT-GAAGGTCa	NM_001145963	SLC12A4
Ehi-miR-200	159	-21.92	gtTCCCGGAACCTTCCAGg	ccAGGGTCAT-GAAGGTCa	NM_001145964	SLC12A4
Ehi-miR-200	159	-21.92	gtTCCCGGAACCTTCCAGg	ccAGGGTCAT-GAAGGTCa	NM_005072	SLC12A4
Ehi-miR-200	151	-19.76	gttcCCGGAACCTTCCAGg	tttaGGCCAAAGAAGGTCt	NM_006750	SNTB2
Ehi-miR-200	156	-20.23	gttCCCGGAACCTTCCAGg	cctGGACATAGGAAGGTCc	NM_145059	FUK
Ehi-miR-200	155	-24.53	gttCCCGGAA-CCTTCCAGg	ctcGGGAATTAGGAAGGTCc	NM_001270974	HYDIN
Ehi-miR-200	163	-25.09	gttcCCGGAACCTTCCAGg	aactGGATTTGGAAGGTCc	NM_001099642	CMTR2
Ehi-miR-200	163	-25.09	gttcCCGGAACCTTCCAGg	aactGGATTTGGAAGGTCc	NM_018348	CMTR2
Ehi-miR-200	152	-17.43	gtTCCCGGA-ACCTTCCAGg	gtAGTATTTCTGGAAGGTCt	NM_000353	TAT
Ehi-miR-200	151	-17.62	gttCCCGGAAC--CTTCCAGg	accGGCTTTTGCTGAAGGTCt	NM_001289003	PHLPP2
Ehi-miR-200	151	-17.62	gttCCCGGAAC--CTTCCAGg	accGGCTTTTGCTGAAGGTCt	NM_015020	PHLPP2
Ehi-miR-200	152	-23.8	gttCCCGGAACCTTCCAGg	cctGGGGTAGGGAAGGTCt	NM_001137675	ATXN1L
Ehi-miR-200	155	-22.64	gtTCCCGGAACCTTCCAGg	aaAGTG-CTGGGAAGGTCc	NM_001270976	IST1
Ehi-miR-200	156	-25.22	gtTCCCGGAA--CCTTCCAGg	ctAAGGCCATGCGGAAGGTCc	NM_014003	DHX38
Ehi-miR-200	155	-18.58	gttCCCGGA-ACCTTCCAGg	tgtGTGCGTCTGGAAGGTCg	NM_001282467	WFDC1
Ehi-miR-200	155	-18.58	gttCCCGGA-ACCTTCCAGg	tgtGTGCGTCTGGAAGGTCg	NM_001282466	WFDC1
Ehi-miR-200	155	-18.58	gttCCCGGA-ACCTTCCAGg	tgtGTGCGTCTGGAAGGTCg	NM_021197	WFDC1
Ehi-miR-200	165	-29.24	gtTCCCGGAACCTTCCAGg	ccAGGGCTGGGGAAGGTCa	NM_178310	SNAI3
Ehi-miR-200	154	-22.83	gttcCCGGAAC--CTTCCAGg	acgtGGCATTGGAGAAGGTCc	NR_120387	LOC339059
Ehi-miR-200	155	-24.43	gttcCCGGAACCTTCCAGg	tgcaGGCTGGGGAAGGTCt	NM_005187	CBFA2T3
Ehi-miR-200	152	-20.43	gtTCCCG-GAACCTTCCAGg	gtAGGGCAGGTAGAAGGTCg	NM_001242757	SLC22A31
Ehi-miR-200	154	-24.27	gtTCCCGGAACCTTCCAGg	aaAGGGCC--CGAAGGTCg	NM_001256183	ANKRD11
Ehi-miR-200	154	-24.27	gtTCCCGGAACCTTCCAGg	aaAGGGCC--CGAAGGTCg	NM_001256182	ANKRD11
Ehi-miR-200	154	-24.27	gtTCCCGGAACCTTCCAGg	aaAGGGCC--CGAAGGTCg	NM_013275	ANKRD11
Ehi-miR-200	154	-22.57	gttcCCGGAAC--CTTCCAGg	cggaGGCCGTGATGAAGGTCt	NM_003119	SPG7
Ehi-miR-200	153	-29.36	gtTCCCGGAACCTTCCAGg	ggAGGGCAATGGAGGGTCa	NM_199367	SPG7
Ehi-miR-200	152	-19.96	gtTCCCGGA-ACCTTCCAGg	ggACGACCTGAGGAAGGTCa	NR_003228	AFG3L1P
Ehi-miR-200	156	-20.96	gtTCCCGGA--ACCTTCCAGg	gaAGATCCTGCTGGAAGGTCg	NM_018146	RNMTL1
Ehi-miR-200	167	-26.26	gttcCCGGAACCTTCCAGg	accaGGCCCTGGAAGGTCt	NM_178568	RTN4RL1
Ehi-miR-200	154	-17.98	gttccCGGAACCTTCCAGg	agctcGCGATGGAAGGTCt	NM_015085	RAP1GAP2
Ehi-miR-200	154	-17.98	gttccCGGAACCTTCCAGg	agctcGCGATGGAAGGTCt	NM_001100398	RAP1GAP2
Ehi-miR-200	153	-21.25	gtTCCCGGAACCTTCCAGg	cgAGGCCCACAGAAGGTCa	NM_014566	OR1D5
Ehi-miR-200	161	-22.88	gttcCCGGAACCTTCCAGg	gaccGGCCTT-GAAGGTCa	NM_015113	ZZEF1
Ehi-miR-200	156	-20.94	gttcccGGA-ACCTTCCAGg	tccaacCCTCTGGAAGGTCt	NM_017986	SLC52A1
Ehi-miR-200	156	-20.94	gttcccGGA-ACCTTCCAGg	tccaacCCTCTGGAAGGTCt	NM_001104577	SLC52A1
Ehi-miR-200	151	-18.92	gttcCCGGAACCTTCCAGg	atcaGGACAAGGAAGGTCt	NM_001304284	USP6
Ehi-miR-200	151	-18.92	gttcCCGGAACCTTCCAGg	atcaGGACAAGGAAGGTCt	NM_004505	USP6
Ehi-miR-200	162	-25.8	gttccCGGAACCTTCCAGg	gagctGCCCTGGAAGGTCc	NM_032530	ZNF594
Ehi-miR-200	159	-22.03	gttcCCGGAACCTTCCAGg	cctaGGTTTTTGAAGGTCc	NM_020162	DHX33
Ehi-miR-200	159	-22.03	gttcCCGGAACCTTCCAGg	cctaGGTTTTTGAAGGTCc	NM_001199699	DHX33
Ehi-miR-200	155	-20.83	gttcCCGGAACCTTCCAGg	ccctGGTCAAGGAAGGTCt	NM_014716	ACAP1
Ehi-miR-200	151	-19.65	gtTCCCGGAACCTTCCAGg	tcAGGGTGGT-GAAGGTCt	NM_020899	ZBTB4
Ehi-miR-200	151	-19.65	gtTCCCGGAACCTTCCAGg	tcAGGGTGGT-GAAGGTCt	NM_001128833	ZBTB4
Ehi-miR-200	151	-27.22	gttcCCGGAACCTTCCAGg	acgtGGGATGGGAAGGTCc	NM_000937	POLR2A
Ehi-miR-200	153	-19.21	gttccCGG-AACCTTCCAGg	tcactGCCATTTGAAGGTCc	NR_110828	LOC101928266
Ehi-miR-200	152	-19.47	gtTCCCGGAAC-CTTCCAGg	cgAGCTGCTTGCGAAGGTCg	NM_201433	GAS7
Ehi-miR-200	152	-19.47	gtTCCCGGAAC-CTTCCAGg	cgAGCTGCTTGCGAAGGTCg	NM_003644	GAS7
Ehi-miR-200	152	-19.47	gtTCCCGGAAC-CTTCCAGg	cgAGCTGCTTGCGAAGGTCg	NM_201432	GAS7
Ehi-miR-200	152	-19.47	gtTCCCGGAAC-CTTCCAGg	cgAGCTGCTTGCGAAGGTCg	NM_001130831	GAS7
Ehi-miR-200	164	-28.78	gtTCCCGGA-ACCTTCCAGg	ttAGGGTCTAGGGAAGGTCt	NM_001288649	ZNF286A
Ehi-miR-200	164	-28.78	gtTCCCGGA-ACCTTCCAGg	ttAGGGTCTAGGGAAGGTCt	NM_001288648	ZNF286A
Ehi-miR-200	164	-28.78	gtTCCCGGA-ACCTTCCAGg	ttAGGGTCTAGGGAAGGTCt	NM_001288643	ZNF286A
Ehi-miR-200	164	-28.78	gtTCCCGGA-ACCTTCCAGg	ttAGGGTCTAGGGAAGGTCt	NM_001288642	ZNF286A
Ehi-miR-200	164	-28.78	gtTCCCGGA-ACCTTCCAGg	ttAGGGTCTAGGGAAGGTCt	NM_001288647	ZNF286A
Ehi-miR-200	164	-28.78	gtTCCCGGA-ACCTTCCAGg	ttAGGGTCTAGGGAAGGTCt	NM_001288646	ZNF286A
Ehi-miR-200	164	-28.78	gtTCCCGGA-ACCTTCCAGg	ttAGGGTCTAGGGAAGGTCt	NM_001288645	ZNF286A
Ehi-miR-200	164	-28.78	gtTCCCGGA-ACCTTCCAGg	ttAGGGTCTAGGGAAGGTCt	NM_001288644	ZNF286A
Ehi-miR-200	164	-28.78	gtTCCCGGA-ACCTTCCAGg	ttAGGGTCTAGGGAAGGTCt	NM_001130842	ZNF286A
Ehi-miR-200	164	-28.78	gtTCCCGGA-ACCTTCCAGg	ttAGGGTCTAGGGAAGGTCt	NM_020652	ZNF286A
Ehi-miR-200	154	-18.78	gttccCGGAACCTTCCAGg	agaatGCCTGAGAAGGTCg	NM_001288786	TOM1L2
Ehi-miR-200	154	-18.78	gttccCGGAACCTTCCAGg	agaatGCCTGAGAAGGTCg	NM_001288787	TOM1L2
Ehi-miR-200	154	-18.78	gttccCGGAACCTTCCAGg	agaatGCCTGAGAAGGTCg	NM_001288788	TOM1L2
Ehi-miR-200	154	-18.78	gttccCGGAACCTTCCAGg	agaatGCCTGAGAAGGTCg	NM_001288789	TOM1L2
Ehi-miR-200	154	-18.78	gttccCGGAACCTTCCAGg	agaatGCCTGAGAAGGTCg	NM_001033551	TOM1L2
Ehi-miR-200	154	-18.78	gttccCGGAACCTTCCAGg	agaatGCCTGAGAAGGTCg	NM_001082968	TOM1L2
Ehi-miR-200	151	-28.16	gttcCCGGAACCTTCCAGg	ccctGGCCATGGAGGGTCc	NM_004140	LLGL1
Ehi-miR-200	169	-23.91	gtTCCCGGAACCTTCCAGg	tgAAGGCCTTTGAAGGTCa	NR_026809	FAM106A
Ehi-miR-200	161	-24.19	gtTCCCGGAACCTTCCAGg	agAAGGTTCTGGAAGGTCt	NM_001145045	ZNF286B
Ehi-miR-200	151	-17.32	gttcCCGGAACCTTCCAGg	atctGGACAAGGAAGGTCa	NR_033892	TBC1D3P5
Ehi-miR-200	155	-21.38	gtTCCCGGAACCTTCCAGg	ggAGCGCC-CGGAAGGTCa	NM_138463	TLCD1
Ehi-miR-200	157	-23.03	gtTCCCGGAACCTTCCAGg	ccAGGGCTGATGAAGGTCa	NM_016518	PIPOX
Ehi-miR-200	170	-30.65	gttccCGGAACCTTCCAGg	aagctGCCTTGGAAGGTCc	NM_203318	MYO18A
Ehi-miR-200	170	-30.65	gttccCGGAACCTTCCAGg	aagctGCCTTGGAAGGTCc	NM_078471	MYO18A
Ehi-miR-200	151	-17.4	gttcCCGGAACCTTCCAGg	atctGGACAAGGAAGGTCt	NM_015594	TBC1D29
Ehi-miR-200	152	-25.09	gttcCCGGAACCTTCCAGg	cggcGGCCT--GAAGGTCc	NM_018405	COPRS
Ehi-miR-200	154	-18.41	gtTCCCGGAACCTTCCAGg	gtAGAGCCT--GAAGGTCa	NM_018428	UTP6
Ehi-miR-200	151	-22.97	gttCCCGGAAC--CTTCCAGg	atcGGGCCAGGGTGAAGGTCt	NM_138328	RHBDL3
Ehi-miR-200	151	-23.24	gtTCC--CGGAA---CCTTCCAGg	acAGGAAGTCTTCAGGGAAGGTCa	NR_111969_4	CCL4L1
Ehi-miR-200	151	-23.24	gtTCC--CGGAA---CCTTCCAGg	acAGGAAGTCTTCAGGGAAGGTCa	NM_207007_3	CCL4L1
Ehi-miR-200	151	-23.24	gtTCC--CGGAA---CCTTCCAGg	acAGGAAGTCTTCAGGGAAGGTCa	NM_002984_1	CCL4
Ehi-miR-200	151	-23.24	gtTCC--CGGAA---CCTTCCAGg	acAGGAAGTCTTCAGGGAAGGTCa	NR_111970_3	CCL4L2
Ehi-miR-200	151	-23.24	gtTCC--CGGAA---CCTTCCAGg	acAGGAAGTCTTCAGGGAAGGTCa	NM_001291475_2	CCL4L2
Ehi-miR-200	151	-23.24	gtTCC--CGGAA---CCTTCCAGg	acAGGAAGTCTTCAGGGAAGGTCa	NM_001291468_4	CCL4L2
Ehi-miR-200	151	-23.24	gtTCC--CGGAA---CCTTCCAGg	acAGGAAGTCTTCAGGGAAGGTCa	NM_001291474	CCL4L2
Ehi-miR-200	151	-23.24	gtTCC--CGGAA---CCTTCCAGg	acAGGAAGTCTTCAGGGAAGGTCa	NM_001291470	CCL4L2
Ehi-miR-200	151	-23.24	gtTCC--CGGAA---CCTTCCAGg	acAGGAAGTCTTCAGGGAAGGTCa	NM_001291469	CCL4L2
Ehi-miR-200	151	-23.24	gtTCC--CGGAA---CCTTCCAGg	acAGGAAGTCTTCAGGGAAGGTCa	NM_001291473_1	CCL4L2
Ehi-miR-200	151	-23.24	gtTCC--CGGAA---CCTTCCAGg	acAGGAAGTCTTCAGGGAAGGTCa	NM_001291472_5	CCL4L2
Ehi-miR-200	151	-23.24	gtTCC--CGGAA---CCTTCCAGg	acAGGAAGTCTTCAGGGAAGGTCa	NM_001291471_1	CCL4L2
Ehi-miR-200	151	-23.24	gtTCC--CGGAA---CCTTCCAGg	acAGGAAGTCTTCAGGGAAGGTCa	NR_111969	CCL4L1
Ehi-miR-200	151	-23.24	gtTCC--CGGAA---CCTTCCAGg	acAGGAAGTCTTCAGGGAAGGTCa	NM_207007_4	CCL4L1
Ehi-miR-200	151	-23.24	gtTCC--CGGAA---CCTTCCAGg	acAGGAAGTCTTCAGGGAAGGTCa	NM_001291469_2	CCL4L2
Ehi-miR-200	151	-23.24	gtTCC--CGGAA---CCTTCCAGg	acAGGAAGTCTTCAGGGAAGGTCa	NR_111970	CCL4L2
Ehi-miR-200	151	-23.24	gtTCC--CGGAA---CCTTCCAGg	acAGGAAGTCTTCAGGGAAGGTCa	NM_001291475_3	CCL4L2
Ehi-miR-200	151	-23.24	gtTCC--CGGAA---CCTTCCAGg	acAGGAAGTCTTCAGGGAAGGTCa	NM_001291474_3	CCL4L2
Ehi-miR-200	151	-23.24	gtTCC--CGGAA---CCTTCCAGg	acAGGAAGTCTTCAGGGAAGGTCa	NM_001291473_3	CCL4L2
Ehi-miR-200	151	-23.24	gtTCC--CGGAA---CCTTCCAGg	acAGGAAGTCTTCAGGGAAGGTCa	NM_001291472_3	CCL4L2
Ehi-miR-200	151	-23.24	gtTCC--CGGAA---CCTTCCAGg	acAGGAAGTCTTCAGGGAAGGTCa	NM_001291471_2	CCL4L2
Ehi-miR-200	151	-23.24	gtTCC--CGGAA---CCTTCCAGg	acAGGAAGTCTTCAGGGAAGGTCa	NM_001291470_1	CCL4L2
Ehi-miR-200	151	-23.24	gtTCC--CGGAA---CCTTCCAGg	acAGGAAGTCTTCAGGGAAGGTCa	NM_001291468	CCL4L2
Ehi-miR-200	153	-20.32	gttcccGGAACCTTCCAGg	#NAME?	NR_102369	SNORD124
Ehi-miR-200	156	-25.32	gtTCCCGGA--ACCTTCCAGg	tgGGGGCTTCAAGGAAGGTCg	NM_007359	CASC3
Ehi-miR-200	166	-30.2	gttcCCGGA-ACCTTCCAGg	ctcaGGCCTCTGGAAGGTCc	NM_001303533	RAPGEFL1
Ehi-miR-200	166	-30.2	gttcCCGGA-ACCTTCCAGg	ctcaGGCCTCTGGAAGGTCc	NM_001303534	RAPGEFL1
Ehi-miR-200	166	-30.2	gttcCCGGA-ACCTTCCAGg	ctcaGGCCTCTGGAAGGTCc	NM_016339	RAPGEFL1
Ehi-miR-200	154	-21.99	gttccCGGAACCTTCCAGg	tggccGCCCAGGAAGGTCa	NM_152219	GJD3
Ehi-miR-200	152	-16.29	gtTCCCGGAAC--CTTCCAGg	agAGTGTGTTGAAGAAGGTCt	NR_033464	NT5C3B
Ehi-miR-200	152	-16.29	gtTCCCGGAAC--CTTCCAGg	agAGTGTGTTGAAGAAGGTCt	NR_033465	NT5C3B
Ehi-miR-200	152	-16.29	gtTCCCGGAAC--CTTCCAGg	agAGTGTGTTGAAGAAGGTCt	NM_052935	NT5C3B
Ehi-miR-200	157	-30.65	gtTCCCGGAACCTTCCAGg	tcGGGGCCTGGGAAGGTTc	NM_021078	KAT2A
Ehi-miR-200	156	-26.64	gtTCCCG--GAACCTTCCAGg	ggGGGGCAATATGGAAGGTCt	NM_012285	KCNH4
Ehi-miR-200	151	-25.89	gttcCCGGAACCTTCCAGg	tcctGGGCAGGGAAGGTCa	NM_001130021	ATP6V0A1
Ehi-miR-200	151	-25.89	gttcCCGGAACCTTCCAGg	tcctGGGCAGGGAAGGTCa	NM_001130020	ATP6V0A1
Ehi-miR-200	151	-25.89	gttcCCGGAACCTTCCAGg	tcctGGGCAGGGAAGGTCa	NM_005177	ATP6V0A1
Ehi-miR-200	153	-17.9	gttcCCGGAACCTTCCAGg	tctaGGACTT-GAAGGTCa	NM_013290	PSMC3IP
Ehi-miR-200	153	-17.9	gttcCCGGAACCTTCCAGg	tctaGGACTT-GAAGGTCa	NM_016556	PSMC3IP
Ehi-miR-200	153	-17.9	gttcCCGGAACCTTCCAGg	tctaGGACTT-GAAGGTCa	NM_001256016	PSMC3IP
Ehi-miR-200	153	-17.9	gttcCCGGAACCTTCCAGg	tctaGGACTT-GAAGGTCa	NM_001256015	PSMC3IP
Ehi-miR-200	153	-17.9	gttcCCGGAACCTTCCAGg	tctaGGACTT-GAAGGTCa	NM_001256014	PSMC3IP
Ehi-miR-200	153	-17.9	gttcCCGGAACCTTCCAGg	tctaGGACTT-GAAGGTCa	NR_045669	PSMC3IP
Ehi-miR-200	152	-25.16	gtTCCC--GGAACCTTCCAGg	gaAGGGAAGTCTGGAAGGTCt	NR_026697	FAM134C
Ehi-miR-200	152	-25.16	gtTCCC--GGAACCTTCCAGg	gaAGGGAAGTCTGGAAGGTCt	NM_178126	FAM134C
Ehi-miR-200	153	-24.23	gtTCCCGGAACCTTCCAGg	gcAGCGGCTGAGAAGGTCc	NM_005789	PSME3
Ehi-miR-200	153	-24.23	gtTCCCGGAACCTTCCAGg	gcAGCGGCTGAGAAGGTCc	NR_049772	PSME3
Ehi-miR-200	153	-24.23	gtTCCCGGAACCTTCCAGg	gcAGCGGCTGAGAAGGTCc	NM_176863	PSME3
Ehi-miR-200	153	-24.23	gtTCCCGGAACCTTCCAGg	gcAGCGGCTGAGAAGGTCc	NM_001267045	PSME3
Ehi-miR-200	171	-31.13	gtTCCCGGAACCTTCCAGg	tcAGGGCC-TGGAAGGTCt	NM_025237	SOST
Ehi-miR-200	153	-21.63	gtTCCCGGAACCTTCCAGg	agAGTGGCGAGGAAGGTCt	NM_152344	LSM12
Ehi-miR-200	152	-27.82	gtTCCCGG-AACCTTCCAGg	ctGGGGCTATTGGAGGGTCa	NM_024107	TMUB2
Ehi-miR-200	152	-27.82	gtTCCCGG-AACCTTCCAGg	ctGGGGCTATTGGAGGGTCa	NM_001076674	TMUB2
Ehi-miR-200	152	-27.82	gtTCCCGG-AACCTTCCAGg	ctGGGGCTATTGGAGGGTCa	NM_177441	TMUB2
Ehi-miR-200	154	-23.69	gttccCGGAACCTTCCAGg	cattcGCCGAGGAAGGTCc	NM_002390	ADAM11
Ehi-miR-200	158	-20.11	gttCCCGGAACCTTCCAGg	gttGGTCCTT-GAAGGTCt	NM_001080383	GJC1
Ehi-miR-200	158	-20.11	gttCCCGGAACCTTCCAGg	gttGGTCCTT-GAAGGTCt	NM_005497	GJC1
Ehi-miR-200	151	-17.75	gttcCCGGAACCTTCCAGg	ctgtGGTTCAGGAAGGTCg	NM_203400	RPRML
Ehi-miR-200	152	-17.94	gttccCGGAACCTTCCAGg	agccaGTCTT-GAAGGTCt	NM_000212	ITGB3
Ehi-miR-200	154	-27.14	gtTCCCGGAACCTTCCAGg	acAGGG--GTGGAAGGTCt	NM_001195192	EFCAB13
Ehi-miR-200	152	-21.39	gtTCCCGGA-ACCTTCCAGg	tgAGTTCCTCGGGAAGGTCa	NM_001258248	SP6
Ehi-miR-200	152	-21.39	gtTCCCGGA-ACCTTCCAGg	tgAGTTCCTCGGGAAGGTCa	NM_199262	SP6
Ehi-miR-200	162	-23.84	gtTCCCGGAACCTTCCAGg	ccAGGG--TTGGAAGGTCa	NM_014897	ZNF652
Ehi-miR-200	162	-23.84	gtTCCCGGAACCTTCCAGg	ccAGGG--TTGGAAGGTCa	NM_001145365	ZNF652
Ehi-miR-200	158	-21.67	gtTCCCGGAACCTTCCAGg	tcAGGGCTT--GAAGGTCg	NM_001199898	PDK2
Ehi-miR-200	158	-21.67	gtTCCCGGAACCTTCCAGg	tcAGGGCTT--GAAGGTCg	NM_002611	PDK2
Ehi-miR-200	158	-21.67	gtTCCCGGAACCTTCCAGg	tcAGGGCTT--GAAGGTCg	NM_001199899	PDK2
Ehi-miR-200	151	-21.54	gttcCCGGAACCTTCCAGg	atcaGGCGCAGGAAGGTCa	NM_000088	COL1A1
Ehi-miR-200	165	-29.87	gtTCCCGGAACCTTCCAGg	caGGGGAGTTGGAAGGTCa	NM_001102402	PCTP
Ehi-miR-200	162	-22.57	gttccCGGAACCTTCCAGg	gtgaaGTTTTGGAAGGTCt	NM_153228	ANKFN1
Ehi-miR-200	153	-22.24	gttcCCGGAACCTTCCAGg	acttGGCC-AGGAAGGTCt	NM_005082	TRIM25
Ehi-miR-200	157	-27.89	gtTCCCGGAACCTTCCAGg	agGGTGCCAAGGAAGGTCc	NM_003488	AKAP1
Ehi-miR-200	157	-27.89	gtTCCCGGAACCTTCCAGg	agGGTGCCAAGGAAGGTCc	NM_001242903	AKAP1
Ehi-miR-200	157	-27.89	gtTCCCGGAACCTTCCAGg	agGGTGCCAAGGAAGGTCc	NM_001242902	AKAP1
Ehi-miR-200	151	-20.91	gttCCCGGA-ACCTTCCAGg	cccGGCTCTCCGGAAGGTCt	NM_001292025	CUEDC1
Ehi-miR-200	151	-20.91	gttCCCGGA-ACCTTCCAGg	cccGGCTCTCCGGAAGGTCt	NM_001271875	CUEDC1
Ehi-miR-200	159	-24.3	gtTC-CCGGAA-CCTTCCAGg	tcAGAGCCCTTGGGAAGGTCt	NM_031272	TEX14
Ehi-miR-200	159	-24.3	gtTC-CCGGAA-CCTTCCAGg	tcAGAGCCCTTGGGAAGGTCt	NM_198393	TEX14
Ehi-miR-200	159	-24.3	gtTC-CCGGAA-CCTTCCAGg	tcAGAGCCCTTGGGAAGGTCt	NM_001201457	TEX14
Ehi-miR-200	155	-19.65	gtTCCCGGAACCTTCCAGg	caAGAGTTTT-GAAGGTCt	NM_001288653	CLTC
Ehi-miR-200	155	-19.65	gtTCCCGGAACCTTCCAGg	caAGAGTTTT-GAAGGTCt	NM_004859	CLTC
Ehi-miR-200	152	-21.31	gtTCCCGGAAC-CTTCCAGg	agATGGAATTGAGAAGGTCc	NM_199340	LRRC37A3
Ehi-miR-200	155	-24.25	gtTCCC--GGAA--CCTTCCAGg	tcAGGGATTCTTCGGGAAGGTCa	NM_002737	PRKCA
Ehi-miR-200	155	-26.28	gttcCCGGAACCTTCCAgg	gctcGGCCTTGGAAGGTag	NM_139177	SLC39A11
Ehi-miR-200	155	-26.28	gttcCCGGAACCTTCCAgg	gctcGGCCTTGGAAGGTag	NM_001159770	SLC39A11
Ehi-miR-200	154	-25.03	gtTC-CCGGAACCTTCCAGg	agAGAGGCC-AGGAAGGTCt	NM_001282489	USH1G
Ehi-miR-200	154	-25.03	gtTC-CCGGAACCTTCCAGg	agAGAGGCC-AGGAAGGTCt	NM_173477	USH1G
[truncated: 36,664 more rows]
