# Supplementary material for: Entamoeba histolytica extracellular vesicles drive pro-inflammatory monocyte signaling
Source: PLoS Negl Trop Dis. 2025 Apr 10;19(4):e0012997. doi: 10.1371/journal.pntd.0012997 (PMC12052212; doi:10.1371/journal.pntd.0012997)
Supplement: S11 Table — For each condition, samples 1 and 2 are monocytes from male mice, whereas samples 3 and 4 are monocytes from female mice. (XLSX) [file pntd.0012997.s017.xlsx]

## Sheet: EhA1 vs mock ctrl DEGs
Name	Chromosome	Region	Max group means	Fold change	Log fold change	p-value	FDR p-value	Bonferroni	mock ctrl 1 - Total counts	mock ctrl 1 - RPKM	mock ctrl 1 - TPM	mock ctrl 1 - CPM	mock ctrl 2 - Total counts	mock ctrl 2 - RPKM	mock ctrl 2 - TPM	mock ctrl 2 - CPM	mock ctrl 3 - Total counts	mock ctrl 3 - RPKM	mock ctrl 3 - TPM	mock ctrl 3 - CPM	mock ctrl 4 - Total counts	mock ctrl 4 - RPKM	mock ctrl 4 - TPM	mock ctrl 4 - CPM	EhA1 1 - Total counts	EhA1 1 - RPKM	EhA1 1 - TPM	EhA1 1 - CPM	EhA1 2 - Total counts	EhA1 2 - RPKM	EhA1 2 - TPM	EhA1 2 - CPM	EhA1 3 - Total counts	EhA1 3 - RPKM	EhA1 3 - TPM	EhA1 3 - CPM	EhA1 4 - Total counts	EhA1 4 - RPKM	EhA1 4 - TPM	EhA1 4 - CPM
Acod1	14	103284413..103294009	131.845	5.0152	2.32631	1.02118e-42	1.18896e-38	1.6682e-38	190	25.3889	79.619	72.368	163	23.4963	74.5729	66.5151	181	24.163	71.8365	67.0056	251	35.3779	109.779	99.7419	801	112.643	356.304	330.299	943	130.565	421.765	378.958	641	98.2528	302.408	277.208	1306	185.917	586.048	546.778
Tnf	17	complement(35418357..35420983)	142.857	3.46554	1.79308	3.87605e-36	2.25644e-32	6.33191e-32	174	37.2099	116.689	66.2738	166	38.2948	121.541	67.7393	193	41.2333	122.587	71.448	236	53.2341	165.188	93.7812	605	136.159	430.688	249.477	687	152.227	491.74	276.08	474	116.275	357.876	204.987	732	166.766	525.679	306.464
Cxcl2	5	91051730..91053797	23.7787	5.59218	2.48341	9.39341e-26	3.64558e-22	1.53451e-21	26	4.40667	13.8192	9.90299	16	2.92536	9.28456	6.52909	28	4.74108	14.0952	10.3655	30	5.36325	16.6424	11.9213	108	19.2639	60.9339	44.5347	162	28.4498	91.9013	65.1019	98	19.0529	58.6421	42.3812	157	28.3481	89.3588	65.7306
Zc3h12c	9	complement(52022644..52079872)	14.0787	2.37054	1.24521	8.72039e-22	2.53829e-18	1.42456e-17	104	5.32535	16.7002	39.612	104	5.74474	18.2327	42.4391	123	6.29219	18.7067	45.5342	132	7.12947	22.1231	52.4539	252	13.58	42.9549	103.914	279	14.8029	47.8176	112.12	209	12.276	37.7839	90.3845	287	15.6561	49.3511	120.157
Tnfaip3	10	complement(18876658..18891405)	27.1361	2.24455	1.16643	9.8656e-20	2.2973e-16	1.61164e-15	244	11.8353	37.1153	92.9357	203	10.6221	33.7124	82.8379	248	12.0178	35.7288	91.8088	299	15.2978	47.4699	118.816	496	25.3195	80.0884	204.53	555	27.8939	90.1057	223.034	466	25.9282	79.8035	201.527	569	29.4028	92.6835	238.221
Ccrl2	9	complement(110883554..110886587)	20.2862	2.74388	1.45622	1.52394e-16	2.95721e-13	2.48951e-12	71	9.57872	30.0387	27.0428	49	7.13128	22.6333	19.9953	51	6.87386	20.436	18.88	48	6.8306	21.1957	19.0741	160	22.7171	71.8566	65.9773	160	22.3664	72.2501	64.2982	103	15.9398	49.0605	44.5435	140	20.1216	63.4274	58.6133
Ccl5	11	complement(83416604..83421344)	24.815	4.35905	2.12401	2.72867e-16	4.19892e-13	4.45756e-12	17	6.20677	19.4643	6.47503	8	3.15086	10.0002	3.26455	17	6.2008	18.435	6.29335	20	7.70222	23.9003	7.94756	58	22.2858	70.4925	23.9168	68	25.7248	83.0989	27.3267	49	20.5215	63.1624	21.1906	79	30.7277	96.8599	33.0746
Rasgef1b	5	complement(99365285..99876924)	5.46509	2.60903	1.38352	2.88511e-16	4.19892e-13	4.71312e-12	104	2.64049	8.28053	39.612	73	1.99939	6.34568	29.789	66	1.67408	4.97705	24.433	86	2.30313	7.14673	34.1745	212	5.66462	17.9178	87.4199	260	6.83993	22.095	104.485	155	4.5142	13.8941	67.0316	179	4.84162	15.2618	74.9413
Icam1	9	20927281..20940113	34.5628	2.01534	1.01103	3.15069e-14	4.07595e-11	5.14697e-10	215	17.2838	54.2018	81.8901	194	16.8239	53.3958	79.1652	215	17.2672	51.3354	79.5923	228	19.3333	59.9921	90.6022	398	33.6719	106.508	164.118	429	35.7343	115.433	172.4	311	28.6787	88.2689	134.496	469	40.1662	126.612	196.355
Tma16	8	complement(66925770..66939182)	13.4681	2.13067	1.09131	1.72508e-13	1.82592e-10	2.81809e-09	169	7.75219	24.3107	64.3694	117	5.78957	18.375	47.744	109	4.99512	14.8505	40.3515	154	7.45122	23.1215	61.1962	262	12.648	40.0071	108.038	269	12.7855	41.3009	108.101	247	12.9967	40.0019	106.818	316	15.4423	48.6771	132.299
Clec4e	6	complement(123258748..123266829)	203.09	2.26686	1.18069	1.62951e-12	1.35517e-09	2.66197e-08	1259	88.8781	278.72	479.533	1053	80.1899	254.508	429.696	1248	88.0167	261.674	462.006	1507	112.215	348.209	598.849	2771	205.868	651.183	1142.64	2978	217.831	703.66	1196.75	2032	164.547	506.452	878.762	2980	224.115	706.456	1247.63
Gpr84	15	complement(103216662..103219039)	20.244	3.02317	1.59606	2.43529e-12	1.89027e-09	3.97828e-08	27	5.48609	17.2043	10.2839	24	5.26057	16.6961	9.79364	28	5.6838	16.8979	10.3655	52	11.1448	34.5828	20.6637	79	16.8931	53.4348	32.5763	99	20.843	67.3292	39.7845	75	17.4806	53.8029	32.4346	119	25.7592	81.1981	49.8213
Traf1	2	complement(34831762..34851784)	8.77183	2.14177	1.09881	7.37947e-12	4.77329e-09	1.20551e-07	95	3.77566	11.8404	36.184	94	4.03013	12.7909	38.3584	94	3.73232	11.0962	34.7985	128	5.36596	16.6508	50.8644	229	9.57828	30.2972	94.43	226	9.30688	30.064	90.8212	152	6.92962	21.3284	65.7342	219	9.27255	29.2289	91.6879
Ets2	16	95502942..95522095	8.17644	2.32426	1.21677	2.74038e-11	1.51934e-08	4.47668e-07	54	3.27457	10.269	20.5677	44	2.87829	9.13517	17.955	52	3.15025	9.3657	19.2502	81	5.18101	16.0769	32.1876	107	6.82853	21.5994	44.1223	136	8.54527	27.6038	54.6535	108	7.51244	23.1222	46.7059	152	9.81951	30.9531	63.6373
Sod2	17	13225733..13258950	54.6229	2.18871	1.13008	1.56508e-10	7.19315e-08	2.55671e-06	718	25.1458	78.8567	273.475	589	22.2525	70.6252	240.352	648	22.6724	67.4051	239.888	886	32.7298	101.562	352.077	1295	47.7303	150.976	534.004	1454	52.7633	170.441	584.31	1207	48.4892	149.243	521.981	1863	69.5088	219.106	779.975
Slc7a11	3	complement(49846975..50398063)	36.8621	2.2874	1.19371	1.6063e-10	7.19315e-08	2.62406e-06	775	19.5114	61.1873	295.185	607	16.4853	52.3214	247.697	503	12.6513	37.6124	186.209	668	17.7391	55.0453	265.449	1325	35.1064	111.045	546.374	1297	33.834	109.294	521.217	992	28.6481	88.1747	429.002	1859	49.86	157.169	778.301
Cxcl3	5	90933962..90937459	6.29493	3.34247	1.74091	2.43582e-10	1.05038e-07	3.97915e-06	23	2.3046	7.22719	8.76034	20	2.16183	6.86123	8.16136	18	1.80187	5.35695	6.66354	14	1.47967	4.59149	5.56329	59	6.22162	19.6797	24.3291	65	6.74852	21.7997	26.1211	31	3.56309	10.9667	13.4063	81	8.64648	27.2555	33.912
Ralgds	2	28403137..28443093	18.3006	2.28932	1.19492	4.7074e-10	1.88994e-07	7.69e-06	214	11.8214	37.0718	81.5092	131	7.80639	24.776	53.4569	100	5.51872	16.4072	37.0197	133	7.74956	24.0473	52.8513	377	21.917	69.3259	155.459	375	21.4642	69.3357	150.699	192	12.1662	37.4458	83.0326	300	17.6548	55.6516	125.6
Trim13	14	61835696..61843395	23.2928	2.2423	1.16498	9.66436e-10	3.62975e-07	1.57877e-05	47	9.98394	31.3094	17.9016	47	10.7702	34.1827	19.1792	49	10.3988	30.9155	18.1396	52	11.6514	36.1547	20.6637	108	24.1441	76.3705	44.5347	97	21.3502	68.9676	38.9808	87	21.1992	65.2483	37.6242	117	26.4774	83.4623	48.984
Ehd1	19	6326755..6350126	34.3693	2.28855	1.19444	1.41919e-09	5.16362e-07	2.31838e-05	104	9.8386	30.8536	39.612	120	12.2463	38.8673	48.9682	180	17.012	50.5765	66.6354	229	22.8509	70.9076	90.9996	267	26.5824	84.0831	110.1	306	29.9949	96.8926	122.97	296	32.121	98.8638	128.009	484	48.7788	153.761	202.635
Cd40	2	164897547..164914868	10.7792	2.15527	1.10787	2.6608e-09	8.93754e-07	4.34669e-05	44	4.52789	14.1994	16.7589	41	4.55145	14.4455	16.7308	52	5.346	15.8936	19.2502	56	6.07856	18.862	22.2532	84	9.09717	28.7753	34.6381	103	10.9827	35.4773	41.392	106	12.5126	38.5119	45.8409	96	10.5245	33.1753	40.192
Maff	15	79230821..79243276	5.48158	4.01829	2.00658	2.68671e-09	8.93754e-07	4.38901e-05	16	2.16191	6.77971	6.09415	9	1.31185	4.16356	3.67261	5	0.674947	2.00662	1.85098	10	1.42524	4.42258	3.97378	49	6.96783	22.04	20.2055	45	6.30025	20.3517	18.0839	28	4.33983	13.3574	12.1089	30	4.31843	13.6126	12.56
Nrp2	1	62742444..62857854	15.719	2.3209	1.21468	3.24497e-09	1.04948e-06	5.30099e-05	300	8.87942	27.8457	114.265	276	8.81241	27.9689	112.627	123	3.63706	10.813	45.5342	210	6.55619	20.3442	83.4494	569	17.7239	56.0626	234.632	539	16.5302	53.3975	216.605	296	10.0497	30.9315	128.009	589	18.5722	58.5435	246.594
Optn	2	complement(5025453..5068862)	8.03903	2.15805	1.10973	3.82584e-09	1.2039e-06	6.24989e-05	37	3.4555	10.8364	14.0927	29	2.92166	9.27281	11.834	50	4.6651	13.8694	18.5098	43	4.23591	13.1442	17.0873	77	7.56804	23.9386	31.7516	93	8.99952	29.0711	37.3733	74	7.92754	24.3998	32.0022	77	7.66102	24.1491	32.2373
Bcl2a1a	9	88838953..88844472	26.3927	2.78859	1.47954	6.4065e-09	1.91259e-06	0.000104657	15	6.41942	20.1312	5.71326	16	7.38663	23.4438	6.52909	25	10.6887	31.7776	9.25492	32	14.4452	44.8241	12.7161	54	24.321	76.93	22.2673	51	22.6152	73.0539	20.4951	47	23.0727	71.0146	20.3257	78	35.5619	112.098	32.656
Tgm2	2	complement(157958322..157988356)	26.4717	2.30317	1.20362	8.20841e-09	2.30245e-06	0.000134093	242	18.4073	57.725	92.174	146	11.9798	38.0218	59.578	102	7.751	23.0437	37.7601	114	9.14638	28.3817	45.3011	401	32.0999	101.535	165.356	382	30.1069	97.2542	153.512	196	17.1013	52.6353	84.7625	328	26.5788	83.7818	137.323
Fpr1	17	complement(18096733..18104202)	49.8034	2.16216	1.11247	9.71649e-09	2.63091e-06	0.000158729	73	19.3252	60.6033	27.8045	74	21.1327	67.0711	30.1971	84	22.2158	66.0475	31.0965	116	32.3912	100.511	46.0958	137	38.1684	120.731	56.493	189	51.8428	167.468	75.9523	120	36.44	112.157	51.8954	258	72.7622	229.361	108.016
Plk2	13	110531580..110537378	9.28959	3.75138	1.90742	1.07271e-08	2.83854e-06	0.000175238	55	4.29248	13.4611	20.9486	40	3.36765	10.6883	16.3227	13	1.01361	3.01346	4.81256	18	1.48179	4.59806	7.1528	154	12.6488	40.0095	63.5031	162	13.1005	42.3184	65.1019	55	4.92385	15.1549	23.7854	78	6.48524	20.4428	32.656
Ccl4	11	83553410..83555509	21.0134	3.39753	1.76448	4.14667e-08	9.85299e-06	0.0006774	8	4.24849	13.3232	3.04707	8	4.58307	14.5458	3.26455	12	6.3666	18.9279	4.44236	18	10.0829	31.2877	7.1528	28	15.649	49.4994	11.546	34	18.709	60.4355	13.6634	37	22.5394	69.3732	16.0011	48	27.1564	85.6023	20.096
Procr	2	155593037..155597391	30.7797	2.01438	1.01034	6.61292e-08	1.48066e-05	0.00108029	111	19.1558	60.0723	42.2781	95	17.6858	56.1314	38.7665	63	10.8618	32.292	23.3224	84	15.2907	47.4477	33.3798	174	31.6017	99.9598	71.7503	204	36.4783	117.836	81.9802	96	19.0041	58.4918	41.5163	196	36.0347	113.589	82.0586
Hivep3	4	119590981..119995242	1.5962	2.18183	1.12554	7.565e-08	1.66187e-05	0.00123582	32	0.636297	1.99541	12.1883	34	0.729308	2.31469	13.8743	51	1.01312	3.01201	18.88	30	0.629216	1.95249	11.9213	60	1.25558	3.97154	24.7415	93	1.91611	6.18959	37.3733	61	1.39135	4.28238	26.3802	86	1.82177	5.7426	36.0053
Ptges	2	complement(30779483..30819875)	3.85528	3.12021	1.64164	2.16468e-07	4.58242e-05	0.00353621	15	1.33745	4.1942	5.71326	12	1.15422	3.66328	4.89682	13	1.158	3.44275	4.81256	15	1.41073	4.37758	5.96067	39	3.65959	11.5757	16.082	26	2.40207	7.75939	10.4485	33	3.37517	10.3883	14.2712	63	5.98428	18.8637	26.376
Gbp5	3	142199739..142228105	2.69948	2.62425	1.3919	6.60484e-07	0.000126066	0.0107897	14	0.73934	2.31856	5.33238	16	0.911504	2.89294	6.52909	28	1.47726	4.39189	10.3655	19	1.05837	3.28418	7.55018	40	2.2231	7.03192	16.4943	35	1.91519	6.18662	14.0652	70	4.24044	13.0515	30.2723	43	2.41919	7.62579	18.0027
Cfb	17	complement(35075350..35081494)	6.23345	2.3732	1.24683	9.40915e-07	0.000171173	0.0153708	28	3.47398	10.8943	10.6648	20	2.67684	8.49578	8.16136	13	1.61137	4.7906	4.81256	23	3.01	9.34017	9.13969	61	7.96495	25.194	25.1538	42	5.3994	17.4417	16.8783	46	6.54673	20.1499	19.8932	38	5.02272	15.8326	15.9093
Ccl3	11	complement(83538670..83540181)	49.6025	2.08693	1.06138	1.5552e-06	0.000266283	0.0254058	66	30.1997	94.7058	25.1384	27	13.3274	42.2987	11.0178	46	21.028	62.5164	17.0291	68	32.8199	101.842	27.0217	96	46.2289	146.227	39.5864	102	48.36	156.217	40.9901	104	54.5871	168.011	44.976	101	49.2342	155.196	42.2853
Myo10	15	25622611..25813759	1.58697	2.69216	1.42876	1.6288e-06	0.000274842	0.026608	26	0.900316	2.82337	9.90299	9	0.336191	1.06701	3.67261	13	0.449725	1.33703	4.81256	20	0.730501	2.26678	7.94756	39	1.42125	4.49556	16.082	50	1.79398	5.7951	20.0932	25	0.993022	3.05638	10.8115	58	2.13962	6.7445	24.2826
Slc39a14	14	complement(70540918..70588874)	2.62205	2.16174	1.11219	1.75136e-06	0.000291302	0.0286103	37	1.22924	3.85488	14.0927	36	1.29021	4.09489	14.6905	27	0.896151	2.66426	9.99531	45	1.57695	4.89334	17.882	55	1.92301	6.0827	22.6797	67	2.30641	7.4504	26.9249	63	2.4009	7.38962	27.2451	109	3.85788	12.1608	45.6346
Cxcl10	5	complement(92494497..92496748)	8.78467	3.30855	1.7262	2.58355e-06	0.000412059	0.0422049	14	2.17895	6.83315	5.33238	11	1.84686	5.8616	4.48875	19	2.9543	8.78314	7.03374	23	3.77586	11.7167	9.13969	28	4.58629	14.5069	11.546	29	4.67675	15.1073	11.6541	105	18.7459	57.6972	45.4085	43	7.12975	22.4744	18.0027
Mmp14	14	54669069..54682821	27.3448	2.05644	1.04015	2.98572e-06	0.000469767	0.0487748	351	20.6419	64.7325	133.69	219	13.8934	44.095	89.3669	123	7.22651	21.4844	45.5342	209	12.9645	40.2296	83.052	562	34.7826	110.021	231.745	502	30.5895	98.8132	201.736	240	16.1901	49.8309	103.791	444	27.817	87.6849	185.888

## Sheet: EhB2 vs mock ctrl DEGs
Name	Chromosome	Region	Max group means	Fold change	Log fold change	p-value	FDR p-value	Bonferroni	mock ctrl 1 - Total counts	mock ctrl 1 - RPKM	mock ctrl 1 - TPM	mock ctrl 1 - CPM	mock ctrl 2 - Total counts	mock ctrl 2 - RPKM	mock ctrl 2 - TPM	mock ctrl 2 - CPM	mock ctrl 3 - Total counts	mock ctrl 3 - RPKM	mock ctrl 3 - TPM	mock ctrl 3 - CPM	mock ctrl 4 - Total counts	mock ctrl 4 - RPKM	mock ctrl 4 - TPM	mock ctrl 4 - CPM	EhB2 1 - Total counts	EhB2 1 - RPKM	EhB2 1 - TPM	EhB2 1 - CPM	EhB2 2 - Total counts	EhB2 2 - RPKM	EhB2 2 - TPM	EhB2 2 - CPM	EhB2 3 - Total counts	EhB2 3 - RPKM	EhB2 3 - TPM	EhB2 3 - CPM	EhB2 4 - Total counts	EhB2 4 - RPKM	EhB2 4 - TPM	EhB2 4 - CPM
Acod1	14	103284413..103294009	161.994	6.20076	2.63245	1.65938e-46	1.86597e-42	2.69848e-42	190	25.3889	79.619	72.1362	163	23.4963	74.5729	66.3021	181	24.163	71.8365	66.791	251	35.3779	109.779	99.4224	1083	157.147	504.157	467.073	1003	161.696	523.57	465.401	661	112.776	343.924	313.189	1516	216.357	666.825	643.731
Tnf	17	complement(35418357..35420983)	148.682	3.62536	1.85812	7.16283e-34	4.0273e-30	1.16482e-29	174	37.2099	116.689	66.0616	166	38.2948	121.541	67.5223	193	41.2333	122.587	71.2191	236	53.2341	165.188	93.4808	576	133.758	429.121	248.416	499	128.741	416.864	231.54	484	132.154	403.02	229.325	876	200.076	616.646	371.971
Cxcl2	5	91051730..91053797	29.5055	6.99731	2.8068	5.58235e-32	2.09245e-28	9.07802e-28	26	4.40667	13.8192	9.87127	16	2.92536	9.28456	6.50818	28	4.74108	14.0952	10.3323	30	5.36325	16.6424	11.8832	140	25.7664	82.6635	60.3788	138	28.2179	91.3694	64.0332	96	20.7747	63.3549	45.4859	239	43.263	133.339	101.485
Ccl5	11	complement(83416604..83421344)	34.9335	6.20369	2.63313	9.39464e-21	2.64107e-17	1.52776e-16	17	6.20677	19.4643	6.45429	8	3.15086	10.0002	3.25409	17	6.2008	18.435	6.27319	20	7.70222	23.9003	7.9221	94	37.2677	119.562	40.5401	80	35.2383	114.101	37.1207	43	20.0452	61.1304	20.3739	121	47.1827	145.42	51.3796
Rasgef1b	5	complement(99365285..99876924)	6.08619	2.92372	1.54781	1.06179e-19	2.38797e-16	1.72668e-15	104	2.64049	8.28053	39.4851	73	1.99939	6.34568	29.6936	66	1.67408	4.97705	24.3547	86	2.30313	7.14673	34.065	229	6.31357	20.2551	98.7625	210	6.43249	20.8284	97.4418	147	4.76534	14.5325	69.6503	252	6.83334	21.0608	107.005
Marcksl1	4	129407374..129409778	150.521	2.00154	1.00111	1.6943e-19	3.17541e-16	2.75528e-15	375	81.8926	256.813	142.374	278	65.4908	207.856	113.08	336	73.3051	217.936	123.988	390	89.8352	278.763	154.481	598	141.808	454.948	257.904	564	148.594	481.145	261.701	544	151.683	462.577	257.753	686	159.999	493.128	291.292
Zc3h12c	9	complement(52022644..52079872)	13.5616	2.29554	1.19883	1.46838e-18	2.35884e-15	2.38787e-14	104	5.32535	16.7002	39.4851	104	5.74474	18.2327	42.3032	123	6.29219	18.7067	45.3884	132	7.12947	22.1231	52.2859	234	13.0112	41.7425	100.919	221	13.6526	44.207	102.546	186	12.1605	37.0851	88.129	282	15.4221	47.532	119.744
Ccrl2	9	complement(110883554..110886587)	23.3226	3.17586	1.66715	3.64552e-17	5.12424e-14	5.92835e-13	71	9.57872	30.0387	26.9562	49	7.13128	22.6333	19.9313	51	6.87386	20.436	18.8196	48	6.8306	21.1957	19.013	178	26.077	83.6598	76.7674	143	23.2752	75.3649	66.3532	102	17.5701	53.5822	48.3288	183	26.3682	81.2686	77.7063
Tnfaip3	10	complement(18876658..18891405)	25.2514	2.10066	1.07084	8.11112e-16	9.12095e-13	1.31903e-11	244	11.8353	37.1153	92.638	203	10.6221	33.7124	82.5725	248	12.0178	35.7288	91.5147	299	15.2978	47.4699	118.435	480	25.2825	81.1109	207.013	424	24.8121	80.3415	196.74	367	22.7291	69.3151	173.889	544	28.1819	86.8584	230.996
Plk2	13	110531580..110537378	13.8255	5.61547	2.48941	1.36017e-15	1.39047e-12	2.21191e-11	55	4.29248	13.4611	20.8815	40	3.36765	10.6883	16.2704	13	1.01361	3.01346	4.79714	18	1.48179	4.59806	7.12989	211	17.882	57.3688	90.9995	172	16.195	52.4394	79.8095	80	7.97187	24.3112	37.9049	159	13.2533	40.8475	67.5153
Tma16	8	complement(66925770..66939182)	15.2982	2.43913	1.28637	1.55265e-15	1.45497e-12	2.52493e-11	169	7.75219	24.3107	64.1632	117	5.78957	18.375	47.5911	109	4.99512	14.8505	40.2222	154	7.45122	23.1215	61.0002	352	17.5335	56.2508	151.81	263	14.5546	47.1279	122.034	205	12.0065	36.6154	97.1314	349	17.098	52.697	148.194
Clec4e	6	complement(123258748..123266829)	224.341	2.51822	1.3324	4.76137e-15	4.11859e-12	7.74294e-11	1259	88.8781	278.72	477.997	1053	80.1899	254.508	428.319	1248	88.0167	261.674	460.526	1507	112.215	348.209	596.93	3306	253.431	813.055	1425.8	2638	224.673	727.491	1224.05	1958	176.485	538.212	927.723	3220	242.776	748.251	1367.29
Cxcl3	5	90933962..90937459	8.05373	4.30652	2.10652	8.11743e-15	6.52004e-12	1.32006e-10	23	2.3046	7.22719	8.73227	20	2.16183	6.86123	8.13522	18	1.80187	5.35695	6.6422	14	1.47967	4.59149	5.54547	70	7.61648	24.4351	30.1894	59	7.13228	23.0943	27.3765	42	5.37332	16.3866	19.9001	113	12.0928	37.2709	47.9826
Slc7a11	3	complement(49846975..50398063)	43.4595	2.71307	1.43993	2.38011e-14	1.78429e-11	3.87054e-10	775	19.5114	61.1873	294.24	607	16.4853	52.3214	246.904	503	12.6513	37.6124	185.613	668	17.7391	55.0453	264.598	1615	44.1516	141.647	696.513	1372	41.6724	134.935	636.62	999	32.1127	97.9318	473.338	2079	55.9013	172.291	882.795
Mcoln2	3	145855588..145901268	8.98661	4.49297	2.16767	5.27481e-14	3.7072e-11	8.57789e-10	29	3.09139	9.69455	11.0103	22	2.52989	8.02939	8.94874	9	0.958475	2.84954	3.3211	15	1.68662	5.23365	5.94158	87	10.0708	32.309	37.5211	79	10.1599	32.8979	36.6567	36	4.89986	14.9427	17.0572	95	10.8159	33.3352	40.3393
Ralgds	2	28403137..28443093	20.6433	2.59513	1.37581	3.50823e-13	1.9725e-10	5.70508e-09	214	11.8214	37.0718	81.2481	131	7.80639	24.776	53.2857	100	5.51872	16.4072	36.9011	133	7.74956	24.0473	52.682	405	24.294	77.9398	174.667	362	24.1253	78.1177	167.971	199	14.0357	42.8037	94.2885	341	20.1183	62.006	144.797
Nrp2	1	62742444..62857854	18.5615	2.75552	1.46232	8.73349e-13	4.67658e-10	1.42024e-08	300	8.87942	27.8457	113.899	276	8.81241	27.9689	112.266	123	3.63706	10.813	45.3884	210	6.55619	20.3442	83.1821	603	19.3806	62.1768	260.06	579	20.6752	66.9462	268.661	315	11.9042	36.3032	149.251	705	22.2861	68.6871	299.36
Myo10	15	25622611..25813759	2.02632	3.4464	1.78509	1.28033e-12	6.28682e-10	2.08208e-08	26	0.900316	2.82337	9.87127	9	0.336191	1.06701	3.66085	13	0.449725	1.33703	4.79714	20	0.730501	2.26678	7.9221	59	2.21851	7.11741	25.4454	43	1.79638	5.81667	19.9524	44	1.94536	5.93262	20.8477	58	2.14502	6.61108	24.6282
Tgm2	2	complement(157958322..157988356)	31.3497	2.74164	1.45504	1.28588e-12	6.28682e-10	2.09109e-08	242	18.4073	57.725	91.8787	146	11.9798	38.0218	59.3871	102	7.751	23.0437	37.6391	114	9.14638	28.3817	45.156	451	37.2512	119.509	194.506	380	34.8712	112.913	176.323	219	21.2689	64.8622	103.765	394	32.0076	98.6494	167.302
Sod2	17	13225733..13258950	57.2349	2.30523	1.20491	1.37892e-11	5.96384e-09	2.2424e-07	718	25.1458	78.8567	272.599	589	22.2525	70.6252	239.582	648	22.6724	67.4051	239.119	886	32.7298	101.562	350.949	1353	51.4549	165.077	583.518	1254	52.9842	171.563	581.867	1128	50.44	153.823	534.459	1980	74.0606	228.259	840.757
Ikbke	1	complement(131182080..131207344)	7.27911	2.02745	1.01967	2.03918e-11	8.18949e-09	3.31611e-07	84	3.2648	10.2384	31.8918	69	2.89301	9.18186	28.0665	107	4.15474	12.352	39.4842	110	4.50961	13.9936	43.5716	166	7.00606	22.4768	71.592	134	6.28334	20.3454	62.1772	160	7.94005	24.2142	75.8099	190	7.88701	24.3083	80.6787
Ehd1	19	6326755..6350126	35.3682	2.3668	1.24294	7.01567e-11	2.39064e-08	1.14089e-06	104	9.8386	30.8536	39.4851	120	12.2463	38.8673	48.8113	180	17.012	50.5765	66.422	229	22.8509	70.9076	90.7081	297	30.5101	97.8823	128.089	260	29.6744	96.0854	120.642	279	33.6999	102.772	132.193	471	47.5885	146.671	199.998
Ptges	2	complement(30779483..30819875)	5.16049	4.23364	2.0819	7.26953e-11	2.40429e-08	1.18217e-06	15	1.33745	4.1942	5.69496	12	1.15422	3.66328	4.88113	13	1.158	3.44275	4.79714	15	1.41073	4.37758	5.94158	53	5.13155	16.463	22.8577	40	4.30282	13.9325	18.5603	24	2.73226	8.33236	11.3715	89	8.47532	26.1215	37.7916
Sirpb1c	3	complement(15849309..15902692)	10.1876	-2.38662	-1.25497	2.66463e-10	7.88519e-08	4.33321e-06	93	8.85294	27.7626	35.3088	98	10.0636	31.9399	39.8626	105	9.98563	29.6873	38.7462	118	11.8483	36.7658	46.7404	32	3.30782	10.6121	13.8009	31	3.5602	11.5279	14.3843	35	4.254	12.9731	16.5834	52	5.28675	16.2941	22.0805
Gpr84	15	complement(103216662..103219039)	17.7965	2.6737	1.41884	3.71516e-10	1.04443e-07	6.0416e-06	27	5.48609	17.2043	10.2509	24	5.26057	16.6961	9.76227	28	5.6838	16.8979	10.3323	52	11.1448	34.5828	20.5975	77	16.9894	54.5052	33.2084	62	15.1984	49.2124	28.7685	65	16.8631	51.4262	30.7978	102	22.135	68.2216	43.3117
Trim13	14	61835696..61843395	24.7244	2.40095	1.2636	4.90006e-10	1.31193e-07	7.96847e-06	47	9.98394	31.3094	17.8442	47	10.7702	34.1827	19.1178	49	10.3988	30.9155	18.0815	52	11.6514	36.1547	20.5975	110	25.3738	81.4038	47.4405	79	20.246	65.5565	36.6567	81	21.9692	66.9979	38.3787	138	31.3086	96.4953	58.5982
Maff	15	79230821..79243276	5.69059	4.19179	2.06757	7.13986e-10	1.82472e-07	1.16108e-05	16	2.16191	6.77971	6.07463	9	1.31185	4.16356	3.66085	5	0.674947	2.00662	1.84506	10	1.42524	4.42258	3.96105	51	7.48301	24.0069	21.9951	37	6.03154	19.5301	17.1683	26	4.48556	13.6793	12.3191	33	4.76226	14.6776	14.0126
Ets2	16	95502942..95522095	8.02756	2.29737	1.19998	8.02553e-10	2.00549e-07	1.30511e-05	54	3.27457	10.269	20.5019	44	2.87829	9.13517	17.8975	52	3.15025	9.3657	19.1886	81	5.18101	16.0769	32.0845	107	7.04583	22.6043	46.1467	108	7.90118	25.584	50.1129	87	6.73604	20.5424	41.2216	161	10.4272	32.1373	68.3646
Htra4	8	complement(25514945..25528978)	5.72825	5.01608	2.32656	1.01226e-09	2.44654e-07	1.64614e-05	10	1.45799	4.57222	3.79664	13	2.04465	6.48934	5.28789	2	0.291317	0.866085	0.738022	6	0.922728	2.86327	2.37663	38	6.01624	19.3012	16.3885	37	6.50824	21.0736	17.1683	19	3.53698	10.7865	9.00242	44	6.85153	21.1168	18.6835
Ifit1	19	34618271..34627409	11.8505	3.05416	1.61078	1.03848e-09	2.44654e-07	1.68878e-05	36	4.75075	14.8983	13.6679	38	5.40961	17.1691	15.4569	26	3.4278	10.1908	9.59429	18	2.50554	7.77481	7.12989	116	16.6229	53.3293	50.0282	83	13.2144	42.788	38.5127	39	6.57128	20.0399	18.4787	78	10.9935	33.8827	33.1207
Procr	2	155593037..155597391	40.6639	2.68256	1.42361	1.36104e-09	3.12346e-07	2.21333e-05	111	19.1558	60.0723	42.1427	95	17.6858	56.1314	38.6423	63	10.8618	32.292	23.2477	84	15.2907	47.4477	33.2728	212	39.7285	127.457	91.4308	208	43.3062	140.225	96.5138	92	20.2717	61.8212	43.5907	322	59.3492	182.918	136.729
Ccl3	11	complement(83538670..83540181)	60.9093	2.58492	1.37012	1.63677e-09	3.6811e-07	2.66172e-05	66	30.1997	94.7058	25.0578	27	13.3274	42.2987	10.9826	46	21.028	62.5164	16.9745	68	32.8199	101.842	26.9351	103	51.1781	164.189	44.4216	93	51.3394	166.237	43.1528	96	56.0862	171.042	45.4859	174	85.0334	262.078	73.8847
Cd40	2	164897547..164914868	11.3715	2.28932	1.19492	1.76098e-09	3.8828e-07	2.86371e-05	44	4.52789	14.1994	16.7052	41	4.55145	14.4455	16.6772	52	5.346	15.8936	19.1886	56	6.07856	18.862	22.1819	116	12.9625	41.5862	50.0282	107	13.2842	43.0142	49.6489	77	10.1172	30.8536	36.4835	83	9.12226	28.1154	35.2438
Cxcl10	5	complement(92494497..92496748)	8.00419	3.06905	1.61779	1.84285e-09	3.98517e-07	2.99685e-05	14	2.17895	6.83315	5.3153	11	1.84686	5.8616	4.47437	19	2.9543	8.78314	7.01121	23	3.77586	11.7167	9.11042	56	9.46445	30.3638	24.1515	48	9.01299	29.184	22.2724	33	6.55781	19.9989	15.6358	42	6.98152	21.5175	17.8342
Cfb	17	complement(35075350..35081494)	7.26698	2.79743	1.4841	2.10412e-09	4.46431e-07	3.42172e-05	28	3.47398	10.8943	10.6306	20	2.67684	8.49578	8.13522	13	1.61137	4.7906	4.79714	23	3.01	9.34017	9.11042	66	8.89204	28.5274	28.4643	48	7.18487	23.2646	22.2724	36	5.70292	17.3918	17.0572	55	7.28808	22.4623	23.3544
Optn	2	complement(5025453..5068862)	8.28186	2.2271	1.15516	2.21829e-09	4.61938e-07	3.60738e-05	37	3.4555	10.8364	14.0476	29	2.92166	9.27281	11.7961	50	4.6651	13.8694	18.4506	43	4.23591	13.1442	17.0325	71	7.20039	23.1002	30.6207	64	7.21104	23.3493	29.6966	80	9.53948	29.0918	37.9049	92	9.17653	28.2827	39.0655
Met	6	17463799..17573979	10.8721	2.06499	1.04613	2.31938e-09	4.74207e-07	3.77177e-05	144	6.57273	20.612	54.6716	85	4.18528	13.2833	34.5747	126	5.74561	17.0817	46.4954	111	5.34411	16.583	43.9677	207	10.2599	32.9156	89.2744	184	10.1323	32.8084	85.3776	137	7.98416	24.3487	64.9122	310	15.1121	46.5766	131.634
Cd274	19	29344855..29365495	29.4415	2.20324	1.13963	3.07905e-09	6.18284e-07	5.00715e-05	212	20.5152	64.3352	80.4888	116	12.1093	38.4327	47.1843	97	9.37763	27.8797	35.7941	130	13.2694	41.1756	51.4937	338	35.5176	113.947	145.772	282	32.9228	106.604	130.85	165	20.3868	62.1721	78.1789	280	28.9387	89.1909	118.895
Ptgs2	1	149975782..149983978	3.62414	3.10516	1.63467	5.24615e-09	9.83216e-07	8.53129e-05	13	0.994869	3.11989	4.93563	10	0.825553	2.62015	4.06761	13	0.993912	2.9549	4.79714	25	2.01805	6.2621	9.90263	47	3.90578	12.5305	20.27	32	2.95448	9.56658	14.8483	38	3.71305	11.3234	18.0048	48	3.92324	12.0917	20.382
Fpr1	17	complement(18096733..18104202)	48.5799	2.11953	1.08375	5.95447e-09	1.07997e-06	9.68317e-05	73	19.3252	60.6033	27.7155	74	21.1327	67.0711	30.1003	84	22.2158	66.0475	30.9969	116	32.3912	100.511	45.9482	144	41.3952	132.804	62.1039	127	40.5613	131.337	58.9291	130	43.9409	134.003	61.5955	242	68.4221	210.881	102.759
Ccl4	11	83553410..83555509	24.3405	3.98708	1.99533	9.06624e-09	1.56846e-06	0.000147435	8	4.24849	13.3232	3.03731	8	4.58307	14.5458	3.25409	12	6.3666	18.9279	4.42813	18	10.0829	31.2877	7.12989	37	21.337	68.4532	15.9573	26	16.6581	53.9389	12.0642	29	19.6638	59.9672	13.7405	70	39.703	122.367	29.7237
Oasl1	5	115061299..115075974	4.05038	4.61813	2.20731	2.76083e-08	4.49935e-06	0.000448966	11	1.47834	4.63603	4.17631	6	0.86987	2.7608	2.44057	4	0.537059	1.59668	1.47604	5	0.708793	2.19942	1.98053	38	5.54564	17.7915	16.3885	24	3.89135	12.6002	11.1362	16	2.74553	8.37283	7.58099	28	4.01901	12.3869	11.8895
Rsad2	12	complement(26492745..26506451)	14.2954	2.37153	1.24582	2.8464e-08	4.57255e-06	0.000462882	88	7.11511	22.3128	33.4104	56	4.88438	15.5021	22.7786	121	9.77386	29.0577	44.6503	36	3.07023	9.52706	14.2598	202	17.7353	56.8982	87.118	132	12.876	41.6924	61.2491	157	16.2078	49.4277	74.3884	120	10.3624	31.9377	50.955
Hivep3	4	119590981..119995242	1.58397	2.16669	1.11549	4.07044e-08	6.35724e-06	0.000661935	32	0.636297	1.99541	12.1493	34	0.729308	2.31469	13.8299	51	1.01312	3.01201	18.8196	30	0.629216	1.95249	11.8832	57	1.23076	3.9485	24.5828	67	1.60728	5.20438	31.0886	65	1.65024	5.03263	30.7978	87	1.84761	5.69445	36.9423
Ednrb	14	complement(104052061..104081838)	16.612	2.80161	1.48626	4.29583e-08	6.61734e-06	0.000698588	116	9.53071	29.8881	44.041	82	7.26781	23.0667	33.3544	41	3.36537	10.0052	15.1295	51	4.41984	13.715	20.2014	225	20.0742	64.4018	97.0374	199	19.7255	63.8711	92.3377	70	7.34329	22.3943	33.1668	220	19.305	59.4994	93.4174
Irf4	13	30933209..30950959	6.53325	-2.16294	-1.11299	4.73142e-08	7.09398e-06	0.000769423	85	6.07638	19.0554	32.2715	86	6.63204	21.0489	34.9815	75	5.35635	15.9244	27.6758	107	8.06824	25.0361	42.3832	31	2.40644	7.72033	13.3696	37	3.19107	10.3327	17.1683	42	3.83355	11.6909	19.9001	31	2.36684	7.29475	13.1634
Jag1	2	complement(136923376..136958564)	6.21454	2.25538	1.17337	1.1189e-07	1.48023e-05	0.00181955	51	3.0677	9.62025	19.3629	49	3.17952	10.0912	19.9313	42	2.52391	7.50359	15.4985	42	2.66478	8.26894	16.6364	101	6.59709	21.1647	43.559	107	7.76488	25.1426	49.6489	48	3.68646	11.2423	22.743	106	6.80973	20.988	45.0102
Osbpl3	6	complement(50270310..50433181)	11.2815	2.08127	1.05746	1.36528e-07	1.78519e-05	0.00222022	199	7.73191	24.2471	75.5532	154	6.45471	20.486	62.6412	117	4.54152	13.5019	43.1743	91	3.72944	11.5726	36.0456	356	15.02	48.1872	153.535	253	11.8594	38.4006	117.394	152	7.54053	22.9958	72.0194	258	10.7062	32.9971	109.553
Gm14698	X	67864699..67868924	2.29893	5.98811	2.5821	4.69108e-07	5.75522e-05	0.00762863	2	0.165878	0.52019	0.759328	0	0	0	0	8	0.662873	1.97072	2.95209	8	0.69987	2.17173	3.16884	11	0.990693	3.17833	4.74405	23	2.30141	7.45196	10.6722	34	3.6005	10.9802	16.1096	26	2.3031	7.09831	11.0402
Mmp14	14	54669069..54682821	28.8811	2.18544	1.12792	4.99474e-07	5.94934e-05	0.00812245	351	20.6419	64.7325	133.262	219	13.8934	44.095	89.0807	123	7.22651	21.4844	45.3884	209	12.9645	40.2296	82.786	640	40.8705	131.12	276.018	399	28.3089	91.664	185.139	250	18.7718	57.2471	118.453	439	27.5732	84.9824	186.41
Sqstm1	11	complement(50090193..50101654)	473.031	2.10426	1.07331	8.48014e-07	9.6064e-05	0.0137904	3040	317.497	995.665	1154.18	2416	272.198	863.907	982.735	1563	163.082	484.844	576.764	1614	177.803	551.731	639.314	4963	562.857	1805.75	2140.43	4393	553.523	1792.3	2038.39	2259	301.236	918.659	1070.34	4254	474.509	1462.47	1806.35
Thbs1	2	117942357..117957614	25.1039	-2.38555	-1.25432	1.01982e-06	0.000111339	0.0165843	295	17.0258	53.3925	112.001	199	12.3897	39.3226	80.9455	581	33.4998	99.595	214.395	616	37.5003	116.365	244.001	139	8.71139	27.9478	59.9476	89	6.19702	20.0659	41.2968	220	16.2119	49.4401	104.239	159	9.80083	30.2068	67.5153
Sdc4	2	complement(164266167..164285807)	31.1622	2.18263	1.12607	1.0643e-06	0.000115077	0.0173077	89	12.2476	38.4081	33.7901	75	11.1338	35.3366	30.5071	71	9.76111	29.0198	26.1998	179	25.9825	80.625	70.9028	181	27.0474	86.7732	78.0612	168	27.8918	90.3135	77.9535	155	27.2343	83.0544	73.4408	289	42.4754	130.912	122.717
Ahnak2	12	complement(112738628..112766277)	3.43202	3.69796	1.88673	1.43324e-06	0.000149229	0.0233073	67	2.06921	6.48901	25.4375	32	1.06611	3.38364	13.0164	11	0.339395	1.00902	4.05912	11	0.358337	1.11194	4.35716	141	4.72865	15.1704	60.8101	111	4.13582	13.3918	51.505	33	1.30128	3.96841	15.6358	108	3.56234	10.9794	45.8595
Trf	9	complement(103081200..103107643)	10.0954	-2.00116	-1.00084	1.53371e-06	0.000156787	0.0249412	86	9.07922	28.4722	32.6511	75	8.54149	27.1091	30.5071	106	11.1799	33.2378	39.1152	104	11.5812	35.9369	41.1949	37	4.2417	13.6082	15.9573	29	3.69365	11.96	13.4563	51	6.87457	20.9649	24.1644	43	4.84841	14.9431	18.2589
Cmklr1	5	complement(113750415..113788487)	23.1615	2.06894	1.04889	1.6507e-06	0.000167226	0.0268436	149	15.3241	48.0561	56.57	125	13.8682	44.0152	50.8451	56	5.75385	17.1062	20.6646	105	11.3906	35.3456	41.591	243	27.1383	87.0648	104.8	200	24.8157	80.3531	92.8017	120	15.7578	48.0553	56.8574	227	24.9342	76.8488	96.3898
Adora2a	10	75152711..75170618	10.798	2.06026	1.04283	1.86671e-06	0.000185762	0.0303564	56	6.41019	20.1022	21.2612	61	7.53243	23.9065	24.8124	29	3.31637	9.85956	10.7013	37	4.46739	13.8625	14.6559	95	11.8085	37.8839	40.9713	80	11.0479	35.7731	37.1207	58	8.47688	25.8513	27.4811	97	11.8587	36.5492	41.1886

## Sheet: EhA1 vs mock ctrl all
Name	Chromosome	Region	Max group means	Fold change	Log fold change	p-value	FDR p-value	Bonferroni	mock ctrl 1 - Total counts	mock ctrl 1 - RPKM	mock ctrl 1 - TPM	mock ctrl 1 - CPM	mock ctrl 2 - Total counts	mock ctrl 2 - RPKM	mock ctrl 2 - TPM	mock ctrl 2 - CPM	mock ctrl 3 - Total counts	mock ctrl 3 - RPKM	mock ctrl 3 - TPM	mock ctrl 3 - CPM	mock ctrl 4 - Total counts	mock ctrl 4 - RPKM	mock ctrl 4 - TPM	mock ctrl 4 - CPM	EhA1 1 - Total counts	EhA1 1 - RPKM	EhA1 1 - TPM	EhA1 1 - CPM	EhA1 2 - Total counts	EhA1 2 - RPKM	EhA1 2 - TPM	EhA1 2 - CPM	EhA1 3 - Total counts	EhA1 3 - RPKM	EhA1 3 - TPM	EhA1 3 - CPM	EhA1 4 - Total counts	EhA1 4 - RPKM	EhA1 4 - TPM	EhA1 4 - CPM
4933401J01Rik	1	3143476..3144545	0	#N/A	#N/A	#N/A	#N/A	#N/A	0	0	0	0	0	0	0	0	0	0	0	0	0	0	0	0	0	0	0	0	0	0	0	0	0	0	0	0	0	0	0	0
Gm26206	1	3172239..3172348	0	#N/A	#N/A	#N/A	#N/A	#N/A	0	0	0	0	0	0	0	0	0	0	0	0	0	0	0	0	0	0	0	0	0	0	0	0	0	0	0	0	0	0	0	0
Xkr4	1	complement(3276124..3741721)	0	#N/A	#N/A	#N/A	#N/A	#N/A	0	0	0	0	0	0	0	0	0	0	0	0	0	0	0	0	0	0	0	0	0	0	0	0	0	0	0	0	0	0	0	0
Gm37180	1	complement(3435954..3438772)	0	#N/A	#N/A	#N/A	#N/A	#N/A	0	0	0	0	0	0	0	0	0	0	0	0	0	0	0	0	0	0	0	0	0	0	0	0	0	0	0	0	0	0	0	0
Gm37363	1	complement(3445779..3448011)	0	#N/A	#N/A	#N/A	#N/A	#N/A	0	0	0	0	0	0	0	0	0	0	0	0	0	0	0	0	0	0	0	0	0	0	0	0	0	0	0	0	0	0	0	0
Gm37686	1	complement(3535200..3537508)	0	#N/A	#N/A	#N/A	#N/A	#N/A	0	0	0	0	0	0	0	0	0	0	0	0	0	0	0	0	0	0	0	0	0	0	0	0	0	0	0	0	0	0	0	0
Gm1992	1	3536810..3583776	0	#N/A	#N/A	#N/A	#N/A	#N/A	0	0	0	0	0	0	0	0	0	0	0	0	0	0	0	0	0	0	0	0	0	0	0	0	0	0	0	0	0	0	0	0
Gm37329	1	complement(3582674..3584730)	0	#N/A	#N/A	#N/A	#N/A	#N/A	0	0	0	0	0	0	0	0	0	0	0	0	0	0	0	0	0	0	0	0	0	0	0	0	0	0	0	0	0	0	0	0
Gm38148	1	complement(3663115..3666126)	0	#N/A	#N/A	#N/A	#N/A	#N/A	0	0	0	0	0	0	0	0	0	0	0	0	0	0	0	0	0	0	0	0	0	0	0	0	0	0	0	0	0	0	0	0
Gm19938	1	complement(3717532..3729127)	0	#N/A	#N/A	#N/A	#N/A	#N/A	0	0	0	0	0	0	0	0	0	0	0	0	0	0	0	0	0	0	0	0	0	0	0	0	0	0	0	0	0	0	0	0
Gm10568	1	3750378..3752011	0	#N/A	#N/A	#N/A	#N/A	#N/A	0	0	0	0	0	0	0	0	0	0	0	0	0	0	0	0	0	0	0	0	0	0	0	0	0	0	0	0	0	0	0	0
Gm38385	1	3822233..3824583	0	#N/A	#N/A	#N/A	#N/A	#N/A	0	0	0	0	0	0	0	0	0	0	0	0	0	0	0	0	0	0	0	0	0	0	0	0	0	0	0	0	0	0	0	0
Gm27396	1	complement(3854099..3854156)	0	#N/A	#N/A	#N/A	#N/A	#N/A	0	0	0	0	0	0	0	0	0	0	0	0	0	0	0	0	0	0	0	0	0	0	0	0	0	0	0	0	0	0	0	0
Gm37381	1	complement(3975962..4056438)	0	#N/A	#N/A	#N/A	#N/A	#N/A	0	0	0	0	0	0	0	0	0	0	0	0	0	0	0	0	0	0	0	0	0	0	0	0	0	0	0	0	0	0	0	0
Rp1	1	complement(4069780..4479464)	0	#N/A	#N/A	#N/A	#N/A	#N/A	0	0	0	0	0	0	0	0	0	0	0	0	0	0	0	0	0	0	0	0	0	0	0	0	0	0	0	0	0	0	0	0
Gm37483	1	complement(4433569..4435052)	0	#N/A	#N/A	#N/A	#N/A	#N/A	0	0	0	0	0	0	0	0	0	0	0	0	0	0	0	0	0	0	0	0	0	0	0	0	0	0	0	0	0	0	0	0
Sox17	1	complement(4561154..4567577)	0	#N/A	#N/A	#N/A	#N/A	#N/A	0	0	0	0	0	0	0	0	0	0	0	0	0	0	0	0	0	0	0	0	0	0	0	0	0	0	0	0	0	0	0	0
Gm37587	1	4566774..4569781	0	#N/A	#N/A	#N/A	#N/A	#N/A	0	0	0	0	0	0	0	0	0	0	0	0	0	0	0	0	0	0	0	0	0	0	0	0	0	0	0	0	0	0	0	0
U6_1	1	4599240..4599346	0	#N/A	#N/A	#N/A	#N/A	#N/A	0	0	0	0	0	0	0	0	0	0	0	0	0	0	0	0	0	0	0	0	0	0	0	0	0	0	0	0	0	0	0	0
Gm37323	1	complement(4653352..4656475)	0	#N/A	#N/A	#N/A	#N/A	#N/A	0	0	0	0	0	0	0	0	0	0	0	0	0	0	0	0	0	0	0	0	0	0	0	0	0	0	0	0	0	0	0	0
U6_2	1	complement(4793500..4793602)	0	#N/A	#N/A	#N/A	#N/A	#N/A	0	0	0	0	0	0	0	0	0	0	0	0	0	0	0	0	0	0	0	0	0	0	0	0	0	0	0	0	0	0	0	0
Mrpl15	1	complement(4843429..4855962)	3.55761	1.14959	0.201116	0.281583	0.88483	1	74	3.05609	9.58383	28.1854	63	2.80671	8.90796	25.7083	74	3.05315	9.077	27.3946	87	3.78985	11.7601	34.5719	71	3.08586	9.7609	29.2774	81	3.46614	11.1967	32.551	85	4.02671	12.3936	36.7592	83	3.65173	11.511	34.7493
Gm37144	1	complement(4848286..4849435)	0	#N/A	#N/A	#N/A	#N/A	#N/A	0	0	0	0	0	0	0	0	0	0	0	0	0	0	0	0	0	0	0	0	0	0	0	0	0	0	0	0	0	0	0	0
Lypla1	1	4878011..4918633	10.4633	-1.03561	-0.0504807	0.668001	0.976828	1	213	10.4488	32.7672	81.1283	182	9.63118	30.5676	74.2684	212	10.3897	30.8886	78.4817	220	11.3835	35.3237	87.4232	205	10.5833	33.4763	84.5334	201	10.2167	33.0028	80.7746	159	8.94705	27.5378	68.7614	181	9.45912	29.817	75.7786
Gm37988	1	4878115..4956993	1.28086	4.90225	2.29344	0.0317498	#N/A	1	0	0	0	0	2	0.916614	2.90916	0.816136	0	0	0	0	0	0	0	0	3	1.34134	4.24281	1.23707	1	0.440211	1.42201	0.401864	5	2.43669	7.4998	2.16231	2	0.905212	2.85341	0.837333
Tcea1	1	4928037..4968132	46.5028	1.05694	0.0798867	0.469244	0.942691	1	406	47.1671	147.915	154.639	378	47.3726	150.352	154.25	366	42.4791	126.29	135.492	360	44.1148	136.89	143.056	370	45.2374	143.091	152.572	367	44.178	142.708	147.484	345	45.9758	141.507	149.199	409	50.62	159.564	171.235
Gm37277	1	complement(4975974..4977084)	0	#N/A	#N/A	#N/A	#N/A	#N/A	0	0	0	0	0	0	0	0	0	0	0	0	0	0	0	0	0	0	0	0	0	0	0	0	0	0	0	0	0	0	0	0
Rgs20	1	complement(4979799..5140508)	0.0220217	1.05709	0.0800928	0.961677	#N/A	1	1	0.0826846	0.259297	0.380884	0	0	0	0	0	0	0	0	0	0	0	0	0	0	0	0	0	0	0	0	0	0	0	0	1	0.0880868	0.277667	0.418666
Gm37079	1	complement(5008799..5010933)	0	#N/A	#N/A	#N/A	#N/A	#N/A	0	0	0	0	0	0	0	0	0	0	0	0	0	0	0	0	0	0	0	0	0	0	0	0	0	0	0	0	0	0	0	0
Gm16041	1	5041080..5047043	0	#N/A	#N/A	#N/A	#N/A	#N/A	0	0	0	0	0	0	0	0	0	0	0	0	0	0	0	0	0	0	0	0	0	0	0	0	0	0	0	0	0	0	0	0
Atp6v1h	1	5140241..5232752	7.84489	1.30322	0.382082	0.003836	0.134122	1	180	6.47343	20.3005	68.5592	184	7.13842	22.656	75.0846	141	5.06597	15.0611	52.1978	162	6.14534	19.0693	64.3752	210	7.94812	25.1408	86.5952	239	8.90608	28.7693	96.0455	171	7.05431	21.7122	73.9509	195	7.47106	23.5503	81.6399
Gm37567	1	5377962..5380240	0	#N/A	#N/A	#N/A	#N/A	#N/A	0	0	0	0	0	0	0	0	0	0	0	0	0	0	0	0	0	0	0	0	0	0	0	0	0	0	0	0	0	0	0	0
Gm38264	1	5473770..5475801	0	#N/A	#N/A	#N/A	#N/A	#N/A	0	0	0	0	0	0	0	0	0	0	0	0	0	0	0	0	0	0	0	0	0	0	0	0	0	0	0	0	0	0	0	0
Oprk1	1	5658689..5676354	0	#N/A	#N/A	#N/A	#N/A	#N/A	0	0	0	0	0	0	0	0	0	0	0	0	0	0	0	0	0	0	0	0	0	0	0	0	0	0	0	0	0	0	0	0
gene:ENSMUSG00002076544	1	complement(5714868..5714968)	0	#N/A	#N/A	#N/A	#N/A	#N/A	0	0	0	0	0	0	0	0	0	0	0	0	0	0	0	0	0	0	0	0	0	0	0	0	0	0	0	0	0	0	0	0
Gm37429	1	complement(5913097..5914895)	0	#N/A	#N/A	#N/A	#N/A	#N/A	0	0	0	0	0	0	0	0	0	0	0	0	0	0	0	0	0	0	0	0	0	0	0	0	0	0	0	0	0	0	0	0
Npbwr1	1	complement(5983926..5987617)	0	#N/A	#N/A	#N/A	#N/A	#N/A	0	0	0	0	0	0	0	0	0	0	0	0	0	0	0	0	0	0	0	0	0	0	0	0	0	0	0	0	0	0	0	0
Rb1cc1	1	6276421..6346872	6.73132	-1.08188	-0.113541	0.291284	0.890975	1	310	7.39653	23.1954	118.074	263	6.76931	21.4845	107.322	284	6.76965	20.1262	105.136	238	5.9898	18.5866	94.576	249	6.25243	19.7771	102.677	232	5.73563	18.5278	93.2324	230	6.29493	19.3749	99.4662	234	5.94796	18.7492	97.9679
4732440D04Rik	1	complement(6280090..6285517)	0.904192	1.29181	0.369389	0.321129	0.90551	1	12	0.774871	2.42998	4.57061	9	0.626921	1.98973	3.67261	15	0.967657	2.87684	5.55295	7	0.476777	1.47946	2.78165	14	0.951392	3.00936	5.77301	12	0.802891	2.59357	4.82237	14	1.03699	3.1917	6.05446	12	0.825497	2.60213	5.024
Alkal1	1	6429442..6464955	0	#N/A	#N/A	#N/A	#N/A	#N/A	0	0	0	0	0	0	0	0	0	0	0	0	0	0	0	0	0	0	0	0	0	0	0	0	0	0	0	0	0	0	0	0
St18	1	6557455..6931164	0.183479	1.23035	0.299071	0.707919	0.982759	1	3	0.16267	0.510131	1.14265	4	0.233975	0.742592	1.63227	2	0.108342	0.322102	0.740394	2	0.114389	0.354956	0.794756	4	0.22826	0.722012	1.64943	9	0.505657	1.63342	3.61677	0	0	0	0	0	0	0	0
Gm42492	1	complement(6931461..6934375)	0	#N/A	#N/A	#N/A	#N/A	#N/A	0	0	0	0	0	0	0	0	0	0	0	0	0	0	0	0	0	0	0	0	0	0	0	0	0	0	0	0	0	0	0	0
Pcmtd1	1	7159144..7243852	6.38901	-1.14591	-0.196498	0.29541	0.890975	1	128	6.74241	21.1441	48.7532	130	7.38705	23.4451	53.0489	120	6.31493	18.7743	44.4236	92	5.11166	15.8617	36.5588	118	6.5414	20.6912	48.6582	81	4.42097	14.281	32.551	90	5.43807	16.7376	38.9215	94	5.27496	16.6277	39.3546
Gm38372	1	7218334..7222361	0	#N/A	#N/A	#N/A	#N/A	#N/A	0	0	0	0	0	0	0	0	0	0	0	0	0	0	0	0	0	0	0	0	0	0	0	0	0	0	0	0	0	0	0	0
Gm23274	1	7336027..7336156	0	#N/A	#N/A	#N/A	#N/A	#N/A	0	0	0	0	0	0	0	0	0	0	0	0	0	0	0	0	0	0	0	0	0	0	0	0	0	0	0	0	0	0	0	0
Gm26901	1	complement(7419630..7468093)	0	#N/A	#N/A	#N/A	#N/A	#N/A	0	0	0	0	0	0	0	0	0	0	0	0	0	0	0	0	0	0	0	0	0	0	0	0	0	0	0	0	0	0	0	0
Gm30414	1	7568192..7588373	0	#N/A	#N/A	#N/A	#N/A	#N/A	0	0	0	0	0	0	0	0	0	0	0	0	0	0	0	0	0	0	0	0	0	0	0	0	0	0	0	0	0	0	0	0
Sntg1	1	complement(8431699..9370103)	0	#N/A	#N/A	#N/A	#N/A	#N/A	0	0	0	0	0	0	0	0	0	0	0	0	0	0	0	0	0	0	0	0	0	0	0	0	0	0	0	0	0	0	0	0
Gm38024	1	complement(8521184..8523715)	0	#N/A	#N/A	#N/A	#N/A	#N/A	0	0	0	0	0	0	0	0	0	0	0	0	0	0	0	0	0	0	0	0	0	0	0	0	0	0	0	0	0	0	0	0
Gm38259	1	complement(8598004..8601537)	0	#N/A	#N/A	#N/A	#N/A	#N/A	0	0	0	0	0	0	0	0	0	0	0	0	0	0	0	0	0	0	0	0	0	0	0	0	0	0	0	0	0	0	0	0
gene:ENSMUSG00002074990	1	complement(8658839..8658948)	0	#N/A	#N/A	#N/A	#N/A	#N/A	0	0	0	0	0	0	0	0	0	0	0	0	0	0	0	0	0	0	0	0	0	0	0	0	0	0	0	0	0	0	0	0
Gm37005	1	complement(8713920..8715083)	0	#N/A	#N/A	#N/A	#N/A	#N/A	0	0	0	0	0	0	0	0	0	0	0	0	0	0	0	0	0	0	0	0	0	0	0	0	0	0	0	0	0	0	0	0
gene:ENSMUSG00002075967	1	8886362..8886471	0	#N/A	#N/A	#N/A	#N/A	#N/A	0	0	0	0	0	0	0	0	0	0	0	0	0	0	0	0	0	0	0	0	0	0	0	0	0	0	0	0	0	0	0	0
Gm37629	1	complement(9261292..9262341)	0	#N/A	#N/A	#N/A	#N/A	#N/A	0	0	0	0	0	0	0	0	0	0	0	0	0	0	0	0	0	0	0	0	0	0	0	0	0	0	0	0	0	0	0	0
Gm37143	1	9357147..9360405	0	#N/A	#N/A	#N/A	#N/A	#N/A	0	0	0	0	0	0	0	0	0	0	0	0	0	0	0	0	0	0	0	0	0	0	0	0	0	0	0	0	0	0	0	0
Gm24765	1	9528895..9528997	0	#N/A	#N/A	#N/A	#N/A	#N/A	0	0	0	0	0	0	0	0	0	0	0	0	0	0	0	0	0	0	0	0	0	0	0	0	0	0	0	0	0	0	0	0
Rrs1	1	9615633..9617680	13.5162	1.16551	0.220959	0.194084	0.838758	1	66	11.2954	35.4222	25.1384	72	13.2927	42.1885	29.3809	69	11.7975	35.0739	25.5436	63	11.3728	35.2904	25.0348	67	12.0675	38.1708	27.628	74	13.1225	42.3896	29.7379	70	13.7421	42.2962	30.2723	83	15.1329	47.702	34.7493
Adhfe1	1	9618173..9650898	0.19691	1.39644	0.481751	0.54308	#N/A	1	2	0.18545	0.581567	0.761768	2	0.200055	0.634936	0.816136	1	0.0926356	0.275406	0.370197	1	0.0978059	0.303496	0.397378	4	0.390337	1.23468	1.64943	2	0.192156	0.62072	0.803728	1	0.106364	0.327372	0.432462	1	0.098783	0.311384	0.418666
2610203C22Rik	1	complement(9631057..9701400)	0.0394834	1.06248	0.0874363	0.946097	#N/A	1	0	0	0	0	2	0.154014	0.48881	0.816136	0	0	0	0	0	0	0	0	0	0	0	0	0	0	0	0	1	0.0818849	0.25203	0.432462	1	0.0760489	0.239721	0.418666
Vxn	1	9671424..9697368	0	#N/A	#N/A	#N/A	#N/A	#N/A	0	0	0	0	0	0	0	0	0	0	0	0	0	0	0	0	0	0	0	0	0	0	0	0	0	0	0	0	0	0	0	0
Gm29520	1	complement(9709480..9710807)	0	#N/A	#N/A	#N/A	#N/A	#N/A	0	0	0	0	0	0	0	0	0	0	0	0	0	0	0	0	0	0	0	0	0	0	0	0	0	0	0	0	0	0	0	0
Mybl1	1	complement(9737640..9770434)	1.03795	1.18957	0.250437	0.525405	0.949585	1	10	0.648834	2.03473	3.80884	18	1.25988	3.99862	7.34523	11	0.71303	2.11984	4.07217	14	0.958143	2.97316	5.56329	9	0.614553	1.9439	3.71122	16	1.07567	3.47474	6.42982	21	1.56297	4.81059	9.08169	13	0.898593	2.83255	5.44266
Vcpip1	1	complement(9788847..9818607)	10.9769	-1.00706	-0.0101494	0.923344	0.99805	1	318	11.4329	35.8532	121.121	271	10.5104	33.3581	110.586	299	10.7394	31.9283	110.689	296	11.2251	34.8319	117.624	257	9.72399	30.7581	105.976	287	10.6915	34.5366	115.335	266	10.97	33.7641	115.035	288	11.0308	34.7713	120.576
1700034P13Rik	1	9817873..9862149	0.460447	1.44107	0.527137	0.417747	0.932662	1	2	0.226056	0.708908	0.761768	1	0.121929	0.386981	0.408068	4	0.451677	1.34284	1.48079	4	0.476887	1.4798	1.58951	5	0.594757	1.88128	2.06179	1	0.117115	0.378317	0.401864	5	0.648266	1.99527	2.16231	4	0.481651	1.51826	1.67467
Sgk3	1	9868332..9971070	12.6472	1.01975	0.0282104	0.773468	0.984256	1	493	12.0744	37.865	187.776	481	12.7082	40.3336	196.281	512	12.5277	37.2447	189.541	514	13.2785	41.2039	204.252	507	13.068	41.3356	209.065	501	12.714	41.07	201.334	426	11.9681	36.8361	184.229	472	12.3153	38.8204	197.611
U6_3	1	complement(9904723..9904827)	0	#N/A	#N/A	#N/A	#N/A	#N/A	0	0	0	0	0	0	0	0	0	0	0	0	0	0	0	0	0	0	0	0	0	0	0	0	0	0	0	0	0	0	0	0
Mcmdc2	1	9978863..10012310	0.0760072	-1.47427	-0.560001	0.571084	#N/A	1	1	0.0592461	0.185795	0.380884	1	0.063912	0.202845	0.408068	2	0.118378	0.351938	0.740394	1	0.0624926	0.193918	0.397378	1	0.062351	0.197223	0.412358	0	0	0	0	1	0.0679606	0.209173	0.432462	1	0.063117	0.198957	0.418666
Snhg6	1	complement(10012184..10014343)	9.83025	-1.21472	-0.280621	0.272316	0.879226	1	28	8.5637	26.8556	10.6648	27	8.90819	28.2729	11.0178	43	13.1387	39.0615	15.9185	27	8.71036	27.0287	10.7292	26	8.36874	26.4713	10.7213	23	7.28884	23.5451	9.24287	20	7.01666	21.5963	8.64923	27	8.79738	27.7311	11.304
Snord87	1	complement(10012688..10012774)	0	#N/A	#N/A	#N/A	#N/A	#N/A	0	0	0	0	0	0	0	0	0	0	0	0	0	0	0	0	0	0	0	0	0	0	0	0	0	0	0	0	0	0	0	0
Tcf24	1	complement(10030388..10038157)	0.0417757	-1.57263	-0.653177	0.661759	#N/A	1	1	0.0835917	0.262142	0.380884	0	0	0	0	1	0.0835113	0.248279	0.370197	0	0	0	0	0	0	0	0	0	0	0	0	1	0.0958871	0.295127	0.432462	0	0	0	0
E330040D14Rik	1	10037539..10038912	0	#N/A	#N/A	#N/A	#N/A	#N/A	0	0	0	0	0	0	0	0	0	0	0	0	0	0	0	0	0	0	0	0	0	0	0	0	0	0	0	0	0	0	0	0
Ppp1r42	1	complement(10038849..10079361)	1.00838	-3.63712	-1.86279	0.0285959	0.449314	1	1	0.230138	0.721708	0.380884	4	0.993049	3.15175	1.63227	8	1.83933	5.46833	2.96157	4	0.970995	3.01304	1.58951	1	0.242199	0.766101	0.412358	1	0.23846	0.770296	0.401864	2	0.527977	1.62504	0.864923	0	0	0	0
Gm15818	1	10052612..10062591	0.267021	-4.77937	-2.25682	0.316523	#N/A	1	1	0.534299	1.67555	0.380884	0	0	0	0	1	0.533785	1.58694	0.370197	0	0	0	0	0	0	0	0	0	0	0	0	0	0	0	0	0	0	0	0
U6_4	1	complement(10080039..10080142)	0	#N/A	#N/A	#N/A	#N/A	#N/A	0	0	0	0	0	0	0	0	0	0	0	0	0	0	0	0	0	0	0	0	0	0	0	0	0	0	0	0	0	0	0	0
Cops5	1	complement(10094826..10108393)	15.5019	1.09676	0.13325	0.344764	0.912746	1	145	13.4951	42.3203	55.2282	150	15.0599	47.7972	61.2102	152	14.133	42.0173	56.2699	159	15.609	48.4353	63.1831	140	13.7126	43.3744	57.7301	170	16.3939	52.9573	68.3168	140	14.9463	46.0025	60.5446	171	16.9547	53.4446	71.5919
Cspp1	1	10108212..10206993	2.01481	-1.04867	-0.0685602	0.633317	0.972619	1	106	2.11662	6.63767	40.3737	84	1.80942	5.74275	34.2777	109	2.17443	6.46457	40.3515	93	1.95879	6.07823	36.9562	80	1.68116	5.31771	32.9886	91	1.8828	6.08201	36.5696	90	2.06147	6.3449	38.9215	88	1.872	5.90092	36.8426
1700047N06Rik	1	complement(10127250..10128169)	0	#N/A	#N/A	#N/A	#N/A	#N/A	0	0	0	0	0	0	0	0	0	0	0	0	0	0	0	0	0	0	0	0	0	0	0	0	0	0	0	0	0	0	0	0
Arfgef1	1	complement(10207796..10302895)	16.2372	1.1434	0.193331	0.159424	0.797498	1	460	14.2455	44.6735	175.207	387	12.9286	41.033	157.922	513	15.8715	47.1859	189.911	468	15.2874	47.4375	185.973	405	13.1995	41.7514	167.005	414	13.2845	42.9129	166.372	559	19.8576	61.1189	241.746	564	18.6073	58.654	236.128
7SK_1	1	10236764..10237003	0	#N/A	#N/A	#N/A	#N/A	#N/A	0	0	0	0	0	0	0	0	0	0	0	0	0	0	0	0	0	0	0	0	0	0	0	0	0	0	0	0	0	0	0	0
Gm37569	1	complement(10267306..10269027)	0	#N/A	#N/A	#N/A	#N/A	#N/A	0	0	0	0	0	0	0	0	0	0	0	0	0	0	0	0	0	0	0	0	0	0	0	0	0	0	0	0	0	0	0	0
Cpa6	1	complement(10394945..10790170)	0	#N/A	#N/A	#N/A	#N/A	#N/A	0	0	0	0	0	0	0	0	0	0	0	0	0	0	0	0	0	0	0	0	0	0	0	0	0	0	0	0	0	0	0	0
Gm38005	1	complement(10519470..10522214)	0	#N/A	#N/A	#N/A	#N/A	#N/A	0	0	0	0	0	0	0	0	0	0	0	0	0	0	0	0	0	0	0	0	0	0	0	0	0	0	0	0	0	0	0	0
U6_5	1	complement(10625779..10625885)	0	#N/A	#N/A	#N/A	#N/A	#N/A	0	0	0	0	0	0	0	0	0	0	0	0	0	0	0	0	0	0	0	0	0	0	0	0	0	0	0	0	0	0	0	0
Gm37133	1	complement(10852681..10854602)	0	#N/A	#N/A	#N/A	#N/A	#N/A	0	0	0	0	0	0	0	0	0	0	0	0	0	0	0	0	0	0	0	0	0	0	0	0	0	0	0	0	0	0	0	0
SNORA66	1	10991894..10991984	0	#N/A	#N/A	#N/A	#N/A	#N/A	0	0	0	0	0	0	0	0	0	0	0	0	0	0	0	0	0	0	0	0	0	0	0	0	0	0	0	0	0	0	0	0
Prex2	1	11063689..11373905	0	#N/A	#N/A	#N/A	#N/A	#N/A	0	0	0	0	0	0	0	0	0	0	0	0	0	0	0	0	0	0	0	0	0	0	0	0	0	0	0	0	0	0	0	0
Gm24173	1	complement(11204335..11204462)	0	#N/A	#N/A	#N/A	#N/A	#N/A	0	0	0	0	0	0	0	0	0	0	0	0	0	0	0	0	0	0	0	0	0	0	0	0	0	0	0	0	0	0	0	0
Gm37410	1	complement(11434150..11437188)	0	#N/A	#N/A	#N/A	#N/A	#N/A	0	0	0	0	0	0	0	0	0	0	0	0	0	0	0	0	0	0	0	0	0	0	0	0	0	0	0	0	0	0	0	0
A830018L16Rik	1	11484329..12046125	0	#N/A	#N/A	#N/A	#N/A	#N/A	0	0	0	0	0	0	0	0	0	0	0	0	0	0	0	0	0	0	0	0	0	0	0	0	0	0	0	0	0	0	0	0
Gm38178	1	11487142..11489612	0	#N/A	#N/A	#N/A	#N/A	#N/A	0	0	0	0	0	0	0	0	0	0	0	0	0	0	0	0	0	0	0	0	0	0	0	0	0	0	0	0	0	0	0	0
Gm38069	1	11774431..11776574	0	#N/A	#N/A	#N/A	#N/A	#N/A	0	0	0	0	0	0	0	0	0	0	0	0	0	0	0	0	0	0	0	0	0	0	0	0	0	0	0	0	0	0	0	0
U6_6	1	12445160..12445266	0	#N/A	#N/A	#N/A	#N/A	#N/A	0	0	0	0	0	0	0	0	0	0	0	0	0	0	0	0	0	0	0	0	0	0	0	0	0	0	0	0	0	0	0	0
Mir6341	1	12496210..12496330	0	#N/A	#N/A	#N/A	#N/A	#N/A	0	0	0	0	0	0	0	0	0	0	0	0	0	0	0	0	0	0	0	0	0	0	0	0	0	0	0	0	0	0	0	0
Gm17644	1	12737787..12743314	0	#N/A	#N/A	#N/A	#N/A	#N/A	0	0	0	0	0	0	0	0	0	0	0	0	0	0	0	0	0	0	0	0	0	0	0	0	0	0	0	0	0	0	0	0
Gm29663	1	complement(12740548..12741400)	0	#N/A	#N/A	#N/A	#N/A	#N/A	0	0	0	0	0	0	0	0	0	0	0	0	0	0	0	0	0	0	0	0	0	0	0	0	0	0	0	0	0	0	0	0
Sulf1	1	12762501..12931416	0	#N/A	#N/A	#N/A	#N/A	#N/A	0	0	0	0	0	0	0	0	0	0	0	0	0	0	0	0	0	0	0	0	0	0	0	0	0	0	0	0	0	0	0	0
Slco5a1	1	complement(12936773..13062874)	0.0565277	3.62218	1.85686	0.0818636	#N/A	1	1	0.0266804	0.0836691	0.380884	1	0.0287816	0.0913473	0.408068	0	0	0	0	0	0	0	0	1	0.0280786	0.0888157	0.412358	4	0.110581	0.357208	1.60746	1	0.0306048	0.0941971	0.432462	2	0.0568471	0.179193	0.837333
Gm37162	1	complement(13129625..13130175)	0	#N/A	#N/A	#N/A	#N/A	#N/A	0	0	0	0	0	0	0	0	0	0	0	0	0	0	0	0	0	0	0	0	0	0	0	0	0	0	0	0	0	0	0	0
Gm29283	1	13139062..13148886	0	#N/A	#N/A	#N/A	#N/A	#N/A	0	0	0	0	0	0	0	0	0	0	0	0	0	0	0	0	0	0	0	0	0	0	0	0	0	0	0	0	0	0	0	0
Prdm14	1	complement(13183681..13197387)	0	#N/A	#N/A	#N/A	#N/A	#N/A	0	0	0	0	0	0	0	0	0	0	0	0	0	0	0	0	0	0	0	0	0	0	0	0	0	0	0	0	0	0	0	0
Ncoa2	1	complement(13209329..13444307)	5.35546	1.06509	0.0909787	0.501751	0.947416	1	242	5.42265	17.0053	92.174	207	5.00367	15.8807	84.4701	231	5.17118	15.3739	85.5155	215	5.08163	15.7685	85.4363	210	4.9522	15.6644	86.5952	212	4.92219	15.9001	85.1951	205	5.26922	16.2179	88.6546	263	6.27824	19.7903	110.109
Gm38376	1	complement(13247686..13249938)	0	#N/A	#N/A	#N/A	#N/A	#N/A	0	0	0	0	0	0	0	0	0	0	0	0	0	0	0	0	0	0	0	0	0	0	0	0	0	0	0	0	0	0	0	0
Gm37409	1	complement(13305033..13306658)	0	#N/A	#N/A	#N/A	#N/A	#N/A	0	0	0	0	0	0	0	0	0	0	0	0	0	0	0	0	0	0	0	0	0	0	0	0	0	0	0	0	0	0	0	0
gene:ENSMUSG00002076346	1	13332422..13332503	0	#N/A	#N/A	#N/A	#N/A	#N/A	0	0	0	0	0	0	0	0	0	0	0	0	0	0	0	0	0	0	0	0	0	0	0	0	0	0	0	0	0	0	0	0
Gm38223	1	complement(13360036..13360730)	0	#N/A	#N/A	#N/A	#N/A	#N/A	0	0	0	0	0	0	0	0	0	0	0	0	0	0	0	0	0	0	0	0	0	0	0	0	0	0	0	0	0	0	0	0
Gm37702	1	complement(13367260..13369131)	0	#N/A	#N/A	#N/A	#N/A	#N/A	0	0	0	0	0	0	0	0	0	0	0	0	0	0	0	0	0	0	0	0	0	0	0	0	0	0	0	0	0	0	0	0
Gm23169	1	complement(13404722..13404833)	0	#N/A	#N/A	#N/A	#N/A	#N/A	0	0	0	0	0	0	0	0	0	0	0	0	0	0	0	0	0	0	0	0	0	0	0	0	0	0	0	0	0	0	0	0
Gm38120	1	complement(13413787..13418428)	0	#N/A	#N/A	#N/A	#N/A	#N/A	0	0	0	0	0	0	0	0	0	0	0	0	0	0	0	0	0	0	0	0	0	0	0	0	0	0	0	0	0	0	0	0
Gm38380	1	complement(13424707..13426954)	0	#N/A	#N/A	#N/A	#N/A	#N/A	0	0	0	0	0	0	0	0	0	0	0	0	0	0	0	0	0	0	0	0	0	0	0	0	0	0	0	0	0	0	0	0
Gm29570	1	13446294..13458637	0	#N/A	#N/A	#N/A	#N/A	#N/A	0	0	0	0	0	0	0	0	0	0	0	0	0	0	0	0	0	0	0	0	0	0	0	0	0	0	0	0	0	0	0	0
Tram1	1	complement(13634922..13660134)	69.2904	-1.04255	-0.0601132	0.618407	0.971996	1	591	65.5109	205.441	225.103	555	66.3654	210.631	226.478	651	72.0923	214.33	240.998	626	73.193	227.121	248.759	561	65.4444	207.008	231.333	609	69.9472	225.95	244.735	471	59.8886	184.329	203.689	531	62.7057	197.661	222.312
Lactb2	1	complement(13693554..13730770)	11.3427	-1.0471	-0.0663986	0.589869	0.966003	1	142	10.9004	34.1833	54.0856	133	11.0135	34.9549	54.2731	157	12.0402	35.7955	58.1209	141	11.4167	35.4265	56.0303	119	9.61352	30.4086	49.0706	134	10.6582	34.4291	53.8498	128	11.2709	34.6903	55.3551	130	10.6312	33.5116	54.4266
Gm38319	1	complement(13711707..13712972)	0	#N/A	#N/A	#N/A	#N/A	#N/A	0	0	0	0	0	0	0	0	0	0	0	0	0	0	0	0	0	0	0	0	0	0	0	0	0	0	0	0	0	0	0	0
Xkr9	1	13738995..13771947	0	#N/A	#N/A	#N/A	#N/A	#N/A	0	0	0	0	0	0	0	0	0	0	0	0	0	0	0	0	0	0	0	0	0	0	0	0	0	0	0	0	0	0	0	0
Gm26273	1	complement(13844558..13844688)	0	#N/A	#N/A	#N/A	#N/A	#N/A	0	0	0	0	0	0	0	0	0	0	0	0	0	0	0	0	0	0	0	0	0	0	0	0	0	0	0	0	0	0	0	0
Gm36947	1	complement(13917095..13919343)	0	#N/A	#N/A	#N/A	#N/A	#N/A	0	0	0	0	0	0	0	0	0	0	0	0	0	0	0	0	0	0	0	0	0	0	0	0	0	0	0	0	0	0	0	0
7SK_2	1	14002602..14002909	0	#N/A	#N/A	#N/A	#N/A	#N/A	0	0	0	0	0	0	0	0	0	0	0	0	0	0	0	0	0	0	0	0	0	0	0	0	0	0	0	0	0	0	0	0
Gm37400	1	complement(14179439..14183043)	0	#N/A	#N/A	#N/A	#N/A	#N/A	0	0	0	0	0	0	0	0	0	0	0	0	0	0	0	0	0	0	0	0	0	0	0	0	0	0	0	0	0	0	0	0
Eya1	1	complement(14239178..14380459)	0.107021	1.07481	0.104075	0.902588	0.994543	1	5	0.224449	0.703869	1.90442	1	0.0484251	0.153692	0.408068	2	0.0896933	0.266658	0.740394	1	0.0473497	0.146928	0.397378	4	0.188969	0.597731	1.64943	0	0	0	0	0	0	0	0	5	0.239114	0.753735	2.09333
gene:ENSMUSG00002075819	1	14252802..14252901	0	#N/A	#N/A	#N/A	#N/A	#N/A	0	0	0	0	0	0	0	0	0	0	0	0	0	0	0	0	0	0	0	0	0	0	0	0	0	0	0	0	0	0	0	0
Gm37444	1	complement(14325776..14326214)	0	#N/A	#N/A	#N/A	#N/A	#N/A	0	0	0	0	0	0	0	0	0	0	0	0	0	0	0	0	0	0	0	0	0	0	0	0	0	0	0	0	0	0	0	0
Gm9947	1	14823161..14847155	0	#N/A	#N/A	#N/A	#N/A	#N/A	0	0	0	0	0	0	0	0	0	0	0	0	0	0	0	0	0	0	0	0	0	0	0	0	0	0	0	0	0	0	0	0
Msc	1	complement(14823570..14826216)	0	#N/A	#N/A	#N/A	#N/A	#N/A	0	0	0	0	0	0	0	0	0	0	0	0	0	0	0	0	0	0	0	0	0	0	0	0	0	0	0	0	0	0	0	0
Gm37412	1	14858869..14863189	0	#N/A	#N/A	#N/A	#N/A	#N/A	0	0	0	0	0	0	0	0	0	0	0	0	0	0	0	0	0	0	0	0	0	0	0	0	0	0	0	0	0	0	0	0
Trpa1	1	complement(14942872..14989086)	0.0454759	1.76633	0.820753	0.581543	#N/A	1	0	0	0	0	1	0.0886942	0.281499	0.408068	0	0	0	0	0	0	0	0	0	0	0	0	0	0	0	0	1	0.0943126	0.290281	0.432462	1	0.0875909	0.276104	0.418666
Gm26345	1	complement(15089264..15089383)	0	#N/A	#N/A	#N/A	#N/A	#N/A	0	0	0	0	0	0	0	0	0	0	0	0	0	0	0	0	0	0	0	0	0	0	0	0	0	0	0	0	0	0	0	0
Kcnb2	1	15357478..15793974	0	#N/A	#N/A	#N/A	#N/A	#N/A	0	0	0	0	0	0	0	0	0	0	0	0	0	0	0	0	0	0	0	0	0	0	0	0	0	0	0	0	0	0	0	0
Gm38116	1	15434526..15436058	0	#N/A	#N/A	#N/A	#N/A	#N/A	0	0	0	0	0	0	0	0	0	0	0	0	0	0	0	0	0	0	0	0	0	0	0	0	0	0	0	0	0	0	0	0
Gm37138	1	15626473..15628561	0	#N/A	#N/A	#N/A	#N/A	#N/A	0	0	0	0	0	0	0	0	0	0	0	0	0	0	0	0	0	0	0	0	0	0	0	0	0	0	0	0	0	0	0	0
Gm25227	1	complement(15756159..15756270)	0	#N/A	#N/A	#N/A	#N/A	#N/A	0	0	0	0	0	0	0	0	0	0	0	0	0	0	0	0	0	0	0	0	0	0	0	0	0	0	0	0	0	0	0	0
Gm25168	1	15828056..15828187	0	#N/A	#N/A	#N/A	#N/A	#N/A	0	0	0	0	0	0	0	0	0	0	0	0	0	0	0	0	0	0	0	0	0	0	0	0	0	0	0	0	0	0	0	0
Terf1	1	15875870..15914276	7.21172	-1.14533	-0.195763	0.263361	0.875817	1	82	6.2372	19.5597	31.2325	83	6.81045	21.6151	33.8697	115	8.73887	25.9807	42.5726	88	7.06037	21.9087	34.9693	72	5.76357	18.2308	29.6898	88	6.93562	22.4041	35.364	65	5.67134	17.4556	28.11	75	6.07747	19.1574	31.4
Gm37509	1	15923555..15926723	0	#N/A	#N/A	#N/A	#N/A	#N/A	0	0	0	0	0	0	0	0	0	0	0	0	0	0	0	0	0	0	0	0	0	0	0	0	0	0	0	0	0	0	0	0
Sbspon	1	complement(15924086..15962946)	0.034398	1.05706	0.0800629	0.961691	#N/A	1	0	0	0	0	1	0.137592	0.436692	0.408068	0	0	0	0	0	0	0	0	1	0.134232	0.424589	0.412358	0	0	0	0	0	0	0	0	0	0	0	0
7SK_3	1	15949754..15950056	0	#N/A	#N/A	#N/A	#N/A	#N/A	0	0	0	0	0	0	0	0	0	0	0	0	0	0	0	0	0	0	0	0	0	0	0	0	0	0	0	0	0	0	0	0
4930444P10Rik	1	complement(16136203..16163549)	0	#N/A	#N/A	#N/A	#N/A	#N/A	0	0	0	0	0	0	0	0	0	0	0	0	0	0	0	0	0	0	0	0	0	0	0	0	0	0	0	0	0	0	0	0
Rpl7	1	complement(16171519..16174886)	273.5	-1.05148	-0.0724253	0.638289	0.97285	1	1937	252.668	792.361	737.773	1919	270.034	857.036	783.083	2324	302.858	900.395	860.337	1951	268.44	832.981	775.284	1875	257.398	814.178	773.171	1790	241.936	781.525	719.336	1753	262.301	807.324	758.105	1797	249.721	787.17	752.343
Rdh10	1	16175998..16203958	2.87151	-1.23152	-0.300435	0.230531	0.859186	1	30	2.52765	7.92664	11.4265	38	3.45383	10.9618	15.5066	39	3.28278	9.75969	14.4377	25	2.22179	6.89433	9.93445	19	1.68474	5.32901	7.8348	27	2.35714	7.61426	10.8503	31	2.99608	9.22151	13.4063	23	2.06447	6.50763	9.62933
Gm38249	1	complement(16278421..16280741)	0	#N/A	#N/A	#N/A	#N/A	#N/A	0	0	0	0	0	0	0	0	0	0	0	0	0	0	0	0	0	0	0	0	0	0	0	0	0	0	0	0	0	0	0	0
Gm28095	1	16298730..16314286	0	#N/A	#N/A	#N/A	#N/A	#N/A	0	0	0	0	0	0	0	0	0	0	0	0	0	0	0	0	0	0	0	0	0	0	0	0	0	0	0	0	0	0	0	0
Stau2	1	complement(16298898..16590336)	0.403692	-1.11796	-0.160862	0.729143	0.983348	1	5	0.259745	0.814556	1.90442	9	0.504362	1.60075	3.67261	9	0.467091	1.38866	3.33177	7	0.38357	1.19024	2.78165	10	0.546715	1.72932	4.12358	7	0.376792	1.21715	2.81305	5	0.297951	0.91705	2.16231	3	0.166029	0.523358	1.256
Gm7568	1	16323816..16338145	0	#N/A	#N/A	#N/A	#N/A	#N/A	0	0	0	0	0	0	0	0	0	0	0	0	0	0	0	0	0	0	0	0	0	0	0	0	0	0	0	0	0	0	0	0
Ube2w	1	complement(16611014..16689713)	5.88719	1.06879	0.095981	0.635795	0.972619	1	92	6.54077	20.5117	35.0413	66	5.06183	16.0653	26.9325	89	6.3214	18.7935	32.9475	63	4.72444	14.6602	25.0348	103	7.70658	24.3768	42.4729	75	5.52496	17.8473	30.1398	68	5.54558	17.0685	29.4074	63	4.77164	15.0412	26.376
Gm38342	1	16688784..16691763	0	#N/A	#N/A	#N/A	#N/A	#N/A	0	0	0	0	0	0	0	0	0	0	0	0	0	0	0	0	0	0	0	0	0	0	0	0	0	0	0	0	0	0	0	0
Eloc	1	complement(16711949..16727266)	24.7128	-1.00536	-0.00771865	0.945377	0.999097	1	214	24.7875	77.7331	81.5092	171	21.3667	67.814	69.7797	221	25.5737	76.0306	81.8135	222	27.1232	84.1646	88.2179	189	23.039	72.875	77.9357	201	24.1236	77.9264	80.7746	192	25.5104	78.5174	83.0326	187	23.0753	72.7379	78.2906
D030040B21Rik	1	16727776..16732502	0	#N/A	#N/A	#N/A	#N/A	#N/A	0	0	0	0	0	0	0	0	0	0	0	0	0	0	0	0	0	0	0	0	0	0	0	0	0	0	0	0	0	0	0	0
Tmem70	1	16735431..16748499	10.2021	-1.19613	-0.258371	0.192348	0.836885	1	55	10.592	33.2164	20.9486	52	10.803	34.2866	21.2195	46	8.85027	26.3118	17.0291	52	10.563	32.7776	20.6637	37	7.49897	23.7201	15.2572	42	8.38094	27.0729	16.8783	39	8.61546	26.5172	16.866	42	8.61692	27.1623	17.584
Ly96	1	16758275..16779835	15.5879	1.07412	0.103155	0.644798	0.973027	1	51	17.5078	54.9042	19.4251	45	16.6647	52.8906	18.3631	34	11.6607	34.6671	12.5867	39	14.122	43.8212	15.4977	46	16.6189	52.5676	18.9685	57	20.2751	65.4947	22.9062	34	13.3887	41.2085	14.7037	33	12.0688	38.0431	13.816
Gm28376	1	16968409..17161855	0	#N/A	#N/A	#N/A	#N/A	#N/A	0	0	0	0	0	0	0	0	0	0	0	0	0	0	0	0	0	0	0	0	0	0	0	0	0	0	0	0	0	0	0	0
4921511E07Rik	1	17001194..17002020	0	#N/A	#N/A	#N/A	#N/A	#N/A	0	0	0	0	0	0	0	0	0	0	0	0	0	0	0	0	0	0	0	0	0	0	0	0	0	0	0	0	0	0	0	0
Jph1	1	complement(17034784..17168113)	0.0756317	1.91577	0.937921	0.410032	#N/A	1	1	0.0701281	0.21992	0.380884	0	0	0	0	0	0	0	0	1	0.0739709	0.229535	0.397378	0	0	0	0	1	0.0726639	0.234726	0.401864	1	0.0804431	0.247592	0.432462	2	0.14942	0.471001	0.837333
Gm28783	1	17194971..17199180	0	#N/A	#N/A	#N/A	#N/A	#N/A	0	0	0	0	0	0	0	0	0	0	0	0	0	0	0	0	0	0	0	0	0	0	0	0	0	0	0	0	0	0	0	0
Gdap1	1	17215586..17234495	0.0113342	-2.87496	-1.52354	0.520667	#N/A	1	1	0.045337	0.142176	0.380884	0	0	0	0	0	0	0	0	0	0	0	0	0	0	0	0	0	0	0	0	0	0	0	0	0	0	0	0
Gm28784	1	17238627..17243327	0	#N/A	#N/A	#N/A	#N/A	#N/A	0	0	0	0	0	0	0	0	0	0	0	0	0	0	0	0	0	0	0	0	0	0	0	0	0	0	0	0	0	0	0	0
Gm25166	1	17590225..17590335	0	#N/A	#N/A	#N/A	#N/A	#N/A	0	0	0	0	0	0	0	0	0	0	0	0	0	0	0	0	0	0	0	0	0	0	0	0	0	0	0	0	0	0	0	0
Pi15	1	17672125..17701163	0	#N/A	#N/A	#N/A	#N/A	#N/A	0	0	0	0	0	0	0	0	0	0	0	0	0	0	0	0	0	0	0	0	0	0	0	0	0	0	0	0	0	0	0	0
Gm28154	1	complement(17685308..17711305)	0	#N/A	#N/A	#N/A	#N/A	#N/A	0	0	0	0	0	0	0	0	0	0	0	0	0	0	0	0	0	0	0	0	0	0	0	0	0	0	0	0	0	0	0	0
Gm16070	1	complement(17746251..17797870)	0	#N/A	#N/A	#N/A	#N/A	#N/A	0	0	0	0	0	0	0	0	0	0	0	0	0	0	0	0	0	0	0	0	0	0	0	0	0	0	0	0	0	0	0	0
Crispld1	1	17797269..17836568	0	#N/A	#N/A	#N/A	#N/A	#N/A	0	0	0	0	0	0	0	0	0	0	0	0	0	0	0	0	0	0	0	0	0	0	0	0	0	0	0	0	0	0	0	0
Gm28153	1	complement(17812139..17875641)	0	#N/A	#N/A	#N/A	#N/A	#N/A	0	0	0	0	0	0	0	0	0	0	0	0	0	0	0	0	0	0	0	0	0	0	0	0	0	0	0	0	0	0	0	0
Gm28756	1	complement(18064686..18129280)	0	#N/A	#N/A	#N/A	#N/A	#N/A	0	0	0	0	0	0	0	0	0	0	0	0	0	0	0	0	0	0	0	0	0	0	0	0	0	0	0	0	0	0	0	0
Crisp4	1	complement(18185415..18216126)	0	#N/A	#N/A	#N/A	#N/A	#N/A	0	0	0	0	0	0	0	0	0	0	0	0	0	0	0	0	0	0	0	0	0	0	0	0	0	0	0	0	0	0	0	0
Defb18	1	complement(18306697..18307667)	0	#N/A	#N/A	#N/A	#N/A	#N/A	0	0	0	0	0	0	0	0	0	0	0	0	0	0	0	0	0	0	0	0	0	0	0	0	0	0	0	0	0	0	0	0
Defb41	1	complement(18321204..18335362)	0	#N/A	#N/A	#N/A	#N/A	#N/A	0	0	0	0	0	0	0	0	0	0	0	0	0	0	0	0	0	0	0	0	0	0	0	0	0	0	0	0	0	0	0	0
Gm24075	1	complement(19039986..19040057)	0	#N/A	#N/A	#N/A	#N/A	#N/A	0	0	0	0	0	0	0	0	0	0	0	0	0	0	0	0	0	0	0	0	0	0	0	0	0	0	0	0	0	0	0	0
Gm15825	1	complement(19133524..19175064)	0	#N/A	#N/A	#N/A	#N/A	#N/A	0	0	0	0	0	0	0	0	0	0	0	0	0	0	0	0	0	0	0	0	0	0	0	0	0	0	0	0	0	0	0	0
Tfap2d	1	19173246..19236570	0	#N/A	#N/A	#N/A	#N/A	#N/A	0	0	0	0	0	0	0	0	0	0	0	0	0	0	0	0	0	0	0	0	0	0	0	0	0	0	0	0	0	0	0	0
Tfap2b	1	19279138..19308800	0	#N/A	#N/A	#N/A	#N/A	#N/A	0	0	0	0	0	0	0	0	0	0	0	0	0	0	0	0	0	0	0	0	0	0	0	0	0	0	0	0	0	0	0	0
Gm28340	1	19312949..19313993	0	#N/A	#N/A	#N/A	#N/A	#N/A	0	0	0	0	0	0	0	0	0	0	0	0	0	0	0	0	0	0	0	0	0	0	0	0	0	0	0	0	0	0	0	0
SNORD29	1	complement(19584079..19584143)	0	#N/A	#N/A	#N/A	#N/A	#N/A	0	0	0	0	0	0	0	0	0	0	0	0	0	0	0	0	0	0	0	0	0	0	0	0	0	0	0	0	0	0	0	0
Gm38382	1	19684493..19686991	0	#N/A	#N/A	#N/A	#N/A	#N/A	0	0	0	0	0	0	0	0	0	0	0	0	0	0	0	0	0	0	0	0	0	0	0	0	0	0	0	0	0	0	0	0
Pkhd1	1	complement(20128003..20688288)	0	#N/A	#N/A	#N/A	#N/A	#N/A	0	0	0	0	0	0	0	0	0	0	0	0	0	0	0	0	0	0	0	0	0	0	0	0	0	0	0	0	0	0	0	0
Gm37315	1	complement(20132294..20135772)	0	#N/A	#N/A	#N/A	#N/A	#N/A	0	0	0	0	0	0	0	0	0	0	0	0	0	0	0	0	0	0	0	0	0	0	0	0	0	0	0	0	0	0	0	0
4930486I03Rik	1	20426676..20462524	0	#N/A	#N/A	#N/A	#N/A	#N/A	0	0	0	0	0	0	0	0	0	0	0	0	0	0	0	0	0	0	0	0	0	0	0	0	0	0	0	0	0	0	0	0
Gm24162	1	complement(20515035..20515136)	0	#N/A	#N/A	#N/A	#N/A	#N/A	0	0	0	0	0	0	0	0	0	0	0	0	0	0	0	0	0	0	0	0	0	0	0	0	0	0	0	0	0	0	0	0
Gm28653	1	20740106..20754522	0	#N/A	#N/A	#N/A	#N/A	#N/A	0	0	0	0	0	0	0	0	0	0	0	0	0	0	0	0	0	0	0	0	0	0	0	0	0	0	0	0	0	0	0	0
Mir206	1	20749234..20749306	0	#N/A	#N/A	#N/A	#N/A	#N/A	0	0	0	0	0	0	0	0	0	0	0	0	0	0	0	0	0	0	0	0	0	0	0	0	0	0	0	0	0	0	0	0
Mir133b	1	20752993..20753111	0	#N/A	#N/A	#N/A	#N/A	#N/A	0	0	0	0	0	0	0	0	0	0	0	0	0	0	0	0	0	0	0	0	0	0	0	0	0	0	0	0	0	0	0	0
Il17a	1	20801129..20804720	0	#N/A	#N/A	#N/A	#N/A	#N/A	0	0	0	0	0	0	0	0	0	0	0	0	0	0	0	0	0	0	0	0	0	0	0	0	0	0	0	0	0	0	0	0
Il17f	1	complement(20847370..20860841)	0.0953169	5.23261	2.38753	0.281926	#N/A	1	0	0	0	0	0	0	0	0	0	0	0	0	0	0	0	0	1	0.182427	0.577038	0.412358	0	0	0	0	1	0.19884	0.612002	0.432462	0	0	0	0
Mcm3	1	complement(20873192..20890536)	16.8915	1.03664	0.0519203	0.754878	0.983348	1	138	12.8915	40.4276	52.562	141	14.2091	45.0971	57.5376	233	21.7452	64.6484	86.2559	183	18.0321	55.9543	72.7202	143	14.0587	44.4692	58.9672	146	14.132	45.6507	58.6721	217	23.2532	71.5699	93.8442	162	16.1223	50.8207	67.824
Gm28065	1	20906885..20909913	0	#N/A	#N/A	#N/A	#N/A	#N/A	0	0	0	0	0	0	0	0	0	0	0	0	0	0	0	0	0	0	0	0	0	0	0	0	0	0	0	0	0	0	0	0
Gm24723	1	complement(20912759..20912890)	0	#N/A	#N/A	#N/A	#N/A	#N/A	0	0	0	0	0	0	0	0	0	0	0	0	0	0	0	0	0	0	0	0	0	0	0	0	0	0	0	0	0	0	0	0
6720483E21Rik	1	complement(20958874..20960697)	0.0823367	3.13148	1.64685	0.481915	#N/A	1	0	0	0	0	0	0	0	0	0	0	0	0	0	0	0	0	1	0.329347	1.04176	0.412358	0	0	0	0	0	0	0	0	0	0	0	0
Paqr8	1	20960830..21009874	0.961986	1.61233	0.689143	0.0813828	0.68	1	8	0.510933	1.60228	3.04707	10	0.688964	2.18664	4.08068	5	0.319026	0.948464	1.85098	14	0.943129	2.92657	5.56329	18	1.20985	3.82688	7.42244	11	0.727937	2.35145	4.4205	14	1.02565	3.1568	6.05446	13	0.884511	2.78816	5.44266
Gm24171	1	complement(20985634..20985764)	0	#N/A	#N/A	#N/A	#N/A	#N/A	0	0	0	0	0	0	0	0	0	0	0	0	0	0	0	0	0	0	0	0	0	0	0	0	0	0	0	0	0	0	0	0
Efhc1	1	21021850..21061065	0.0793323	-4.77937	-2.25682	0.316523	#N/A	1	1	0.158741	0.497809	0.380884	0	0	0	0	1	0.158588	0.471483	0.370197	0	0	0	0	0	0	0	0	0	0	0	0	0	0	0	0	0	0	0	0
Tram2	1	complement(21066523..21149453)	5.05952	-1.04019	-0.0568447	0.752013	0.983348	1	110	5.78817	18.1516	41.8973	97	5.50608	17.4753	39.5826	73	3.83754	11.409	27.0244	92	5.10629	15.8451	36.5588	87	4.81783	15.2393	35.8751	94	5.12511	16.5556	37.7752	63	3.80265	11.704	27.2451	91	5.10124	16.0802	38.0986
Gm28287	1	21150338..21151972	0	#N/A	#N/A	#N/A	#N/A	#N/A	0	0	0	0	0	0	0	0	0	0	0	0	0	0	0	0	0	0	0	0	0	0	0	0	0	0	0	0	0	0	0	0
Tmem14a	1	21288799..21300391	0.494125	1.06793	0.0948177	0.905054	#N/A	1	1	0.259438	0.813591	0.380884	3	0.839608	2.66476	1.2242	2	0.518376	1.54113	0.740394	1	0.273654	0.849161	0.397378	2	0.546067	1.72727	0.824716	2	0.537638	1.73673	0.803728	3	0.892793	2.74789	1.29738	0	0	0	0
Gm38224	1	21304946..21307045	0	#N/A	#N/A	#N/A	#N/A	#N/A	0	0	0	0	0	0	0	0	0	0	0	0	0	0	0	0	0	0	0	0	0	0	0	0	0	0	0	0	0	0	0	0
Gsta3	1	21310813..21335885	0.863004	1.42386	0.509811	0.288027	0.890975	1	7	0.564802	1.77121	2.66619	9	0.783363	2.48625	3.67261	11	0.886692	2.63614	4.07217	3	0.255322	0.792277	1.19213	9	0.76423	2.41734	3.71122	7	0.585225	1.89045	2.81305	6	0.555324	1.70921	2.59477	18	1.54724	4.8772	7.53599
Gm28836	1	complement(21320583..21341817)	0.147472	3.1315	1.64685	0.481913	#N/A	1	0	0	0	0	0	0	0	0	0	0	0	0	0	0	0	0	0	0	0	0	0	0	0	0	0	0	0	0	1	0.589889	1.85945	0.418666
Khdc1a	1	21419865..21422424	0	#N/A	#N/A	#N/A	#N/A	#N/A	0	0	0	0	0	0	0	0	0	0	0	0	0	0	0	0	0	0	0	0	0	0	0	0	0	0	0	0	0	0	0	0
Khdc1c	1	21438555..21441069	0	#N/A	#N/A	#N/A	#N/A	#N/A	0	0	0	0	0	0	0	0	0	0	0	0	0	0	0	0	0	0	0	0	0	0	0	0	0	0	0	0	0	0	0	0
Khdc1b	1	21453780..21456597	0	#N/A	#N/A	#N/A	#N/A	#N/A	0	0	0	0	0	0	0	0	0	0	0	0	0	0	0	0	0	0	0	0	0	0	0	0	0	0	0	0	0	0	0	0
Kcnq5	1	complement(21468627..22032166)	0.073748	1.06752	0.0942623	0.910786	#N/A	1	2	0.0911692	0.285905	0.761768	0	0	0	0	1	0.0455407	0.135393	0.370197	3	0.144248	0.447607	1.19213	2	0.095947	0.303491	0.824716	2	0.0944659	0.305153	0.803728	2	0.104579	0.32188	0.864923	0	0	0	0
Gm36949	1	complement(21524915..21527241)	0	#N/A	#N/A	#N/A	#N/A	#N/A	0	0	0	0	0	0	0	0	0	0	0	0	0	0	0	0	0	0	0	0	0	0	0	0	0	0	0	0	0	0	0	0
Gm38243	1	complement(21909172..21910738)	0	#N/A	#N/A	#N/A	#N/A	#N/A	0	0	0	0	0	0	0	0	0	0	0	0	0	0	0	0	0	0	0	0	0	0	0	0	0	0	0	0	0	0	0	0
Rims1	1	complement(22356475..22845203)	0	#N/A	#N/A	#N/A	#N/A	#N/A	0	0	0	0	0	0	0	0	0	0	0	0	0	0	0	0	0	0	0	0	0	0	0	0	0	0	0	0	0	0	0	0
Gm29506	1	complement(23087376..23274754)	0	#N/A	#N/A	#N/A	#N/A	#N/A	0	0	0	0	0	0	0	0	0	0	0	0	0	0	0	0	0	0	0	0	0	0	0	0	0	0	0	0	0	0	0	0
Ppp1r14bl	1	complement(23139554..23141334)	0	#N/A	#N/A	#N/A	#N/A	#N/A	0	0	0	0	0	0	0	0	0	0	0	0	0	0	0	0	0	0	0	0	0	0	0	0	0	0	0	0	0	0	0	0
Gm24176	1	23284292..23284412	0	#N/A	#N/A	#N/A	#N/A	#N/A	0	0	0	0	0	0	0	0	0	0	0	0	0	0	0	0	0	0	0	0	0	0	0	0	0	0	0	0	0	0	0	0
Gm6420	1	complement(23294766..23295488)	0	#N/A	#N/A	#N/A	#N/A	#N/A	0	0	0	0	0	0	0	0	0	0	0	0	0	0	0	0	0	0	0	0	0	0	0	0	0	0	0	0	0	0	0	0
Mir30a	1	23311350..23311420	0	#N/A	#N/A	#N/A	#N/A	#N/A	0	0	0	0	0	0	0	0	0	0	0	0	0	0	0	0	0	0	0	0	0	0	0	0	0	0	0	0	0	0	0	0
Gm27028	1	23330618..23331016	0	#N/A	#N/A	#N/A	#N/A	#N/A	0	0	0	0	0	0	0	0	0	0	0	0	0	0	0	0	0	0	0	0	0	0	0	0	0	0	0	0	0	0	0	0
Mir30c-2	1	23330782..23330865	0	#N/A	#N/A	#N/A	#N/A	#N/A	0	0	0	0	0	0	0	0	0	0	0	0	0	0	0	0	0	0	0	0	0	0	0	0	0	0	0	0	0	0	0	0
Gm29107	1	23332810..23333156	0	#N/A	#N/A	#N/A	#N/A	#N/A	0	0	0	0	0	0	0	0	0	0	0	0	0	0	0	0	0	0	0	0	0	0	0	0	0	0	0	0	0	0	0	0
Ogfrl1	1	complement(23405505..23436853)	14.778	-1.26288	-0.336718	0.00144263	0.0648848	1	290	12.5348	39.309	110.456	327	15.2472	48.3919	133.438	375	16.1932	48.1425	138.824	332	15.1366	46.9695	131.929	242	11.0083	34.8204	99.7906	253	11.331	36.6025	101.672	252	12.4945	38.4563	108.98	232	10.683	33.6751	97.1306
Gm28822	1	23613668..23635745	0	#N/A	#N/A	#N/A	#N/A	#N/A	0	0	0	0	0	0	0	0	0	0	0	0	0	0	0	0	0	0	0	0	0	0	0	0	0	0	0	0	0	0	0	0
B3gat2	1	23800834..23888239	0.211268	1.64814	0.720837	0.371651	0.926596	1	2	0.11301	0.354397	0.761768	1	0.0609549	0.19346	0.408068	6	0.338703	1.00696	2.22118	0	0	0	0	0	0	0	0	7	0.409837	1.3239	2.81305	3	0.194448	0.598485	1.29738	4	0.240787	0.759008	1.67467
Smap1	1	complement(23883927..23961398)	19.4403	-1.03399	-0.0482167	0.674495	0.977268	1	202	19.8045	62.1065	76.9386	190	20.095	63.7778	77.533	187	18.3162	54.4541	69.2268	189	19.5453	60.6501	75.1044	198	20.4296	64.6212	81.6469	184	18.692	60.3808	73.9429	150	16.8694	51.9217	64.8692	162	16.9205	53.3368	67.824
Sdhaf4	1	complement(24035020..24044737)	3.54487	1.03356	0.0476178	0.924646	0.99805	1	4	1.60412	5.03049	1.52354	9	3.89351	12.3573	3.67261	9	3.60579	10.72	3.33177	12	5.07606	15.7513	4.76854	8	3.37637	10.6798	3.29886	7	2.90872	9.39602	2.81305	2	0.920034	2.83173	0.864923	16	6.8357	21.5475	6.69866
Gm26524	1	24044586..24044975	0	#N/A	#N/A	#N/A	#N/A	#N/A	0	0	0	0	0	0	0	0	0	0	0	0	0	0	0	0	0	0	0	0	0	0	0	0	0	0	0	0	0	0	0	0
Fam135a	1	complement(24050174..24139422)	0.450246	1.1631	0.217973	0.620025	0.971996	1	8	0.360736	1.13126	3.04707	10	0.486432	1.54384	4.08068	5	0.225243	0.669647	1.85098	11	0.523192	1.62349	4.37116	7	0.332186	1.05074	2.88651	7	0.327058	1.05649	2.81305	10	0.517245	1.59201	4.32462	13	0.624495	1.96853	5.44266
Gm37580	1	24139706..24142505	0	#N/A	#N/A	#N/A	#N/A	#N/A	0	0	0	0	0	0	0	0	0	0	0	0	0	0	0	0	0	0	0	0	0	0	0	0	0	0	0	0	0	0	0	0
Col9a1	1	24216691..24291765	0	#N/A	#N/A	#N/A	#N/A	#N/A	0	0	0	0	0	0	0	0	0	0	0	0	0	0	0	0	0	0	0	0	0	0	0	0	0	0	0	0	0	0	0	0
Col19a1	1	complement(24300971..24626553)	0	#N/A	#N/A	#N/A	#N/A	#N/A	0	0	0	0	0	0	0	0	0	0	0	0	0	0	0	0	0	0	0	0	0	0	0	0	0	0	0	0	0	0	0	0
Gm26418	1	complement(24587922..24588058)	0	#N/A	#N/A	#N/A	#N/A	#N/A	0	0	0	0	0	0	0	0	0	0	0	0	0	0	0	0	0	0	0	0	0	0	0	0	0	0	0	0	0	0	0	0
Lmbrd1	1	24717711..24805382	11.0709	1.11383	0.155524	0.245769	0.870166	1	199	11.7029	36.7002	75.796	161	10.2139	32.4169	65.699	165	9.6941	28.8206	61.0825	151	9.36672	29.0654	60.0041	187	11.5736	36.6084	77.1109	195	11.8824	38.3836	78.3634	136	9.1744	28.2375	58.8148	186	11.6531	36.7329	77.8719
Gm28237	1	complement(25002290..25004239)	0	#N/A	#N/A	#N/A	#N/A	#N/A	0	0	0	0	0	0	0	0	0	0	0	0	0	0	0	0	0	0	0	0	0	0	0	0	0	0	0	0	0	0	0	0
Gm29414	1	complement(25065662..25066313)	0	#N/A	#N/A	#N/A	#N/A	#N/A	0	0	0	0	0	0	0	0	0	0	0	0	0	0	0	0	0	0	0	0	0	0	0	0	0	0	0	0	0	0	0	0
Adgrb3	1	complement(25106557..25868788)	0	#N/A	#N/A	#N/A	#N/A	#N/A	0	0	0	0	0	0	0	0	0	0	0	0	0	0	0	0	0	0	0	0	0	0	0	0	0	0	0	0	0	0	0	0
Gm20172	1	complement(25315485..25317035)	0	#N/A	#N/A	#N/A	#N/A	#N/A	0	0	0	0	0	0	0	0	0	0	0	0	0	0	0	0	0	0	0	0	0	0	0	0	0	0	0	0	0	0	0	0
U6_7	1	complement(25318526..25318632)	0	#N/A	#N/A	#N/A	#N/A	#N/A	0	0	0	0	0	0	0	0	0	0	0	0	0	0	0	0	0	0	0	0	0	0	0	0	0	0	0	0	0	0	0	0
Gm37543	1	complement(25323299..25324329)	0	#N/A	#N/A	#N/A	#N/A	#N/A	0	0	0	0	0	0	0	0	0	0	0	0	0	0	0	0	0	0	0	0	0	0	0	0	0	0	0	0	0	0	0	0
Gm37331	1	complement(25335593..25338967)	0	#N/A	#N/A	#N/A	#N/A	#N/A	0	0	0	0	0	0	0	0	0	0	0	0	0	0	0	0	0	0	0	0	0	0	0	0	0	0	0	0	0	0	0	0
Gm37211	1	complement(25353357..25356789)	0	#N/A	#N/A	#N/A	#N/A	#N/A	0	0	0	0	0	0	0	0	0	0	0	0	0	0	0	0	0	0	0	0	0	0	0	0	0	0	0	0	0	0	0	0
Gm37862	1	complement(25364947..25367479)	0	#N/A	#N/A	#N/A	#N/A	#N/A	0	0	0	0	0	0	0	0	0	0	0	0	0	0	0	0	0	0	0	0	0	0	0	0	0	0	0	0	0	0	0	0
Gm38286	1	complement(25385059..25388163)	0	#N/A	#N/A	#N/A	#N/A	#N/A	0	0	0	0	0	0	0	0	0	0	0	0	0	0	0	0	0	0	0	0	0	0	0	0	0	0	0	0	0	0	0	0
Gm37880	1	complement(25401645..25404901)	0	#N/A	#N/A	#N/A	#N/A	#N/A	0	0	0	0	0	0	0	0	0	0	0	0	0	0	0	0	0	0	0	0	0	0	0	0	0	0	0	0	0	0	0	0
Gm25294	1	25490152..25490255	0	#N/A	#N/A	#N/A	#N/A	#N/A	0	0	0	0	0	0	0	0	0	0	0	0	0	0	0	0	0	0	0	0	0	0	0	0	0	0	0	0	0	0	0	0
Gm37011	1	complement(25647331..25650265)	0	#N/A	#N/A	#N/A	#N/A	#N/A	0	0	0	0	0	0	0	0	0	0	0	0	0	0	0	0	0	0	0	0	0	0	0	0	0	0	0	0	0	0	0	0
Gm37051	1	complement(25659319..25662261)	0	#N/A	#N/A	#N/A	#N/A	#N/A	0	0	0	0	0	0	0	0	0	0	0	0	0	0	0	0	0	0	0	0	0	0	0	0	0	0	0	0	0	0	0	0
Gm38260	1	complement(25711326..25715320)	0	#N/A	#N/A	#N/A	#N/A	#N/A	0	0	0	0	0	0	0	0	0	0	0	0	0	0	0	0	0	0	0	0	0	0	0	0	0	0	0	0	0	0	0	0
Gm37628	1	complement(25725143..25730582)	0	#N/A	#N/A	#N/A	#N/A	#N/A	0	0	0	0	0	0	0	0	0	0	0	0	0	0	0	0	0	0	0	0	0	0	0	0	0	0	0	0	0	0	0	0
8030445P17Rik	1	complement(25761119..25763859)	0	#N/A	#N/A	#N/A	#N/A	#N/A	0	0	0	0	0	0	0	0	0	0	0	0	0	0	0	0	0	0	0	0	0	0	0	0	0	0	0	0	0	0	0	0
Gm38198	1	complement(25774470..25778050)	0	#N/A	#N/A	#N/A	#N/A	#N/A	0	0	0	0	0	0	0	0	0	0	0	0	0	0	0	0	0	0	0	0	0	0	0	0	0	0	0	0	0	0	0	0
Gm37077	1	complement(25794424..25798114)	0	#N/A	#N/A	#N/A	#N/A	#N/A	0	0	0	0	0	0	0	0	0	0	0	0	0	0	0	0	0	0	0	0	0	0	0	0	0	0	0	0	0	0	0	0
Gm37895	1	complement(25814838..25819387)	0	#N/A	#N/A	#N/A	#N/A	#N/A	0	0	0	0	0	0	0	0	0	0	0	0	0	0	0	0	0	0	0	0	0	0	0	0	0	0	0	0	0	0	0	0
Gm36952	1	complement(25836362..25839986)	0	#N/A	#N/A	#N/A	#N/A	#N/A	0	0	0	0	0	0	0	0	0	0	0	0	0	0	0	0	0	0	0	0	0	0	0	0	0	0	0	0	0	0	0	0
Gm37602	1	complement(25843178..25846487)	0	#N/A	#N/A	#N/A	#N/A	#N/A	0	0	0	0	0	0	0	0	0	0	0	0	0	0	0	0	0	0	0	0	0	0	0	0	0	0	0	0	0	0	0	0
2900022M07Rik	1	complement(25848037..25849053)	0	#N/A	#N/A	#N/A	#N/A	#N/A	0	0	0	0	0	0	0	0	0	0	0	0	0	0	0	0	0	0	0	0	0	0	0	0	0	0	0	0	0	0	0	0
2900002M20Rik	1	complement(25863471..25863800)	0	#N/A	#N/A	#N/A	#N/A	#N/A	0	0	0	0	0	0	0	0	0	0	0	0	0	0	0	0	0	0	0	0	0	0	0	0	0	0	0	0	0	0	0	0
Gm9884	1	25869738..25870959	0	#N/A	#N/A	#N/A	#N/A	#N/A	0	0	0	0	0	0	0	0	0	0	0	0	0	0	0	0	0	0	0	0	0	0	0	0	0	0	0	0	0	0	0	0
Gm24064	1	26605914..26606019	0	#N/A	#N/A	#N/A	#N/A	#N/A	0	0	0	0	0	0	0	0	0	0	0	0	0	0	0	0	0	0	0	0	0	0	0	0	0	0	0	0	0	0	0	0
4931408C20Rik	1	complement(26720895..26726541)	0	#N/A	#N/A	#N/A	#N/A	#N/A	0	0	0	0	0	0	0	0	0	0	0	0	0	0	0	0	0	0	0	0	0	0	0	0	0	0	0	0	0	0	0	0
5S_rRNA_1	1	complement(26998184..26998302)	0	#N/A	#N/A	#N/A	#N/A	#N/A	0	0	0	0	0	0	0	0	0	0	0	0	0	0	0	0	0	0	0	0	0	0	0	0	0	0	0	0	0	0	0	0
Gm5524	1	27923127..27941477	0	#N/A	#N/A	#N/A	#N/A	#N/A	0	0	0	0	0	0	0	0	0	0	0	0	0	0	0	0	0	0	0	0	0	0	0	0	0	0	0	0	0	0	0	0
Gm38089	1	28608999..28610512	0	#N/A	#N/A	#N/A	#N/A	#N/A	0	0	0	0	0	0	0	0	0	0	0	0	0	0	0	0	0	0	0	0	0	0	0	0	0	0	0	0	0	0	0	0
Gm597	1	complement(28815198..28819333)	0	#N/A	#N/A	#N/A	#N/A	#N/A	0	0	0	0	0	0	0	0	0	0	0	0	0	0	0	0	0	0	0	0	0	0	0	0	0	0	0	0	0	0	0	0
Y_RNA_1	1	complement(29320045..29320156)	0	#N/A	#N/A	#N/A	#N/A	#N/A	0	0	0	0	0	0	0	0	0	0	0	0	0	0	0	0	0	0	0	0	0	0	0	0	0	0	0	0	0	0	0	0
gene:ENSMUSG00002076857	1	29340561..29340660	0	#N/A	#N/A	#N/A	#N/A	#N/A	0	0	0	0	0	0	0	0	0	0	0	0	0	0	0	0	0	0	0	0	0	0	0	0	0	0	0	0	0	0	0	0
gene:ENSMUSG00002074912	1	complement(29400356..29400451)	0	#N/A	#N/A	#N/A	#N/A	#N/A	0	0	0	0	0	0	0	0	0	0	0	0	0	0	0	0	0	0	0	0	0	0	0	0	0	0	0	0	0	0	0	0
Mir6342	1	29460569..29460693	0	#N/A	#N/A	#N/A	#N/A	#N/A	0	0	0	0	0	0	0	0	0	0	0	0	0	0	0	0	0	0	0	0	0	0	0	0	0	0	0	0	0	0	0	0
gene:ENSMUSG00002075317	1	30025015..30025124	0	#N/A	#N/A	#N/A	#N/A	#N/A	0	0	0	0	0	0	0	0	0	0	0	0	0	0	0	0	0	0	0	0	0	0	0	0	0	0	0	0	0	0	0	0
gene:ENSMUSG00002075289	1	complement(30372372..30372478)	0	#N/A	#N/A	#N/A	#N/A	#N/A	0	0	0	0	0	0	0	0	0	0	0	0	0	0	0	0	0	0	0	0	0	0	0	0	0	0	0	0	0	0	0	0
Gm9898	1	complement(30757641..30759043)	0	#N/A	#N/A	#N/A	#N/A	#N/A	0	0	0	0	0	0	0	0	0	0	0	0	0	0	0	0	0	0	0	0	0	0	0	0	0	0	0	0	0	0	0	0
Phf3	1	complement(30841420..30913002)	8.46948	-1.00364	-0.00523856	0.967008	0.999725	1	340	8.39817	26.3365	129.501	356	9.48589	30.1064	145.272	324	7.99526	23.7699	119.944	307	7.99858	24.82	121.995	366	9.51415	30.0943	150.923	304	7.78047	25.1332	122.167	273	7.73509	23.8075	118.062	294	7.7364	24.3867	123.088
Gm37522	1	complement(30872629..30875512)	0	#N/A	#N/A	#N/A	#N/A	#N/A	0	0	0	0	0	0	0	0	0	0	0	0	0	0	0	0	0	0	0	0	0	0	0	0	0	0	0	0	0	0	0	0
Gm37906	1	complement(30904585..30907619)	0	#N/A	#N/A	#N/A	#N/A	#N/A	0	0	0	0	0	0	0	0	0	0	0	0	0	0	0	0	0	0	0	0	0	0	0	0	0	0	0	0	0	0	0	0
Ptp4a1_1	1	complement(30979383..30988390)	0.270347	1.23004	0.298705	0.671851	0.977268	1	6	0.379535	1.19021	2.28531	2	0.136475	0.433145	0.816136	6	0.379169	1.12727	2.22118	0	0	0	0	2	0.133141	0.421141	0.824716	3	0.196629	0.635171	1.20559	2	0.14512	0.446658	0.864923	9	0.606497	1.9118	3.768
Ptp4a1_2	1	complement(30979383..30988851)	27.8407	1.13925	0.188089	0.0725963	0.656241	1	296	25.0297	78.4926	112.742	240	21.8926	69.483	97.9364	304	25.6814	76.3508	112.54	313	27.9175	86.6294	124.379	300	26.6974	84.4467	123.707	352	30.8413	99.6266	141.456	293	28.4203	87.4736	126.711	282	25.4038	80.0779	118.064
Gm5698	1	complement(31016324..31017049)	0	#N/A	#N/A	#N/A	#N/A	#N/A	0	0	0	0	0	0	0	0	0	0	0	0	0	0	0	0	0	0	0	0	0	0	0	0	0	0	0	0	0	0	0	0
4931428L18Rik	1	complement(31036923..31261765)	0	#N/A	#N/A	#N/A	#N/A	#N/A	0	0	0	0	0	0	0	0	0	0	0	0	0	0	0	0	0	0	0	0	0	0	0	0	0	0	0	0	0	0	0	0
Gm28644	1	31081000..31082756	0	#N/A	#N/A	#N/A	#N/A	#N/A	0	0	0	0	0	0	0	0	0	0	0	0	0	0	0	0	0	0	0	0	0	0	0	0	0	0	0	0	0	0	0	0
5S_rRNA_2	1	complement(31161806..31161943)	0	#N/A	#N/A	#N/A	#N/A	#N/A	0	0	0	0	0	0	0	0	0	0	0	0	0	0	0	0	0	0	0	0	0	0	0	0	0	0	0	0	0	0	0	0
Gm29128	1	31175107..31189186	0	#N/A	#N/A	#N/A	#N/A	#N/A	0	0	0	0	0	0	0	0	0	0	0	0	0	0	0	0	0	0	0	0	0	0	0	0	0	0	0	0	0	0	0	0
Lgsn	1	31215482..31243806	0	#N/A	#N/A	#N/A	#N/A	#N/A	0	0	0	0	0	0	0	0	0	0	0	0	0	0	0	0	0	0	0	0	0	0	0	0	0	0	0	0	0	0	0	0
Dnaaf6	1	31261919..31263369	0	#N/A	#N/A	#N/A	#N/A	#N/A	0	0	0	0	0	0	0	0	0	0	0	0	0	0	0	0	0	0	0	0	0	0	0	0	0	0	0	0	0	0	0	0
Gm26145	1	complement(31298674..31298800)	0	#N/A	#N/A	#N/A	#N/A	#N/A	0	0	0	0	0	0	0	0	0	0	0	0	0	0	0	0	0	0	0	0	0	0	0	0	0	0	0	0	0	0	0	0
Gm23032	1	complement(31695713..31695819)	0	#N/A	#N/A	#N/A	#N/A	#N/A	0	0	0	0	0	0	0	0	0	0	0	0	0	0	0	0	0	0	0	0	0	0	0	0	0	0	0	0	0	0	0	0
Khdrbs2	1	32211795..32697649	0	#N/A	#N/A	#N/A	#N/A	#N/A	0	0	0	0	0	0	0	0	0	0	0	0	0	0	0	0	0	0	0	0	0	0	0	0	0	0	0	0	0	0	0	0
Gm25814	1	complement(32252214..32252320)	0	#N/A	#N/A	#N/A	#N/A	#N/A	0	0	0	0	0	0	0	0	0	0	0	0	0	0	0	0	0	0	0	0	0	0	0	0	0	0	0	0	0	0	0	0
Gm37999	1	32512838..32514646	0	#N/A	#N/A	#N/A	#N/A	#N/A	0	0	0	0	0	0	0	0	0	0	0	0	0	0	0	0	0	0	0	0	0	0	0	0	0	0	0	0	0	0	0	0
Gm37110	1	32524396..32526023	0	#N/A	#N/A	#N/A	#N/A	#N/A	0	0	0	0	0	0	0	0	0	0	0	0	0	0	0	0	0	0	0	0	0	0	0	0	0	0	0	0	0	0	0	0
Gm37911	1	32535525..32537069	0	#N/A	#N/A	#N/A	#N/A	#N/A	0	0	0	0	0	0	0	0	0	0	0	0	0	0	0	0	0	0	0	0	0	0	0	0	0	0	0	0	0	0	0	0
Gm9839	1	complement(32558644..32560080)	0	#N/A	#N/A	#N/A	#N/A	#N/A	0	0	0	0	0	0	0	0	0	0	0	0	0	0	0	0	0	0	0	0	0	0	0	0	0	0	0	0	0	0	0	0
Gm37792	1	32578109..32581521	0	#N/A	#N/A	#N/A	#N/A	#N/A	0	0	0	0	0	0	0	0	0	0	0	0	0	0	0	0	0	0	0	0	0	0	0	0	0	0	0	0	0	0	0	0
Gm5415	1	complement(32582767..32586375)	0	#N/A	#N/A	#N/A	#N/A	#N/A	0	0	0	0	0	0	0	0	0	0	0	0	0	0	0	0	0	0	0	0	0	0	0	0	0	0	0	0	0	0	0	0
Gm24732	1	complement(32607440..32607502)	0	#N/A	#N/A	#N/A	#N/A	#N/A	0	0	0	0	0	0	0	0	0	0	0	0	0	0	0	0	0	0	0	0	0	0	0	0	0	0	0	0	0	0	0	0
Gm37426	1	32749260..32751729	0	#N/A	#N/A	#N/A	#N/A	#N/A	0	0	0	0	0	0	0	0	0	0	0	0	0	0	0	0	0	0	0	0	0	0	0	0	0	0	0	0	0	0	0	0
7SK_4	1	32765720..32766011	0	#N/A	#N/A	#N/A	#N/A	#N/A	0	0	0	0	0	0	0	0	0	0	0	0	0	0	0	0	0	0	0	0	0	0	0	0	0	0	0	0	0	0	0	0
Gm37151	1	complement(33006565..33011571)	0	#N/A	#N/A	#N/A	#N/A	#N/A	0	0	0	0	0	0	0	0	0	0	0	0	0	0	0	0	0	0	0	0	0	0	0	0	0	0	0	0	0	0	0	0
Gm37724	1	33104211..33105431	0.527106	-1.56201	-0.643403	0.462118	#N/A	1	1	0.28706	0.900214	0.380884	3	0.929001	2.94848	1.2242	1	0.286784	0.852608	0.370197	2	0.60558	1.87914	0.794756	1	0.302104	0.955587	0.412358	1	0.29744	0.960819	0.401864	2	0.658566	2.02697	0.864923	0	0	0	0
Gm24901	1	33231074..33231183	0	#N/A	#N/A	#N/A	#N/A	#N/A	0	0	0	0	0	0	0	0	0	0	0	0	0	0	0	0	0	0	0	0	0	0	0	0	0	0	0	0	0	0	0	0
Gm37591	1	complement(33251855..33254556)	0	#N/A	#N/A	#N/A	#N/A	#N/A	0	0	0	0	0	0	0	0	0	0	0	0	0	0	0	0	0	0	0	0	0	0	0	0	0	0	0	0	0	0	0	0
Gm25792	1	33332757..33332856	0	#N/A	#N/A	#N/A	#N/A	#N/A	0	0	0	0	0	0	0	0	0	0	0	0	0	0	0	0	0	0	0	0	0	0	0	0	0	0	0	0	0	0	0	0
Gm23453	1	33461814..33461919	0	#N/A	#N/A	#N/A	#N/A	#N/A	0	0	0	0	0	0	0	0	0	0	0	0	0	0	0	0	0	0	0	0	0	0	0	0	0	0	0	0	0	0	0	0
Prim2	1	complement(33492891..33708876)	2.44064	-1.03008	-0.0427566	0.876526	0.994017	1	25	1.47567	4.62766	9.5221	42	2.67436	8.48791	17.1389	54	3.18437	9.46713	19.9906	39	2.42818	7.53477	15.4977	25	1.553	4.91231	10.3089	25	1.52903	4.93921	10.0466	56	3.79169	11.6703	24.2179	38	2.38956	7.53237	15.9093
Gm37618	1	complement(33652839..33655913)	0	#N/A	#N/A	#N/A	#N/A	#N/A	0	0	0	0	0	0	0	0	0	0	0	0	0	0	0	0	0	0	0	0	0	0	0	0	0	0	0	0	0	0	0	0
1700001G17Rik	1	33708905..33709793	0	#N/A	#N/A	#N/A	#N/A	#N/A	0	0	0	0	0	0	0	0	0	0	0	0	0	0	0	0	0	0	0	0	0	0	0	0	0	0	0	0	0	0	0	0
Gm38173	1	complement(33710996..33713309)	0	#N/A	#N/A	#N/A	#N/A	#N/A	0	0	0	0	0	0	0	0	0	0	0	0	0	0	0	0	0	0	0	0	0	0	0	0	0	0	0	0	0	0	0	0
Rab23	1	33758968..33781645	0.491211	-1.13392	-0.181324	0.692538	0.980552	1	14	0.592275	1.85736	5.33238	8	0.365097	1.15875	3.26455	8	0.338117	1.00522	2.96157	15	0.669354	2.07704	5.96067	16	0.712359	2.25327	6.59773	7	0.306846	0.991204	2.81305	11	0.533808	1.64299	4.75708	3	0.135208	0.426203	1.256
Bag2	1	complement(33784565..33796876)	0.16158	1.30614	0.385312	0.700506	#N/A	1	1	0.11458	0.35932	0.380884	1	0.123604	0.392295	0.408068	1	0.11447	0.340318	0.370197	1	0.120859	0.37503	0.397378	1	0.120585	0.381423	0.412358	0	0	0	0	4	0.525733	1.61813	1.72985	0	0	0	0
Gm37905	1	33787088..33787428	0	#N/A	#N/A	#N/A	#N/A	#N/A	0	0	0	0	0	0	0	0	0	0	0	0	0	0	0	0	0	0	0	0	0	0	0	0	0	0	0	0	0	0	0	0
Zfp451	1	complement(33800626..33853676)	2.60292	-1.04182	-0.0591052	0.735021	0.983348	1	117	2.58908	8.11932	44.5634	109	2.60201	8.2583	44.4794	101	2.23287	6.63832	37.3899	128	2.98772	9.27102	50.8644	100	2.32886	7.36645	41.2358	108	2.47634	7.99933	43.4013	98	2.48762	7.65653	42.3812	102	2.40462	7.57985	42.704
Bend6	1	complement(33891133..33946897)	0.109749	1.91578	0.937932	0.41003	#N/A	1	1	0.102455	0.321298	0.380884	0	0	0	0	1	0.102357	0.304307	0.370197	0	0	0	0	0	0	0	0	2	0.21232	0.685858	0.803728	1	0.117525	0.361727	0.432462	1	0.109149	0.344061	0.418666
Gm37067	1	complement(33928571..33930198)	0	#N/A	#N/A	#N/A	#N/A	#N/A	0	0	0	0	0	0	0	0	0	0	0	0	0	0	0	0	0	0	0	0	0	0	0	0	0	0	0	0	0	0	0	0
Dst	1	33947306..34347742	0.365479	1.51694	0.601165	0.049985	0.561261	1	39	0.328444	1.02999	14.8545	30	0.272546	0.865011	12.242	19	0.159857	0.475255	7.03374	26	0.230961	0.716683	10.3318	27	0.2393	0.756934	11.1337	32	0.279237	0.902019	12.8596	28	0.27049	0.83253	12.1089	75	0.67289	2.12108	31.4
Gm37354	1	33961536..33963919	0	#N/A	#N/A	#N/A	#N/A	#N/A	0	0	0	0	0	0	0	0	0	0	0	0	0	0	0	0	0	0	0	0	0	0	0	0	0	0	0	0	0	0	0	0
Gm23792	1	complement(34020491..34020583)	0	#N/A	#N/A	#N/A	#N/A	#N/A	0	0	0	0	0	0	0	0	0	0	0	0	0	0	0	0	0	0	0	0	0	0	0	0	0	0	0	0	0	0	0	0
Gm38157	1	34071181..34072878	0	#N/A	#N/A	#N/A	#N/A	#N/A	0	0	0	0	0	0	0	0	0	0	0	0	0	0	0	0	0	0	0	0	0	0	0	0	0	0	0	0	0	0	0	0
Mir6896	1	34156440..34156512	0	#N/A	#N/A	#N/A	#N/A	#N/A	0	0	0	0	0	0	0	0	0	0	0	0	0	0	0	0	0	0	0	0	0	0	0	0	0	0	0	0	0	0	0	0
Gm26788	1	complement(34204937..34217527)	0	#N/A	#N/A	#N/A	#N/A	#N/A	0	0	0	0	0	0	0	0	0	0	0	0	0	0	0	0	0	0	0	0	0	0	0	0	0	0	0	0	0	0	0	0
A930005N03Rik	1	complement(34308963..34310209)	0	#N/A	#N/A	#N/A	#N/A	#N/A	0	0	0	0	0	0	0	0	0	0	0	0	0	0	0	0	0	0	0	0	0	0	0	0	0	0	0	0	0	0	0	0
Gm37958	1	complement(34368514..34369388)	0	#N/A	#N/A	#N/A	#N/A	#N/A	0	0	0	0	0	0	0	0	0	0	0	0	0	0	0	0	0	0	0	0	0	0	0	0	0	0	0	0	0	0	0	0
Gm37385	1	34389856..34390242	0	#N/A	#N/A	#N/A	#N/A	#N/A	0	0	0	0	0	0	0	0	0	0	0	0	0	0	0	0	0	0	0	0	0	0	0	0	0	0	0	0	0	0	0	0
Gm37233	1	complement(34466083..34472345)	1.26292	1.30796	0.387322	0.234961	0.865314	1	13	0.727527	2.28151	4.95149	14	0.845193	2.68249	5.71296	20	1.11819	3.32439	7.40394	21	1.23964	3.84665	8.34494	15	0.883447	2.79444	6.18537	17	0.985783	3.18437	6.83168	31	1.99005	6.1251	13.4063	20	1.1924	3.75868	8.37333
Mir5103	1	complement(34472202..34472280)	0	#N/A	#N/A	#N/A	#N/A	#N/A	0	0	0	0	0	0	0	0	0	0	0	0	0	0	0	0	0	0	0	0	0	0	0	0	0	0	0	0	0	0	0	0
Ccdc115	1	complement(34475751..34478753)	19.3444	1.11312	0.154614	0.215545	0.84615	1	140	19.2961	60.5122	53.3238	117	17.396	55.2117	47.744	129	17.7629	52.809	47.7554	117	17.0097	52.7819	46.4932	136	19.7271	62.3991	56.0807	145	20.7079	66.8927	58.2703	125	19.7628	60.8271	54.0577	117	17.1796	54.1537	48.984
Gm28306	1	complement(34478592..34483811)	0	#N/A	#N/A	#N/A	#N/A	#N/A	0	0	0	0	0	0	0	0	0	0	0	0	0	0	0	0	0	0	0	0	0	0	0	0	0	0	0	0	0	0	0	0
Imp4	1	34478932..34488437	5.34114	1.07885	0.10949	0.47386	0.94358	1	136	5.57325	17.4776	51.8002	116	5.12802	16.2754	47.3359	111	4.54438	13.5104	41.0918	120	5.18704	16.0956	47.6854	122	5.26154	16.6428	50.3077	148	6.28432	20.3002	59.4758	103	4.84177	14.9023	44.5435	114	4.97692	15.6883	47.728
Ptpn18	1	34498843..34514814	7.82476	-1.28438	-0.361072	0.0192384	0.363924	1	145	7.82848	24.55	55.2282	133	7.74611	24.5847	54.2731	168	9.06151	26.9399	62.1931	117	6.66292	20.6753	46.4932	113	6.42054	20.3089	46.5965	101	5.65012	18.2516	40.5882	107	6.62659	20.3957	46.2734	88	5.06149	15.9548	36.8426
Gm28417	1	complement(34507915..34512229)	0.75142	1.81321	0.858546	0.160055	0.798425	1	4	0.581984	1.82509	1.52354	2	0.313909	0.996288	0.816136	4	0.581424	1.72857	1.48079	1	0.153469	0.476221	0.397378	3	0.459363	1.45302	1.23707	4	0.603029	1.94796	1.60746	7	1.16828	3.5958	3.02723	5	0.77501	2.44299	2.09333
4930568A12Rik	1	complement(34516248..34525014)	0.687402	-2.17103	-1.11838	0.231108	#N/A	1	1	0.270031	0.846811	0.380884	1	0.291297	0.924522	0.408068	6	1.61863	4.81217	2.22118	2	0.569655	1.76767	0.794756	2	0.568364	1.7978	0.824716	0	0	0	0	2	0.619499	1.90673	0.864923	0	0	0	0
Prss39	1	34537491..34542144	0.07003	1.05707	0.0800776	0.961684	#N/A	1	0	0	0	0	0	0	0	0	0	0	0	0	1	0.277349	0.860628	0.397378	0	0	0	0	0	0	0	0	0	0	0	0	1	0.28012	0.882995	0.418666
Cfc1	1	34574729..34583394	0	#N/A	#N/A	#N/A	#N/A	#N/A	0	0	0	0	0	0	0	0	0	0	0	0	0	0	0	0	0	0	0	0	0	0	0	0	0	0	0	0	0	0	0	0
Prss40	1	complement(34583049..34600024)	0	#N/A	#N/A	#N/A	#N/A	#N/A	0	0	0	0	0	0	0	0	0	0	0	0	0	0	0	0	0	0	0	0	0	0	0	0	0	0	0	0	0	0	0	0
1700101I19Rik	1	complement(34618283..34618792)	0	#N/A	#N/A	#N/A	#N/A	#N/A	0	0	0	0	0	0	0	0	0	0	0	0	0	0	0	0	0	0	0	0	0	0	0	0	0	0	0	0	0	0	0	0
Amer3	1	34618738..34630025	0	#N/A	#N/A	#N/A	#N/A	#N/A	0	0	0	0	0	0	0	0	0	0	0	0	0	0	0	0	0	0	0	0	0	0	0	0	0	0	0	0	0	0	0	0
Arhgef4	1	34717269..34852390	0.564668	-1.4317	-0.51773	0.257725	0.87439	1	20	0.710882	2.22931	7.61768	15	0.57515	1.82542	6.12102	20	0.710197	2.11142	7.40394	7	0.262442	0.814371	2.78165	5	0.187034	0.591609	2.06179	14	0.515611	1.66558	5.62609	17	0.693127	2.13335	7.35185	4	0.151465	0.477449	1.67467
SMIM39	1	34840875..34841045	0	#N/A	#N/A	#N/A	#N/A	#N/A	0	0	0	0	0	0	0	0	0	0	0	0	0	0	0	0	0	0	0	0	0	0	0	0	0	0	0	0	0	0	0	0
Gm38336	1	complement(34848441..34850989)	0.496522	-1.42795	-0.513944	0.446346	0.940636	1	3	0.412515	1.29364	1.14265	5	0.74167	2.35392	2.04034	5	0.686863	2.04204	1.85098	1	0.14504	0.450065	0.397378	1	0.144711	0.457737	0.412358	3	0.427431	1.38073	1.20559	2	0.315461	0.970943	0.864923	3	0.439466	1.38529	1.256
Fam168b	1	complement(34852300..34882146)	41.7197	1.05625	0.0789455	0.525221	0.949585	1	569	38.2132	119.836	216.723	631	45.7143	145.089	257.491	594	39.8537	118.485	219.897	550	38.9612	120.898	218.558	622	43.9617	139.056	256.487	645	44.8836	144.987	259.202	517	39.828	122.585	223.583	534	38.2057	120.432	223.568
Gm37127	1	34862606..34865641	0	#N/A	#N/A	#N/A	#N/A	#N/A	0	0	0	0	0	0	0	0	0	0	0	0	0	0	0	0	0	0	0	0	0	0	0	0	0	0	0	0	0	0	0	0
Plekhb2	1	34889057..34918661	7.71109	1.00077	0.00110493	0.993669	0.999833	1	166	7.28472	22.8447	63.2268	186	8.80521	27.9461	75.9007	175	7.67228	22.8097	64.7844	153	7.08214	21.9762	60.7988	154	7.11227	22.4969	63.5031	187	8.50301	27.4673	75.1485	138	6.94673	21.3811	59.6797	157	7.3399	23.1368	65.7306
Gm25096	1	complement(35218037..35218165)	0	#N/A	#N/A	#N/A	#N/A	#N/A	0	0	0	0	0	0	0	0	0	0	0	0	0	0	0	0	0	0	0	0	0	0	0	0	0	0	0	0	0	0	0	0
Gm37068	1	complement(35664687..35690378)	0	#N/A	#N/A	#N/A	#N/A	#N/A	0	0	0	0	0	0	0	0	0	0	0	0	0	0	0	0	0	0	0	0	0	0	0	0	0	0	0	0	0	0	0	0
Gm25634	1	35800683..35800787	0	#N/A	#N/A	#N/A	#N/A	#N/A	0	0	0	0	0	0	0	0	0	0	0	0	0	0	0	0	0	0	0	0	0	0	0	0	0	0	0	0	0	0	0	0
Gm28415	1	35846055..35849543	0	#N/A	#N/A	#N/A	#N/A	#N/A	0	0	0	0	0	0	0	0	0	0	0	0	0	0	0	0	0	0	0	0	0	0	0	0	0	0	0	0	0	0	0	0
1110002O04Rik	1	35918926..35920200	0	#N/A	#N/A	#N/A	#N/A	#N/A	0	0	0	0	0	0	0	0	0	0	0	0	0	0	0	0	0	0	0	0	0	0	0	0	0	0	0	0	0	0	0	0
Gm37146	1	complement(36021041..36025454)	0	#N/A	#N/A	#N/A	#N/A	#N/A	0	0	0	0	0	0	0	0	0	0	0	0	0	0	0	0	0	0	0	0	0	0	0	0	0	0	0	0	0	0	0	0
Gm33222	1	complement(36042066..36050125)	0	#N/A	#N/A	#N/A	#N/A	#N/A	0	0	0	0	0	0	0	0	0	0	0	0	0	0	0	0	0	0	0	0	0	0	0	0	0	0	0	0	0	0	0	0
4930535G08Rik	1	36050153..36050975	0	#N/A	#N/A	#N/A	#N/A	#N/A	0	0	0	0	0	0	0	0	0	0	0	0	0	0	0	0	0	0	0	0	0	0	0	0	0	0	0	0	0	0	0	0
Gm38049	1	complement(36068728..36070099)	0	#N/A	#N/A	#N/A	#N/A	#N/A	0	0	0	0	0	0	0	0	0	0	0	0	0	0	0	0	0	0	0	0	0	0	0	0	0	0	0	0	0	0	0	0
Hs6st1	1	36107481..36145527	3.49861	1.00619	0.00889777	0.963722	0.999725	1	62	3.92115	12.2966	23.6148	47	3.20658	10.1771	19.1792	58	3.66464	10.895	21.4714	48	3.20208	9.9362	19.0741	37	2.46267	7.78971	15.2572	55	3.60422	11.6427	22.1025	55	3.99008	12.2809	23.7854	55	3.7057	11.6811	23.0267
Gm37335	1	complement(36144465..36145527)	1.10575	3.94539	1.98017	0.173042	#N/A	1	1	0.784117	2.45897	0.380884	0	0	0	0	0	0	0	0	0	0	0	0	1	0.825209	2.61023	0.412358	0	0	0	0	4	3.5978	11.0735	1.72985	0	0	0	0
Gm33280	1	36171123..36177827	0.188191	-2.54469	-1.34749	0.143381	#N/A	1	3	0.242281	0.759789	1.14265	2	0.174241	0.553009	0.816136	1	0.0806827	0.23987	0.370197	3	0.255557	0.793007	1.19213	1	0.0849927	0.268841	0.412358	0	0	0	0	0	0	0	0	2	0.172074	0.542411	0.837333
Uggt1	1	complement(36179108..36283801)	11.1795	-1.0132	-0.0189169	0.864681	0.992464	1	376	10.2535	32.1547	143.212	371	10.9139	34.6387	151.393	402	10.952	32.5601	148.819	438	12.5987	39.0944	174.052	347	9.95856	31.5	143.088	357	10.0874	32.5853	143.465	370	11.574	35.623	160.011	389	11.3011	35.6232	162.861
Mir6897	1	complement(36183333..36183394)	0	#N/A	#N/A	#N/A	#N/A	#N/A	0	0	0	0	0	0	0	0	0	0	0	0	0	0	0	0	0	0	0	0	0	0	0	0	0	0	0	0	0	0	0	0
Neurl3	1	complement(36303678..36313760)	17.9872	-1.21875	-0.2854	0.0370438	0.505036	1	143	15.5802	48.8592	54.4664	137	16.102	51.1048	55.9053	182	19.8103	58.8959	67.3758	178	20.4562	63.4767	70.7333	115	13.1862	41.7093	47.4212	116	13.0955	42.3023	46.6162	118	14.7474	45.3905	51.0305	141	16.366	51.5889	59.032
Arid5a	1	36346814..36363110	3.06091	-1.23436	-0.303768	0.0716961	0.652714	1	125	3.49382	10.9566	47.6105	75	2.26138	7.17721	30.6051	112	3.12745	9.29791	41.462	114	3.36097	10.4292	45.3011	80	2.35323	7.44352	32.9886	73	2.11417	6.8294	29.3361	98	3.14205	9.6708	42.3812	70	2.08437	6.57035	29.3066
4930403P22Rik	1	36371789..36372501	0	#N/A	#N/A	#N/A	#N/A	#N/A	0	0	0	0	0	0	0	0	0	0	0	0	0	0	0	0	0	0	0	0	0	0	0	0	0	0	0	0	0	0	0	0
Kansl3	1	complement(36374811..36408262)	8.38213	-1.00142	-0.00204152	0.988809	0.999833	1	155	8.05807	25.2699	59.037	162	9.08525	28.8349	66.1071	174	9.03713	26.8674	64.4142	134	7.34807	22.8014	53.2487	146	7.98795	25.2668	60.2043	171	9.21133	29.7553	68.7187	137	8.1699	25.1458	59.2472	129	7.14455	22.5211	54.008
Mir6898	1	complement(36387763..36387839)	0	#N/A	#N/A	#N/A	#N/A	#N/A	0	0	0	0	0	0	0	0	0	0	0	0	0	0	0	0	0	0	0	0	0	0	0	0	0	0	0	0	0	0	0	0
Fer1l5	1	36411372..36461191	0.211933	-1.15975	-0.213814	0.719298	0.983348	1	5	0.275724	0.864664	1.90442	2	0.118975	0.377605	0.816136	4	0.220367	0.65515	1.48079	4	0.232666	0.721974	1.58951	3	0.174104	0.55071	1.23707	4	0.228555	0.738301	1.60746	2	0.126512	0.389386	0.864923	3	0.176243	0.555553	1.256
Lman2l	1	complement(36458952..36484352)	4.84815	-1.13563	-0.183497	0.239477	0.867531	1	84	4.00082	12.5465	31.9943	101	5.18935	16.47	41.2149	112	5.32929	15.844	41.462	97	4.87315	15.1216	38.5457	77	3.85961	12.2084	31.7516	83	4.09613	13.2317	33.3547	71	3.87904	11.9391	30.7048	93	4.71887	14.8748	38.936
Cnnm4	1	36510701..36547845	6.5707	-1.13462	-0.182208	0.342201	0.910864	1	95	6.89532	21.6236	36.184	90	7.04686	22.3654	36.7261	91	6.59864	19.6177	33.6879	75	5.74197	17.8176	29.8033	61	4.65955	14.7387	25.1538	76	5.71572	18.4635	30.5417	56	4.66247	14.3504	24.2179	96	7.42315	23.3993	40.192
Gm37909	1	36513033..36515191	0	#N/A	#N/A	#N/A	#N/A	#N/A	0	0	0	0	0	0	0	0	0	0	0	0	0	0	0	0	0	0	0	0	0	0	0	0	0	0	0	0	0	0	0	0
gene:ENSMUSG00002075980	1	36545643..36545783	0	#N/A	#N/A	#N/A	#N/A	#N/A	0	0	0	0	0	0	0	0	0	0	0	0	0	0	0	0	0	0	0	0	0	0	0	0	0	0	0	0	0	0	0	0
Cnnm3	1	36550948..36567318	4.23842	-1.40876	-0.494422	0.00901883	0.228785	1	95	5.18653	16.2648	36.184	69	4.06373	12.8975	28.1567	80	4.3634	12.9724	29.6157	58	3.34003	10.3643	23.0479	58	3.33246	10.5409	23.9168	53	2.99817	9.68497	21.2988	37	2.31714	7.13182	16.0011	52	3.02442	9.53359	21.7707
Gm38033	1	complement(36566615..36567318)	0	#N/A	#N/A	#N/A	#N/A	#N/A	0	0	0	0	0	0	0	0	0	0	0	0	0	0	0	0	0	0	0	0	0	0	0	0	0	0	0	0	0	0	0	0
Ankrd23	1	complement(36569269..36575964)	1.24582	-1.14767	-0.198713	0.684226	0.979477	1	2	0.259919	0.815099	0.761768	11	1.54213	4.89445	4.48875	15	1.94751	5.78995	5.55295	9	1.23373	3.82831	3.5764	11	1.50447	4.7588	4.53594	5	0.673293	2.17494	2.00932	8	1.1926	3.67065	3.45969	6	0.830701	2.61854	2.512
Gm42417	1	complement(36569274..36578510)	0.347799	-18.1532	-4.18215	0.0594002	#N/A	1	6	0.903739	2.83411	2.28531	3	0.487456	1.54709	1.2242	0	0	0	0	0	0	0	0	0	0	0	0	0	0	0	0	0	0	0	0	0	0	0	0
Ankrd39	1	complement(36576588..36586526)	1.23892	-1.45206	-0.538106	0.15275	0.790782	1	16	1.20499	3.77881	6.09415	12	0.974912	3.09419	4.89682	20	1.50478	4.47372	7.40394	16	1.27101	3.94402	6.35805	7	0.554808	1.75492	2.88651	12	0.936418	3.02491	4.82237	11	0.95028	2.92483	4.75708	11	0.882552	2.78198	4.60533
Sema4c	1	complement(36587720..36597430)	0.604963	-1.50976	-0.594323	0.240067	0.867775	1	7	0.534183	1.67519	2.66619	5	0.411608	1.30637	2.04034	13	0.991099	2.94654	4.81256	6	0.482961	1.49865	2.38427	4	0.321244	1.01613	1.64943	4	0.316285	1.02169	1.60746	8	0.700291	2.1554	3.45969	3	0.243893	0.768799	1.256
D430040D24Rik	1	36596782..36604694	0.0325855	1.05709	0.080098	0.961675	#N/A	1	0	0	0	0	0	0	0	0	1	0.123732	0.367856	0.370197	0	0	0	0	1	0.130342	0.412287	0.412358	0	0	0	0	0	0	0	0	0	0	0	0
Fam178b	1	complement(36601773..36722264)	0	#N/A	#N/A	#N/A	#N/A	#N/A	0	0	0	0	0	0	0	0	0	0	0	0	0	0	0	0	0	0	0	0	0	0	0	0	0	0	0	0	0	0	0	0
gene:ENSMUSG00002075377	1	36703046..36703120	0	#N/A	#N/A	#N/A	#N/A	#N/A	0	0	0	0	0	0	0	0	0	0	0	0	0	0	0	0	0	0	0	0	0	0	0	0	0	0	0	0	0	0	0	0
Cox5b	1	36730530..36732762	86.7953	1.02521	0.0359146	0.723029	0.983348	1	373	82.3797	258.341	142.07	377	89.8204	285.073	153.842	376	82.9623	246.647	139.194	395	92.0189	285.539	156.964	348	80.8861	255.852	143.501	374	85.5874	276.473	150.297	351	88.9232	273.693	151.794	384	90.3501	284.802	160.768
Actr1b	1	complement(36737195..36753503)	9.92094	-1.11468	-0.156631	0.427382	0.937599	1	147	12.0551	37.8046	55.99	123	10.8813	34.5352	50.1924	102	8.35671	24.8445	37.7601	97	8.39062	26.0365	38.5457	123	10.6155	33.5781	50.72	103	8.75221	28.2722	41.392	73	6.8671	21.136	31.5697	95	8.29972	26.1624	39.7733
4933424G06Rik	1	36749230..36797034	0.107197	-4.77954	-2.25687	0.316511	#N/A	1	0	0	0	0	1	0.216802	0.68809	0.408068	0	0	0	0	1	0.211988	0.657808	0.397378	0	0	0	0	0	0	0	0	0	0	0	0	0	0	0	0
Gm33533	1	complement(36778129..36783873)	0	#N/A	#N/A	#N/A	#N/A	#N/A	0	0	0	0	0	0	0	0	0	0	0	0	0	0	0	0	0	0	0	0	0	0	0	0	0	0	0	0	0	0	0	0
Zap70	1	36800879..36821899	0.125961	1.3699	0.45407	0.659163	#N/A	1	2	0.234292	0.734733	0.761768	0	0	0	0	0	0	0	0	1	0.123565	0.383428	0.397378	1	0.123285	0.389964	0.412358	1	0.121382	0.392099	0.401864	1	0.134377	0.413592	0.432462	1	0.124799	0.393393	0.418666
Tmem131	1	complement(36831272..36982747)	11.1208	1.02145	0.0306152	0.771883	0.984018	1	300	11.1707	35.0312	114.265	263	10.5642	33.5289	107.322	318	11.8296	35.1693	117.723	278	10.9188	33.8815	110.471	270	10.5805	33.4674	111.337	266	10.2629	33.1521	106.896	292	12.4721	38.3874	126.279	277	10.9882	34.637	115.971
Gm37506	1	complement(36910984..36911126)	0	#N/A	#N/A	#N/A	#N/A	#N/A	0	0	0	0	0	0	0	0	0	0	0	0	0	0	0	0	0	0	0	0	0	0	0	0	0	0	0	0	0	0	0	0
Gm38115	1	complement(36952682..36955620)	0	#N/A	#N/A	#N/A	#N/A	#N/A	0	0	0	0	0	0	0	0	0	0	0	0	0	0	0	0	0	0	0	0	0	0	0	0	0	0	0	0	0	0	0	0
F830112A20Rik	1	complement(36961878..36965429)	0	#N/A	#N/A	#N/A	#N/A	#N/A	0	0	0	0	0	0	0	0	0	0	0	0	0	0	0	0	0	0	0	0	0	0	0	0	0	0	0	0	0	0	0	0
5S_rRNA_3	1	37044520..37044638	0	#N/A	#N/A	#N/A	#N/A	#N/A	0	0	0	0	0	0	0	0	0	0	0	0	0	0	0	0	0	0	0	0	0	0	0	0	0	0	0	0	0	0	0	0
Vwa3b	1	37065677..37226694	0.0158494	-2.875	-1.52356	0.520659	#N/A	1	0	0	0	0	1	0.0633976	0.201212	0.408068	0	0	0	0	0	0	0	0	0	0	0	0	0	0	0	0	0	0	0	0	0	0	0	0
Gm37020	1	complement(37171354..37172345)	0	#N/A	#N/A	#N/A	#N/A	#N/A	0	0	0	0	0	0	0	0	0	0	0	0	0	0	0	0	0	0	0	0	0	0	0	0	0	0	0	0	0	0	0	0
Cnga3	1	37253515..37302465	0	#N/A	#N/A	#N/A	#N/A	#N/A	0	0	0	0	0	0	0	0	0	0	0	0	0	0	0	0	0	0	0	0	0	0	0	0	0	0	0	0	0	0	0	0
1700074A21Rik	1	complement(37338433..37338778)	0	#N/A	#N/A	#N/A	#N/A	#N/A	0	0	0	0	0	0	0	0	0	0	0	0	0	0	0	0	0	0	0	0	0	0	0	0	0	0	0	0	0	0	0	0
Inpp4a	1	37338946..37449817	3.97942	-1.0407	-0.0575577	0.774584	0.984443	1	134	4.52171	14.18	51.0385	97	3.53095	11.2066	39.5826	133	4.48365	13.3299	49.2362	95	3.38135	10.4925	37.7509	115	4.08394	12.918	47.4212	137	4.79011	15.4735	55.0553	83	3.21272	9.8883	35.8943	77	2.76806	8.72547	32.2373
4930439A04Rik	1	complement(37368748..37373253)	0	#N/A	#N/A	#N/A	#N/A	#N/A	0	0	0	0	0	0	0	0	0	0	0	0	0	0	0	0	0	0	0	0	0	0	0	0	0	0	0	0	0	0	0	0
Gm37135	1	complement(37370052..37370585)	0	#N/A	#N/A	#N/A	#N/A	#N/A	0	0	0	0	0	0	0	0	0	0	0	0	0	0	0	0	0	0	0	0	0	0	0	0	0	0	0	0	0	0	0	0
Coa5	1	complement(37456165..37469184)	23.2396	1.04914	0.0692037	0.502757	0.947416	1	342	22.9638	72.014	130.262	329	23.8306	75.634	134.254	308	20.6609	61.425	114.021	338	23.9388	74.2834	134.314	349	24.6619	78.0083	143.913	344	23.9333	77.3117	138.241	276	21.2581	65.4293	119.359	323	23.105	72.8317	135.229
Unc50	1	37469220..37478205	20.1276	-1.06378	-0.0891973	0.605167	0.970043	1	91	20.1998	63.3462	34.6605	73	17.4804	55.4795	29.789	96	21.2892	63.2927	35.5389	92	21.5408	66.8423	36.5588	81	18.9223	59.8534	33.401	87	20.0102	64.639	34.9622	72	18.3331	56.4266	31.1372	69	16.317	51.4346	28.888
Mgat4a	1	complement(37478421..37580097)	1.43265	-1.13367	-0.180996	0.372106	0.926596	1	50	1.36053	4.2666	19.0442	42	1.23285	3.91284	17.1389	51	1.38641	4.12179	18.88	61	1.7508	5.43282	24.2401	39	1.11683	3.53265	16.082	41	1.15598	3.73415	16.4764	38	1.18609	3.65063	16.4335	50	1.44942	4.56887	20.9333
4930594C11Rik	1	complement(37524932..37527686)	0	#N/A	#N/A	#N/A	#N/A	#N/A	0	0	0	0	0	0	0	0	0	0	0	0	0	0	0	0	0	0	0	0	0	0	0	0	0	0	0	0	0	0	0	0
Cracdl	1	complement(37650758..37759166)	0.0527442	-1.31623	-0.396407	0.740453	#N/A	1	2	0.138128	0.433167	0.761768	0	0	0	0	0	0	0	0	1	0.0728486	0.226053	0.397378	1	0.0726834	0.229906	0.412358	1	0.0715614	0.231165	0.401864	0	0	0	0	0	0	0	0
4930556I23Rik	1	37653340..37654453	0	#N/A	#N/A	#N/A	#N/A	#N/A	0	0	0	0	0	0	0	0	0	0	0	0	0	0	0	0	0	0	0	0	0	0	0	0	0	0	0	0	0	0	0	0
4930470B04Rik	1	37699803..37701728	0	#N/A	#N/A	#N/A	#N/A	#N/A	0	0	0	0	0	0	0	0	0	0	0	0	0	0	0	0	0	0	0	0	0	0	0	0	0	0	0	0	0	0	0	0
Gm19863	1	complement(37733528..37735745)	0	#N/A	#N/A	#N/A	#N/A	#N/A	0	0	0	0	0	0	0	0	0	0	0	0	0	0	0	0	0	0	0	0	0	0	0	0	0	0	0	0	0	0	0	0
Tsga10	1	complement(37793857..37905510)	1.96768	1.10615	0.145548	0.480717	0.944386	1	71	2.33404	7.31949	27.0428	47	1.66675	5.28994	19.1792	60	1.97053	5.85838	22.2118	39	1.35233	4.19635	15.4977	72	2.49095	7.87916	29.6898	56	1.9075	6.16179	22.5044	41	1.54607	4.7586	17.7309	55	1.92619	6.07173	23.0267
Gm26805	1	37904380..37910469	0	#N/A	#N/A	#N/A	#N/A	#N/A	0	0	0	0	0	0	0	0	0	0	0	0	0	0	0	0	0	0	0	0	0	0	0	0	0	0	0	0	0	0	0	0
Lipt1	1	37910819..37915309	0.366257	1.6499	0.722378	0.385666	#N/A	1	3	0.512677	1.60774	1.14265	2	0.368701	1.17019	0.816136	0	0	0	0	0	0	0	0	2	0.359696	1.13776	0.824716	3	0.531215	1.71598	1.20559	2	0.392057	1.2067	0.864923	1	0.182057	0.573882	0.418666
Mitd1	1	complement(37913882..37929492)	5.29238	-1.34939	-0.432311	0.0440479	0.542515	1	41	5.18791	16.2692	15.6163	40	5.45998	17.3289	16.3227	41	5.18291	15.4088	15.1781	40	5.33872	16.5663	15.8951	34	4.52763	14.3214	14.0202	27	3.53996	11.4351	10.8503	23	3.33836	10.275	9.94662	28	3.77444	11.8978	11.7227
Mrpl30	1	37929558..37937616	12.0839	-1.15668	-0.209989	0.177852	0.819769	1	105	11.4081	35.7756	39.9928	106	12.4237	39.4306	43.2552	117	12.6996	37.756	43.313	103	11.804	36.6284	40.9299	76	8.69002	27.4875	31.3392	110	12.3835	40.0024	44.205	83	10.3442	31.8381	35.8943	79	9.14401	28.8238	33.0746
Lyg2	1	complement(37945004..37955574)	0	#N/A	#N/A	#N/A	#N/A	#N/A	0	0	0	0	0	0	0	0	0	0	0	0	0	0	0	0	0	0	0	0	0	0	0	0	0	0	0	0	0	0	0	0
Gm15457	1	37972677..37993217	0	#N/A	#N/A	#N/A	#N/A	#N/A	0	0	0	0	0	0	0	0	0	0	0	0	0	0	0	0	0	0	0	0	0	0	0	0	0	0	0	0	0	0	0	0
Lyg1	1	complement(37985817..37996840)	0	#N/A	#N/A	#N/A	#N/A	#N/A	0	0	0	0	0	0	0	0	0	0	0	0	0	0	0	0	0	0	0	0	0	0	0	0	0	0	0	0	0	0	0	0
7SK_5	1	38013048..38013284	0	#N/A	#N/A	#N/A	#N/A	#N/A	0	0	0	0	0	0	0	0	0	0	0	0	0	0	0	0	0	0	0	0	0	0	0	0	0	0	0	0	0	0	0	0
Txndc9	1	complement(38024270..38036974)	9.03868	1.07458	0.103779	0.348383	0.915832	1	220	8.47177	26.5673	83.7945	195	8.10043	25.7093	79.5733	227	8.73291	25.9629	84.0347	228	9.26094	28.7371	90.6022	216	8.75363	27.6887	89.0693	209	8.3392	26.9381	83.9895	217	9.58535	29.5024	93.8442	231	9.47653	29.8719	96.7119
Eif5b	1	38037091..38094660	25.4914	1.03721	0.0527031	0.704306	0.98248	1	718	25.8032	80.9185	273.475	771	29.89	94.8654	314.621	564	20.2493	60.2013	208.791	666	25.246	78.3396	264.654	737	27.8741	88.1688	303.908	755	28.1141	90.8168	303.407	533	21.9722	67.6274	230.502	627	24.0051	75.6689	262.504
Rev1	1	complement(38091867..38168882)	3.42596	-1.00699	-0.0100506	0.953821	0.99965	1	60	3.40953	10.6922	22.8531	52	3.18764	10.117	21.2195	65	3.69011	10.9707	24.0628	57	3.41655	10.6017	22.6505	61	3.64802	11.5391	25.1538	54	3.17954	10.2709	21.7006	53	3.45475	10.6332	22.9205	49	2.96637	9.35061	20.5147
Gm37062	1	complement(38115376..38116386)	0.12952	3.13146	1.64684	0.481918	#N/A	1	0	0	0	0	0	0	0	0	0	0	0	0	0	0	0	0	0	0	0	0	1	0.51808	1.67355	0.401864	0	0	0	0	0	0	0	0
Gm5099	1	38171164..38198973	0	#N/A	#N/A	#N/A	#N/A	#N/A	0	0	0	0	0	0	0	0	0	0	0	0	0	0	0	0	0	0	0	0	0	0	0	0	0	0	0	0	0	0	0	0
Aff3	1	complement(38216407..38704036)	1.11029	-1.21236	-0.277818	0.412359	0.931306	1	17	0.895477	2.8082	6.47503	20	1.13647	3.60694	8.16136	31	1.63136	4.85002	11.4761	14	0.777861	2.41374	5.56329	17	0.942405	2.98093	7.01009	12	0.654958	2.11571	4.82237	18	1.08761	3.34752	7.78431	16	0.897866	2.83025	6.69866
Gm16150	1	38274501..38285747	0.102357	3.1315	1.64685	0.481913	#N/A	1	0	0	0	0	0	0	0	0	0	0	0	0	0	0	0	0	0	0	0	0	0	0	0	0	0	0	0	0	1	0.40943	1.29061	0.418666
Gm16151	1	38346983..38351011	0	#N/A	#N/A	#N/A	#N/A	#N/A	0	0	0	0	0	0	0	0	0	0	0	0	0	0	0	0	0	0	0	0	0	0	0	0	0	0	0	0	0	0	0	0
Gm16152	1	38424030..38433055	0	#N/A	#N/A	#N/A	#N/A	#N/A	0	0	0	0	0	0	0	0	0	0	0	0	0	0	0	0	0	0	0	0	0	0	0	0	0	0	0	0	0	0	0	0
2610300A13Rik	1	38806265..38806767	0	#N/A	#N/A	#N/A	#N/A	#N/A	0	0	0	0	0	0	0	0	0	0	0	0	0	0	0	0	0	0	0	0	0	0	0	0	0	0	0	0	0	0	0	0
Lonrf2	1	complement(38832726..38875792)	0	#N/A	#N/A	#N/A	#N/A	#N/A	0	0	0	0	0	0	0	0	0	0	0	0	0	0	0	0	0	0	0	0	0	0	0	0	0	0	0	0	0	0	0	0
Chst10	1	complement(38902948..38937242)	0.127415	-1.42323	-0.509173	0.397246	0.928889	1	7	0.205074	0.643107	2.66619	3	0.0948103	0.30091	1.2242	4	0.117072	0.348055	1.48079	3	0.0927047	0.287667	1.19213	3	0.0924946	0.292571	1.23707	3	0.0910667	0.294173	1.20559	2	0.0672107	0.206865	0.864923	3	0.0936309	0.295143	1.256
Gm37707	1	38923835..38927153	0	#N/A	#N/A	#N/A	#N/A	#N/A	0	0	0	0	0	0	0	0	0	0	0	0	0	0	0	0	0	0	0	0	0	0	0	0	0	0	0	0	0	0	0	0
Nms	1	38978230..38989357	0	#N/A	#N/A	#N/A	#N/A	#N/A	0	0	0	0	0	0	0	0	0	0	0	0	0	0	0	0	0	0	0	0	0	0	0	0	0	0	0	0	0	0	0	0
Pdcl3	1	39024689..39036319	12.694	1.05901	0.0827109	0.568052	0.956586	1	169	14.0399	44.029	64.3694	111	9.94773	31.5722	45.2956	155	12.8645	38.2461	57.3805	141	12.3557	38.3403	56.0303	157	13.7266	43.4186	64.7402	131	11.2766	36.4266	52.6442	133	12.6744	39.01	57.5174	148	13.0986	41.2896	61.9626
Gm37309	1	39031759..39033397	0	#N/A	#N/A	#N/A	#N/A	#N/A	0	0	0	0	0	0	0	0	0	0	0	0	0	0	0	0	0	0	0	0	0	0	0	0	0	0	0	0	0	0	0	0
Gm37821	1	complement(39087729..39096718)	0	#N/A	#N/A	#N/A	#N/A	#N/A	0	0	0	0	0	0	0	0	0	0	0	0	0	0	0	0	0	0	0	0	0	0	0	0	0	0	0	0	0	0	0	0
Gm37091	1	complement(39120333..39122419)	0	#N/A	#N/A	#N/A	#N/A	#N/A	0	0	0	0	0	0	0	0	0	0	0	0	0	0	0	0	0	0	0	0	0	0	0	0	0	0	0	0	0	0	0	0
Mir6349	1	complement(39225977..39226073)	0	#N/A	#N/A	#N/A	#N/A	#N/A	0	0	0	0	0	0	0	0	0	0	0	0	0	0	0	0	0	0	0	0	0	0	0	0	0	0	0	0	0	0	0	0
Npas2	1	39232812..39402317	0.0192917	-2.87499	-1.52355	0.520662	#N/A	1	0	0	0	0	0	0	0	0	0	0	0	0	1	0.0771669	0.239452	0.397378	0	0	0	0	0	0	0	0	0	0	0	0	0	0	0	0
Rpl31	1	39406923..39410992	365.236	-1.10725	-0.146976	0.377332	0.926596	1	1534	323.506	1014.51	584.276	1572	357.628	1135.05	641.483	1918	404.099	1201.39	710.038	1689	375.712	1165.85	671.171	1507	334.467	1057.96	621.423	1305	285.164	921.164	524.432	1399	338.432	1041.65	605.014	1443	324.197	1021.94	604.136
Tbc1d8	1	complement(39410573..39517836)	9.23314	-1.13528	-0.183045	0.349731	0.917841	1	116	7.76064	24.3372	44.1826	107	7.72229	24.5091	43.6633	190	12.6992	37.7546	70.3374	124	8.75045	27.1531	49.2749	101	7.11122	22.4936	41.6482	81	5.61502	18.1382	32.551	153	11.7416	36.1391	66.1666	102	7.26986	22.9161	42.704
Gm37265	1	complement(39458129..39459013)	0	#N/A	#N/A	#N/A	#N/A	#N/A	0	0	0	0	0	0	0	0	0	0	0	0	0	0	0	0	0	0	0	0	0	0	0	0	0	0	0	0	0	0	0	0
Gm24826	1	39558614..39558828	0	#N/A	#N/A	#N/A	#N/A	#N/A	0	0	0	0	0	0	0	0	0	0	0	0	0	0	0	0	0	0	0	0	0	0	0	0	0	0	0	0	0	0	0	0
gene:ENSMUSG00002076218	1	39558614..39558829	0	#N/A	#N/A	#N/A	#N/A	#N/A	0	0	0	0	0	0	0	0	0	0	0	0	0	0	0	0	0	0	0	0	0	0	0	0	0	0	0	0	0	0	0	0
Cnot11	1	39574073..39585970	8.93259	-1.20723	-0.271699	0.178705	0.820774	1	102	10.1913	31.9596	38.8502	64	6.89812	21.8934	26.1164	78	7.78583	23.1473	28.8754	103	10.8551	33.684	40.9299	58	6.09874	19.291	23.9168	64	6.62575	21.4032	25.7193	74	8.4812	26.1039	32.0022	72	7.66385	24.158	30.144
Gm15832	1	complement(39586651..39591083)	8.76587	1.13184	0.178666	0.459277	0.942045	1	55	10.5227	32.9988	20.9486	37	7.63637	24.2364	15.0985	33	6.30752	18.7522	12.2165	37	7.46678	23.1698	14.703	45	9.06063	28.6598	18.5561	63	12.4891	40.3434	25.3174	30	6.58386	20.2642	12.9738	34	6.92991	21.8445	14.2347
Snord89	1	complement(39587826..39587935)	0	#N/A	#N/A	#N/A	#N/A	#N/A	0	0	0	0	0	0	0	0	0	0	0	0	0	0	0	0	0	0	0	0	0	0	0	0	0	0	0	0	0	0	0	0
Rnf149	1	complement(39590377..39616486)	82.2106	1.23721	0.307085	0.0141917	0.300424	1	580	71.6315	224.635	220.913	516	68.7461	218.187	210.563	487	60.0878	178.641	180.286	562	73.2118	227.18	223.326	680	88.3828	279.565	280.403	646	82.6675	267.041	259.604	538	76.2176	234.587	232.664	620	81.5743	257.139	259.573
Gm23722	1	complement(39612827..39612956)	0	#N/A	#N/A	#N/A	#N/A	#N/A	0	0	0	0	0	0	0	0	0	0	0	0	0	0	0	0	0	0	0	0	0	0	0	0	0	0	0	0	0	0	0	0
Creg2	1	complement(39657574..39690642)	0.228139	1.55955	0.641126	0.376507	0.926596	1	1	0.0575439	0.180457	0.380884	5	0.310379	0.985084	2.04034	1	0.0574885	0.170913	0.370197	3	0.182091	0.565039	1.19213	4	0.242238	0.766227	1.64943	8	0.476998	1.54084	3.21491	2	0.132016	0.406326	0.864923	1	0.0613035	0.193241	0.418666
D930019O06Rik	1	39689344..39696550	0.0254846	1.05709	0.0800928	0.961677	#N/A	1	1	0.0956866	0.300071	0.380884	0	0	0	0	0	0	0	0	0	0	0	0	0	0	0	0	0	0	0	0	0	0	0	0	1	0.101938	0.32133	0.418666
Rfx8	1	complement(39704461..39760157)	0.0409654	-2.87496	-1.52354	0.520667	#N/A	1	1	0.163862	0.513867	0.380884	0	0	0	0	0	0	0	0	0	0	0	0	0	0	0	0	0	0	0	0	0	0	0	0	0	0	0	0
Gm3646	1	complement(39843308..39844492)	0	#N/A	#N/A	#N/A	#N/A	#N/A	0	0	0	0	0	0	0	0	0	0	0	0	0	0	0	0	0	0	0	0	0	0	0	0	0	0	0	0	0	0	0	0
1700066B17Rik	1	complement(39878335..39886494)	0	#N/A	#N/A	#N/A	#N/A	#N/A	0	0	0	0	0	0	0	0	0	0	0	0	0	0	0	0	0	0	0	0	0	0	0	0	0	0	0	0	0	0	0	0
Map4k4	1	39940073..40065470	33.9329	1.18667	0.246924	0.0972091	0.716786	1	803	29.3821	92.1418	305.85	742	29.2883	92.9556	302.787	756	27.6358	82.1611	279.869	815	31.4553	97.6074	323.863	905	34.8498	110.234	373.184	861	32.6436	105.448	346.005	789	33.1163	101.927	341.212	901	35.122	110.712	377.218
4930456G14Rik	1	complement(40088199..40089528)	0	#N/A	#N/A	#N/A	#N/A	#N/A	0	0	0	0	0	0	0	0	0	0	0	0	0	0	0	0	0	0	0	0	0	0	0	0	0	0	0	0	0	0	0	0
Il1r2	1	40113239..40164391	3.23647	-1.24352	-0.31443	0.454276	0.942045	1	18	3.3066	10.3694	6.85592	10	1.98167	6.28946	4.08068	28	5.13866	15.2772	10.3655	13	2.51896	7.81647	5.16591	12	2.31993	7.33819	4.9483	6	1.14206	3.68918	2.41118	21	4.42513	13.6199	9.08169	12	2.34843	7.40272	5.024
Gm16894	1	complement(40115388..40125011)	0.328219	2.47559	1.30777	0.352487	#N/A	1	0	0	0	0	0	0	0	0	1	0.41587	1.23638	0.370197	0	0	0	0	1	0.438086	1.38571	0.412358	1	0.431323	1.3933	0.401864	0	0	0	0	1	0.443468	1.3979	0.418666
Gm37347	1	40127671..40130741	0	#N/A	#N/A	#N/A	#N/A	#N/A	0	0	0	0	0	0	0	0	0	0	0	0	0	0	0	0	0	0	0	0	0	0	0	0	0	0	0	0	0	0	0	0
Il1r1	1	40264240..40356417	0.241006	1.22084	0.287871	0.660169	0.976326	1	3	0.165252	0.518228	1.14265	2	0.118844	0.37719	0.816136	6	0.330186	0.981644	2.22118	3	0.174308	0.540885	1.19213	0	0	0	0	4	0.228304	0.737489	1.60746	7	0.442304	1.36135	3.02723	5	0.293415	0.924903	2.09333
Gm38070	1	40277180..40283659	0	#N/A	#N/A	#N/A	#N/A	#N/A	0	0	0	0	0	0	0	0	0	0	0	0	0	0	0	0	0	0	0	0	0	0	0	0	0	0	0	0	0	0	0	0
Il1rl2	1	40363770..40406722	0.796049	-1.1561	-0.209267	0.632206	0.972619	1	15	0.7718	2.42035	5.71326	13	0.721571	2.29013	5.30489	16	0.822461	2.44518	5.92315	16	0.868365	2.69458	6.35805	5	0.270749	0.856409	2.06179	6	0.319883	1.03332	2.41118	22	1.29847	3.99652	9.51416	15	0.822225	2.59182	6.28
Il1rl1	1	40468730..40504575	1.10771	-1.10163	-0.139646	0.641173	0.973027	1	26	1.32187	4.14537	9.90299	13	0.712988	2.26289	5.30489	25	1.26981	3.77514	9.25492	21	1.12617	3.49457	8.34494	17	0.909597	2.87716	7.01009	23	1.21163	3.91394	9.24287	17	0.991432	3.05149	7.35185	15	0.812445	2.56099	6.28
Il18r1	1	40504712..40540014	0.599552	-1.13388	-0.181264	0.746895	0.983348	1	2	0.145526	0.456368	0.761768	4	0.313974	0.996495	1.63227	14	1.0177	3.02563	5.18276	12	0.921004	2.85792	4.76854	7	0.536035	1.69554	2.88651	5	0.376971	1.21773	2.00932	12	1.00159	3.08275	5.18954	2	0.155034	0.488699	0.837333
Il18rap	1	40554522..40590865	3.62147	-1.18448	-0.244258	0.363873	0.921961	1	55	2.85508	8.95348	20.9486	40	2.23995	7.10918	16.3227	85	4.40815	13.1054	31.4667	91	4.98271	15.4616	36.1614	40	2.18524	6.91215	16.4943	32	1.7212	5.56	12.8596	84	5.00186	15.395	36.3268	55	3.04162	9.58779	23.0267
Gm35801	1	complement(40611348..40619822)	0	#N/A	#N/A	#N/A	#N/A	#N/A	0	0	0	0	0	0	0	0	0	0	0	0	0	0	0	0	0	0	0	0	0	0	0	0	0	0	0	0	0	0	0	0
Slc9a4	1	40619241..40669885	0.138954	-1.562	-0.64339	0.464497	#N/A	1	2	0.153661	0.481877	0.761768	3	0.248643	0.789147	1.2242	2	0.153513	0.456394	0.740394	0	0	0	0	2	0.161713	0.511518	0.824716	1	0.0796085	0.257159	0.401864	0	0	0	0	1	0.08185	0.258008	0.418666
Gm37435	1	complement(40622055..40626001)	0	#N/A	#N/A	#N/A	#N/A	#N/A	0	0	0	0	0	0	0	0	0	0	0	0	0	0	0	0	0	0	0	0	0	0	0	0	0	0	0	0	0	0	0	0
Slc9a2	1	40719734..40808433	0.0125465	-2.87496	-1.52354	0.520667	#N/A	1	1	0.0501862	0.157383	0.380884	0	0	0	0	0	0	0	0	0	0	0	0	0	0	0	0	0	0	0	0	0	0	0	0	0	0	0	0
Gm37623	1	complement(40730602..40736796)	0	#N/A	#N/A	#N/A	#N/A	#N/A	0	0	0	0	0	0	0	0	0	0	0	0	0	0	0	0	0	0	0	0	0	0	0	0	0	0	0	0	0	0	0	0
Gm37915	1	40810545..40824503	0.0536895	-4.77934	-2.25681	0.316526	#N/A	1	0	0	0	0	0	0	0	0	2	0.214758	0.638475	0.740394	0	0	0	0	0	0	0	0	0	0	0	0	0	0	0	0	0	0	0	0
Mfsd9	1	complement(40811198..40829847)	0.444704	-1.76624	-0.820678	0.14687	0.788491	1	6	0.410342	1.28682	2.28531	8	0.59021	1.87322	3.26455	4	0.273298	0.812514	1.48079	7	0.504965	1.56693	2.78165	6	0.431846	1.36598	2.47415	2	0.141726	0.457819	0.803728	3	0.235349	0.724371	1.29738	2	0.145717	0.45933	0.837333
Tmem182	1	40844761..40896047	0	#N/A	#N/A	#N/A	#N/A	#N/A	0	0	0	0	0	0	0	0	0	0	0	0	0	0	0	0	0	0	0	0	0	0	0	0	0	0	0	0	0	0	0	0
4930448I06Rik	1	complement(41206747..41220412)	0	#N/A	#N/A	#N/A	#N/A	#N/A	0	0	0	0	0	0	0	0	0	0	0	0	0	0	0	0	0	0	0	0	0	0	0	0	0	0	0	0	0	0	0	0
Gm28634	1	complement(41566091..41568703)	0	#N/A	#N/A	#N/A	#N/A	#N/A	0	0	0	0	0	0	0	0	0	0	0	0	0	0	0	0	0	0	0	0	0	0	0	0	0	0	0	0	0	0	0	0
Gm29260	1	41820968..41978720	0	#N/A	#N/A	#N/A	#N/A	#N/A	0	0	0	0	0	0	0	0	0	0	0	0	0	0	0	0	0	0	0	0	0	0	0	0	0	0	0	0	0	0	0	0
Gm9915	1	42268886..42270268	0	#N/A	#N/A	#N/A	#N/A	#N/A	0	0	0	0	0	0	0	0	0	0	0	0	0	0	0	0	0	0	0	0	0	0	0	0	0	0	0	0	0	0	0	0
Gm29664	1	complement(42277393..42277855)	0	#N/A	#N/A	#N/A	#N/A	#N/A	0	0	0	0	0	0	0	0	0	0	0	0	0	0	0	0	0	0	0	0	0	0	0	0	0	0	0	0	0	0	0	0
Gm28175	1	42301015..42343572	0	#N/A	#N/A	#N/A	#N/A	#N/A	0	0	0	0	0	0	0	0	0	0	0	0	0	0	0	0	0	0	0	0	0	0	0	0	0	0	0	0	0	0	0	0
Gm28140	1	complement(42363750..42395097)	0	#N/A	#N/A	#N/A	#N/A	#N/A	0	0	0	0	0	0	0	0	0	0	0	0	0	0	0	0	0	0	0	0	0	0	0	0	0	0	0	0	0	0	0	0
Gm37047	1	42530973..42534823	0	#N/A	#N/A	#N/A	#N/A	#N/A	0	0	0	0	0	0	0	0	0	0	0	0	0	0	0	0	0	0	0	0	0	0	0	0	0	0	0	0	0	0	0	0
Pantr1	1	complement(42629942..42734002)	0	#N/A	#N/A	#N/A	#N/A	#N/A	0	0	0	0	0	0	0	0	0	0	0	0	0	0	0	0	0	0	0	0	0	0	0	0	0	0	0	0	0	0	0	0
4930420N18Rik	1	42690886..42691561	0	#N/A	#N/A	#N/A	#N/A	#N/A	0	0	0	0	0	0	0	0	0	0	0	0	0	0	0	0	0	0	0	0	0	0	0	0	0	0	0	0	0	0	0	0
Pou3f3	1	42734085..42742336	0	#N/A	#N/A	#N/A	#N/A	#N/A	0	0	0	0	0	0	0	0	0	0	0	0	0	0	0	0	0	0	0	0	0	0	0	0	0	0	0	0	0	0	0	0
Gm20646	1	42734085..42783951	0	#N/A	#N/A	#N/A	#N/A	#N/A	0	0	0	0	0	0	0	0	0	0	0	0	0	0	0	0	0	0	0	0	0	0	0	0	0	0	0	0	0	0	0	0
Pantr2	1	complement(42746221..42752614)	0	#N/A	#N/A	#N/A	#N/A	#N/A	0	0	0	0	0	0	0	0	0	0	0	0	0	0	0	0	0	0	0	0	0	0	0	0	0	0	0	0	0	0	0	0
Dalir	1	42789872..42792041	0	#N/A	#N/A	#N/A	#N/A	#N/A	0	0	0	0	0	0	0	0	0	0	0	0	0	0	0	0	0	0	0	0	0	0	0	0	0	0	0	0	0	0	0	0
Mrps9	1	42890393..42944843	5.9372	-1.17169	-0.228592	0.16349	0.804394	1	105	6.386	20.0264	39.9928	90	5.90479	18.7407	36.7261	102	6.19757	18.4254	37.7601	82	5.26044	16.3234	32.585	76	4.86448	15.3869	31.3392	78	4.91542	15.8783	31.3454	69	4.81377	14.8161	29.8399	79	5.11862	16.1349	33.0746
Gm23126	1	complement(42905845..42905978)	0	#N/A	#N/A	#N/A	#N/A	#N/A	0	0	0	0	0	0	0	0	0	0	0	0	0	0	0	0	0	0	0	0	0	0	0	0	0	0	0	0	0	0	0	0
Gpr45	1	42992032..43074616	0.012544	3.13146	1.64684	0.481918	#N/A	1	0	0	0	0	0	0	0	0	0	0	0	0	0	0	0	0	0	0	0	0	1	0.050176	0.162083	0.401864	0	0	0	0	0	0	0	0
gene:ENSMUSG00002075628	1	43076005..43076089	0	#N/A	#N/A	#N/A	#N/A	#N/A	0	0	0	0	0	0	0	0	0	0	0	0	0	0	0	0	0	0	0	0	0	0	0	0	0	0	0	0	0	0	0	0
Tgfbrap1	1	complement(43086360..43137797)	4.8144	1.04278	0.0604397	0.682246	0.97934	1	166	5.30286	16.6297	63.2268	140	4.8245	15.3121	57.1296	159	5.07436	15.0861	58.8613	113	3.80759	11.8151	44.9037	144	4.84115	15.3131	59.3795	165	5.46151	17.6423	66.3075	119	4.3606	13.4213	51.4629	135	4.59433	14.4823	56.52
Gm28782	1	43095427..43096294	0	#N/A	#N/A	#N/A	#N/A	#N/A	0	0	0	0	0	0	0	0	0	0	0	0	0	0	0	0	0	0	0	0	0	0	0	0	0	0	0	0	0	0	0	0
8430432A02Rik	1	43131748..43132995	0.149802	-1.57271	-0.653254	0.661722	#N/A	1	0	0	0	0	1	0.302967	0.961562	0.408068	0	0	0	0	1	0.296239	0.919244	0.397378	0	0	0	0	1	0.291005	0.940032	0.401864	0	0	0	0	0	0	0	0
AI597479	1	43137870..43155107	5.61617	-1.03486	-0.0494331	0.805154	0.987467	1	54	5.4734	17.1645	20.5677	46	5.02971	15.9634	18.7711	59	5.97444	17.762	21.8416	56	5.98715	18.5784	22.2532	54	5.76024	18.2203	22.2673	41	4.306	13.9097	16.4764	38	4.41818	13.5985	16.4335	61	6.58687	20.7631	25.5386
Fhl2	1	complement(43162234..43236144)	0.102195	5.23263	2.38754	0.281925	#N/A	1	0	0	0	0	0	0	0	0	0	0	0	0	0	0	0	0	0	0	0	0	0	0	0	0	1	0.211942	0.652329	0.432462	1	0.196837	0.62047	0.418666
Gm29040	1	complement(43289316..43342085)	0	#N/A	#N/A	#N/A	#N/A	#N/A	0	0	0	0	0	0	0	0	0	0	0	0	0	0	0	0	0	0	0	0	0	0	0	0	0	0	0	0	0	0	0	0
Nck2	1	43483739..43609675	0.926699	1.07018	0.0978521	0.799786	0.986496	1	8	0.629405	1.9738	3.04707	13	1.10333	3.50177	5.30489	14	1.1004	3.27149	5.18276	9	0.746882	2.31761	3.5764	9	0.745189	2.35711	3.71122	13	1.05977	3.42336	5.22423	9	0.812232	2.49993	3.89215	13	1.08961	3.43466	5.44266
Gm37536	1	43527607..43530097	0	#N/A	#N/A	#N/A	#N/A	#N/A	0	0	0	0	0	0	0	0	0	0	0	0	0	0	0	0	0	0	0	0	0	0	0	0	0	0	0	0	0	0	0	0
Gm38228	1	43599433..43600725	0	#N/A	#N/A	#N/A	#N/A	#N/A	0	0	0	0	0	0	0	0	0	0	0	0	0	0	0	0	0	0	0	0	0	0	0	0	0	0	0	0	0	0	0	0
Ecrg4	1	43769762..43781738	0	#N/A	#N/A	#N/A	#N/A	#N/A	0	0	0	0	0	0	0	0	0	0	0	0	0	0	0	0	0	0	0	0	0	0	0	0	0	0	0	0	0	0	0	0
Gm29155	1	complement(43781121..43783055)	0.219462	3.13152	1.64686	0.48191	#N/A	1	0	0	0	0	0	0	0	0	0	0	0	0	0	0	0	0	0	0	0	0	0	0	0	0	1	0.877849	2.70189	0.432462	0	0	0	0
Gm29157	1	43782075..43782686	0	#N/A	#N/A	#N/A	#N/A	#N/A	0	0	0	0	0	0	0	0	0	0	0	0	0	0	0	0	0	0	0	0	0	0	0	0	0	0	0	0	0	0	0	0
Gm29156	1	complement(43784944..43785442)	0.175601	-2.87496	-1.52354	0.520667	#N/A	1	1	0.702405	2.20273	0.380884	0	0	0	0	0	0	0	0	0	0	0	0	0	0	0	0	0	0	0	0	0	0	0	0	0	0	0	0
Uxs1	1	complement(43786126..43866960)	5.40956	-1.01744	-0.0249407	0.88819	0.994023	1	88	6.05141	18.9771	33.5178	77	5.71198	18.1288	31.4213	73	5.01508	14.9098	27.0244	67	4.85979	15.0801	26.6243	73	5.28299	16.7107	30.1021	78	5.5577	17.953	31.3454	64	5.04836	15.5381	27.6775	65	4.76182	15.0102	27.2133
Gm26352	1	43942088..43942212	0	#N/A	#N/A	#N/A	#N/A	#N/A	0	0	0	0	0	0	0	0	0	0	0	0	0	0	0	0	0	0	0	0	0	0	0	0	0	0	0	0	0	0	0	0
gene:ENSMUSG00002075225	1	complement(43957937..43958046)	0	#N/A	#N/A	#N/A	#N/A	#N/A	0	0	0	0	0	0	0	0	0	0	0	0	0	0	0	0	0	0	0	0	0	0	0	0	0	0	0	0	0	0	0	0
Tpp2	1	43972807..44042160	12.7316	1.19622	0.258477	0.0293951	0.454511	1	307	10.6771	33.4831	116.931	324	12.1557	38.58	132.214	294	10.2151	30.3695	108.838	296	10.8586	33.6948	117.624	352	12.8837	40.7525	145.15	397	14.3064	46.214	159.54	282	11.2502	34.6265	121.954	337	12.4862	39.359	141.091
Mettl21c	1	complement(44048568..44059194)	0	#N/A	#N/A	#N/A	#N/A	#N/A	0	0	0	0	0	0	0	0	0	0	0	0	0	0	0	0	0	0	0	0	0	0	0	0	0	0	0	0	0	0	0	0
Gm8251	1	complement(44095032..44118906)	0.0237555	3.89407	1.96128	0.139908	#N/A	1	0	0	0	0	0	0	0	0	0	0	0	0	1	0.0184521	0.0572578	0.397378	0	0	0	0	2	0.0362522	0.117105	0.803728	2	0.0401332	0.123524	0.864923	1	0.0186364	0.0587459	0.418666
Tex30	1	complement(44125773..44141601)	6.56435	1.11187	0.152994	0.497365	0.947416	1	34	6.18744	19.4037	12.9501	37	7.26367	23.0535	15.0985	32	5.81786	17.2965	11.8463	26	4.99084	15.4868	10.3318	38	7.27778	23.0204	15.6696	26	4.90266	15.8371	10.4485	34	7.09754	21.8452	14.7037	36	6.97944	22.0006	15.072
Gm29247	1	complement(44130623..44149950)	0.26862	5.23248	2.38749	0.281935	#N/A	1	0	0	0	0	0	0	0	0	0	0	0	0	0	0	0	0	0	0	0	0	2	1.07448	3.47089	0.803728	0	0	0	0	0	0	0	0
Poglut2	1	complement(44145706..44157968)	3.47356	-1.11467	-0.156618	0.507577	0.947416	1	35	3.83479	12.0258	13.3309	30	3.54583	11.2538	12.242	31	3.39326	10.0882	11.4761	27	3.12037	9.68267	10.7292	26	2.99799	9.48298	10.7213	29	3.29229	10.6351	11.6541	26	3.26772	10.0576	11.244	22	2.56793	8.09462	9.21066
Bivm	1	44158117..44183930	1.78711	-1.19096	-0.252121	0.42141	0.934642	1	25	2.08333	6.53329	9.5221	23	2.06761	6.56221	9.38557	17	1.4153	4.2077	6.29335	18	1.5822	4.90963	7.1528	17	1.49091	4.71591	7.01009	12	1.03616	3.34711	4.82237	20	1.91181	5.8843	8.64923	16	1.42045	4.47753	6.69866
Ercc5	1	44186904..44220420	3.24509	-1.17406	-0.231504	0.244203	0.870166	1	46	2.74949	8.62234	17.5207	59	3.80425	12.074	24.076	58	3.46341	10.2967	21.4714	47	2.9632	9.19495	18.6768	44	2.76777	8.75477	18.1438	48	2.97278	9.60295	19.2895	39	2.67397	8.23009	16.866	36	2.29236	7.22598	15.072
Mettl21e	1	complement(44243230..44258121)	0	#N/A	#N/A	#N/A	#N/A	#N/A	0	0	0	0	0	0	0	0	0	0	0	0	0	0	0	0	0	0	0	0	0	0	0	0	0	0	0	0	0	0	0	0
Gm28893	1	44431969..44433607	0	#N/A	#N/A	#N/A	#N/A	#N/A	0	0	0	0	0	0	0	0	0	0	0	0	0	0	0	0	0	0	0	0	0	0	0	0	0	0	0	0	0	0	0	0
Gulp1	1	44590671..44835998	0	#N/A	#N/A	#N/A	#N/A	#N/A	0	0	0	0	0	0	0	0	0	0	0	0	0	0	0	0	0	0	0	0	0	0	0	0	0	0	0	0	0	0	0	0
Gm37626	1	44600045..44604607	0	#N/A	#N/A	#N/A	#N/A	#N/A	0	0	0	0	0	0	0	0	0	0	0	0	0	0	0	0	0	0	0	0	0	0	0	0	0	0	0	0	0	0	0	0
4930521E06Rik	1	complement(44778836..44784109)	0	#N/A	#N/A	#N/A	#N/A	#N/A	0	0	0	0	0	0	0	0	0	0	0	0	0	0	0	0	0	0	0	0	0	0	0	0	0	0	0	0	0	0	0	0
Gm38110	1	44796102..44797652	0	#N/A	#N/A	#N/A	#N/A	#N/A	0	0	0	0	0	0	0	0	0	0	0	0	0	0	0	0	0	0	0	0	0	0	0	0	0	0	0	0	0	0	0	0
Col3a1	1	45350698..45388866	0	#N/A	#N/A	#N/A	#N/A	#N/A	0	0	0	0	0	0	0	0	0	0	0	0	0	0	0	0	0	0	0	0	0	0	0	0	0	0	0	0	0	0	0	0
gene:ENSMUSG00002074901	1	45350833..45350973	0	#N/A	#N/A	#N/A	#N/A	#N/A	0	0	0	0	0	0	0	0	0	0	0	0	0	0	0	0	0	0	0	0	0	0	0	0	0	0	0	0	0	0	0	0
Col5a2	1	complement(45413481..45542442)	0	#N/A	#N/A	#N/A	#N/A	#N/A	0	0	0	0	0	0	0	0	0	0	0	0	0	0	0	0	0	0	0	0	0	0	0	0	0	0	0	0	0	0	0	0
Gm38211	1	complement(45524996..45532212)	0	#N/A	#N/A	#N/A	#N/A	#N/A	0	0	0	0	0	0	0	0	0	0	0	0	0	0	0	0	0	0	0	0	0	0	0	0	0	0	0	0	0	0	0	0
U6_8	1	complement(45724616..45724722)	0	#N/A	#N/A	#N/A	#N/A	#N/A	0	0	0	0	0	0	0	0	0	0	0	0	0	0	0	0	0	0	0	0	0	0	0	0	0	0	0	0	0	0	0	0
Gm23974	1	45786055..45786185	0	#N/A	#N/A	#N/A	#N/A	#N/A	0	0	0	0	0	0	0	0	0	0	0	0	0	0	0	0	0	0	0	0	0	0	0	0	0	0	0	0	0	0	0	0
Gm23984	1	45812122..45812324	0	#N/A	#N/A	#N/A	#N/A	#N/A	0	0	0	0	0	0	0	0	0	0	0	0	0	0	0	0	0	0	0	0	0	0	0	0	0	0	0	0	0	0	0	0
Wdr75	1	45834326..45862779	5.0369	1.10398	0.142709	0.405714	0.929076	1	63	4.50643	14.1321	23.9957	64	4.93849	15.6739	26.1164	55	3.9304	11.6851	20.3608	72	5.43242	16.8571	28.6112	62	4.66731	14.7632	25.5662	73	5.41055	17.4777	29.3361	67	5.49748	16.9205	28.9749	60	4.57224	14.4126	25.12
Slc40a1	1	complement(45947228..45965683)	3.05806	-1.00578	-0.0083153	0.965649	0.999725	1	83	3.23239	10.1367	31.6134	72	3.02483	9.60024	29.3809	86	3.346	9.94766	31.8369	64	2.62902	8.15799	25.4322	92	3.77065	11.927	37.9369	70	2.82469	9.12458	28.1305	70	3.12709	9.62475	30.2723	51	2.11593	6.66985	21.352
Dnah7b	1	46105475..46412710	0	#N/A	#N/A	#N/A	#N/A	#N/A	0	0	0	0	0	0	0	0	0	0	0	0	0	0	0	0	0	0	0	0	0	0	0	0	0	0	0	0	0	0	0	0
5S_rRNA_4	1	46413357..46413475	0	#N/A	#N/A	#N/A	#N/A	#N/A	0	0	0	0	0	0	0	0	0	0	0	0	0	0	0	0	0	0	0	0	0	0	0	0	0	0	0	0	0	0	0	0
Dnah7c	1	46464752..46846636	0.00797538	3.13152	1.64686	0.48191	#N/A	1	0	0	0	0	0	0	0	0	0	0	0	0	0	0	0	0	0	0	0	0	0	0	0	0	1	0.0319015	0.0981883	0.432462	0	0	0	0
Slc39a10	1	complement(46846704..46932012)	6.10003	-1.08468	-0.117269	0.474827	0.943624	1	125	7.18827	22.5423	47.6105	99	6.14146	19.4919	40.3988	85	4.88332	14.5181	31.4667	102	6.18705	19.1987	40.5326	95	5.74938	18.1859	39.174	90	5.3627	17.3231	36.1677	86	5.67296	17.4606	37.1917	83	5.08485	16.0285	34.7493
Gm28151	1	complement(46888689..46889639)	0.37555	-1.20354	-0.267278	0.813034	#N/A	1	0	0	0	0	1	0.397585	1.26186	0.408068	3	1.10461	3.28402	1.11059	0	0	0	0	0	0	0	0	1	0.381887	1.23361	0.401864	2	0.845541	2.60245	0.864923	0	0	0	0
Gm37393	1	complement(46916363..46920232)	0	#N/A	#N/A	#N/A	#N/A	#N/A	0	0	0	0	0	0	0	0	0	0	0	0	0	0	0	0	0	0	0	0	0	0	0	0	0	0	0	0	0	0	0	0
Gm28826	1	47192621..47228231	0	#N/A	#N/A	#N/A	#N/A	#N/A	0	0	0	0	0	0	0	0	0	0	0	0	0	0	0	0	0	0	0	0	0	0	0	0	0	0	0	0	0	0	0	0
Gm38090	1	complement(47472983..47474924)	0	#N/A	#N/A	#N/A	#N/A	#N/A	0	0	0	0	0	0	0	0	0	0	0	0	0	0	0	0	0	0	0	0	0	0	0	0	0	0	0	0	0	0	0	0
Mir6350	1	complement(47506180..47506284)	0	#N/A	#N/A	#N/A	#N/A	#N/A	0	0	0	0	0	0	0	0	0	0	0	0	0	0	0	0	0	0	0	0	0	0	0	0	0	0	0	0	0	0	0	0
Gm37196	1	47645155..47646060	0	#N/A	#N/A	#N/A	#N/A	#N/A	0	0	0	0	0	0	0	0	0	0	0	0	0	0	0	0	0	0	0	0	0	0	0	0	0	0	0	0	0	0	0	0
gene:ENSMUSG00002075213	1	complement(47788438..47788558)	0	#N/A	#N/A	#N/A	#N/A	#N/A	0	0	0	0	0	0	0	0	0	0	0	0	0	0	0	0	0	0	0	0	0	0	0	0	0	0	0	0	0	0	0	0
7SK_6	1	complement(47790458..47790727)	0	#N/A	#N/A	#N/A	#N/A	#N/A	0	0	0	0	0	0	0	0	0	0	0	0	0	0	0	0	0	0	0	0	0	0	0	0	0	0	0	0	0	0	0	0
Gm23240	1	complement(48501332..48501452)	0	#N/A	#N/A	#N/A	#N/A	#N/A	0	0	0	0	0	0	0	0	0	0	0	0	0	0	0	0	0	0	0	0	0	0	0	0	0	0	0	0	0	0	0	0
gene:ENSMUSG00002076043	1	49134603..49135044	0	#N/A	#N/A	#N/A	#N/A	#N/A	0	0	0	0	0	0	0	0	0	0	0	0	0	0	0	0	0	0	0	0	0	0	0	0	0	0	0	0	0	0	0	0
C230029F24Rik	1	49283775..49379602	0	#N/A	#N/A	#N/A	#N/A	#N/A	0	0	0	0	0	0	0	0	0	0	0	0	0	0	0	0	0	0	0	0	0	0	0	0	0	0	0	0	0	0	0	0
4933411E06Rik	1	50146629..50148121	0	#N/A	#N/A	#N/A	#N/A	#N/A	0	0	0	0	0	0	0	0	0	0	0	0	0	0	0	0	0	0	0	0	0	0	0	0	0	0	0	0	0	0	0	0
gene:ENSMUSG00002075839	1	complement(50261548..50261679)	0	#N/A	#N/A	#N/A	#N/A	#N/A	0	0	0	0	0	0	0	0	0	0	0	0	0	0	0	0	0	0	0	0	0	0	0	0	0	0	0	0	0	0	0	0
Gm29665	1	complement(50436711..50437238)	0	#N/A	#N/A	#N/A	#N/A	#N/A	0	0	0	0	0	0	0	0	0	0	0	0	0	0	0	0	0	0	0	0	0	0	0	0	0	0	0	0	0	0	0	0
7SK_7	1	50598921..50599234	0	#N/A	#N/A	#N/A	#N/A	#N/A	0	0	0	0	0	0	0	0	0	0	0	0	0	0	0	0	0	0	0	0	0	0	0	0	0	0	0	0	0	0	0	0
Gm28321	1	50854534..50856860	0	#N/A	#N/A	#N/A	#N/A	#N/A	0	0	0	0	0	0	0	0	0	0	0	0	0	0	0	0	0	0	0	0	0	0	0	0	0	0	0	0	0	0	0	0
Tmeff2	1	50939806..51226429	0	#N/A	#N/A	#N/A	#N/A	#N/A	0	0	0	0	0	0	0	0	0	0	0	0	0	0	0	0	0	0	0	0	0	0	0	0	0	0	0	0	0	0	0	0
Gm28322	1	50943603..50945077	0	#N/A	#N/A	#N/A	#N/A	#N/A	0	0	0	0	0	0	0	0	0	0	0	0	0	0	0	0	0	0	0	0	0	0	0	0	0	0	0	0	0	0	0	0
gene:ENSMUSG00002075527	1	51054472..51054572	0	#N/A	#N/A	#N/A	#N/A	#N/A	0	0	0	0	0	0	0	0	0	0	0	0	0	0	0	0	0	0	0	0	0	0	0	0	0	0	0	0	0	0	0	0
Gm28319	1	complement(51177440..51180381)	0	#N/A	#N/A	#N/A	#N/A	#N/A	0	0	0	0	0	0	0	0	0	0	0	0	0	0	0	0	0	0	0	0	0	0	0	0	0	0	0	0	0	0	0	0
Gm28320	1	51187468..51189740	0	#N/A	#N/A	#N/A	#N/A	#N/A	0	0	0	0	0	0	0	0	0	0	0	0	0	0	0	0	0	0	0	0	0	0	0	0	0	0	0	0	0	0	0	0
Gm29325	1	51234380..51236907	0	#N/A	#N/A	#N/A	#N/A	#N/A	0	0	0	0	0	0	0	0	0	0	0	0	0	0	0	0	0	0	0	0	0	0	0	0	0	0	0	0	0	0	0	0
9330175M20Rik	1	complement(51257545..51372938)	0	#N/A	#N/A	#N/A	#N/A	#N/A	0	0	0	0	0	0	0	0	0	0	0	0	0	0	0	0	0	0	0	0	0	0	0	0	0	0	0	0	0	0	0	0
Cavin2	1	51328285..51342119	0.0302542	-2.87499	-1.52355	0.520662	#N/A	1	0	0	0	0	0	0	0	0	0	0	0	0	1	0.121017	0.375521	0.397378	0	0	0	0	0	0	0	0	0	0	0	0	0	0	0	0
1700072G22Rik	1	complement(51497091..51498090)	0	#N/A	#N/A	#N/A	#N/A	#N/A	0	0	0	0	0	0	0	0	0	0	0	0	0	0	0	0	0	0	0	0	0	0	0	0	0	0	0	0	0	0	0	0
Nabp1	1	complement(51505021..51517584)	17.066	-1.19521	-0.257262	0.039978	0.520653	1	387	15.9618	50.0559	147.402	430	19.1321	60.7217	175.469	370	15.246	45.3263	136.973	412	17.9241	55.6194	163.72	338	14.6714	46.4073	139.377	365	15.5988	50.3887	146.68	261	12.3483	38.0065	112.872	291	12.7865	40.3055	121.832
Gm17767	1	complement(51546245..51635877)	0.451634	1.34546	0.428103	0.442265	0.940636	1	3	0.264262	0.828722	1.14265	5	0.475124	1.50795	2.04034	4	0.352011	1.04653	1.48079	3	0.278743	0.864954	1.19213	6	0.556223	1.75939	2.47415	5	0.456364	1.47419	2.00932	6	0.606265	1.866	2.59477	2	0.187685	0.591622	0.837333
Gm37535	1	complement(51566164..51568528)	0	#N/A	#N/A	#N/A	#N/A	#N/A	0	0	0	0	0	0	0	0	0	0	0	0	0	0	0	0	0	0	0	0	0	0	0	0	0	0	0	0	0	0	0	0
Gm28055	1	complement(51735483..51786102)	0	#N/A	#N/A	#N/A	#N/A	#N/A	0	0	0	0	0	0	0	0	0	0	0	0	0	0	0	0	0	0	0	0	0	0	0	0	0	0	0	0	0	0	0	0
Myo1b	1	complement(51788924..51955230)	0.130031	1.22766	0.295916	0.628805	0.972619	1	6	0.194867	0.611098	2.28531	2	0.070071	0.222392	0.816136	3	0.0973395	0.28939	1.11059	2	0.0685149	0.212605	0.794756	5	0.170899	0.540573	2.06179	5	0.168261	0.543532	2.00932	3	0.111765	0.343996	1.29738	2	0.0691994	0.21813	0.837333
Gm29453	1	complement(51886999..51888277)	0	#N/A	#N/A	#N/A	#N/A	#N/A	0	0	0	0	0	0	0	0	0	0	0	0	0	0	0	0	0	0	0	0	0	0	0	0	0	0	0	0	0	0	0	0
Gm28323	1	complement(51916269..51918767)	0	#N/A	#N/A	#N/A	#N/A	#N/A	0	0	0	0	0	0	0	0	0	0	0	0	0	0	0	0	0	0	0	0	0	0	0	0	0	0	0	0	0	0	0	0
gene:ENSMUSG00002075355	1	complement(51978133..51978254)	0	#N/A	#N/A	#N/A	#N/A	#N/A	0	0	0	0	0	0	0	0	0	0	0	0	0	0	0	0	0	0	0	0	0	0	0	0	0	0	0	0	0	0	0	0
Stat4	1	52026307..52146348	2.58681	1.18035	0.239216	0.455666	0.942045	1	20	1.81043	5.67749	7.61768	14	1.36711	4.33895	5.71296	30	2.71304	8.06586	11.1059	32	3.05542	9.48113	12.7161	19	1.81005	5.72538	7.8348	17	1.59451	5.15076	6.83168	39	4.04962	12.4642	16.866	30	2.89308	9.11957	12.56
Gm28177	1	52116420..52195246	0.129858	-10.5102	-3.39372	0.120576	#N/A	1	0	0	0	0	3	0.321152	1.01928	1.2242	2	0.19828	0.589487	0.740394	0	0	0	0	0	0	0	0	0	0	0	0	0	0	0	0	0	0	0	0
Gm31812	1	complement(52147280..52152910)	0.299501	-1.69121	-0.758055	0.524935	#N/A	1	3	0.898718	2.81836	1.14265	0	0	0	0	1	0.299284	0.889772	0.370197	0	0	0	0	1	0.315272	0.997241	0.412358	0	0	0	0	0	0	0	0	1	0.319145	1.00601	0.418666
Stat1	1	52158599..52201024	22.232	1.18129	0.240365	0.0225287	0.39383	1	426	21.0152	65.9033	162.257	375	19.9562	63.3372	153.026	393	19.3686	57.5829	145.487	325	16.9113	52.4765	129.148	421	21.8569	69.1359	173.603	402	20.5483	66.3773	161.549	446	25.2381	77.6792	192.878	405	21.2846	67.0933	169.56
Gls	1	complement(52202607..52272391)	8.09341	1.04264	0.060242	0.559185	0.955752	1	360	8.38016	26.28	137.118	324	8.13611	25.8225	132.214	318	7.39535	21.9864	117.723	330	8.10275	25.1432	131.135	345	8.45186	26.7342	142.263	349	8.41786	27.1922	140.25	276	7.3698	22.6832	119.359	328	8.1341	25.6403	137.323
Gm23460	1	complement(52483595..52483703)	0	#N/A	#N/A	#N/A	#N/A	#N/A	0	0	0	0	0	0	0	0	0	0	0	0	0	0	0	0	0	0	0	0	0	0	0	0	0	0	0	0	0	0	0	0
Nab1	1	complement(52496453..52539838)	40.592	1.20408	0.267931	0.0175751	0.341614	1	361	30.8611	96.7798	137.499	399	36.7959	116.783	162.819	382	32.6249	96.9939	141.415	428	38.5937	119.758	170.078	405	36.437	115.254	167.005	470	41.6322	134.484	188.876	412	40.4016	124.35	178.174	482	43.8973	138.373	201.797
Gm53065	1	52562061..52621838	0	#N/A	#N/A	#N/A	#N/A	#N/A	0	0	0	0	0	0	0	0	0	0	0	0	0	0	0	0	0	0	0	0	0	0	0	0	0	0	0	0	0	0	0	0
Gm28178	1	complement(52609173..52619450)	0	#N/A	#N/A	#N/A	#N/A	#N/A	0	0	0	0	0	0	0	0	0	0	0	0	0	0	0	0	0	0	0	0	0	0	0	0	0	0	0	0	0	0	0	0
Nemp2	1	52669862..52691078	2.53164	-1.26999	-0.344815	0.113134	0.756235	1	55	2.72358	8.54109	20.9486	42	2.24362	7.12083	17.1389	61	3.01779	8.97189	22.582	41	2.14156	6.64536	16.2925	38	1.98036	6.2641	15.6696	37	1.89848	6.13266	14.869	46	2.61296	8.04231	19.8932	25	1.31887	4.15736	10.4667
Gm37242	1	complement(52692967..52695051)	0	#N/A	#N/A	#N/A	#N/A	#N/A	0	0	0	0	0	0	0	0	0	0	0	0	0	0	0	0	0	0	0	0	0	0	0	0	0	0	0	0	0	0	0	0
Mfsd6	1	complement(52695445..52766621)	11.4106	-1.13156	-0.178308	0.12719	0.774904	1	236	10.0496	31.5153	89.8887	258	11.8516	37.6148	105.282	273	11.614	34.5283	101.064	270	12.1274	37.6319	107.292	207	9.27661	29.3429	85.3581	212	9.35402	30.2163	85.1951	211	10.3066	31.7222	91.2494	226	10.2525	32.318	94.6186
Gm29670	1	complement(52741431..52743921)	0	#N/A	#N/A	#N/A	#N/A	#N/A	0	0	0	0	0	0	0	0	0	0	0	0	0	0	0	0	0	0	0	0	0	0	0	0	0	0	0	0	0	0	0	0
Inpp1	1	complement(52824586..52856847)	2.27615	1.08382	0.116119	0.629765	0.972619	1	32	1.73622	5.44476	12.1883	26	1.52178	4.82984	10.6098	54	2.92706	8.70214	19.9906	42	2.40366	7.45868	16.6899	35	1.99851	6.32152	14.4325	30	1.68657	5.44811	12.0559	49	3.04964	9.38636	21.1906	41	2.36988	7.47033	17.1653
Hibch	1	52884088..52960145	2.92967	-1.26151	-0.335152	0.0982504	0.719453	1	42	2.42961	7.61921	15.9971	48	2.99537	9.50675	19.5873	54	3.12078	9.27807	19.9906	52	3.17292	9.84573	20.6637	33	2.00902	6.35476	13.6078	36	2.15783	6.97042	14.4671	38	2.52155	7.76098	16.4335	38	2.34184	7.38195	15.9093
1700019D03Rik	1	complement(52961483..53059338)	0.0215589	1.05707	0.0800776	0.961684	#N/A	1	0	0	0	0	0	0	0	0	0	0	0	0	1	0.0853825	0.264946	0.397378	0	0	0	0	0	0	0	0	0	0	0	0	1	0.0862355	0.271832	0.418666
Mstn	1	53100799..53107238	0	#N/A	#N/A	#N/A	#N/A	#N/A	0	0	0	0	0	0	0	0	0	0	0	0	0	0	0	0	0	0	0	0	0	0	0	0	0	0	0	0	0	0	0	0
Gm24349	1	53139209..53139309	0	#N/A	#N/A	#N/A	#N/A	#N/A	0	0	0	0	0	0	0	0	0	0	0	0	0	0	0	0	0	0	0	0	0	0	0	0	0	0	0	0	0	0	0	0
1700019A02Rik	1	complement(53197736..53226795)	0	#N/A	#N/A	#N/A	#N/A	#N/A	0	0	0	0	0	0	0	0	0	0	0	0	0	0	0	0	0	0	0	0	0	0	0	0	0	0	0	0	0	0	0	0
Pms1	1	complement(53228346..53336177)	0.920057	-1.17713	-0.235274	0.483664	0.944386	1	18	0.836516	2.6233	6.85592	17	0.852261	2.70492	6.93716	26	1.20714	3.58882	9.62512	16	0.784315	2.43377	6.35805	13	0.635811	2.01114	5.36065	13	0.625996	2.02215	5.22423	18	0.959558	2.95338	7.78431	17	0.84166	2.65308	7.11733
Gm28777	1	53235272..53236854	0	#N/A	#N/A	#N/A	#N/A	#N/A	0	0	0	0	0	0	0	0	0	0	0	0	0	0	0	0	0	0	0	0	0	0	0	0	0	0	0	0	0	0	0	0
Ormdl1	1	53336254..53349468	5.02187	-1.04558	-0.064309	0.720752	0.983348	1	78	5.80323	18.1988	29.709	64	5.13662	16.3027	26.1164	65	4.83137	14.3637	24.0628	55	4.31625	13.3935	21.8558	45	3.52347	11.1451	18.5561	68	5.24217	16.9338	27.3267	56	4.77925	14.7099	24.2179	65	5.15198	16.2401	27.2133
Gm28778	1	53336270..53357194	0	#N/A	#N/A	#N/A	#N/A	#N/A	0	0	0	0	0	0	0	0	0	0	0	0	0	0	0	0	0	0	0	0	0	0	0	0	0	0	0	0	0	0	0	0
Osgepl1	1	53352783..53365502	0.858001	-1.20155	-0.264893	0.51191	0.947416	1	15	0.855296	2.68219	5.71326	14	0.861143	2.73311	5.71296	9	0.512683	1.52421	3.33177	20	1.20288	3.73261	7.94756	10	0.600079	1.89812	4.12358	7	0.413571	1.33596	2.81305	14	0.915693	2.81837	6.05446	14	0.850431	2.68073	5.86133
Gm28551	1	complement(53364666..53391826)	0.267232	4.05363	2.01921	0.0772821	#N/A	1	2	0.223106	0.699657	0.761768	0	0	0	0	0	0	0	0	0	0	0	0	0	0	0	0	3	0.346761	1.12014	1.20559	1	0.127961	0.393847	0.432462	5	0.594207	1.87306	2.09333
Asnsd1	1	complement(53383776..53391911)	23.4042	-1.22465	-0.292372	0.0175419	0.341614	1	209	20.7638	65.1147	79.6048	223	23.8994	75.8522	90.9992	262	26.0041	77.3103	96.9916	219	22.9495	71.2133	87.0258	179	18.7153	59.1985	73.8121	178	18.3234	59.1901	71.5318	188	21.4247	65.9421	81.3028	151	15.9817	50.3775	63.2186
Gm50478	1	complement(53387638..53391778)	0	#N/A	#N/A	#N/A	#N/A	#N/A	0	0	0	0	0	0	0	0	0	0	0	0	0	0	0	0	0	0	0	0	0	0	0	0	0	0	0	0	0	0	0	0
Dnah7a	1	complement(53436165..53745943)	0	#N/A	#N/A	#N/A	#N/A	#N/A	0	0	0	0	0	0	0	0	0	0	0	0	0	0	0	0	0	0	0	0	0	0	0	0	0	0	0	0	0	0	0	0
gene:ENSMUSG00002076105	1	complement(53482430..53482554)	0	#N/A	#N/A	#N/A	#N/A	#N/A	0	0	0	0	0	0	0	0	0	0	0	0	0	0	0	0	0	0	0	0	0	0	0	0	0	0	0	0	0	0	0	0
Stk17b	1	complement(53794665..53824383)	27.4689	-1.14263	-0.19236	0.0593976	0.601724	1	376	25.4172	79.7077	143.212	346	25.2312	80.0791	141.192	423	28.5668	84.9291	156.593	430	30.6603	95.1404	170.873	313	22.2673	70.4339	129.068	328	22.9742	74.2134	131.811	328	25.4337	78.2814	141.847	318	22.9009	72.1883	133.136
Gm37863	1	53830360..53831816	0	#N/A	#N/A	#N/A	#N/A	#N/A	0	0	0	0	0	0	0	0	0	0	0	0	0	0	0	0	0	0	0	0	0	0	0	0	0	0	0	0	0	0	0	0
Hecw2	1	complement(53846035..54234327)	0.00676798	-2.87496	-1.52354	0.520667	#N/A	1	1	0.0270719	0.084897	0.380884	0	0	0	0	0	0	0	0	0	0	0	0	0	0	0	0	0	0	0	0	0	0	0	0	0	0	0	0
Mir7681	1	53888583..53888654	0	#N/A	#N/A	#N/A	#N/A	#N/A	0	0	0	0	0	0	0	0	0	0	0	0	0	0	0	0	0	0	0	0	0	0	0	0	0	0	0	0	0	0	0	0
Gm24251	1	complement(53925987..53926100)	0	#N/A	#N/A	#N/A	#N/A	#N/A	0	0	0	0	0	0	0	0	0	0	0	0	0	0	0	0	0	0	0	0	0	0	0	0	0	0	0	0	0	0	0	0
Gm37633	1	complement(54191556..54194255)	0	#N/A	#N/A	#N/A	#N/A	#N/A	0	0	0	0	0	0	0	0	0	0	0	0	0	0	0	0	0	0	0	0	0	0	0	0	0	0	0	0	0	0	0	0
U6_9	1	complement(54288261..54288367)	0	#N/A	#N/A	#N/A	#N/A	#N/A	0	0	0	0	0	0	0	0	0	0	0	0	0	0	0	0	0	0	0	0	0	0	0	0	0	0	0	0	0	0	0	0
Ccdc150	1	54289842..54407886	0.0183663	1.05709	0.080098	0.961675	#N/A	1	0	0	0	0	0	0	0	0	1	0.0697396	0.207336	0.370197	0	0	0	0	1	0.0734651	0.232378	0.412358	0	0	0	0	0	0	0	0	0	0	0	0
Gtf3c3	1	complement(54435163..54478130)	4.9606	-1.26013	-0.333577	0.062859	0.617036	1	70	4.98173	15.6226	26.6619	64	4.91342	15.5943	26.1164	66	4.69254	13.9509	24.433	70	5.25471	16.3056	27.8165	48	3.59506	11.3716	19.7932	47	3.46582	11.1956	18.8876	55	4.48995	13.8194	23.7854	50	3.79086	11.9496	20.9333
Gm34066	1	complement(54482563..54495922)	0.10611	-2.87493	-1.52353	0.52067	#N/A	1	0	0	0	0	0	0	0	0	1	0.42444	1.26186	0.370197	0	0	0	0	0	0	0	0	0	0	0	0	0	0	0	0	0	0	0	0
Pgap1	1	complement(54512153..54596843)	3.4094	-1.01444	-0.0206895	0.917137	0.996698	1	206	4.3467	13.6312	78.4621	176	4.00615	12.7148	71.82	124	2.61394	7.77125	45.9044	120	2.67081	8.28764	47.6854	168	3.73065	11.8005	69.2761	199	4.35083	14.0545	79.9709	95	2.29939	7.0772	41.0839	119	2.67501	8.43217	49.8213
Gm36955	1	complement(54557769..54559429)	0	#N/A	#N/A	#N/A	#N/A	#N/A	0	0	0	0	0	0	0	0	0	0	0	0	0	0	0	0	0	0	0	0	0	0	0	0	0	0	0	0	0	0	0	0
Ankrd44	1	complement(54684499..54965546)	16.7926	1.10718	0.146895	0.23625	0.866247	1	632	15.6272	49.0067	240.719	571	15.2308	48.3398	233.007	594	14.6735	43.6243	219.897	648	16.9009	52.4442	257.501	568	14.7808	46.7532	234.219	677	17.3452	56.0303	272.062	578	16.3942	50.459	249.963	708	18.6502	58.7893	296.416
4930444A19Rik	1	54720888..54806683	0.035456	-2.875	-1.52356	0.520659	#N/A	1	0	0	0	0	1	0.141824	0.450124	0.408068	0	0	0	0	0	0	0	0	0	0	0	0	0	0	0	0	0	0	0	0	0	0	0	0
Gm37370	1	complement(54776325..54777734)	0	#N/A	#N/A	#N/A	#N/A	#N/A	0	0	0	0	0	0	0	0	0	0	0	0	0	0	0	0	0	0	0	0	0	0	0	0	0	0	0	0	0	0	0	0
gene:ENSMUSG00002075552	1	54808377..54808481	0	#N/A	#N/A	#N/A	#N/A	#N/A	0	0	0	0	0	0	0	0	0	0	0	0	0	0	0	0	0	0	0	0	0	0	0	0	0	0	0	0	0	0	0	0
A130048G24Rik	1	complement(54953004..54955753)	0	#N/A	#N/A	#N/A	#N/A	#N/A	0	0	0	0	0	0	0	0	0	0	0	0	0	0	0	0	0	0	0	0	0	0	0	0	0	0	0	0	0	0	0	0
Sf3b1	1	complement(55024328..55066640)	42.7157	1.04974	0.0700388	0.656992	0.975492	1	1396	43.0341	134.954	531.714	1242	41.302	131.085	506.821	1358	41.8224	124.338	502.727	1270	41.2953	128.141	504.67	1274	41.3314	130.736	525.344	1324	42.2905	136.611	532.068	1192	42.1503	129.733	515.494	1373	45.0904	142.134	574.829
E330011M16Rik	1	complement(55090478..55092271)	0	#N/A	#N/A	#N/A	#N/A	#N/A	0	0	0	0	0	0	0	0	0	0	0	0	0	0	0	0	0	0	0	0	0	0	0	0	0	0	0	0	0	0	0	0
Coq10b	1	55091929..55111861	5.12466	1.29221	0.369841	0.0396099	0.519501	1	53	3.86608	12.1239	20.1869	44	3.46234	10.9888	17.955	64	4.66398	13.866	23.6926	56	4.30875	13.3703	22.2532	62	4.75959	15.0551	25.5662	70	5.29078	17.0908	28.1305	58	4.85311	14.9372	25.0828	72	5.59517	17.6371	30.144
Hspd1	1	complement(55116994..55127402)	51.3597	1.16832	0.22444	0.0284347	0.448597	1	350	46.4326	145.612	133.309	319	45.6529	144.894	130.174	317	42.0142	124.908	117.352	335	46.878	145.465	133.122	354	49.4245	156.335	145.975	370	50.8609	164.296	148.69	339	51.5884	158.782	146.604	379	53.5649	168.848	158.675
Hspe1	1	55127291..55130466	35.2152	1.0049	0.00704518	0.96006	0.999725	1	146	34.7171	108.872	55.6091	135	34.6295	109.908	55.0892	149	35.3964	105.233	55.1593	144	36.1179	112.075	57.2224	167	41.7917	132.192	68.8638	124	30.552	98.6919	49.8311	106	28.913	88.9902	45.8409	142	35.972	113.391	59.4506
Mob4	1	55170390..55194058	10.2754	-1.02655	-0.0378065	0.760414	0.983348	1	144	10.3959	32.6013	54.8473	116	9.03398	28.6722	47.3359	159	11.4677	34.0936	58.8613	134	10.204	31.6637	53.2487	133	10.1049	31.9631	54.8436	126	9.42532	30.4466	50.6348	103	8.52969	26.2532	44.5435	141	10.8444	34.1836	59.032
Rftn2	1	complement(55209318..55265941)	0.189895	1.07077	0.0986458	0.88883	0.994023	1	1	0.0597002	0.187219	0.380884	2	0.128804	0.408799	0.816136	7	0.417499	1.24123	2.59138	2	0.125943	0.390808	0.794756	2	0.125658	0.39747	0.824716	4	0.247436	0.799292	1.60746	1	0.0684815	0.210776	0.432462	5	0.318004	1.00241	2.09333
Gm10561	1	55265410..55274781	0	#N/A	#N/A	#N/A	#N/A	#N/A	0	0	0	0	0	0	0	0	0	0	0	0	0	0	0	0	0	0	0	0	0	0	0	0	0	0	0	0	0	0	0	0
Mars2	1	55276336..55287629	1.33873	-1.43705	-0.523113	0.0183654	0.353435	1	43	1.33447	4.18487	16.378	32	1.0713	3.40012	13.0582	55	1.70524	5.06967	20.3608	38	1.24392	3.85995	15.1004	24	0.783854	2.47942	9.89659	27	0.868222	2.80462	10.8503	28	0.996771	3.06792	12.1089	30	0.991854	3.12652	12.56
Boll	1	complement(55287817..55402628)	0.0263024	-2.87499	-1.52355	0.520662	#N/A	1	0	0	0	0	0	0	0	0	0	0	0	0	1	0.10521	0.32647	0.397378	0	0	0	0	0	0	0	0	0	0	0	0	0	0	0	0
Plcl1	1	55445080..55793444	0.163188	-1.80022	-0.848172	0.250875	0.870166	1	3	0.157245	0.493119	1.14265	3	0.169629	0.538371	1.2242	2	0.104729	0.31136	0.740394	4	0.221149	0.686237	1.58951	0	0	0	0	2	0.108621	0.350878	0.803728	1	0.0601248	0.185056	0.432462	3	0.167519	0.528054	1.256
Gm38056	1	55480063..55485089	0	#N/A	#N/A	#N/A	#N/A	#N/A	0	0	0	0	0	0	0	0	0	0	0	0	0	0	0	0	0	0	0	0	0	0	0	0	0	0	0	0	0	0	0	0
Gm37382	1	55598619..55600214	0	#N/A	#N/A	#N/A	#N/A	#N/A	0	0	0	0	0	0	0	0	0	0	0	0	0	0	0	0	0	0	0	0	0	0	0	0	0	0	0	0	0	0	0	0
9130227L01Rik	1	55970400..56011487	0	#N/A	#N/A	#N/A	#N/A	#N/A	0	0	0	0	0	0	0	0	0	0	0	0	0	0	0	0	0	0	0	0	0	0	0	0	0	0	0	0	0	0	0	0
Gm36986	1	complement(55999563..55999915)	0	#N/A	#N/A	#N/A	#N/A	#N/A	0	0	0	0	0	0	0	0	0	0	0	0	0	0	0	0	0	0	0	0	0	0	0	0	0	0	0	0	0	0	0	0
1700003I22Rik	1	56058137..56059362	0	#N/A	#N/A	#N/A	#N/A	#N/A	0	0	0	0	0	0	0	0	0	0	0	0	0	0	0	0	0	0	0	0	0	0	0	0	0	0	0	0	0	0	0	0
Gm28240	1	56570983..56573035	0	#N/A	#N/A	#N/A	#N/A	#N/A	0	0	0	0	0	0	0	0	0	0	0	0	0	0	0	0	0	0	0	0	0	0	0	0	0	0	0	0	0	0	0	0
Hsfy2	1	complement(56675203..56676594)	0	#N/A	#N/A	#N/A	#N/A	#N/A	0	0	0	0	0	0	0	0	0	0	0	0	0	0	0	0	0	0	0	0	0	0	0	0	0	0	0	0	0	0	0	0
Satb2	1	complement(56833140..57017809)	0.498447	-1.43148	-0.517509	0.2664	0.876688	1	7	0.361447	1.13349	2.66619	15	0.835526	2.6518	6.12102	7	0.361099	1.07355	2.59138	8	0.435718	1.35205	3.17902	4	0.217365	0.68755	1.64943	9	0.481521	1.55546	3.61677	5	0.296151	0.911511	2.16231	6	0.330053	1.04039	2.512
9130024F11Rik	1	57010571..57089243	0.0214771	-2.87493	-1.52353	0.52067	#N/A	1	0	0	0	0	0	0	0	0	1	0.0859084	0.255406	0.370197	0	0	0	0	0	0	0	0	0	0	0	0	0	0	0	0	0	0	0	0
Gm4081	1	57015962..57017799	0	#N/A	#N/A	#N/A	#N/A	#N/A	0	0	0	0	0	0	0	0	0	0	0	0	0	0	0	0	0	0	0	0	0	0	0	0	0	0	0	0	0	0	0	0
gene:ENSMUSG00002075847	1	complement(57038314..57038434)	0	#N/A	#N/A	#N/A	#N/A	#N/A	0	0	0	0	0	0	0	0	0	0	0	0	0	0	0	0	0	0	0	0	0	0	0	0	0	0	0	0	0	0	0	0
1700126A01Rik	1	57166499..57168559	0	#N/A	#N/A	#N/A	#N/A	#N/A	0	0	0	0	0	0	0	0	0	0	0	0	0	0	0	0	0	0	0	0	0	0	0	0	0	0	0	0	0	0	0	0
BC055402	1	complement(57239804..57254152)	0	#N/A	#N/A	#N/A	#N/A	#N/A	0	0	0	0	0	0	0	0	0	0	0	0	0	0	0	0	0	0	0	0	0	0	0	0	0	0	0	0	0	0	0	0
4930558J18Rik	1	complement(57398381..57416703)	0.574455	-1.20284	-0.266445	0.692806	0.980552	1	3	0.512427	1.60696	1.14265	3	0.552783	1.75443	1.2242	3	0.511934	1.52198	1.11059	4	0.720675	2.23629	1.58951	5	0.898802	2.84301	2.06179	2	0.353971	1.14343	0.803728	0	0	0	0	3	0.545906	1.72081	1.256
1700066M21Rik	1	57416779..57424582	4.48597	-1.17385	-0.23125	0.291163	0.890975	1	39	4.2255	13.2511	14.8545	30	3.50637	11.1286	12.242	50	5.4121	16.0902	18.5098	42	4.7999	14.8943	16.6899	29	3.3067	10.4595	11.9584	35	3.92924	12.6926	14.0652	28	3.47992	10.7107	12.1089	36	4.1553	13.0983	15.072
Tyw5	1	complement(57427396..57446260)	3.71836	1.16437	0.219555	0.409595	0.931064	1	23	2.87091	9.0031	8.76034	24	3.23165	10.2567	9.79364	24	2.99284	8.89772	8.88472	31	4.08152	12.6651	12.3187	38	4.99181	15.7896	15.6696	25	3.23339	10.4448	10.0466	26	3.72273	11.458	11.244	22	2.9255	9.22176	9.21066
Maip1	1	57445487..57457112	1.82529	1.28902	0.366276	0.104565	0.737113	1	37	1.64617	5.16235	14.0927	22	1.05589	3.35119	8.9775	37	1.64458	4.88934	13.6973	31	1.4548	4.51431	12.3187	35	1.63879	5.18368	14.4325	39	1.79789	5.80772	15.6727	33	1.68416	5.1836	14.2712	46	2.1803	6.87274	19.2587
Gm22371	1	complement(57461403..57461532)	0	#N/A	#N/A	#N/A	#N/A	#N/A	0	0	0	0	0	0	0	0	0	0	0	0	0	0	0	0	0	0	0	0	0	0	0	0	0	0	0	0	0	0	0	0
U1_1	1	57507029..57507185	0	#N/A	#N/A	#N/A	#N/A	#N/A	0	0	0	0	0	0	0	0	0	0	0	0	0	0	0	0	0	0	0	0	0	0	0	0	0	0	0	0	0	0	0	0
Gm37373	1	complement(57559990..57562801)	0	#N/A	#N/A	#N/A	#N/A	#N/A	0	0	0	0	0	0	0	0	0	0	0	0	0	0	0	0	0	0	0	0	0	0	0	0	0	0	0	0	0	0	0	0
Spats2l	1	57813321..57987553	0	#N/A	#N/A	#N/A	#N/A	#N/A	0	0	0	0	0	0	0	0	0	0	0	0	0	0	0	0	0	0	0	0	0	0	0	0	0	0	0	0	0	0	0	0
Gm17234	1	complement(57948994..57956270)	0	#N/A	#N/A	#N/A	#N/A	#N/A	0	0	0	0	0	0	0	0	0	0	0	0	0	0	0	0	0	0	0	0	0	0	0	0	0	0	0	0	0	0	0	0
Kctd18	1	complement(57994260..58058115)	1.40884	-1.02998	-0.0426118	0.841504	0.990566	1	42	1.13474	3.55853	15.9971	60	1.74872	5.55012	24.4841	65	1.75446	5.216	24.0628	35	0.997435	3.09509	13.9082	48	1.36481	4.31705	19.7932	43	1.20377	3.88853	17.2801	48	1.4876	4.57862	20.7582	44	1.26645	3.99209	18.4213
Sgo2a	1	58035130..58065058	8.5712	-1.13359	-0.180894	0.195825	0.838758	1	164	8.20351	25.7261	62.465	164	8.84957	28.0869	66.9232	178	8.89524	26.4456	65.895	158	8.33647	25.8685	62.7857	131	6.89621	21.8135	54.0189	135	6.99708	22.6026	54.2516	128	7.34451	22.6054	55.3551	153	8.1533	25.7009	64.056
Aox1	1	58069090..58145572	0.369309	-1.07971	-0.11065	0.814984	0.987467	1	15	0.605006	1.89729	5.71326	6	0.261061	0.828559	2.44841	12	0.483539	1.43756	4.44236	3	0.127632	0.396047	1.19213	10	0.424475	1.34266	4.12358	8	0.334338	1.08001	3.21491	5	0.231332	0.712006	2.16231	8	0.343751	1.08357	3.34933
Aox3	1	58152289..58239857	0.0497885	-2.78259	-1.47643	0.330264	#N/A	1	0	0	0	0	0	0	0	0	4	0.199154	0.592085	1.48079	0	0	0	0	0	0	0	0	1	0.0516386	0.166808	0.401864	0	0	0	0	0	0	0	0
Gm24548	1	complement(58194140..58194247)	0	#N/A	#N/A	#N/A	#N/A	#N/A	0	0	0	0	0	0	0	0	0	0	0	0	0	0	0	0	0	0	0	0	0	0	0	0	0	0	0	0	0	0	0	0
Aox4	1	58249556..58307756	0	#N/A	#N/A	#N/A	#N/A	#N/A	0	0	0	0	0	0	0	0	0	0	0	0	0	0	0	0	0	0	0	0	0	0	0	0	0	0	0	0	0	0	0	0
Gm15759	1	complement(58293276..58354815)	0	#N/A	#N/A	#N/A	#N/A	#N/A	0	0	0	0	0	0	0	0	0	0	0	0	0	0	0	0	0	0	0	0	0	0	0	0	0	0	0	0	0	0	0	0
Aox2	1	58317485..58419418	0.0651085	1.36987	0.454042	0.665696	#N/A	1	0	0	0	0	2	0.131036	0.415883	0.816136	1	0.0606763	0.180391	0.370197	0	0	0	0	2	0.127835	0.404357	0.824716	1	0.0629309	0.203285	0.401864	1	0.0696681	0.214429	0.432462	0	0	0	0
Gm37607	1	complement(58422671..58425293)	0	#N/A	#N/A	#N/A	#N/A	#N/A	0	0	0	0	0	0	0	0	0	0	0	0	0	0	0	0	0	0	0	0	0	0	0	0	0	0	0	0	0	0	0	0
Bzw1	1	58432057..58446512	103.944	1.12774	0.17344	0.264606	0.875817	1	1046	90.9058	285.079	398.405	1011	94.7836	300.826	412.557	1030	89.4291	265.873	381.303	1140	104.504	324.281	453.011	1114	101.889	322.287	459.367	1193	107.43	347.032	479.424	1002	99.8906	307.449	433.327	1151	106.567	335.92	481.885
Clk1	1	complement(58449348..58463225)	31.4171	-1.14793	-0.199032	0.124901	0.774904	1	724	31.2054	97.8594	275.76	717	33.3374	105.807	292.585	766	32.9838	98.061	283.571	619	28.1417	87.325	245.977	643	29.1665	92.257	265.146	641	28.627	92.4737	257.595	557	27.5387	84.7601	240.881	460	21.122	66.5808	192.587
Ppil3	1	complement(58470153..58484645)	4.93382	-1.06363	-0.089	0.650294	0.974969	1	53	4.32918	13.5762	20.1869	71	6.2562	19.856	28.9728	53	4.32501	12.8583	19.6204	56	4.82488	14.9718	22.2532	48	4.12624	13.0517	19.7932	63	5.33208	17.2242	25.3174	39	3.65419	11.2471	16.866	55	4.78606	15.0866	23.0267
Nif3l1	1	58484310..58520975	1.83674	-1.12406	-0.168718	0.470629	0.94358	1	39	1.76085	5.522	14.8545	39	1.89953	6.02874	15.9147	49	2.21022	6.571	18.1396	31	1.47635	4.58118	12.3187	26	1.23542	3.90778	10.7213	28	1.30992	4.23142	11.2522	44	2.27881	7.01386	19.0283	33	1.5873	5.00348	13.816
Orc2	1	complement(58501930..58544268)	7.92889	1.13405	0.181479	0.32918	0.906146	1	83	7.54252	23.6532	31.6134	62	6.07789	19.2901	25.3002	87	7.89841	23.482	32.2071	75	7.189	22.3078	29.8033	63	6.02507	19.058	25.9786	90	8.47438	27.3748	36.1677	76	7.92226	24.3836	32.8671	96	9.29385	29.2961	40.192
U6_10	1	complement(58505674..58505780)	0	#N/A	#N/A	#N/A	#N/A	#N/A	0	0	0	0	0	0	0	0	0	0	0	0	0	0	0	0	0	0	0	0	0	0	0	0	0	0	0	0	0	0	0	0
Gm15834	1	58544307..58562389	0.0590108	-2.19931	-1.13705	0.420548	#N/A	1	0	0	0	0	0	0	0	0	1	0.0758585	0.225527	0.370197	2	0.160185	0.497061	0.794756	0	0	0	0	0	0	0	0	1	0.0871002	0.268082	0.432462	0	0	0	0
Fam126b	1	complement(58561965..58625482)	2.93468	1.30355	0.382441	0.0361507	0.500065	1	75	2.18317	6.84637	28.5663	70	2.19809	6.97634	28.5648	76	2.21015	6.57076	28.135	87	2.67124	8.289	34.5719	75	2.29758	7.26749	30.9268	87	2.62405	8.47645	34.9622	89	2.97175	9.14663	38.4891	124	3.84533	12.1212	51.9146
Ndufb3	1	58625543..58635123	89.3376	1.06533	0.0913014	0.503313	0.947416	1	171	78.5525	246.339	65.1312	163	80.7744	256.363	66.5151	202	92.7036	275.608	74.7798	191	92.5477	287.18	75.8992	172	83.1525	263.021	70.9256	151	71.8733	232.172	60.6814	188	99.0646	304.907	81.3028	211	103.26	325.496	88.3386
Flacc1	1	complement(58686062..58735148)	0.0274882	1.05707	0.0800776	0.961684	#N/A	1	0	0	0	0	0	0	0	0	0	0	0	0	1	0.108865	0.337814	0.397378	0	0	0	0	0	0	0	0	0	0	0	0	1	0.109953	0.346594	0.418666
Cflar	1	58750667..58798043	22.4485	1.61898	0.695089	7.92004e-09	2.30245e-06	0.000129382	469	12.9753	40.6904	178.635	469	13.9972	44.4245	191.384	526	14.5383	43.2223	194.724	536	15.6415	48.5364	212.995	770	22.4192	70.9144	317.516	804	23.0478	74.4511	323.099	651	20.6597	63.5876	281.533	803	23.6672	74.6039	336.189
Casp8	1	58834533..58886662	43.5092	-1.13518	-0.182915	0.0781857	0.671325	1	351	42.5252	133.358	133.69	330	43.1297	136.885	134.663	367	44.4209	132.063	135.862	344	43.9609	136.413	136.698	266	33.916	107.28	109.687	302	37.9117	122.466	121.363	305	42.3874	130.462	131.901	272	35.1071	110.665	113.877
Gm37760	1	58836942..58840782	0	#N/A	#N/A	#N/A	#N/A	#N/A	0	0	0	0	0	0	0	0	0	0	0	0	0	0	0	0	0	0	0	0	0	0	0	0	0	0	0	0	0	0	0	0
Trak2	1	complement(58939608..59012589)	11.9911	1.12847	0.174373	0.218523	0.84862	1	198	9.79106	30.7046	75.4151	182	9.70863	30.8134	74.2684	258	12.7458	37.8932	95.5108	218	11.3708	35.284	86.6284	197	10.2521	32.4286	81.2345	225	11.5285	37.2406	90.4194	248	14.0674	43.2974	107.25	230	12.1165	38.1938	96.2933
Stradb	1	59012681..59034874	2.62417	-1.41585	-0.501668	0.0169347	0.335324	1	51	2.46355	7.72564	19.4251	46	2.39702	7.60768	18.7711	64	3.08854	9.18222	23.6926	50	2.54759	7.9053	19.8689	33	1.6776	5.30643	13.6078	34	1.70175	5.49717	13.6634	45	2.49345	7.67448	19.4608	27	1.38944	4.3798	11.304
C2cd6	1	complement(59036275..59134059)	0	#N/A	#N/A	#N/A	#N/A	#N/A	0	0	0	0	0	0	0	0	0	0	0	0	0	0	0	0	0	0	0	0	0	0	0	0	0	0	0	0	0	0	0	0
gene:ENSMUSG00000047383	1	complement(59036282..59042698)	0	#N/A	#N/A	#N/A	#N/A	#N/A	0	0	0	0	0	0	0	0	0	0	0	0	0	0	0	0	0	0	0	0	0	0	0	0	0	0	0	0	0	0	0	0
Gm29018	1	59053383..59098640	0	#N/A	#N/A	#N/A	#N/A	#N/A	0	0	0	0	0	0	0	0	0	0	0	0	0	0	0	0	0	0	0	0	0	0	0	0	0	0	0	0	0	0	0	0
Gm25502	1	59110147..59110277	0	#N/A	#N/A	#N/A	#N/A	#N/A	0	0	0	0	0	0	0	0	0	0	0	0	0	0	0	0	0	0	0	0	0	0	0	0	0	0	0	0	0	0	0	0
Tmem237	1	complement(59139749..59159567)	2.31249	-1.32105	-0.401684	0.303422	0.894819	1	11	1.61386	5.06102	4.18973	13	2.05749	6.53009	5.30489	18	2.63831	7.8437	6.66354	19	2.94032	9.12395	7.55018	14	2.16164	6.83751	5.77301	12	1.82423	5.89281	4.82237	6	1.00976	3.10791	2.59477	11	1.7193	5.41957	4.60533
G730003C15Rik	1	59158992..59161300	0.196821	-1.47428	-0.56001	0.579811	#N/A	1	0	0	0	0	1	0.163752	0.519718	0.408068	2	0.303303	0.901718	0.740394	2	0.320231	0.993691	0.794756	0	0	0	0	0	0	0	0	1	0.174125	0.535932	0.432462	2	0.32343	1.01952	0.837333
Mpp4	1	complement(59160094..59202548)	0	#N/A	#N/A	#N/A	#N/A	#N/A	0	0	0	0	0	0	0	0	0	0	0	0	0	0	0	0	0	0	0	0	0	0	0	0	0	0	0	0	0	0	0	0
Gm29017	1	59190206..59208479	0.29775	-1.08065	-0.111901	0.896903	#N/A	1	4	0.670172	2.10165	1.52354	0	0	0	0	1	0.167382	0.497626	0.370197	2	0.353448	1.09677	0.794756	1	0.176323	0.55773	0.412358	2	0.347203	1.12157	0.803728	0	0	0	0	3	0.535468	1.6879	1.256
Als2	1	complement(59202085..59276390)	4.03749	1.11605	0.158402	0.357777	0.918966	1	123	4.53997	14.2372	46.8488	106	4.22061	13.3954	43.2552	78	2.87623	8.55104	28.8754	84	3.27036	10.1481	33.3798	98	3.80677	12.0412	40.4111	121	4.62764	14.9487	48.6255	81	3.42949	10.5555	35.0294	109	4.28608	13.5106	45.6346
Cdk15	1	59296065..59392152	0	#N/A	#N/A	#N/A	#N/A	#N/A	0	0	0	0	0	0	0	0	0	0	0	0	0	0	0	0	0	0	0	0	0	0	0	0	0	0	0	0	0	0	0	0
Gm29016	1	59418089..59431458	0	#N/A	#N/A	#N/A	#N/A	#N/A	0	0	0	0	0	0	0	0	0	0	0	0	0	0	0	0	0	0	0	0	0	0	0	0	0	0	0	0	0	0	0	0
Gm37737	1	complement(59487024..59488661)	0	#N/A	#N/A	#N/A	#N/A	#N/A	0	0	0	0	0	0	0	0	0	0	0	0	0	0	0	0	0	0	0	0	0	0	0	0	0	0	0	0	0	0	0	0
Fzd7	1	59521583..59526114	4.95139	-1.04328	-0.0611209	0.735396	0.983348	1	65	5.02703	15.7647	24.7575	61	5.08921	16.1522	24.8922	61	4.71313	14.0121	22.582	61	4.97619	15.4414	24.2401	62	5.0463	15.962	25.5662	50	4.00678	12.9431	20.0932	48	4.2583	13.1064	20.7582	62	5.1083	16.1024	25.9573
Gm26813	1	complement(59527639..59531764)	0.340909	1.25491	0.327583	0.6041	0.970043	1	2	0.195428	0.612858	0.761768	2	0.210819	0.669099	0.816136	2	0.19524	0.580448	0.740394	5	0.515342	1.59913	1.98689	4	0.411339	1.30111	1.64943	3	0.303742	0.981177	1.20559	3	0.33626	1.03496	1.29738	3	0.312294	0.984415	1.256
Gm973	1	59555423..59675576	0	#N/A	#N/A	#N/A	#N/A	#N/A	0	0	0	0	0	0	0	0	0	0	0	0	0	0	0	0	0	0	0	0	0	0	0	0	0	0	0	0	0	0	0	0
Gm28411	1	complement(59572150..59588680)	0	#N/A	#N/A	#N/A	#N/A	#N/A	0	0	0	0	0	0	0	0	0	0	0	0	0	0	0	0	0	0	0	0	0	0	0	0	0	0	0	0	0	0	0	0
1700122D07Rik	1	complement(59573970..59576388)	0	#N/A	#N/A	#N/A	#N/A	#N/A	0	0	0	0	0	0	0	0	0	0	0	0	0	0	0	0	0	0	0	0	0	0	0	0	0	0	0	0	0	0	0	0
Sumo1	1	complement(59625717..59709993)	61.4595	1.09495	0.13086	0.203278	0.840113	1	300	50.6503	158.838	114.265	312	56.8248	180.351	127.317	365	61.5652	183.033	135.122	348	61.9739	192.308	138.288	315	55.9699	177.039	129.893	349	61.0538	197.222	140.25	328	63.5231	195.515	141.847	363	65.291	205.81	151.976
7SK_8	1	59665739..59665823	0	#N/A	#N/A	#N/A	#N/A	#N/A	0	0	0	0	0	0	0	0	0	0	0	0	0	0	0	0	0	0	0	0	0	0	0	0	0	0	0	0	0	0	0	0
D430013B06Rik	1	complement(59685359..59687230)	0	#N/A	#N/A	#N/A	#N/A	#N/A	0	0	0	0	0	0	0	0	0	0	0	0	0	0	0	0	0	0	0	0	0	0	0	0	0	0	0	0	0	0	0	0
Nop58	1	59724130..59758203	7.85025	1.24611	0.317433	0.0044953	0.148856	1	192	6.25544	19.6169	73.1298	179	6.29118	19.967	73.0442	192	6.24942	18.5795	71.0778	209	7.18244	22.2874	83.052	236	8.09193	25.5957	97.3165	248	8.37211	27.0444	99.6622	200	7.47452	23.0055	86.4923	215	7.46244	23.5231	90.0133
Snord70	1	59731093..59731179	0	#N/A	#N/A	#N/A	#N/A	#N/A	0	0	0	0	0	0	0	0	0	0	0	0	0	0	0	0	0	0	0	0	0	0	0	0	0	0	0	0	0	0	0	0
Gm26293	1	59731668..59731751	0	#N/A	#N/A	#N/A	#N/A	#N/A	0	0	0	0	0	0	0	0	0	0	0	0	0	0	0	0	0	0	0	0	0	0	0	0	0	0	0	0	0	0	0	0
Gm26287	1	59743417..59743497	0	#N/A	#N/A	#N/A	#N/A	#N/A	0	0	0	0	0	0	0	0	0	0	0	0	0	0	0	0	0	0	0	0	0	0	0	0	0	0	0	0	0	0	0	0
Snord11	1	59743949..59744032	0	#N/A	#N/A	#N/A	#N/A	#N/A	0	0	0	0	0	0	0	0	0	0	0	0	0	0	0	0	0	0	0	0	0	0	0	0	0	0	0	0	0	0	0	0
Bmpr2	1	59802559..59918173	4.44441	1.02459	0.0350466	0.751866	0.983348	1	236	4.59979	14.4248	89.8887	208	4.37332	13.8801	84.8782	222	4.32276	12.8516	82.1837	218	4.48179	13.9072	86.6284	186	3.81524	12.068	76.6986	232	4.68534	15.135	93.2324	205	4.58328	14.1067	88.6546	223	4.63038	14.5959	93.3626
Gm38125	1	59840422..59843859	0	#N/A	#N/A	#N/A	#N/A	#N/A	0	0	0	0	0	0	0	0	0	0	0	0	0	0	0	0	0	0	0	0	0	0	0	0	0	0	0	0	0	0	0	0
Gm37977	1	complement(59926128..59926848)	0	#N/A	#N/A	#N/A	#N/A	#N/A	0	0	0	0	0	0	0	0	0	0	0	0	0	0	0	0	0	0	0	0	0	0	0	0	0	0	0	0	0	0	0	0
Fam117b	1	59952165..60024505	14.4137	-1.11282	-0.154217	0.200195	0.839967	1	274	13.1738	41.3128	104.362	283	14.6781	46.5855	115.483	328	15.7549	46.8394	121.425	277	14.0478	43.5911	110.074	218	11.0306	34.8911	89.894	264	13.152	42.4848	106.092	254	14.0085	43.1161	109.845	239	12.2418	38.5886	100.061
Gm37531	1	59968847..59974261	0	#N/A	#N/A	#N/A	#N/A	#N/A	0	0	0	0	0	0	0	0	0	0	0	0	0	0	0	0	0	0	0	0	0	0	0	0	0	0	0	0	0	0	0	0
Ica1l	1	complement(60021649..60082343)	0.104746	1.54099	0.623857	0.496128	#N/A	1	0	0	0	0	1	0.0705943	0.224053	0.408068	3	0.196133	0.583103	1.11059	0	0	0	0	1	0.0688701	0.217844	0.412358	2	0.135614	0.438073	0.803728	1	0.0750662	0.231043	0.432462	2	0.139432	0.439519	0.837333
Wdr12	1	complement(60108944..60137804)	1.17976	-1.06324	-0.088471	0.667542	0.976828	1	42	1.23137	3.86155	15.9971	37	1.17021	3.71402	15.0985	39	1.14231	3.3961	14.4377	38	1.17514	3.64653	15.1004	33	1.01821	3.2207	13.6078	41	1.24552	4.02339	16.4764	35	1.17707	3.62287	15.1362	28	0.874546	2.75675	11.7227
Carf	1	60137406..60193112	0.394955	-1.06637	-0.0927114	0.800727	0.986651	1	18	0.4334	1.35913	6.85592	11	0.285714	0.906802	4.48875	21	0.505146	1.5018	7.77413	14	0.35556	1.10332	5.56329	13	0.329415	1.04198	5.36065	10	0.249484	0.805908	4.01864	17	0.469529	1.44514	7.35185	16	0.410414	1.29371	6.69866
Nbeal1	1	60219758..60377487	1.00415	1.09557	0.131683	0.491621	0.947045	1	85	1.04752	3.285	32.3752	68	0.904013	2.86917	27.7486	59	0.726402	2.15959	21.8416	84	1.09192	3.38828	33.3798	78	1.01163	3.19989	32.1639	60	0.766163	2.47493	24.1118	72	1.01782	3.13272	31.1372	93	1.22099	3.84881	38.936
Cyp20a1	1	60382482..60427219	16.0667	-1.11524	-0.157357	0.27987	0.883432	1	115	17.6323	55.2946	43.8017	107	17.6977	56.1694	43.6633	96	14.705	43.718	35.5389	88	14.2319	44.1623	34.9693	83	13.3929	42.3631	34.2257	89	14.1393	45.6742	35.7659	80	14.0702	43.3059	34.5969	88	14.3741	45.3101	36.8426
6030460B20Rik	1	60392278..60393335	0	#N/A	#N/A	#N/A	#N/A	#N/A	0	0	0	0	0	0	0	0	0	0	0	0	0	0	0	0	0	0	0	0	0	0	0	0	0	0	0	0	0	0	0	0
Abi2	1	60448778..60520317	2.34517	1.08	0.111029	0.605851	0.970043	1	55	2.25653	7.07642	20.9486	55	2.43424	7.72581	22.4438	47	1.92645	5.72733	17.3993	55	2.38018	7.3858	21.8558	59	2.54749	8.058	24.3291	69	2.93328	9.47537	27.7286	29	1.36481	4.2007	12.5414	58	2.53508	7.99109	24.2826
Raph1	1	complement(60521451..60606263)	3.07941	1.15555	0.208584	0.169348	0.814208	1	177	3.02656	9.49124	67.4165	163	3.00668	9.54263	66.5151	124	2.11826	6.2976	45.9044	157	2.83169	8.78686	62.3883	184	3.31114	10.4735	75.8739	172	3.04742	9.84406	69.1206	145	2.84408	8.75367	62.7069	171	3.11501	9.81913	71.5919
Gm38388	1	complement(60633966..60635395)	0	#N/A	#N/A	#N/A	#N/A	#N/A	0	0	0	0	0	0	0	0	0	0	0	0	0	0	0	0	0	0	0	0	0	0	0	0	0	0	0	0	0	0	0	0
gene:ENSMUSG00002075076	1	complement(60652857..60652962)	0	#N/A	#N/A	#N/A	#N/A	#N/A	0	0	0	0	0	0	0	0	0	0	0	0	0	0	0	0	0	0	0	0	0	0	0	0	0	0	0	0	0	0	0	0
Cd28	1	60755959..60812518	0.587008	1.01734	0.0247958	0.952579	0.99965	1	15	0.858788	2.69314	5.71326	6	0.370568	1.17612	2.44841	9	0.514777	1.53043	3.33177	10	0.603898	1.87392	3.97378	11	0.662782	2.09645	4.53594	9	0.533905	1.72467	3.61677	7	0.459716	1.41494	3.02723	11	0.670924	2.11489	4.60533
Gm11579	1	complement(60815824..60820993)	0	#N/A	#N/A	#N/A	#N/A	#N/A	0	0	0	0	0	0	0	0	0	0	0	0	0	0	0	0	0	0	0	0	0	0	0	0	0	0	0	0	0	0	0	0
2310016D23Rik	1	60818002..60842949	0	#N/A	#N/A	#N/A	#N/A	#N/A	0	0	0	0	0	0	0	0	0	0	0	0	0	0	0	0	0	0	0	0	0	0	0	0	0	0	0	0	0	0	0	0
Gm37198	1	60818511..60820620	0	#N/A	#N/A	#N/A	#N/A	#N/A	0	0	0	0	0	0	0	0	0	0	0	0	0	0	0	0	0	0	0	0	0	0	0	0	0	0	0	0	0	0	0	0
Gm38137	1	60919497..60920897	0	#N/A	#N/A	#N/A	#N/A	#N/A	0	0	0	0	0	0	0	0	0	0	0	0	0	0	0	0	0	0	0	0	0	0	0	0	0	0	0	0	0	0	0	0
Ctla4	1	60926159..60954991	0.119221	1.48915	0.574488	0.63081	#N/A	1	1	0.150429	0.471743	0.380884	0	0	0	0	1	0.150284	0.446796	0.370197	0	0	0	0	2	0.316625	1.00152	0.824716	0	0	0	0	0	0	0	0	1	0.160257	0.505164	0.418666
Icos	1	61017086..61039479	0.471352	-1.64795	-0.72067	0.232858	0.863972	1	6	0.61312	1.92273	2.28531	3	0.330703	1.04959	1.2242	5	0.510441	1.51754	1.85098	4	0.431144	1.33786	1.58951	2	0.215084	0.680333	0.824716	4	0.423527	1.36812	1.60746	2	0.234434	0.721555	0.864923	2	0.217726	0.686316	0.837333
Gm37039	1	61028638..61031122	0	#N/A	#N/A	#N/A	#N/A	#N/A	0	0	0	0	0	0	0	0	0	0	0	0	0	0	0	0	0	0	0	0	0	0	0	0	0	0	0	0	0	0	0	0
Gm28083	1	complement(61304450..61310673)	0	#N/A	#N/A	#N/A	#N/A	#N/A	0	0	0	0	0	0	0	0	0	0	0	0	0	0	0	0	0	0	0	0	0	0	0	0	0	0	0	0	0	0	0	0
Gm11587	1	61341068..61346905	0	#N/A	#N/A	#N/A	#N/A	#N/A	0	0	0	0	0	0	0	0	0	0	0	0	0	0	0	0	0	0	0	0	0	0	0	0	0	0	0	0	0	0	0	0
9530026F06Rik	1	61417591..61435063	0	#N/A	#N/A	#N/A	#N/A	#N/A	0	0	0	0	0	0	0	0	0	0	0	0	0	0	0	0	0	0	0	0	0	0	0	0	0	0	0	0	0	0	0	0
Gm11588	1	61479260..61508634	0	#N/A	#N/A	#N/A	#N/A	#N/A	0	0	0	0	0	0	0	0	0	0	0	0	0	0	0	0	0	0	0	0	0	0	0	0	0	0	0	0	0	0	0	0
U6_11	1	61509600..61509702	0	#N/A	#N/A	#N/A	#N/A	#N/A	0	0	0	0	0	0	0	0	0	0	0	0	0	0	0	0	0	0	0	0	0	0	0	0	0	0	0	0	0	0	0	0
Gm28449	1	61514110..61515187	0	#N/A	#N/A	#N/A	#N/A	#N/A	0	0	0	0	0	0	0	0	0	0	0	0	0	0	0	0	0	0	0	0	0	0	0	0	0	0	0	0	0	0	0	0
Gm36943	1	61585041..61585322	0	#N/A	#N/A	#N/A	#N/A	#N/A	0	0	0	0	0	0	0	0	0	0	0	0	0	0	0	0	0	0	0	0	0	0	0	0	0	0	0	0	0	0	0	0
4930587A21Rik	1	complement(61656102..61660308)	0	#N/A	#N/A	#N/A	#N/A	#N/A	0	0	0	0	0	0	0	0	0	0	0	0	0	0	0	0	0	0	0	0	0	0	0	0	0	0	0	0	0	0	0	0
Pard3b	1	61677983..62681443	0.0579591	2.59017	1.37305	0.165971	#N/A	1	0	0	0	0	0	0	0	0	0	0	0	0	3	0.0843244	0.261663	1.19213	3	0.0841333	0.266123	1.23707	1	0.0276115	0.0891934	0.401864	3	0.0917026	0.282248	1.29738	1	0.028389	0.0894877	0.418666
Gm37205	1	61693582..61696317	0	#N/A	#N/A	#N/A	#N/A	#N/A	0	0	0	0	0	0	0	0	0	0	0	0	0	0	0	0	0	0	0	0	0	0	0	0	0	0	0	0	0	0	0	0
Gm38012	1	61716408..61719436	0	#N/A	#N/A	#N/A	#N/A	#N/A	0	0	0	0	0	0	0	0	0	0	0	0	0	0	0	0	0	0	0	0	0	0	0	0	0	0	0	0	0	0	0	0
Gm38278	1	61741686..61743050	0	#N/A	#N/A	#N/A	#N/A	#N/A	0	0	0	0	0	0	0	0	0	0	0	0	0	0	0	0	0	0	0	0	0	0	0	0	0	0	0	0	0	0	0	0
Pard3bos1	1	complement(61806574..61890699)	0	#N/A	#N/A	#N/A	#N/A	#N/A	0	0	0	0	0	0	0	0	0	0	0	0	0	0	0	0	0	0	0	0	0	0	0	0	0	0	0	0	0	0	0	0
Gm38075	1	61844380..61845299	0	#N/A	#N/A	#N/A	#N/A	#N/A	0	0	0	0	0	0	0	0	0	0	0	0	0	0	0	0	0	0	0	0	0	0	0	0	0	0	0	0	0	0	0	0
Pard3bos2	1	complement(62170354..62175268)	0	#N/A	#N/A	#N/A	#N/A	#N/A	0	0	0	0	0	0	0	0	0	0	0	0	0	0	0	0	0	0	0	0	0	0	0	0	0	0	0	0	0	0	0	0
Gm38351	1	62286312..62288829	0	#N/A	#N/A	#N/A	#N/A	#N/A	0	0	0	0	0	0	0	0	0	0	0	0	0	0	0	0	0	0	0	0	0	0	0	0	0	0	0	0	0	0	0	0
Pard3bos3	1	complement(62495884..62538420)	0	#N/A	#N/A	#N/A	#N/A	#N/A	0	0	0	0	0	0	0	0	0	0	0	0	0	0	0	0	0	0	0	0	0	0	0	0	0	0	0	0	0	0	0	0
Gm29084	1	complement(62573650..62575101)	0.126821	5.23253	2.38751	0.281931	#N/A	1	0	0	0	0	0	0	0	0	0	0	0	0	0	0	0	0	0	0	0	0	1	0.25012	0.807962	0.401864	0	0	0	0	1	0.257162	0.810628	0.418666
Nrp2	1	62742444..62857854	15.719	2.3209	1.21468	3.24497e-09	1.04948e-06	5.30099e-05	300	8.87942	27.8457	114.265	276	8.81241	27.9689	112.627	123	3.63706	10.813	45.5342	210	6.55619	20.3442	83.4494	569	17.7239	56.0626	234.632	539	16.5302	53.3975	216.605	296	10.0497	30.9315	128.009	589	18.5722	58.5435	246.594
Gm29083	1	complement(62753882..62757232)	0	#N/A	#N/A	#N/A	#N/A	#N/A	0	0	0	0	0	0	0	0	0	0	0	0	0	0	0	0	0	0	0	0	0	0	0	0	0	0	0	0	0	0	0	0
Gm37121	1	62848461..62851016	0	#N/A	#N/A	#N/A	#N/A	#N/A	0	0	0	0	0	0	0	0	0	0	0	0	0	0	0	0	0	0	0	0	0	0	0	0	0	0	0	0	0	0	0	0
Gm4208	1	complement(62860514..62871529)	0	#N/A	#N/A	#N/A	#N/A	#N/A	0	0	0	0	0	0	0	0	0	0	0	0	0	0	0	0	0	0	0	0	0	0	0	0	0	0	0	0	0	0	0	0
Ino80d	1	complement(62997577..63153826)	2.9856	-1.03169	-0.0450127	0.76009	0.983348	1	145	2.86922	8.99782	55.2282	153	3.26595	10.3655	62.4344	147	2.906	8.63953	54.4189	139	2.90121	9.0026	55.2355	103	2.14495	6.78471	42.4729	121	2.48089	8.01402	48.6255	157	3.56363	10.9683	67.8965	147	3.09884	9.76818	61.544
Gm44468	1	63064901..63065005	0	#N/A	#N/A	#N/A	#N/A	#N/A	0	0	0	0	0	0	0	0	0	0	0	0	0	0	0	0	0	0	0	0	0	0	0	0	0	0	0	0	0	0	0	0
Gm24942	1	63071865..63071978	0	#N/A	#N/A	#N/A	#N/A	#N/A	0	0	0	0	0	0	0	0	0	0	0	0	0	0	0	0	0	0	0	0	0	0	0	0	0	0	0	0	0	0	0	0
Ino80dos	1	63152237..63197449	1.30681	-1.55254	-0.634633	0.192962	0.838368	1	12	1.46042	4.57984	4.57061	6	0.787715	2.50006	2.44841	15	1.82376	5.42205	5.55295	9	1.15533	3.58505	3.5764	5	0.640397	2.02565	2.06179	10	1.26102	4.07347	4.01864	9	1.25642	3.86709	3.89215	1	0.129653	0.408692	0.418666
Gm20342	1	63156277..63165996	0.566009	1.32629	0.407395	0.335023	0.906246	1	12	0.432716	1.35699	4.57061	11	0.427895	1.35806	4.48875	20	0.720499	2.14204	7.40394	4	0.152143	0.472106	1.58951	16	0.607191	1.92061	6.59773	12	0.448363	1.44835	4.82237	19	0.785909	2.41892	8.21677	11	0.422572	1.33203	4.60533
Ndufs1	1	complement(63182755..63215992)	7.56642	1.08365	0.1159	0.422245	0.935349	1	153	6.63202	20.7979	58.2753	176	8.2298	26.1199	71.82	156	6.75555	20.0843	57.7507	156	7.1326	22.1328	61.991	178	8.12003	25.6846	73.3997	158	7.0964	22.9235	63.4945	168	8.35335	25.7104	72.6536	145	6.69589	21.1068	60.7066
gene:ENSMUSG00002076280	1	63201014..63201102	0	#N/A	#N/A	#N/A	#N/A	#N/A	0	0	0	0	0	0	0	0	0	0	0	0	0	0	0	0	0	0	0	0	0	0	0	0	0	0	0	0	0	0	0	0
Eef1b2	1	63215984..63219645	105.431	-1.10612	-0.145513	0.270216	0.879016	1	641	88.7325	278.263	244.147	624	93.1819	295.742	254.635	920	127.231	378.259	340.581	771	112.576	349.33	306.378	613	89.3034	282.477	252.775	607	87.0643	281.243	243.931	665	105.595	325.006	287.587	602	88.7783	279.847	252.037
gene:ENSMUSG00002076939	1	63217142..63217317	0.523961	3.13148	1.64685	0.481915	#N/A	1	0	0	0	0	0	0	0	0	0	0	0	0	0	0	0	0	1	2.09584	6.62938	0.412358	0	0	0	0	0	0	0	0	0	0	0	0
Gm26457	1	63217836..63217913	0	#N/A	#N/A	#N/A	#N/A	#N/A	0	0	0	0	0	0	0	0	0	0	0	0	0	0	0	0	0	0	0	0	0	0	0	0	0	0	0	0	0	0	0	0
snoZ196	1	63217845..63217879	0	#N/A	#N/A	#N/A	#N/A	#N/A	0	0	0	0	0	0	0	0	0	0	0	0	0	0	0	0	0	0	0	0	0	0	0	0	0	0	0	0	0	0	0	0
Snora41	1	63218163..63218294	0	#N/A	#N/A	#N/A	#N/A	#N/A	0	0	0	0	0	0	0	0	0	0	0	0	0	0	0	0	0	0	0	0	0	0	0	0	0	0	0	0	0	0	0	0
Gpr1	1	complement(63221850..63253702)	0	#N/A	#N/A	#N/A	#N/A	#N/A	0	0	0	0	0	0	0	0	0	0	0	0	0	0	0	0	0	0	0	0	0	0	0	0	0	0	0	0	0	0	0	0
gene:ENSMUSG00002075004	1	63237190..63237315	0	#N/A	#N/A	#N/A	#N/A	#N/A	0	0	0	0	0	0	0	0	0	0	0	0	0	0	0	0	0	0	0	0	0	0	0	0	0	0	0	0	0	0	0	0
Platr12	1	63239472..63247126	0	#N/A	#N/A	#N/A	#N/A	#N/A	0	0	0	0	0	0	0	0	0	0	0	0	0	0	0	0	0	0	0	0	0	0	0	0	0	0	0	0	0	0	0	0
1700039I01Rik	1	complement(63287180..63287658)	0	#N/A	#N/A	#N/A	#N/A	#N/A	0	0	0	0	0	0	0	0	0	0	0	0	0	0	0	0	0	0	0	0	0	0	0	0	0	0	0	0	0	0	0	0
Gm11608	1	complement(63306007..63312279)	0	#N/A	#N/A	#N/A	#N/A	#N/A	0	0	0	0	0	0	0	0	0	0	0	0	0	0	0	0	0	0	0	0	0	0	0	0	0	0	0	0	0	0	0	0
gene:ENSMUSG00002076057	1	complement(63312385..63312522)	0	#N/A	#N/A	#N/A	#N/A	#N/A	0	0	0	0	0	0	0	0	0	0	0	0	0	0	0	0	0	0	0	0	0	0	0	0	0	0	0	0	0	0	0	0
Zdbf2	1	63312424..63353735	0	#N/A	#N/A	#N/A	#N/A	#N/A	0	0	0	0	0	0	0	0	0	0	0	0	0	0	0	0	0	0	0	0	0	0	0	0	0	0	0	0	0	0	0	0
U6_12	1	complement(63339439..63339542)	0	#N/A	#N/A	#N/A	#N/A	#N/A	0	0	0	0	0	0	0	0	0	0	0	0	0	0	0	0	0	0	0	0	0	0	0	0	0	0	0	0	0	0	0	0
Adam23	1	63485050..63635435	0.0112262	5.23548	2.38832	0.281744	#N/A	1	0	0	0	0	0	0	0	0	0	0	0	0	0	0	0	0	0	0	0	0	0	0	0	0	2	0.0449047	0.13821	0.864923	0	0	0	0
Gm22281	1	complement(63614647..63614749)	0	#N/A	#N/A	#N/A	#N/A	#N/A	0	0	0	0	0	0	0	0	0	0	0	0	0	0	0	0	0	0	0	0	0	0	0	0	0	0	0	0	0	0	0	0
Gm39653	1	63655127..63659978	0	#N/A	#N/A	#N/A	#N/A	#N/A	0	0	0	0	0	0	0	0	0	0	0	0	0	0	0	0	0	0	0	0	0	0	0	0	0	0	0	0	0	0	0	0
Dytn	1	complement(63662010..63726086)	0	#N/A	#N/A	#N/A	#N/A	#N/A	0	0	0	0	0	0	0	0	0	0	0	0	0	0	0	0	0	0	0	0	0	0	0	0	0	0	0	0	0	0	0	0
Mdh1b	1	complement(63737978..63769477)	0	#N/A	#N/A	#N/A	#N/A	#N/A	0	0	0	0	0	0	0	0	0	0	0	0	0	0	0	0	0	0	0	0	0	0	0	0	0	0	0	0	0	0	0	0
Fastkd2	1	63769773..63793814	2.40039	1.16068	0.214971	0.384719	0.926596	1	25	1.492	4.67887	9.5221	43	2.76834	8.78618	17.5469	27	1.60981	4.78595	9.99531	42	2.64391	8.20417	16.6899	42	2.63791	8.34402	17.319	31	1.91698	6.1924	12.4578	44	3.01216	9.271	19.0283	32	2.03453	6.41325	13.3973
4933402D24Rik	1	complement(63794066..63808426)	0.053769	-2.875	-1.52356	0.520659	#N/A	1	0	0	0	0	1	0.215076	0.682611	0.408068	0	0	0	0	0	0	0	0	0	0	0	0	0	0	0	0	0	0	0	0	0	0	0	0
Gm13749	1	64003886..64008158	0	#N/A	#N/A	#N/A	#N/A	#N/A	0	0	0	0	0	0	0	0	0	0	0	0	0	0	0	0	0	0	0	0	0	0	0	0	0	0	0	0	0	0	0	0
Klf7	1	complement(64068606..64161441)	5.10099	1.11585	0.158142	0.451662	0.942045	1	96	4.13824	12.9774	36.5649	73	3.39461	10.7738	29.789	130	5.59847	16.6442	48.1256	124	5.63812	17.4954	49.2749	91	4.12828	13.0582	37.5246	88	3.93055	12.6969	35.364	128	6.32923	19.4805	55.3551	131	6.01591	18.9634	54.8453
Mir6899	1	complement(64081597..64081660)	0	#N/A	#N/A	#N/A	#N/A	#N/A	0	0	0	0	0	0	0	0	0	0	0	0	0	0	0	0	0	0	0	0	0	0	0	0	0	0	0	0	0	0	0	0
Gm13748	1	64117813..64129941	0	#N/A	#N/A	#N/A	#N/A	#N/A	0	0	0	0	0	0	0	0	0	0	0	0	0	0	0	0	0	0	0	0	0	0	0	0	0	0	0	0	0	0	0	0
Gm28981	1	complement(64225150..64342202)	0	#N/A	#N/A	#N/A	#N/A	#N/A	0	0	0	0	0	0	0	0	0	0	0	0	0	0	0	0	0	0	0	0	0	0	0	0	0	0	0	0	0	0	0	0
gene:ENSMUSG00002076107	1	64435493..64435562	0	#N/A	#N/A	#N/A	#N/A	#N/A	0	0	0	0	0	0	0	0	0	0	0	0	0	0	0	0	0	0	0	0	0	0	0	0	0	0	0	0	0	0	0	0
Creb1	1	64571804..64643707	11.2229	1.13358	0.180885	0.0717015	0.652714	1	384	9.79421	30.7144	146.26	374	10.2904	32.6598	152.618	419	10.6766	31.7416	155.112	371	9.98116	30.972	147.427	425	11.408	36.0848	175.252	423	11.1791	36.1117	169.988	389	11.3811	35.0295	168.228	402	10.9232	34.4322	168.304
Mettl21a	1	complement(64645632..64656401)	3.61138	-1.15439	-0.207131	0.413123	0.931306	1	28	3.26589	10.2418	10.6648	27	3.39727	10.7823	11.0178	33	3.84538	11.4323	12.2165	32	3.93697	12.2166	12.7161	22	2.70053	8.54209	9.07188	21	2.53799	8.19846	8.43914	31	4.14765	12.7659	13.4063	23	2.85797	9.0089	9.62933
Gm28982	1	64656943..64665192	0	#N/A	#N/A	#N/A	#N/A	#N/A	0	0	0	0	0	0	0	0	0	0	0	0	0	0	0	0	0	0	0	0	0	0	0	0	0	0	0	0	0	0	0	0
Gm29152	1	64689094..64691915	0	#N/A	#N/A	#N/A	#N/A	#N/A	0	0	0	0	0	0	0	0	0	0	0	0	0	0	0	0	0	0	0	0	0	0	0	0	0	0	0	0	0	0	0	0
2810408I11Rik	1	complement(64719030..64729818)	0.65427	-1.92611	-0.945688	0.174658	0.816344	1	2	0.299445	0.939053	0.761768	2	0.323027	1.02523	0.816136	7	1.04705	3.11287	2.59138	6	0.94756	2.94032	2.38427	2	0.315137	0.996815	0.824716	3	0.465409	1.50341	1.20559	2	0.34349	1.05721	0.864923	1	0.159504	0.50279	0.418666
Ccnyl1	1	64729614..64764803	3.35275	1.46071	0.546671	0.040969	0.525058	1	30	3.04254	9.54133	11.4265	24	2.62572	8.33354	9.79364	15	1.5198	4.51838	5.55295	21	2.24648	6.97093	8.34494	27	2.88178	9.1154	11.1337	31	3.25764	10.5231	12.4578	30	3.49006	10.7419	12.9738	35	3.78154	11.9202	14.6533
Fzd5	1	complement(64769717..64776910)	1.06158	1.26354	0.337472	0.30692	0.898204	1	21	1.06443	3.33802	7.99857	15	0.820181	2.6031	6.12102	15	0.759572	2.25821	5.55295	15	0.801966	2.48854	5.96067	27	1.44027	4.55572	11.1337	18	0.945356	3.05378	7.23355	19	1.10471	3.40013	8.21677	14	0.75598	2.383	5.86133
Gm38058	1	64775399..64779766	0	#N/A	#N/A	#N/A	#N/A	#N/A	0	0	0	0	0	0	0	0	0	0	0	0	0	0	0	0	0	0	0	0	0	0	0	0	0	0	0	0	0	0	0	0
Plekhm3	1	complement(64825142..64995983)	5.20541	1.12723	0.172785	0.243575	0.869852	1	168	5.39182	16.9086	63.9885	148	5.12401	16.2626	60.3941	139	4.45679	13.25	51.4574	120	4.06234	12.6056	47.6854	159	5.37039	16.9872	65.5649	171	5.68655	18.3692	68.7187	125	4.60185	14.1639	54.0577	151	5.16284	16.2743	63.2186
Gm24788	1	complement(65040466..65040621)	0	#N/A	#N/A	#N/A	#N/A	#N/A	0	0	0	0	0	0	0	0	0	0	0	0	0	0	0	0	0	0	0	0	0	0	0	0	0	0	0	0	0	0	0	0
Akr1cl	1	complement(65051848..65071918)	0	#N/A	#N/A	#N/A	#N/A	#N/A	0	0	0	0	0	0	0	0	0	0	0	0	0	0	0	0	0	0	0	0	0	0	0	0	0	0	0	0	0	0	0	0
Cryge	1	complement(65087713..65090308)	0	#N/A	#N/A	#N/A	#N/A	#N/A	0	0	0	0	0	0	0	0	0	0	0	0	0	0	0	0	0	0	0	0	0	0	0	0	0	0	0	0	0	0	0	0
Crygd	1	complement(65101031..65102611)	0	#N/A	#N/A	#N/A	#N/A	#N/A	0	0	0	0	0	0	0	0	0	0	0	0	0	0	0	0	0	0	0	0	0	0	0	0	0	0	0	0	0	0	0	0
Crygc	1	complement(65110684..65112848)	0	#N/A	#N/A	#N/A	#N/A	#N/A	0	0	0	0	0	0	0	0	0	0	0	0	0	0	0	0	0	0	0	0	0	0	0	0	0	0	0	0	0	0	0	0
Crygb	1	complement(65119378..65121447)	0	#N/A	#N/A	#N/A	#N/A	#N/A	0	0	0	0	0	0	0	0	0	0	0	0	0	0	0	0	0	0	0	0	0	0	0	0	0	0	0	0	0	0	0	0
Cryga	1	complement(65139548..65142532)	0	#N/A	#N/A	#N/A	#N/A	#N/A	0	0	0	0	0	0	0	0	0	0	0	0	0	0	0	0	0	0	0	0	0	0	0	0	0	0	0	0	0	0	0	0
Gm28845	1	complement(65139778..65158717)	0	#N/A	#N/A	#N/A	#N/A	#N/A	0	0	0	0	0	0	0	0	0	0	0	0	0	0	0	0	0	0	0	0	0	0	0	0	0	0	0	0	0	0	0	0
D630023F18Rik	1	complement(65144444..65162373)	0.106733	1.4891	0.574445	0.630832	#N/A	1	0	0	0	0	1	0.141771	0.449955	0.408068	0	0	0	0	1	0.138623	0.430152	0.397378	0	0	0	0	1	0.136173	0.43988	0.401864	1	0.150752	0.463992	0.432462	1	0.140007	0.441332	0.418666
Idh1	1	complement(65197775..65225659)	97.8882	-1.09199	-0.126958	0.379267	0.926596	1	819	103.594	324.869	311.944	794	108.341	343.855	324.006	714	90.226	268.242	264.321	670	89.3913	277.385	266.243	687	91.4517	289.272	283.29	697	91.3506	295.089	280.099	546	79.2212	243.832	236.124	640	86.2418	271.851	267.946
Pikfyve	1	65225842..65317854	3.56791	1.1039	0.142613	0.215966	0.84615	1	194	3.53948	11.0997	73.8915	180	3.54269	11.2438	73.4523	160	2.91635	8.67031	59.2315	171	3.29081	10.2115	67.9516	179	3.43696	10.8715	73.8121	174	3.28938	10.6257	69.9243	185	3.87175	11.9167	80.0054	189	3.67355	11.5798	79.1279
Pth2r	1	65321215..65428403	0	#N/A	#N/A	#N/A	#N/A	#N/A	0	0	0	0	0	0	0	0	0	0	0	0	0	0	0	0	0	0	0	0	0	0	0	0	0	0	0	0	0	0	0	0
Crygf	1	65965679..65967466	0	#N/A	#N/A	#N/A	#N/A	#N/A	0	0	0	0	0	0	0	0	0	0	0	0	0	0	0	0	0	0	0	0	0	0	0	0	0	0	0	0	0	0	0	0
Map2	1	66214432..66481742	0.0172292	2.47556	1.30776	0.352488	#N/A	1	0	0	0	0	0	0	0	0	0	0	0	0	1	0.0224664	0.0697142	0.397378	1	0.0224154	0.0709025	0.412358	1	0.0220694	0.0712907	0.401864	1	0.0244321	0.0751985	0.432462	0	0	0	0
Gm24729	1	66345048..66345184	0	#N/A	#N/A	#N/A	#N/A	#N/A	0	0	0	0	0	0	0	0	0	0	0	0	0	0	0	0	0	0	0	0	0	0	0	0	0	0	0	0	0	0	0	0
Gm10558	1	complement(66361435..66367955)	0	#N/A	#N/A	#N/A	#N/A	#N/A	0	0	0	0	0	0	0	0	0	0	0	0	0	0	0	0	0	0	0	0	0	0	0	0	0	0	0	0	0	0	0	0
Gm25411	1	66475241..66475391	0	#N/A	#N/A	#N/A	#N/A	#N/A	0	0	0	0	0	0	0	0	0	0	0	0	0	0	0	0	0	0	0	0	0	0	0	0	0	0	0	0	0	0	0	0
Unc80	1	66507526..66738307	0	#N/A	#N/A	#N/A	#N/A	#N/A	0	0	0	0	0	0	0	0	0	0	0	0	0	0	0	0	0	0	0	0	0	0	0	0	0	0	0	0	0	0	0	0
Gm37181	1	complement(66729789..66731515)	0	#N/A	#N/A	#N/A	#N/A	#N/A	0	0	0	0	0	0	0	0	0	0	0	0	0	0	0	0	0	0	0	0	0	0	0	0	0	0	0	0	0	0	0	0
Rpe	1	66739990..66758964	17.2082	-1.08611	-0.119172	0.331703	0.906146	1	140	15.7629	49.4322	53.3238	132	16.0326	50.8846	53.865	154	17.3225	51.4999	57.0103	166	19.7145	61.1751	65.9647	128	15.1671	47.9752	52.7818	127	14.8163	47.861	51.0367	136	17.5649	54.0622	58.8148	118	14.1539	44.6161	49.4026
Kansl1l	1	complement(66758407..66856721)	2.89306	1.15542	0.208419	0.268997	0.878727	1	53	2.78759	8.74183	20.1869	43	2.43974	7.74329	17.5469	46	2.41709	7.18601	17.0291	47	2.60747	8.09111	18.6768	52	2.87832	9.10446	21.4426	50	2.7249	8.80222	20.0932	59	3.55961	10.956	25.5152	43	2.40939	7.59489	18.0027
Gm37570	1	complement(66804785..66807890)	0	#N/A	#N/A	#N/A	#N/A	#N/A	0	0	0	0	0	0	0	0	0	0	0	0	0	0	0	0	0	0	0	0	0	0	0	0	0	0	0	0	0	0	0	0
Gm38387	1	complement(66808449..66811025)	0	#N/A	#N/A	#N/A	#N/A	#N/A	0	0	0	0	0	0	0	0	0	0	0	0	0	0	0	0	0	0	0	0	0	0	0	0	0	0	0	0	0	0	0	0
Gm38162	1	66814670..66819266	0	#N/A	#N/A	#N/A	#N/A	#N/A	0	0	0	0	0	0	0	0	0	0	0	0	0	0	0	0	0	0	0	0	0	0	0	0	0	0	0	0	0	0	0	0
6820402A03Rik	1	complement(66832804..66835457)	0	#N/A	#N/A	#N/A	#N/A	#N/A	0	0	0	0	0	0	0	0	0	0	0	0	0	0	0	0	0	0	0	0	0	0	0	0	0	0	0	0	0	0	0	0
Gm37285	1	complement(66838818..66839956)	0	#N/A	#N/A	#N/A	#N/A	#N/A	0	0	0	0	0	0	0	0	0	0	0	0	0	0	0	0	0	0	0	0	0	0	0	0	0	0	0	0	0	0	0	0
Gm37755	1	66851474..66853652	0	#N/A	#N/A	#N/A	#N/A	#N/A	0	0	0	0	0	0	0	0	0	0	0	0	0	0	0	0	0	0	0	0	0	0	0	0	0	0	0	0	0	0	0	0
Gm38218	1	complement(66860385..66865073)	0	#N/A	#N/A	#N/A	#N/A	#N/A	0	0	0	0	0	0	0	0	0	0	0	0	0	0	0	0	0	0	0	0	0	0	0	0	0	0	0	0	0	0	0	0
Acadl	1	complement(66869998..66902436)	43.6697	1.08572	0.118647	0.32922	0.906146	1	232	40.5566	127.185	88.3651	229	43.1849	137.061	93.4476	229	39.9936	118.901	84.7751	227	41.857	129.884	90.2048	262	48.2013	152.466	108.038	210	38.0382	122.875	84.3914	220	44.1157	135.782	95.1416	238	44.3238	139.718	99.6426
Gm27934	1	66895800..66895862	0	#N/A	#N/A	#N/A	#N/A	#N/A	0	0	0	0	0	0	0	0	0	0	0	0	0	0	0	0	0	0	0	0	0	0	0	0	0	0	0	0	0	0	0	0
Gm25832	1	66905956..66906085	0	#N/A	#N/A	#N/A	#N/A	#N/A	0	0	0	0	0	0	0	0	0	0	0	0	0	0	0	0	0	0	0	0	0	0	0	0	0	0	0	0	0	0	0	0
Myl1	1	complement(66963454..66984563)	0	#N/A	#N/A	#N/A	#N/A	#N/A	0	0	0	0	0	0	0	0	0	0	0	0	0	0	0	0	0	0	0	0	0	0	0	0	0	0	0	0	0	0	0	0
Lancl1	1	complement(67039676..67078031)	1.31527	-1.29496	-0.372906	0.172562	0.815597	1	28	1.42999	4.48441	10.6648	24	1.32223	4.19652	9.79364	27	1.37759	4.09557	9.99531	21	1.13126	3.51035	8.34494	19	1.0212	3.23017	7.8348	19	1.00544	3.24786	7.63541	18	1.05449	3.24558	7.78431	16	0.870523	2.74406	6.69866
Cps1	1	67162185..67270418	0	#N/A	#N/A	#N/A	#N/A	#N/A	0	0	0	0	0	0	0	0	0	0	0	0	0	0	0	0	0	0	0	0	0	0	0	0	0	0	0	0	0	0	0	0
Gm15668	1	67288359..67362768	0	#N/A	#N/A	#N/A	#N/A	#N/A	0	0	0	0	0	0	0	0	0	0	0	0	0	0	0	0	0	0	0	0	0	0	0	0	0	0	0	0	0	0	0	0
Gm26342	1	67296383..67296511	0	#N/A	#N/A	#N/A	#N/A	#N/A	0	0	0	0	0	0	0	0	0	0	0	0	0	0	0	0	0	0	0	0	0	0	0	0	0	0	0	0	0	0	0	0
gene:ENSMUSG00002076414	1	67656134..67656211	0	#N/A	#N/A	#N/A	#N/A	#N/A	0	0	0	0	0	0	0	0	0	0	0	0	0	0	0	0	0	0	0	0	0	0	0	0	0	0	0	0	0	0	0	0
Gm15669	1	67831640..67844483	0	#N/A	#N/A	#N/A	#N/A	#N/A	0	0	0	0	0	0	0	0	0	0	0	0	0	0	0	0	0	0	0	0	0	0	0	0	0	0	0	0	0	0	0	0
Gm37957	1	67942389..67944691	0	#N/A	#N/A	#N/A	#N/A	#N/A	0	0	0	0	0	0	0	0	0	0	0	0	0	0	0	0	0	0	0	0	0	0	0	0	0	0	0	0	0	0	0	0
gene:ENSMUSG00002074910	1	68012835..68012936	0	#N/A	#N/A	#N/A	#N/A	#N/A	0	0	0	0	0	0	0	0	0	0	0	0	0	0	0	0	0	0	0	0	0	0	0	0	0	0	0	0	0	0	0	0
Gm15671	1	68063402..68064922	0	#N/A	#N/A	#N/A	#N/A	#N/A	0	0	0	0	0	0	0	0	0	0	0	0	0	0	0	0	0	0	0	0	0	0	0	0	0	0	0	0	0	0	0	0
Erbb4	1	complement(68071345..69147218)	0	#N/A	#N/A	#N/A	#N/A	#N/A	0	0	0	0	0	0	0	0	0	0	0	0	0	0	0	0	0	0	0	0	0	0	0	0	0	0	0	0	0	0	0	0
Gm37100	1	complement(68154354..68155706)	0	#N/A	#N/A	#N/A	#N/A	#N/A	0	0	0	0	0	0	0	0	0	0	0	0	0	0	0	0	0	0	0	0	0	0	0	0	0	0	0	0	0	0	0	0
Gm25542	1	complement(68424101..68424194)	0	#N/A	#N/A	#N/A	#N/A	#N/A	0	0	0	0	0	0	0	0	0	0	0	0	0	0	0	0	0	0	0	0	0	0	0	0	0	0	0	0	0	0	0	0
Gm19335	1	complement(68630777..68632845)	0	#N/A	#N/A	#N/A	#N/A	#N/A	0	0	0	0	0	0	0	0	0	0	0	0	0	0	0	0	0	0	0	0	0	0	0	0	0	0	0	0	0	0	0	0
Gm37735	1	complement(68678583..68679988)	0	#N/A	#N/A	#N/A	#N/A	#N/A	0	0	0	0	0	0	0	0	0	0	0	0	0	0	0	0	0	0	0	0	0	0	0	0	0	0	0	0	0	0	0	0
Gm37769	1	complement(68750196..68752564)	0	#N/A	#N/A	#N/A	#N/A	#N/A	0	0	0	0	0	0	0	0	0	0	0	0	0	0	0	0	0	0	0	0	0	0	0	0	0	0	0	0	0	0	0	0
Gm37061	1	complement(68797644..68800886)	0	#N/A	#N/A	#N/A	#N/A	#N/A	0	0	0	0	0	0	0	0	0	0	0	0	0	0	0	0	0	0	0	0	0	0	0	0	0	0	0	0	0	0	0	0
Gm16076	1	complement(69131072..69145899)	0	#N/A	#N/A	#N/A	#N/A	#N/A	0	0	0	0	0	0	0	0	0	0	0	0	0	0	0	0	0	0	0	0	0	0	0	0	0	0	0	0	0	0	0	0
Gm28497	1	69480215..69483243	0	#N/A	#N/A	#N/A	#N/A	#N/A	0	0	0	0	0	0	0	0	0	0	0	0	0	0	0	0	0	0	0	0	0	0	0	0	0	0	0	0	0	0	0	0
Gm29113	1	complement(69529516..69532947)	0	#N/A	#N/A	#N/A	#N/A	#N/A	0	0	0	0	0	0	0	0	0	0	0	0	0	0	0	0	0	0	0	0	0	0	0	0	0	0	0	0	0	0	0	0
Gm29114	1	69553091..69586866	0	#N/A	#N/A	#N/A	#N/A	#N/A	0	0	0	0	0	0	0	0	0	0	0	0	0	0	0	0	0	0	0	0	0	0	0	0	0	0	0	0	0	0	0	0
Ikzf2	1	complement(69570373..69726404)	0.396605	-1.10613	-0.145518	0.708984	0.982759	1	10	0.301817	0.946492	3.80884	11	0.358145	1.13669	4.48875	17	0.512595	1.52395	6.29335	13	0.413862	1.28423	5.16591	16	0.508214	1.60754	6.59773	6	0.187638	0.606128	2.41118	11	0.380832	1.17215	4.75708	10	0.321536	1.01355	4.18666
Gm29112	1	complement(69634195..69637681)	0	#N/A	#N/A	#N/A	#N/A	#N/A	0	0	0	0	0	0	0	0	0	0	0	0	0	0	0	0	0	0	0	0	0	0	0	0	0	0	0	0	0	0	0	0
Gm28112	1	complement(69699346..69701220)	0	#N/A	#N/A	#N/A	#N/A	#N/A	0	0	0	0	0	0	0	0	0	0	0	0	0	0	0	0	0	0	0	0	0	0	0	0	0	0	0	0	0	0	0	0
Gm37930	1	69810027..69811912	0	#N/A	#N/A	#N/A	#N/A	#N/A	0	0	0	0	0	0	0	0	0	0	0	0	0	0	0	0	0	0	0	0	0	0	0	0	0	0	0	0	0	0	0	0
Spag16	1	69866129..70764291	0	#N/A	#N/A	#N/A	#N/A	#N/A	0	0	0	0	0	0	0	0	0	0	0	0	0	0	0	0	0	0	0	0	0	0	0	0	0	0	0	0	0	0	0	0
7SK_9	1	complement(69960632..69960906)	0	#N/A	#N/A	#N/A	#N/A	#N/A	0	0	0	0	0	0	0	0	0	0	0	0	0	0	0	0	0	0	0	0	0	0	0	0	0	0	0	0	0	0	0	0
Gm23879	1	complement(69994163..69994288)	0	#N/A	#N/A	#N/A	#N/A	#N/A	0	0	0	0	0	0	0	0	0	0	0	0	0	0	0	0	0	0	0	0	0	0	0	0	0	0	0	0	0	0	0	0
Gm38272	1	complement(70349671..70352070)	0	#N/A	#N/A	#N/A	#N/A	#N/A	0	0	0	0	0	0	0	0	0	0	0	0	0	0	0	0	0	0	0	0	0	0	0	0	0	0	0	0	0	0	0	0
Gm37456	1	complement(70610594..70616430)	0	#N/A	#N/A	#N/A	#N/A	#N/A	0	0	0	0	0	0	0	0	0	0	0	0	0	0	0	0	0	0	0	0	0	0	0	0	0	0	0	0	0	0	0	0
Gm23422	1	70635974..70636080	0	#N/A	#N/A	#N/A	#N/A	#N/A	0	0	0	0	0	0	0	0	0	0	0	0	0	0	0	0	0	0	0	0	0	0	0	0	0	0	0	0	0	0	0	0
Vwc2l	1	70764874..70924556	0	#N/A	#N/A	#N/A	#N/A	#N/A	0	0	0	0	0	0	0	0	0	0	0	0	0	0	0	0	0	0	0	0	0	0	0	0	0	0	0	0	0	0	0	0
Bard1	1	complement(71066657..71142305)	3.11436	-1.09658	-0.133015	0.527485	0.949818	1	49	3.0349	9.51739	18.6633	50	3.34073	10.6028	20.4034	55	3.40324	10.1178	20.3608	41	2.67856	8.3117	16.2925	36	2.34657	7.42247	14.8449	39	2.50288	8.08504	15.6727	52	3.69444	11.371	22.488	39	2.57335	8.11172	16.328
Abca12	1	complement(71281435..71454069)	0	#N/A	#N/A	#N/A	#N/A	#N/A	0	0	0	0	0	0	0	0	0	0	0	0	0	0	0	0	0	0	0	0	0	0	0	0	0	0	0	0	0	0	0	0
Atic	1	71596309..71618790	6.90663	1.00227	0.00327363	0.981119	0.999725	1	162	7.11096	22.2998	61.7032	138	6.53453	20.7394	56.3134	152	6.66559	19.8168	56.2699	158	7.31542	22.7001	62.7857	128	5.91298	18.7034	52.7818	154	7.00424	22.6258	61.887	146	7.35128	22.6262	63.1394	143	6.68706	21.079	59.8693
Fn1	1	complement(71624679..71692359)	46.6966	-1.14493	-0.19526	0.239257	0.867531	1	1684	50.5128	158.407	641.409	1390	44.9776	142.751	567.215	1409	42.2233	125.53	521.607	1551	49.0727	152.275	616.333	1214	38.3232	121.22	500.603	1219	37.887	122.386	489.872	1064	36.6099	112.68	460.139	1430	45.6963	144.044	598.693
Apol7d	1	71691996..71702002	0.0434211	3.13146	1.64684	0.481918	#N/A	1	0	0	0	0	0	0	0	0	0	0	0	0	0	0	0	0	0	0	0	0	1	0.173684	0.561052	0.401864	0	0	0	0	0	0	0	0
Gm37217	1	complement(71882249..71885769)	0	#N/A	#N/A	#N/A	#N/A	#N/A	0	0	0	0	0	0	0	0	0	0	0	0	0	0	0	0	0	0	0	0	0	0	0	0	0	0	0	0	0	0	0	0
Gm8883	1	71927271..71930363	0	#N/A	#N/A	#N/A	#N/A	#N/A	0	0	0	0	0	0	0	0	0	0	0	0	0	0	0	0	0	0	0	0	0	0	0	0	0	0	0	0	0	0	0	0
Gm28818	1	complement(71933227..71956284)	0	#N/A	#N/A	#N/A	#N/A	#N/A	0	0	0	0	0	0	0	0	0	0	0	0	0	0	0	0	0	0	0	0	0	0	0	0	0	0	0	0	0	0	0	0
4933417E11Rik	1	complement(71998157..72044354)	0.171045	1.06246	0.0874041	0.946118	#N/A	1	0	0	0	0	1	0.345932	1.09792	0.408068	0	0	0	0	1	0.338249	1.0496	0.397378	0	0	0	0	2	0.664546	2.14668	0.803728	0	0	0	0	0	0	0	0
4930556G22Rik	1	complement(72022840..72077890)	0	#N/A	#N/A	#N/A	#N/A	#N/A	0	0	0	0	0	0	0	0	0	0	0	0	0	0	0	0	0	0	0	0	0	0	0	0	0	0	0	0	0	0	0	0
Gm4319	1	complement(72146314..72161160)	0.0911621	5.23277	2.38757	0.281916	#N/A	1	0	0	0	0	0	0	0	0	0	0	0	0	0	0	0	0	0	0	0	0	0	0	0	0	0	0	0	0	2	0.364648	1.14945	0.837333
Mreg	1	complement(72198601..72251466)	1.78672	2.69055	1.4279	0.00894726	0.22795	1	8	1.22767	3.84995	3.04707	0	0	0	0	6	0.919867	2.73476	2.22118	3	0.485604	1.50685	1.19213	16	2.58402	8.17353	6.59773	6	0.954048	3.08186	2.41118	14	2.46443	7.58518	6.05446	7	1.1444	3.60737	2.93066
U2_1	1	72265399..72265589	0	#N/A	#N/A	#N/A	#N/A	#N/A	0	0	0	0	0	0	0	0	0	0	0	0	0	0	0	0	0	0	0	0	0	0	0	0	0	0	0	0	0	0	0	0
U2_2	1	72276105..72276295	0	#N/A	#N/A	#N/A	#N/A	#N/A	0	0	0	0	0	0	0	0	0	0	0	0	0	0	0	0	0	0	0	0	0	0	0	0	0	0	0	0	0	0	0	0
U2_3	1	72283372..72283562	0	#N/A	#N/A	#N/A	#N/A	#N/A	0	0	0	0	0	0	0	0	0	0	0	0	0	0	0	0	0	0	0	0	0	0	0	0	0	0	0	0	0	0	0	0
U2_4	1	72294167..72294357	0	#N/A	#N/A	#N/A	#N/A	#N/A	0	0	0	0	0	0	0	0	0	0	0	0	0	0	0	0	0	0	0	0	0	0	0	0	0	0	0	0	0	0	0	0
Pecr	1	complement(72298326..72323473)	0.960407	-4.41781	-2.14333	0.0190138	0.361138	1	2	0.462401	1.45008	0.761768	3	0.748225	2.37473	1.2242	4	0.923912	2.74679	1.48079	7	1.70709	5.29717	2.78165	0	0	0	0	1	0.239561	0.773852	0.401864	2	0.530415	1.63254	0.864923	0	0	0	0
Tmem169	1	72323528..72342263	0	#N/A	#N/A	#N/A	#N/A	#N/A	0	0	0	0	0	0	0	0	0	0	0	0	0	0	0	0	0	0	0	0	0	0	0	0	0	0	0	0	0	0	0	0
Xrcc5	1	72346586..72434111	0.285186	-1.44146	-0.527526	0.560887	#N/A	1	1	0.137505	0.431213	0.380884	1	0.148334	0.470784	0.408068	2	0.274745	0.816817	0.740394	4	0.580159	1.80026	1.58951	0	0	0	0	0	0	0	0	4	0.630921	1.94189	1.72985	1	0.146489	0.461762	0.418666
Marchf4	1	complement(72466271..72576089)	0	#N/A	#N/A	#N/A	#N/A	#N/A	0	0	0	0	0	0	0	0	0	0	0	0	0	0	0	0	0	0	0	0	0	0	0	0	0	0	0	0	0	0	0	0
Smarcal1	1	72622410..72672293	5.05243	1.18608	0.246202	0.181645	0.82403	1	60	3.67144	11.5136	22.8531	71	4.68669	14.8747	28.9728	66	4.0347	11.9952	24.433	80	5.1635	16.0226	31.7902	63	4.05704	12.8329	25.9786	86	5.45268	17.6138	34.5603	80	5.61529	17.2831	34.5969	78	5.08471	16.028	32.656
Gm39662	1	72680347..72682122	0	#N/A	#N/A	#N/A	#N/A	#N/A	0	0	0	0	0	0	0	0	0	0	0	0	0	0	0	0	0	0	0	0	0	0	0	0	0	0	0	0	0	0	0	0
Ankar	1	complement(72682139..72739738)	0	#N/A	#N/A	#N/A	#N/A	#N/A	0	0	0	0	0	0	0	0	0	0	0	0	0	0	0	0	0	0	0	0	0	0	0	0	0	0	0	0	0	0	0	0
Rpl37a	1	72750449..72752972	289.519	-1.12324	-0.167672	0.278427	0.883432	1	1123	279.157	875.431	427.733	1035	277.544	880.873	422.351	1295	321.603	956.127	479.405	1067	279.771	868.142	424.002	969	253.499	801.845	399.575	967	249.07	804.572	388.602	911	259.767	799.527	393.973	908	240.459	757.975	380.149
Igfbp2	1	72863662..72891633	0	#N/A	#N/A	#N/A	#N/A	#N/A	0	0	0	0	0	0	0	0	0	0	0	0	0	0	0	0	0	0	0	0	0	0	0	0	0	0	0	0	0	0	0	0
Igfbp5	1	complement(72897091..72914043)	0.0153542	3.13148	1.64685	0.481915	#N/A	1	0	0	0	0	0	0	0	0	0	0	0	0	0	0	0	0	1	0.0614166	0.194268	0.412358	0	0	0	0	0	0	0	0	0	0	0	0
1700027A15Rik	1	73024003..73064666	0	#N/A	#N/A	#N/A	#N/A	#N/A	0	0	0	0	0	0	0	0	0	0	0	0	0	0	0	0	0	0	0	0	0	0	0	0	0	0	0	0	0	0	0	0
Tnp1	1	complement(73054233..73055068)	0	#N/A	#N/A	#N/A	#N/A	#N/A	0	0	0	0	0	0	0	0	0	0	0	0	0	0	0	0	0	0	0	0	0	0	0	0	0	0	0	0	0	0	0	0
Gm38106	1	complement(73246049..73248582)	0	#N/A	#N/A	#N/A	#N/A	#N/A	0	0	0	0	0	0	0	0	0	0	0	0	0	0	0	0	0	0	0	0	0	0	0	0	0	0	0	0	0	0	0	0
Gm29185	1	73308223..73345519	0	#N/A	#N/A	#N/A	#N/A	#N/A	0	0	0	0	0	0	0	0	0	0	0	0	0	0	0	0	0	0	0	0	0	0	0	0	0	0	0	0	0	0	0	0
Pinc	1	complement(73429934..73446728)	0	#N/A	#N/A	#N/A	#N/A	#N/A	0	0	0	0	0	0	0	0	0	0	0	0	0	0	0	0	0	0	0	0	0	0	0	0	0	0	0	0	0	0	0	0
gene:ENSMUSG00002076669	1	73431405..73431558	0	#N/A	#N/A	#N/A	#N/A	#N/A	0	0	0	0	0	0	0	0	0	0	0	0	0	0	0	0	0	0	0	0	0	0	0	0	0	0	0	0	0	0	0	0
D530049I02Rik	1	73438127..73469949	0	#N/A	#N/A	#N/A	#N/A	#N/A	0	0	0	0	0	0	0	0	0	0	0	0	0	0	0	0	0	0	0	0	0	0	0	0	0	0	0	0	0	0	0	0
C530043A13Rik	1	complement(73561254..73568949)	0	#N/A	#N/A	#N/A	#N/A	#N/A	0	0	0	0	0	0	0	0	0	0	0	0	0	0	0	0	0	0	0	0	0	0	0	0	0	0	0	0	0	0	0	0
Gm29186	1	73568096..73575508	0	#N/A	#N/A	#N/A	#N/A	#N/A	0	0	0	0	0	0	0	0	0	0	0	0	0	0	0	0	0	0	0	0	0	0	0	0	0	0	0	0	0	0	0	0
6030407O03Rik	1	complement(73657247..73903625)	0	#N/A	#N/A	#N/A	#N/A	#N/A	0	0	0	0	0	0	0	0	0	0	0	0	0	0	0	0	0	0	0	0	0	0	0	0	0	0	0	0	0	0	0	0
Gm29183	1	complement(73789480..73881076)	0	#N/A	#N/A	#N/A	#N/A	#N/A	0	0	0	0	0	0	0	0	0	0	0	0	0	0	0	0	0	0	0	0	0	0	0	0	0	0	0	0	0	0	0	0
5S_rRNA_5	1	73802869..73802994	0	#N/A	#N/A	#N/A	#N/A	#N/A	0	0	0	0	0	0	0	0	0	0	0	0	0	0	0	0	0	0	0	0	0	0	0	0	0	0	0	0	0	0	0	0
Mir6351	1	complement(73894636..73894734)	0	#N/A	#N/A	#N/A	#N/A	#N/A	0	0	0	0	0	0	0	0	0	0	0	0	0	0	0	0	0	0	0	0	0	0	0	0	0	0	0	0	0	0	0	0
Tns1	1	complement(73949390..74163608)	1.14321	1.09659	0.13303	0.613162	0.97077	1	73	1.55399	4.87329	27.8045	50	1.1482	3.64418	20.4034	46	0.978286	2.90845	17.0291	27	0.60626	1.88125	10.7292	74	1.65784	5.24392	30.5145	56	1.23521	3.9901	22.5044	40	0.97675	3.0063	17.2985	31	0.70303	2.21609	12.9787
Rufy4	1	74164700..74187382	0.229828	-1.35397	-0.437197	0.633812	#N/A	1	3	0.451481	1.41584	1.14265	0	0	0	0	1	0.150349	0.446987	0.370197	2	0.317481	0.985158	0.794756	2	0.316761	1.00195	0.824716	1	0.155936	0.503718	0.401864	0	0	0	0	1	0.160326	0.505381	0.418666
Cxcr2	1	74193148..74200405	3.78521	-1.18615	-0.246291	0.507835	0.947416	1	27	3.10482	9.73666	10.2839	20	2.48099	7.87421	8.16136	61	7.00785	20.8343	22.582	21	2.54719	7.90405	8.34494	20	2.4204	7.65598	8.24716	11	1.31067	4.23385	4.4205	46	6.06775	18.6757	19.8932	22	2.69514	8.49564	9.21066
Cxcr1	1	complement(74230944..74233790)	0	#N/A	#N/A	#N/A	#N/A	#N/A	0	0	0	0	0	0	0	0	0	0	0	0	0	0	0	0	0	0	0	0	0	0	0	0	0	0	0	0	0	0	0	0
Mir1928	1	complement(74245713..74245779)	0	#N/A	#N/A	#N/A	#N/A	#N/A	0	0	0	0	0	0	0	0	0	0	0	0	0	0	0	0	0	0	0	0	0	0	0	0	0	0	0	0	0	0	0	0
U6_13	1	74251972..74252078	0	#N/A	#N/A	#N/A	#N/A	#N/A	0	0	0	0	0	0	0	0	0	0	0	0	0	0	0	0	0	0	0	0	0	0	0	0	0	0	0	0	0	0	0	0
Arpc2	1	74275243..74307368	447.155	1.02048	0.0292436	0.843808	0.991345	1	2541	438.082	1373.82	967.827	2347	436.502	1385.38	957.736	2568	442.311	1314.99	950.665	2594	471.726	1463.79	1030.8	2418	438.723	1387.73	997.082	2552	455.888	1472.65	1025.56	2140	423.215	1302.6	925.468	2478	455.133	1434.67	1037.46
Gpbar1	1	74317709..74318783	0	#N/A	#N/A	#N/A	#N/A	#N/A	0	0	0	0	0	0	0	0	0	0	0	0	0	0	0	0	0	0	0	0	0	0	0	0	0	0	0	0	0	0	0	0
Aamp	1	complement(74318999..74323897)	24.9038	1.06492	0.0907383	0.519004	0.947845	1	284	28.786	90.2723	108.171	222	24.2738	77.0406	90.5912	204	20.6574	61.4144	75.5202	211	22.5587	70.0008	83.8468	262	27.9478	88.402	108.038	254	26.6762	86.172	102.073	191	22.2072	68.3506	82.6002	211	22.7841	71.8201	88.3386
Gm28364	1	74320320..74321025	0.300939	1.0571	0.0801149	0.961666	#N/A	1	0	0	0	0	0	0	0	0	1	1.04839	3.11687	0.370197	0	0	0	0	0	0	0	0	0	0	0	0	1	1.20376	3.70499	0.432462	0	0	0	0
Pnkd	1	74324089..74392853	1.15647	1.02779	0.0395479	0.880712	0.994023	1	29	1.29782	4.06993	11.0456	27	1.30347	4.13698	11.0178	21	0.938894	2.79133	7.77413	23	1.08571	3.369	9.13969	22	1.03615	3.27745	9.07188	25	1.15926	3.74477	10.0466	24	1.23204	3.79203	10.3791	25	1.1919	3.75712	10.4667
Gm37503	1	complement(74326701..74327019)	0	#N/A	#N/A	#N/A	#N/A	#N/A	0	0	0	0	0	0	0	0	0	0	0	0	0	0	0	0	0	0	0	0	0	0	0	0	0	0	0	0	0	0	0	0
Tmbim1	1	complement(74327406..74344781)	5.2731	1.11357	0.15519	0.366837	0.923515	1	188	5.20531	16.3237	71.6062	210	6.27235	19.9073	85.6943	127	3.51297	10.4441	47.015	155	4.52678	14.0468	61.5936	224	6.5271	20.6459	92.3682	209	5.996	19.3689	83.9895	124	3.93829	12.1215	53.6252	157	4.631	14.5978	65.7306
Gm29358	1	74334762..74338026	0.0285911	3.1315	1.64685	0.481913	#N/A	1	0	0	0	0	0	0	0	0	0	0	0	0	0	0	0	0	0	0	0	0	0	0	0	0	0	0	0	0	1	0.114364	0.3605	0.418666
Gm37931	1	74347007..74349872	0	#N/A	#N/A	#N/A	#N/A	#N/A	0	0	0	0	0	0	0	0	0	0	0	0	0	0	0	0	0	0	0	0	0	0	0	0	0	0	0	0	0	0	0	0
Catip	1	74401267..74408480	0.0417083	3.13148	1.64685	0.481915	#N/A	1	0	0	0	0	0	0	0	0	0	0	0	0	0	0	0	0	1	0.166833	0.527712	0.412358	0	0	0	0	0	0	0	0	0	0	0	0
Slc11a1	1	74414354..74425221	114.324	1.22233	0.289629	0.107281	0.744165	1	1161	109.833	344.434	442.207	1085	110.727	351.426	442.754	780	73.7185	219.165	288.754	912	91.0047	282.392	362.409	1264	125.843	398.057	521.22	1238	121.352	392.003	497.507	778	84.4261	259.851	336.455	1247	125.676	396.156	522.077
Ctdsp1	1	74430668..74436444	48.0586	-1.03624	-0.0513564	0.606632	0.970447	1	458	48.1491	150.995	174.445	410	46.4974	147.574	167.308	491	51.5687	153.314	181.767	415	46.0192	142.8	164.912	396	43.8128	138.585	163.294	412	44.8793	144.974	165.568	409	49.3222	151.807	176.877	381	42.6711	134.508	159.512
Mir26b	1	74433469..74433553	0	#N/A	#N/A	#N/A	#N/A	#N/A	0	0	0	0	0	0	0	0	0	0	0	0	0	0	0	0	0	0	0	0	0	0	0	0	0	0	0	0	0	0	0	0
Vil1	1	74448535..74474718	0	#N/A	#N/A	#N/A	#N/A	#N/A	0	0	0	0	0	0	0	0	0	0	0	0	0	0	0	0	0	0	0	0	0	0	0	0	0	0	0	0	0	0	0	0
Usp37	1	complement(74474670..74583443)	2.21318	1.17454	0.232094	0.177763	0.819683	1	67	2.11926	6.64595	25.5192	49	1.67197	5.30651	19.9953	63	1.99082	5.9187	23.3224	58	1.93511	6.00474	23.0479	67	2.23032	7.05475	27.628	59	1.9337	6.24641	23.71	67	2.43098	7.4822	28.9749	67	2.25772	7.11679	28.0506
Gm37733	1	complement(74539499..74542460)	0	#N/A	#N/A	#N/A	#N/A	#N/A	0	0	0	0	0	0	0	0	0	0	0	0	0	0	0	0	0	0	0	0	0	0	0	0	0	0	0	0	0	0	0	0
Cnot9	1	74545217..74570001	13.2973	-1.01328	-0.0190389	0.877226	0.994017	1	134	12.2757	38.4965	51.0385	142	14.0331	44.5385	57.9457	148	13.5452	40.27	54.7891	138	13.3349	41.379	54.8382	104	10.0267	31.7157	42.8852	145	13.7638	44.4611	58.2703	144	15.1322	46.5748	62.2745	125	12.1994	38.455	52.3333
Plcd4	1	74582047..74606953	0.0538582	1.91577	0.937922	0.41003	#N/A	1	1	0.0497516	0.15602	0.380884	1	0.0536697	0.170338	0.408068	0	0	0	0	0	0	0	0	1	0.0523589	0.165617	0.412358	0	0	0	0	1	0.0570695	0.175652	0.432462	2	0.106004	0.334147	0.837333
Zfp142	1	complement(74604286..74627405)	2.16348	1.16467	0.21992	0.198508	0.839226	1	60	1.85205	5.80799	22.8531	56	1.86471	5.91824	22.8518	65	2.00445	5.95924	24.0628	58	1.88842	5.85985	23.0479	61	1.98159	6.26799	25.1538	62	1.98299	6.40563	24.9156	73	2.58476	7.95554	31.5697	64	2.10459	6.63409	26.7946
gene:ENSMUSG00002075545	1	complement(74626055..74626131)	0	#N/A	#N/A	#N/A	#N/A	#N/A	0	0	0	0	0	0	0	0	0	0	0	0	0	0	0	0	0	0	0	0	0	0	0	0	0	0	0	0	0	0	0	0
Bcs1l	1	74627448..74631602	2.54681	-1.17241	-0.229473	0.576913	0.957746	1	9	1.4391	4.51298	3.42796	13	2.2424	7.11696	5.30489	27	4.31314	12.823	9.99531	13	2.1926	6.80375	5.16591	11	1.85107	5.85515	4.53594	9	1.49113	4.81681	3.61677	17	3.11812	9.59715	7.35185	12	2.04416	6.44361	5.024
Rnf25	1	complement(74632907..74640556)	7.57363	-1.13899	-0.18776	0.374344	0.926596	1	53	8.51743	26.7105	20.1869	35	6.06768	19.2577	14.2824	44	7.06426	21.0021	16.2887	51	8.64513	26.8262	20.2663	36	6.08861	19.259	14.8449	45	7.49328	24.2055	18.0839	29	5.34598	16.4542	12.5414	40	6.84823	21.587	16.7467
Stk36	1	74640604..74676053	0.015615	3.13152	1.64686	0.48191	#N/A	1	0	0	0	0	0	0	0	0	0	0	0	0	0	0	0	0	0	0	0	0	0	0	0	0	1	0.0624599	0.192243	0.432462	0	0	0	0
Ttll4	1	74700904..74742889	1.84435	1.15257	0.204858	0.273346	0.879921	1	57	1.73319	5.43526	21.7104	42	1.37766	4.37245	17.1389	54	1.64039	4.87688	19.9906	56	1.79609	5.57336	22.2532	55	1.76002	5.56714	22.6797	52	1.63833	5.2923	20.8969	63	2.1974	6.76329	27.2451	55	1.78164	5.6161	23.0267
Cyp27a1	1	74752733..74777051	14.1631	-1.38227	-0.467038	0.0252306	0.416773	1	81	13.0651	40.972	30.8516	86	14.9641	47.4931	35.0939	109	17.5645	52.2194	40.3515	65	11.0589	34.3162	25.8296	70	11.8826	37.5858	28.8651	66	11.0306	35.6321	26.523	59	10.9163	33.599	25.5152	35	6.01426	18.9582	14.6533
Prkag3	1	complement(74778081..74788380)	0	#N/A	#N/A	#N/A	#N/A	#N/A	0	0	0	0	0	0	0	0	0	0	0	0	0	0	0	0	0	0	0	0	0	0	0	0	0	0	0	0	0	0	0	0
gene:ENSMUSG00002075611	1	74803957..74804049	0	#N/A	#N/A	#N/A	#N/A	#N/A	0	0	0	0	0	0	0	0	0	0	0	0	0	0	0	0	0	0	0	0	0	0	0	0	0	0	0	0	0	0	0	0
Wnt6	1	74811051..74824481	0.633653	1.32574	0.4068	0.534422	0.949818	1	6	0.959398	3.00865	2.28531	2	0.344985	1.09492	0.816136	1	0.159746	0.474924	0.370197	3	0.505985	1.5701	1.19213	5	0.841397	2.66143	2.06179	5	0.828408	2.676	2.00932	1	0.183419	0.564538	0.432462	4	0.681387	2.14787	1.67467
Gm29539	1	complement(74814102..74816564)	0	#N/A	#N/A	#N/A	#N/A	#N/A	0	0	0	0	0	0	0	0	0	0	0	0	0	0	0	0	0	0	0	0	0	0	0	0	0	0	0	0	0	0	0	0
Wnt10a	1	74830675..74843338	0.0354703	-2.87493	-1.52353	0.52067	#N/A	1	0	0	0	0	0	0	0	0	1	0.141881	0.421813	0.370197	0	0	0	0	0	0	0	0	0	0	0	0	0	0	0	0	0	0	0	0
Gm16582	1	74890054..74919112	0	#N/A	#N/A	#N/A	#N/A	#N/A	0	0	0	0	0	0	0	0	0	0	0	0	0	0	0	0	0	0	0	0	0	0	0	0	0	0	0	0	0	0	0	0
Cdk5r2	1	74894093..74896891	0	#N/A	#N/A	#N/A	#N/A	#N/A	0	0	0	0	0	0	0	0	0	0	0	0	0	0	0	0	0	0	0	0	0	0	0	0	0	0	0	0	0	0	0	0
Fev	1	complement(74920668..74924578)	0	#N/A	#N/A	#N/A	#N/A	#N/A	0	0	0	0	0	0	0	0	0	0	0	0	0	0	0	0	0	0	0	0	0	0	0	0	0	0	0	0	0	0	0	0
Cryba2	1	complement(74929093..74932302)	0	#N/A	#N/A	#N/A	#N/A	#N/A	0	0	0	0	0	0	0	0	0	0	0	0	0	0	0	0	0	0	0	0	0	0	0	0	0	0	0	0	0	0	0	0
Mir375	1	complement(74939817..74939880)	0	#N/A	#N/A	#N/A	#N/A	#N/A	0	0	0	0	0	0	0	0	0	0	0	0	0	0	0	0	0	0	0	0	0	0	0	0	0	0	0	0	0	0	0	0
Cfap65	1	complement(74941230..74974758)	0.0111988	-2.87493	-1.52353	0.52067	#N/A	1	0	0	0	0	0	0	0	0	1	0.044795	0.133176	0.370197	0	0	0	0	0	0	0	0	0	0	0	0	0	0	0	0	0	0	0	0
Gm15841	1	74941530..74946812	0	#N/A	#N/A	#N/A	#N/A	#N/A	0	0	0	0	0	0	0	0	0	0	0	0	0	0	0	0	0	0	0	0	0	0	0	0	0	0	0	0	0	0	0	0
Ihh	1	complement(74984474..74990831)	0	#N/A	#N/A	#N/A	#N/A	#N/A	0	0	0	0	0	0	0	0	0	0	0	0	0	0	0	0	0	0	0	0	0	0	0	0	0	0	0	0	0	0	0	0
Gm37744	1	74993411..74995000	0	#N/A	#N/A	#N/A	#N/A	#N/A	0	0	0	0	0	0	0	0	0	0	0	0	0	0	0	0	0	0	0	0	0	0	0	0	0	0	0	0	0	0	0	0
Nhej1	1	complement(75006298..75101844)	2.91267	1.02867	0.0407734	0.915776	0.996605	1	7	1.54697	4.85128	2.66619	13	3.09921	9.83631	5.30489	18	3.9741	11.815	6.66354	13	3.03038	9.40342	5.16591	12	2.79093	8.82803	4.9483	16	3.6638	11.8352	6.42982	10	2.53502	7.80244	4.32462	11	2.58978	8.16353	4.60533
Slc23a3	1	complement(75102185..75110534)	0.132017	2.47563	1.3078	0.352476	#N/A	1	0	0	0	0	0	0	0	0	1	0.161589	0.480403	0.370197	0	0	0	0	1	0.170221	0.538427	0.412358	0	0	0	0	1	0.185535	0.571051	0.432462	1	0.172312	0.543162	0.418666
Cnppd1	1	complement(75111198..75119355)	22.5954	1.00833	0.0119681	0.927294	0.99852	1	425	26.4352	82.9004	161.876	336	22.5453	71.5545	137.111	340	21.1278	62.813	125.867	309	20.2732	62.9086	122.79	363	23.7621	75.162	149.686	392	25.2643	81.6112	157.531	289	20.62	63.4655	124.981	286	18.9516	59.7393	119.739
Retreg2	1	75119422..75124557	23.6187	-1.13688	-0.185079	0.109296	0.750166	1	218	25.4782	79.899	83.0327	190	23.9545	76.0272	77.533	201	23.4687	69.7725	74.4096	175	21.5734	66.9433	69.5411	187	23.0005	72.753	77.1109	161	19.4968	62.9806	64.7001	153	20.5116	63.1319	66.1666	143	17.8047	56.1239	59.8693
Zfand2b	1	75145290..75148273	12.7335	1.09811	0.13502	0.448141	0.940636	1	60	11.868	37.2176	22.8531	48	10.2421	32.5064	19.5873	67	13.2398	39.3619	24.8032	59	12.3096	38.1974	23.4453	65	13.5307	42.7992	26.8033	60	12.2971	39.7233	24.1118	54	12.2522	37.7106	23.3529	61	12.8541	40.5186	25.5386
Abcb6	1	complement(75148361..75157036)	1.73979	-1.12011	-0.163635	0.543043	0.952063	1	26	1.71458	5.37689	9.90299	27	1.92075	6.0961	11.0178	23	1.51529	4.50494	8.51453	26	1.80854	5.61197	10.3318	20	1.38803	4.39049	8.24716	27	1.84491	5.95961	10.8503	17	1.28597	3.95803	7.35185	21	1.47533	4.65055	8.79199
Gm29253	1	complement(75148375..75161790)	0.13388	-1.39321	-0.478408	0.681669	#N/A	1	0	0	0	0	0	0	0	0	8	0.535519	1.5921	2.96157	0	0	0	0	1	0.0705158	0.223049	0.412358	0	0	0	0	0	0	0	0	4	0.285528	0.900044	1.67467
Atg9a	1	complement(75157504..75168840)	10.8737	1.04736	0.0667593	0.56789	0.956451	1	177	10.7668	33.7646	67.4165	151	9.90864	31.4482	61.6183	189	11.4857	34.1471	69.9672	163	10.4585	32.4534	64.7726	152	9.73065	30.7791	62.6784	178	11.2192	36.2413	71.5318	168	11.7225	36.0803	72.6536	167	10.8222	34.1139	69.9173
Ankzf1	1	75168795..75176031	7.07315	-1.13059	-0.177073	0.235852	0.866247	1	100	6.81642	21.3761	38.0884	99	7.2797	23.1044	40.3988	105	7.15035	21.258	38.8707	98	7.04614	21.8645	38.943	90	6.45627	20.4219	37.1122	77	5.43843	17.5677	30.9435	90	7.03713	21.6593	38.9215	75	5.44632	17.1679	31.4
Glb1l	1	complement(75174880..75187457)	1.4019	1.19869	0.261463	0.405823	0.929076	1	21	1.24649	3.90896	7.99857	13	0.832404	2.64189	5.30489	26	1.54178	4.58372	9.62512	18	1.12696	3.49702	7.1528	22	1.37428	4.34699	9.07188	13	0.799537	2.58274	5.22423	30	2.04261	6.28688	12.9738	22	1.39116	4.38522	9.21066
gene:ENSMUSG00002076477	1	complement(75186257..75186372)	0	#N/A	#N/A	#N/A	#N/A	#N/A	0	0	0	0	0	0	0	0	0	0	0	0	0	0	0	0	0	0	0	0	0	0	0	0	0	0	0	0	0	0	0	0
Stk16	1	75187482..75192250	8.52286	-1.00798	-0.0114666	0.95159	0.99965	1	106	8.22333	25.7882	40.3737	74	6.19293	19.6552	30.1971	143	11.0831	32.9499	52.9381	105	8.59211	26.6617	41.7247	88	7.18469	22.726	36.2875	97	7.79723	25.1874	38.9808	120	10.6787	32.8677	51.8954	89	7.3556	23.1863	37.2613
Tuba4a	1	complement(75190872..75196509)	30.7194	1.0347	0.0492153	0.788607	0.986028	1	266	25.1913	78.9994	101.315	209	21.352	67.7671	85.2863	425	40.2105	119.546	157.334	352	35.1626	109.111	139.877	231	23.0231	72.8247	95.2547	235	23.0602	74.4914	94.438	406	44.1054	135.75	175.579	324	32.6889	103.042	135.648
A630095N17Rik	1	complement(75196739..75208746)	0	#N/A	#N/A	#N/A	#N/A	#N/A	0	0	0	0	0	0	0	0	0	0	0	0	0	0	0	0	0	0	0	0	0	0	0	0	0	0	0	0	0	0	0	0
Dnajb2	1	75213050..75222336	2.8391	-1.16202	-0.216633	0.416248	0.931915	1	31	2.55719	8.0193	11.8074	20	1.77973	5.64853	8.16136	44	3.62607	10.7803	16.2887	39	3.3934	10.5299	15.4977	22	1.90989	6.04118	9.07188	24	2.05135	6.62646	9.64473	38	3.59569	11.067	16.4335	23	2.02123	6.37132	9.62933
Ptprn	1	complement(75223671..75241146)	0.0206027	-2.87493	-1.52353	0.52067	#N/A	1	0	0	0	0	0	0	0	0	1	0.0824106	0.245007	0.370197	0	0	0	0	0	0	0	0	0	0	0	0	0	0	0	0	0	0	0	0
Gm28294	1	75228966..75234071	0	#N/A	#N/A	#N/A	#N/A	#N/A	0	0	0	0	0	0	0	0	0	0	0	0	0	0	0	0	0	0	0	0	0	0	0	0	0	0	0	0	0	0	0	0
Resp18	1	complement(75248843..75255059)	0	#N/A	#N/A	#N/A	#N/A	#N/A	0	0	0	0	0	0	0	0	0	0	0	0	0	0	0	0	0	0	0	0	0	0	0	0	0	0	0	0	0	0	0	0
Gm28902	1	75249249..75252296	0	#N/A	#N/A	#N/A	#N/A	#N/A	0	0	0	0	0	0	0	0	0	0	0	0	0	0	0	0	0	0	0	0	0	0	0	0	0	0	0	0	0	0	0	0
Dnpep	1	complement(75284540..75294634)	7.66354	1.11867	0.16178	0.31437	0.905114	1	92	7.51831	23.5773	35.0413	81	7.14068	22.6632	33.0535	86	7.02122	20.8741	31.8369	75	6.46491	20.0609	29.8033	89	7.6543	24.2114	36.6999	91	7.70549	24.891	36.5696	87	8.15546	25.1013	37.6242	82	7.13891	22.5033	34.3306
Des	1	75336973..75345223	0	#N/A	#N/A	#N/A	#N/A	#N/A	0	0	0	0	0	0	0	0	0	0	0	0	0	0	0	0	0	0	0	0	0	0	0	0	0	0	0	0	0	0	0	0
Gm15179	1	complement(75344856..75351656)	0	#N/A	#N/A	#N/A	#N/A	#N/A	0	0	0	0	0	0	0	0	0	0	0	0	0	0	0	0	0	0	0	0	0	0	0	0	0	0	0	0	0	0	0	0
Speg	1	75351941..75408964	0	#N/A	#N/A	#N/A	#N/A	#N/A	0	0	0	0	0	0	0	0	0	0	0	0	0	0	0	0	0	0	0	0	0	0	0	0	0	0	0	0	0	0	0	0
Gm15178	1	complement(75368775..75373007)	0	#N/A	#N/A	#N/A	#N/A	#N/A	0	0	0	0	0	0	0	0	0	0	0	0	0	0	0	0	0	0	0	0	0	0	0	0	0	0	0	0	0	0	0	0
Gmppa	1	75412574..75419823	12.2669	-1.06845	-0.0955227	0.599063	0.968152	1	79	11.5614	36.2563	30.0898	76	11.9983	38.0803	31.0132	90	13.1585	39.1203	33.3177	80	12.3493	38.3204	31.7902	75	11.5512	36.5377	30.9268	62	9.40159	30.3699	24.9156	75	12.5904	38.7516	32.4346	72	11.2254	35.3847	30.144
Asic4	1	75427080..75450987	0	#N/A	#N/A	#N/A	#N/A	#N/A	0	0	0	0	0	0	0	0	0	0	0	0	0	0	0	0	0	0	0	0	0	0	0	0	0	0	0	0	0	0	0	0
Gm37264	1	complement(75445214..75447405)	0	#N/A	#N/A	#N/A	#N/A	#N/A	0	0	0	0	0	0	0	0	0	0	0	0	0	0	0	0	0	0	0	0	0	0	0	0	0	0	0	0	0	0	0	0
Chpf	1	complement(75451213..75455951)	0.373852	-1.14301	-0.192841	0.742284	0.983348	1	5	0.454487	1.42526	1.90442	3	0.294167	0.933633	1.2242	4	0.363239	1.07991	1.48079	4	0.383513	1.19006	1.58951	5	0.478304	1.51293	2.06179	2	0.188368	0.608486	0.803728	2	0.208535	0.64184	0.864923	4	0.387344	1.22099	1.67467
Obsl1	1	complement(75455954..75483096)	0	#N/A	#N/A	#N/A	#N/A	#N/A	0	0	0	0	0	0	0	0	0	0	0	0	0	0	0	0	0	0	0	0	0	0	0	0	0	0	0	0	0	0	0	0
Tmem198	1	75456176..75462349	0.0401412	1.05708	0.080089	0.961679	#N/A	1	0	0	0	0	0	0	0	0	0	0	0	0	1	0.147646	0.458154	0.397378	0	0	0	0	0	0	0	0	1	0.160565	0.494196	0.432462	0	0	0	0
Inha	1	75483721..75487010	0	#N/A	#N/A	#N/A	#N/A	#N/A	0	0	0	0	0	0	0	0	0	0	0	0	0	0	0	0	0	0	0	0	0	0	0	0	0	0	0	0	0	0	0	0
Stk11ip	1	75498173..75513979	4.88874	-1.05727	-0.0803445	0.676538	0.977268	1	95	5.79793	18.1822	36.184	71	4.67444	14.8358	28.9728	74	4.51193	13.414	27.3946	71	4.57063	14.1829	28.2138	83	5.33103	16.8626	34.2257	76	4.80607	15.525	30.5417	47	3.29037	10.1273	20.3257	69	4.48626	14.1416	28.888
Slc4a3	1	75522910..75538816	0.0412993	-2.82596	-1.49874	0.271969	#N/A	1	1	0.0407606	0.127824	0.380884	0	0	0	0	2	0.0814427	0.242129	0.740394	1	0.0429941	0.133413	0.397378	0	0	0	0	1	0.0422345	0.13643	0.401864	0	0	0	0	0	0	0	0
Gm29065	1	complement(75993295..75995393)	0	#N/A	#N/A	#N/A	#N/A	#N/A	0	0	0	0	0	0	0	0	0	0	0	0	0	0	0	0	0	0	0	0	0	0	0	0	0	0	0	0	0	0	0	0
Gm29069	1	76397329..76505059	0	#N/A	#N/A	#N/A	#N/A	#N/A	0	0	0	0	0	0	0	0	0	0	0	0	0	0	0	0	0	0	0	0	0	0	0	0	0	0	0	0	0	0	0	0
Gm17751	1	76465770..76478665	0	#N/A	#N/A	#N/A	#N/A	#N/A	0	0	0	0	0	0	0	0	0	0	0	0	0	0	0	0	0	0	0	0	0	0	0	0	0	0	0	0	0	0	0	0
Mir6343	1	76486197..76486280	0	#N/A	#N/A	#N/A	#N/A	#N/A	0	0	0	0	0	0	0	0	0	0	0	0	0	0	0	0	0	0	0	0	0	0	0	0	0	0	0	0	0	0	0	0
Gm816	1	complement(76867109..77004429)	0	#N/A	#N/A	#N/A	#N/A	#N/A	0	0	0	0	0	0	0	0	0	0	0	0	0	0	0	0	0	0	0	0	0	0	0	0	0	0	0	0	0	0	0	0
Gm38265	1	complement(77119864..77123629)	0	#N/A	#N/A	#N/A	#N/A	#N/A	0	0	0	0	0	0	0	0	0	0	0	0	0	0	0	0	0	0	0	0	0	0	0	0	0	0	0	0	0	0	0	0
5S_rRNA_6	1	77121390..77121483	0	#N/A	#N/A	#N/A	#N/A	#N/A	0	0	0	0	0	0	0	0	0	0	0	0	0	0	0	0	0	0	0	0	0	0	0	0	0	0	0	0	0	0	0	0
Epha4	1	complement(77343822..77491725)	0.452848	1.10559	0.14482	0.761603	0.983348	1	14	0.609263	1.91064	5.33238	5	0.23473	0.74499	2.04034	6	0.260861	0.77554	2.22118	12	0.550841	1.70929	4.76854	8	0.366395	1.15895	3.29886	5	0.225462	0.728309	2.00932	17	0.848638	2.61199	7.35185	8	0.370896	1.16914	3.34933
Mir6352	1	complement(77473290..77473405)	0	#N/A	#N/A	#N/A	#N/A	#N/A	0	0	0	0	0	0	0	0	0	0	0	0	0	0	0	0	0	0	0	0	0	0	0	0	0	0	0	0	0	0	0	0
Gm28386	1	77491917..77493765	0	#N/A	#N/A	#N/A	#N/A	#N/A	0	0	0	0	0	0	0	0	0	0	0	0	0	0	0	0	0	0	0	0	0	0	0	0	0	0	0	0	0	0	0	0
Gm26263	1	complement(77874920..77875083)	0	#N/A	#N/A	#N/A	#N/A	#N/A	0	0	0	0	0	0	0	0	0	0	0	0	0	0	0	0	0	0	0	0	0	0	0	0	0	0	0	0	0	0	0	0
Gm28387	1	complement(77919603..77949013)	0	#N/A	#N/A	#N/A	#N/A	#N/A	0	0	0	0	0	0	0	0	0	0	0	0	0	0	0	0	0	0	0	0	0	0	0	0	0	0	0	0	0	0	0	0
Pax3	1	complement(78077904..78173771)	0	#N/A	#N/A	#N/A	#N/A	#N/A	0	0	0	0	0	0	0	0	0	0	0	0	0	0	0	0	0	0	0	0	0	0	0	0	0	0	0	0	0	0	0	0
Sgpp2	1	78286982..78396926	0.0236196	1.05706	0.0800534	0.961696	#N/A	1	0	0	0	0	1	0.0944786	0.299857	0.408068	0	0	0	0	0	0	0	0	0	0	0	0	1	0.0907482	0.293144	0.401864	0	0	0	0	0	0	0	0
Gm28410	1	complement(78302265..78316743)	0	#N/A	#N/A	#N/A	#N/A	#N/A	0	0	0	0	0	0	0	0	0	0	0	0	0	0	0	0	0	0	0	0	0	0	0	0	0	0	0	0	0	0	0	0
Gm37884	1	78352251..78353068	0	#N/A	#N/A	#N/A	#N/A	#N/A	0	0	0	0	0	0	0	0	0	0	0	0	0	0	0	0	0	0	0	0	0	0	0	0	0	0	0	0	0	0	0	0
Farsb	1	complement(78394612..78465534)	12.706	1.00676	0.00972473	0.949804	0.99965	1	94	12.5752	39.4356	35.8031	80	11.5451	36.6421	32.6455	90	12.0285	35.7607	33.3177	104	14.6754	45.5384	41.3273	78	10.9816	34.736	32.1639	83	11.5051	37.165	33.3547	88	13.5041	41.5638	38.0566	97	13.8243	43.5771	40.6106
4833412K13Rik	1	complement(78442085..78443563)	0	#N/A	#N/A	#N/A	#N/A	#N/A	0	0	0	0	0	0	0	0	0	0	0	0	0	0	0	0	0	0	0	0	0	0	0	0	0	0	0	0	0	0	0	0
BC035947	1	complement(78473663..78488795)	0	#N/A	#N/A	#N/A	#N/A	#N/A	0	0	0	0	0	0	0	0	0	0	0	0	0	0	0	0	0	0	0	0	0	0	0	0	0	0	0	0	0	0	0	0
Mogat1	1	78487628..78514810	0	#N/A	#N/A	#N/A	#N/A	#N/A	0	0	0	0	0	0	0	0	0	0	0	0	0	0	0	0	0	0	0	0	0	0	0	0	0	0	0	0	0	0	0	0
5730419F03Rik	1	complement(78571663..78588078)	0	#N/A	#N/A	#N/A	#N/A	#N/A	0	0	0	0	0	0	0	0	0	0	0	0	0	0	0	0	0	0	0	0	0	0	0	0	0	0	0	0	0	0	0	0
Gm29611	1	78593262..78597882	0	#N/A	#N/A	#N/A	#N/A	#N/A	0	0	0	0	0	0	0	0	0	0	0	0	0	0	0	0	0	0	0	0	0	0	0	0	0	0	0	0	0	0	0	0
Acsl3	1	78635542..78685460	6.60303	-1.02059	-0.029409	0.870476	0.993929	1	82	6.59651	20.6865	31.2325	75	6.50855	20.6569	30.6051	79	6.34906	18.8758	29.2455	82	6.95798	21.5909	32.585	67	5.67229	17.9421	27.628	73	6.08485	19.6559	29.3361	69	6.36717	19.5973	29.8399	82	7.02749	22.1521	34.3306
Utp14b	1	78635755..78649229	4.22945	1.07894	0.109617	0.543741	0.952284	1	94	4.29053	13.455	35.8031	97	4.77615	15.1586	39.5826	64	2.9184	8.67641	23.6926	87	4.18863	12.9975	34.5719	88	4.22717	13.371	36.2875	104	4.91862	15.8886	41.7938	76	3.97918	12.2474	32.8671	78	3.79284	11.9558	32.656
Gm29536	1	complement(78769340..79202228)	0	#N/A	#N/A	#N/A	#N/A	#N/A	0	0	0	0	0	0	0	0	0	0	0	0	0	0	0	0	0	0	0	0	0	0	0	0	0	0	0	0	0	0	0	0
Kcne4	1	78794475..78797745	0	#N/A	#N/A	#N/A	#N/A	#N/A	0	0	0	0	0	0	0	0	0	0	0	0	0	0	0	0	0	0	0	0	0	0	0	0	0	0	0	0	0	0	0	0
Gm29187	1	78798975..78800369	0	#N/A	#N/A	#N/A	#N/A	#N/A	0	0	0	0	0	0	0	0	0	0	0	0	0	0	0	0	0	0	0	0	0	0	0	0	0	0	0	0	0	0	0	0
Scg2	1	complement(79412386..79417837)	0	#N/A	#N/A	#N/A	#N/A	#N/A	0	0	0	0	0	0	0	0	0	0	0	0	0	0	0	0	0	0	0	0	0	0	0	0	0	0	0	0	0	0	0	0
Gm24160	1	complement(79491456..79491581)	0	#N/A	#N/A	#N/A	#N/A	#N/A	0	0	0	0	0	0	0	0	0	0	0	0	0	0	0	0	0	0	0	0	0	0	0	0	0	0	0	0	0	0	0	0
Ap1s3	1	complement(79584593..79649689)	1.72665	1.0318	0.0451582	0.905715	0.994543	1	14	1.705	5.34686	5.33238	8	1.05102	3.33573	3.26455	19	2.31171	6.8727	7.03374	14	1.79843	5.58062	5.56329	12	1.53802	4.86493	4.9483	17	2.14523	6.92972	6.83168	11	1.53669	4.72972	4.75708	13	1.68666	5.31668	5.44266
Gm37886	1	complement(79597239..79598751)	0	#N/A	#N/A	#N/A	#N/A	#N/A	0	0	0	0	0	0	0	0	0	0	0	0	0	0	0	0	0	0	0	0	0	0	0	0	0	0	0	0	0	0	0	0
Wdfy1	1	complement(79679979..79753860)	3.00733	1.01418	0.0203119	0.922984	0.99805	1	68	3.67355	11.5202	25.9001	54	3.14698	9.98791	22.0357	49	2.64457	7.86231	18.1396	45	2.56424	7.95696	17.882	62	3.52494	11.1498	25.5662	64	3.58248	11.5725	25.7193	42	2.6027	8.01073	18.1634	37	2.12944	6.71242	15.4907
Gm10555	1	79740434..79742224	0	#N/A	#N/A	#N/A	#N/A	#N/A	0	0	0	0	0	0	0	0	0	0	0	0	0	0	0	0	0	0	0	0	0	0	0	0	0	0	0	0	0	0	0	0
Mrpl44	1	79753735..79759162	9.67302	-1.01595	-0.0228254	0.91689	0.996671	1	38	8.10158	25.4064	14.4736	55	12.6494	40.147	22.4438	42	8.94576	26.5958	15.5483	40	8.99529	27.9128	15.8951	44	9.87239	31.2275	18.1438	33	7.28999	23.5488	13.2615	35	8.55956	26.3451	15.1362	49	11.1293	35.0819	20.5147
Serpine2	1	complement(79771914..79838897)	0.323962	-1.37655	-0.46106	0.399274	0.928889	1	6	0.253771	0.795821	2.28531	2	0.0912521	0.289617	0.816136	13	0.549308	1.63309	4.81256	9	0.401515	1.24592	3.5764	4	0.178047	0.563182	1.64943	2	0.0876491	0.283133	0.803728	8	0.38813	1.19461	3.45969	6	0.270351	0.852201	2.512
U6_14	1	80113183..80113289	0	#N/A	#N/A	#N/A	#N/A	#N/A	0	0	0	0	0	0	0	0	0	0	0	0	0	0	0	0	0	0	0	0	0	0	0	0	0	0	0	0	0	0	0	0
Gm38339	1	complement(80124690..80126518)	0	#N/A	#N/A	#N/A	#N/A	#N/A	0	0	0	0	0	0	0	0	0	0	0	0	0	0	0	0	0	0	0	0	0	0	0	0	0	0	0	0	0	0	0	0
9830004L10Rik	1	80162436..80169790	0	#N/A	#N/A	#N/A	#N/A	#N/A	0	0	0	0	0	0	0	0	0	0	0	0	0	0	0	0	0	0	0	0	0	0	0	0	0	0	0	0	0	0	0	0
Fam124b	1	complement(80176423..80196190)	0.109925	-2.82608	-1.4988	0.271947	#N/A	1	0	0	0	0	2	0.225263	0.714942	0.816136	1	0.104308	0.310108	0.370197	1	0.11013	0.341739	0.397378	0	0	0	0	1	0.108184	0.349467	0.401864	0	0	0	0	0	0	0	0
2310015K22Rik	1	80202761..80206509	0	#N/A	#N/A	#N/A	#N/A	#N/A	0	0	0	0	0	0	0	0	0	0	0	0	0	0	0	0	0	0	0	0	0	0	0	0	0	0	0	0	0	0	0	0
Gm37932	1	complement(80232748..80233914)	0	#N/A	#N/A	#N/A	#N/A	#N/A	0	0	0	0	0	0	0	0	0	0	0	0	0	0	0	0	0	0	0	0	0	0	0	0	0	0	0	0	0	0	0	0
Cul3	1	complement(80242640..80318197)	50.6571	1.10599	0.14534	0.214753	0.84615	1	639	45.9613	144.134	243.385	618	47.9515	152.189	252.186	620	44.5518	132.452	229.522	659	49.9972	155.144	261.872	602	45.5692	144.14	248.239	676	50.3808	162.745	271.66	641	52.8867	162.778	277.208	702	53.7917	169.562	293.904
Gm37902	1	complement(80252448..80254130)	0	#N/A	#N/A	#N/A	#N/A	#N/A	0	0	0	0	0	0	0	0	0	0	0	0	0	0	0	0	0	0	0	0	0	0	0	0	0	0	0	0	0	0	0	0
Gm37262	1	complement(80303894..80305711)	0	#N/A	#N/A	#N/A	#N/A	#N/A	0	0	0	0	0	0	0	0	0	0	0	0	0	0	0	0	0	0	0	0	0	0	0	0	0	0	0	0	0	0	0	0
Gm29125	1	80360539..80363968	0.235514	1.64994	0.722414	0.410145	#N/A	1	0	0	0	0	0	0	0	0	2	0.217492	0.646605	0.740394	3	0.344447	1.06884	1.19213	2	0.229111	0.724703	0.824716	3	0.338361	1.09301	1.20559	3	0.374585	1.15292	1.29738	0	0	0	0
1700016L21Rik	1	80423649..80457584	0	#N/A	#N/A	#N/A	#N/A	#N/A	0	0	0	0	0	0	0	0	0	0	0	0	0	0	0	0	0	0	0	0	0	0	0	0	0	0	0	0	0	0	0	0
Gm45261	1	complement(80427314..80439165)	0	#N/A	#N/A	#N/A	#N/A	#N/A	0	0	0	0	0	0	0	0	0	0	0	0	0	0	0	0	0	0	0	0	0	0	0	0	0	0	0	0	0	0	0	0
Dock10	1	complement(80478790..80736244)	11.2107	-1.04554	-0.0642424	0.5588	0.955752	1	529	10.1502	31.831	201.488	516	10.6805	33.898	210.563	654	12.5366	37.2714	242.109	567	11.4755	35.6091	225.313	474	9.57156	30.2759	195.458	490	9.7419	31.4692	196.913	549	12.0834	37.1911	237.421	507	10.3637	32.6685	212.264
Gm37645	1	complement(80643726..80647281)	0	#N/A	#N/A	#N/A	#N/A	#N/A	0	0	0	0	0	0	0	0	0	0	0	0	0	0	0	0	0	0	0	0	0	0	0	0	0	0	0	0	0	0	0	0
Gm38062	1	complement(80706526..80708381)	0	#N/A	#N/A	#N/A	#N/A	#N/A	0	0	0	0	0	0	0	0	0	0	0	0	0	0	0	0	0	0	0	0	0	0	0	0	0	0	0	0	0	0	0	0
A630081D01Rik	1	complement(80724939..80726771)	0	#N/A	#N/A	#N/A	#N/A	#N/A	0	0	0	0	0	0	0	0	0	0	0	0	0	0	0	0	0	0	0	0	0	0	0	0	0	0	0	0	0	0	0	0
Nyap2	1	81054667..81319479	0	#N/A	#N/A	#N/A	#N/A	#N/A	0	0	0	0	0	0	0	0	0	0	0	0	0	0	0	0	0	0	0	0	0	0	0	0	0	0	0	0	0	0	0	0
Gm37210	1	complement(81498053..81500056)	0	#N/A	#N/A	#N/A	#N/A	#N/A	0	0	0	0	0	0	0	0	0	0	0	0	0	0	0	0	0	0	0	0	0	0	0	0	0	0	0	0	0	0	0	0
Gm37114	1	82082901..82084704	0	#N/A	#N/A	#N/A	#N/A	#N/A	0	0	0	0	0	0	0	0	0	0	0	0	0	0	0	0	0	0	0	0	0	0	0	0	0	0	0	0	0	0	0	0
Mir6344	1	82109637..82109740	0	#N/A	#N/A	#N/A	#N/A	#N/A	0	0	0	0	0	0	0	0	0	0	0	0	0	0	0	0	0	0	0	0	0	0	0	0	0	0	0	0	0	0	0	0
Irs1	1	complement(82210822..82269137)	0	#N/A	#N/A	#N/A	#N/A	#N/A	0	0	0	0	0	0	0	0	0	0	0	0	0	0	0	0	0	0	0	0	0	0	0	0	0	0	0	0	0	0	0	0
Gm9747	1	82210833..82213654	0	#N/A	#N/A	#N/A	#N/A	#N/A	0	0	0	0	0	0	0	0	0	0	0	0	0	0	0	0	0	0	0	0	0	0	0	0	0	0	0	0	0	0	0	0
Rhbdd1	1	82294173..82423087	4.42828	1.0014	0.00201545	0.99072	0.999833	1	94	4.72969	14.8322	35.8031	82	4.45083	14.1261	33.4616	80	4.02139	11.9556	29.6157	85	4.5112	13.9985	33.7771	78	4.13031	13.0646	32.1639	95	4.95285	15.9992	38.1771	72	4.1556	12.7904	31.1372	74	3.96664	12.5036	30.9813
Gm19552	1	82329938..82332770	0	#N/A	#N/A	#N/A	#N/A	#N/A	0	0	0	0	0	0	0	0	0	0	0	0	0	0	0	0	0	0	0	0	0	0	0	0	0	0	0	0	0	0	0	0
Gm28940	1	complement(82370214..82380467)	0	#N/A	#N/A	#N/A	#N/A	#N/A	0	0	0	0	0	0	0	0	0	0	0	0	0	0	0	0	0	0	0	0	0	0	0	0	0	0	0	0	0	0	0	0
gene:ENSMUSG00002075724	1	complement(82374418..82374538)	0	#N/A	#N/A	#N/A	#N/A	#N/A	0	0	0	0	0	0	0	0	0	0	0	0	0	0	0	0	0	0	0	0	0	0	0	0	0	0	0	0	0	0	0	0
Col4a4	1	complement(82426144..82564570)	0.0165064	-1.57264	-0.653188	0.661754	#N/A	1	1	0.0330287	0.103577	0.380884	0	0	0	0	1	0.0329969	0.0980997	0.370197	0	0	0	0	0	0	0	0	0	0	0	0	0	0	0	0	1	0.0351866	0.110915	0.418666
Col4a3	1	82564642..82699780	0.00927326	1.05706	0.0800626	0.961692	#N/A	1	0	0	0	0	0	0	0	0	0	0	0	0	1	0.037093	0.115102	0.397378	0	0	0	0	1	0.0364377	0.117704	0.401864	0	0	0	0	0	0	0	0
5S_rRNA_7	1	82612734..82612831	0	#N/A	#N/A	#N/A	#N/A	#N/A	0	0	0	0	0	0	0	0	0	0	0	0	0	0	0	0	0	0	0	0	0	0	0	0	0	0	0	0	0	0	0	0
C430014B12Rik	1	complement(82669649..82702890)	0.0658717	7.33372	2.87454	0.184117	#N/A	1	0	0	0	0	0	0	0	0	0	0	0	0	0	0	0	0	1	0.084934	0.268656	0.412358	0	0	0	0	1	0.0925753	0.284934	0.432462	1	0.0859774	0.271018	0.418666
Mff	1	82702611..82730115	6.31356	-1.07801	-0.108369	0.457215	0.942045	1	188	6.75351	21.1789	71.6062	143	5.54154	17.5878	58.3538	189	6.7829	20.1656	69.9672	163	6.1763	19.1653	64.7726	139	5.25497	16.622	57.3178	143	5.32273	17.194	57.4665	169	6.96395	21.434	73.086	140	5.35779	16.8888	58.6133
Gm28941	1	82717412..82718428	0	#N/A	#N/A	#N/A	#N/A	#N/A	0	0	0	0	0	0	0	0	0	0	0	0	0	0	0	0	0	0	0	0	0	0	0	0	0	0	0	0	0	0	0	0
Tm4sf20	1	complement(82734370..82746182)	0	#N/A	#N/A	#N/A	#N/A	#N/A	0	0	0	0	0	0	0	0	0	0	0	0	0	0	0	0	0	0	0	0	0	0	0	0	0	0	0	0	0	0	0	0
Gm47791	1	complement(82748545..82748964)	0	#N/A	#N/A	#N/A	#N/A	#N/A	0	0	0	0	0	0	0	0	0	0	0	0	0	0	0	0	0	0	0	0	0	0	0	0	0	0	0	0	0	0	0	0
Gm36999	1	complement(82784144..82785189)	0	#N/A	#N/A	#N/A	#N/A	#N/A	0	0	0	0	0	0	0	0	0	0	0	0	0	0	0	0	0	0	0	0	0	0	0	0	0	0	0	0	0	0	0	0
Gm28942	1	82797556..82798098	0	#N/A	#N/A	#N/A	#N/A	#N/A	0	0	0	0	0	0	0	0	0	0	0	0	0	0	0	0	0	0	0	0	0	0	0	0	0	0	0	0	0	0	0	0
gene:ENSMUSG00002074851	1	82817167..82817219	0	#N/A	#N/A	#N/A	#N/A	#N/A	0	0	0	0	0	0	0	0	0	0	0	0	0	0	0	0	0	0	0	0	0	0	0	0	0	0	0	0	0	0	0	0
Agfg1	1	82817204..82878903	10.6662	1.09482	0.130697	0.245374	0.870166	1	252	10.5351	33.0378	95.9828	223	10.0569	31.9187	90.9992	228	9.52256	28.3106	84.4049	226	9.96585	30.9245	89.8074	242	10.6472	33.6783	99.7906	230	9.96303	32.1835	92.4287	224	10.7419	33.0621	96.8714	254	11.3124	35.6591	106.341
A030005L19Rik	1	82891046..82891851	0.225994	-4.77949	-2.25686	0.316515	#N/A	1	1	0.434864	1.36372	0.380884	1	0.469111	1.48887	0.408068	0	0	0	0	0	0	0	0	0	0	0	0	0	0	0	0	0	0	0	0	0	0	0	0
A030014E15Rik	1	82902638..82903433	0	#N/A	#N/A	#N/A	#N/A	#N/A	0	0	0	0	0	0	0	0	0	0	0	0	0	0	0	0	0	0	0	0	0	0	0	0	0	0	0	0	0	0	0	0
Gm6217	1	complement(82908292..82909120)	0	#N/A	#N/A	#N/A	#N/A	#N/A	0	0	0	0	0	0	0	0	0	0	0	0	0	0	0	0	0	0	0	0	0	0	0	0	0	0	0	0	0	0	0	0
A030003K21Rik	1	complement(82920280..82921109)	0	#N/A	#N/A	#N/A	#N/A	#N/A	0	0	0	0	0	0	0	0	0	0	0	0	0	0	0	0	0	0	0	0	0	0	0	0	0	0	0	0	0	0	0	0
Gm7544	1	complement(82932907..82933734)	0	#N/A	#N/A	#N/A	#N/A	#N/A	0	0	0	0	0	0	0	0	0	0	0	0	0	0	0	0	0	0	0	0	0	0	0	0	0	0	0	0	0	0	0	0
Gm47955	1	82938007..82938645	0	#N/A	#N/A	#N/A	#N/A	#N/A	0	0	0	0	0	0	0	0	0	0	0	0	0	0	0	0	0	0	0	0	0	0	0	0	0	0	0	0	0	0	0	0
Gm47959	1	82978269..82979201	0	#N/A	#N/A	#N/A	#N/A	#N/A	0	0	0	0	0	0	0	0	0	0	0	0	0	0	0	0	0	0	0	0	0	0	0	0	0	0	0	0	0	0	0	0
Slc19a3	1	complement(82990244..83016169)	0	#N/A	#N/A	#N/A	#N/A	#N/A	0	0	0	0	0	0	0	0	0	0	0	0	0	0	0	0	0	0	0	0	0	0	0	0	0	0	0	0	0	0	0	0
Krtap28-10	1	complement(83019245..83020201)	0	#N/A	#N/A	#N/A	#N/A	#N/A	0	0	0	0	0	0	0	0	0	0	0	0	0	0	0	0	0	0	0	0	0	0	0	0	0	0	0	0	0	0	0	0
Gm47969	1	83022653..83023667	0	#N/A	#N/A	#N/A	#N/A	#N/A	0	0	0	0	0	0	0	0	0	0	0	0	0	0	0	0	0	0	0	0	0	0	0	0	0	0	0	0	0	0	0	0
A030005K14Rik	1	complement(83036007..83037099)	0	#N/A	#N/A	#N/A	#N/A	#N/A	0	0	0	0	0	0	0	0	0	0	0	0	0	0	0	0	0	0	0	0	0	0	0	0	0	0	0	0	0	0	0	0
Krtap28-13	1	83038651..83039642	0	#N/A	#N/A	#N/A	#N/A	#N/A	0	0	0	0	0	0	0	0	0	0	0	0	0	0	0	0	0	0	0	0	0	0	0	0	0	0	0	0	0	0	0	0
Ccl20	1	83094487..83096888	0	#N/A	#N/A	#N/A	#N/A	#N/A	0	0	0	0	0	0	0	0	0	0	0	0	0	0	0	0	0	0	0	0	0	0	0	0	0	0	0	0	0	0	0	0
Daw1	1	83137473..83188295	0	#N/A	#N/A	#N/A	#N/A	#N/A	0	0	0	0	0	0	0	0	0	0	0	0	0	0	0	0	0	0	0	0	0	0	0	0	0	0	0	0	0	0	0	0
5S_rRNA_8	1	complement(83194392..83194512)	0	#N/A	#N/A	#N/A	#N/A	#N/A	0	0	0	0	0	0	0	0	0	0	0	0	0	0	0	0	0	0	0	0	0	0	0	0	0	0	0	0	0	0	0	0
Sphkap	1	complement(83231860..83385921)	0	#N/A	#N/A	#N/A	#N/A	#N/A	0	0	0	0	0	0	0	0	0	0	0	0	0	0	0	0	0	0	0	0	0	0	0	0	0	0	0	0	0	0	0	0
Gm37517	1	complement(83309019..83310307)	0	#N/A	#N/A	#N/A	#N/A	#N/A	0	0	0	0	0	0	0	0	0	0	0	0	0	0	0	0	0	0	0	0	0	0	0	0	0	0	0	0	0	0	0	0
Gm37989	1	complement(83404317..83405119)	0	#N/A	#N/A	#N/A	#N/A	#N/A	0	0	0	0	0	0	0	0	0	0	0	0	0	0	0	0	0	0	0	0	0	0	0	0	0	0	0	0	0	0	0	0
4933436I20Rik	1	complement(83637271..83889365)	0	#N/A	#N/A	#N/A	#N/A	#N/A	0	0	0	0	0	0	0	0	0	0	0	0	0	0	0	0	0	0	0	0	0	0	0	0	0	0	0	0	0	0	0	0
gene:ENSMUSG00002076780	1	83773633..83773753	0	#N/A	#N/A	#N/A	#N/A	#N/A	0	0	0	0	0	0	0	0	0	0	0	0	0	0	0	0	0	0	0	0	0	0	0	0	0	0	0	0	0	0	0	0
Gm24555	1	83899639..83899762	0	#N/A	#N/A	#N/A	#N/A	#N/A	0	0	0	0	0	0	0	0	0	0	0	0	0	0	0	0	0	0	0	0	0	0	0	0	0	0	0	0	0	0	0	0
Pid1	1	complement(84014017..84341901)	27.0308	1.2012	0.264478	0.0640124	0.620563	1	445	19.0862	59.854	169.493	472	21.8386	69.3115	192.608	523	22.4101	66.6251	193.613	650	29.4064	91.2495	258.296	516	23.2912	73.6728	212.777	616	27.3758	88.4321	247.548	501	24.6487	75.8653	216.663	718	32.8073	103.415	300.602
Gm37058	1	complement(84110588..84112231)	0	#N/A	#N/A	#N/A	#N/A	#N/A	0	0	0	0	0	0	0	0	0	0	0	0	0	0	0	0	0	0	0	0	0	0	0	0	0	0	0	0	0	0	0	0
Mir6353	1	complement(84196570..84196682)	0	#N/A	#N/A	#N/A	#N/A	#N/A	0	0	0	0	0	0	0	0	0	0	0	0	0	0	0	0	0	0	0	0	0	0	0	0	0	0	0	0	0	0	0	0
Dner	1	complement(84347560..84673942)	0.150948	-1.22459	-0.292299	0.708643	#N/A	1	2	0.14653	0.459516	0.761768	1	0.079035	0.250842	0.408068	2	0.146389	0.435215	0.740394	3	0.231839	0.719408	1.19213	2	0.154209	0.487781	0.824716	3	0.227743	0.735677	1.20559	0	0	0	0	1	0.0780518	0.246035	0.418666
Gm37959	1	complement(84370224..84373120)	0	#N/A	#N/A	#N/A	#N/A	#N/A	0	0	0	0	0	0	0	0	0	0	0	0	0	0	0	0	0	0	0	0	0	0	0	0	0	0	0	0	0	0	0	0
Gm37925	1	complement(84642910..84647164)	0	#N/A	#N/A	#N/A	#N/A	#N/A	0	0	0	0	0	0	0	0	0	0	0	0	0	0	0	0	0	0	0	0	0	0	0	0	0	0	0	0	0	0	0	0
Mir5126	1	84673560..84673636	0	#N/A	#N/A	#N/A	#N/A	#N/A	0	0	0	0	0	0	0	0	0	0	0	0	0	0	0	0	0	0	0	0	0	0	0	0	0	0	0	0	0	0	0	0
Trip12	1	complement(84698910..84818237)	13.9002	1.07811	0.108503	0.363062	0.921961	1	660	13.9347	43.699	251.384	544	12.3901	39.3239	221.989	634	13.3729	39.7576	234.705	598	13.3175	41.325	237.632	575	12.7763	40.4129	237.106	611	13.3666	43.1782	245.539	582	14.0953	43.3833	251.693	683	15.3625	48.4256	285.949
Gm38374	1	complement(84784879..84786911)	0	#N/A	#N/A	#N/A	#N/A	#N/A	0	0	0	0	0	0	0	0	0	0	0	0	0	0	0	0	0	0	0	0	0	0	0	0	0	0	0	0	0	0	0	0
Gm37738	1	complement(84797689..84802404)	0	#N/A	#N/A	#N/A	#N/A	#N/A	0	0	0	0	0	0	0	0	0	0	0	0	0	0	0	0	0	0	0	0	0	0	0	0	0	0	0	0	0	0	0	0
Fbxo36	1	84817562..84878208	0.465935	-3.07984	-1.62286	0.0756788	#N/A	1	2	0.32635	1.02343	0.761768	4	0.704103	2.23469	1.63227	3	0.489054	1.45396	1.11059	2	0.344233	1.06817	0.794756	0	0	0	0	1	0.169075	0.546164	0.401864	2	0.374353	1.1522	0.864923	0	0	0	0
Slc16a14	1	complement(84883619..84912855)	0.027849	1.05709	0.0801035	0.961672	#N/A	1	0	0	0	0	0	0	0	0	1	0.104464	0.310571	0.370197	0	0	0	0	0	0	0	0	0	0	0	0	0	0	0	0	1	0.111396	0.351143	0.418666
Gm15433	1	84936703..84942293	0	#N/A	#N/A	#N/A	#N/A	#N/A	0	0	0	0	0	0	0	0	0	0	0	0	0	0	0	0	0	0	0	0	0	0	0	0	0	0	0	0	0	0	0	0
C130026I21Rik	1	complement(84970411..85248287)	1.19578	1.46223	0.548172	0.189103	0.831466	1	10	0.915861	2.87212	3.80884	9	0.88919	2.82212	3.67261	10	0.91498	2.72023	3.70197	6	0.579629	1.79862	2.38427	7	0.6747	2.13415	2.88651	10	0.948979	3.06548	4.01864	18	1.89103	5.82033	7.78431	13	1.26841	3.99828	5.44266
gene:ENSMUSG00002076475	1	84990088..84990167	0	#N/A	#N/A	#N/A	#N/A	#N/A	0	0	0	0	0	0	0	0	0	0	0	0	0	0	0	0	0	0	0	0	0	0	0	0	0	0	0	0	0	0	0	0
Gm7582	1	complement(85005675..85006565)	0	#N/A	#N/A	#N/A	#N/A	#N/A	0	0	0	0	0	0	0	0	0	0	0	0	0	0	0	0	0	0	0	0	0	0	0	0	0	0	0	0	0	0	0	0
A530032D15Rik	1	complement(85060790..85087574)	0.61999	-1.13272	-0.179797	0.791547	0.986028	1	2	0.437305	1.37138	0.761768	3	0.707617	2.24584	1.2242	4	0.873769	2.59771	1.48079	2	0.461268	1.43134	0.794756	1	0.230111	0.727868	0.412358	4	0.906236	2.92741	1.60746	1	0.250814	0.77197	0.432462	3	0.698815	2.2028	1.256
Gm10553	1	85077233..85078795	0.0560081	-2.87493	-1.52353	0.52067	#N/A	1	0	0	0	0	0	0	0	0	1	0.224032	0.666048	0.370197	0	0	0	0	0	0	0	0	0	0	0	0	0	0	0	0	0	0	0	0
A530040E14Rik	1	85083667..85091756	0.0865378	1.0606	0.0848861	0.950032	#N/A	1	0	0	0	0	2	0.32553	1.03317	0.816136	0	0	0	0	0	0	0	0	0	0	0	0	0	0	0	0	2	0.346151	1.0654	0.864923	0	0	0	0
Gm7609	1	85177334..85191507	0	#N/A	#N/A	#N/A	#N/A	#N/A	0	0	0	0	0	0	0	0	0	0	0	0	0	0	0	0	0	0	0	0	0	0	0	0	0	0	0	0	0	0	0	0
Gm16028	1	85224572..85233186	0.318626	-6.79458	-2.76438	0.22201	#N/A	1	0	0	0	0	3	1.27451	4.04504	1.2242	0	0	0	0	0	0	0	0	0	0	0	0	0	0	0	0	0	0	0	0	0	0	0	0
Gm2619	1	complement(85286380..85305006)	1.43769	2.76905	1.46939	0.172018	#N/A	1	0	0	0	0	0	0	0	0	1	0.893272	2.6557	0.370197	1	0.943129	2.92657	0.397378	1	0.940991	2.97646	0.412358	1	0.926465	2.99276	0.401864	1	1.02565	3.1568	0.432462	3	2.85765	9.0079	1.256
Gm16025	1	85304450..85320336	0.036134	-2.87496	-1.52354	0.520667	#N/A	1	1	0.144536	0.453262	0.380884	0	0	0	0	0	0	0	0	0	0	0	0	0	0	0	0	0	0	0	0	0	0	0	0	0	0	0	0
Gm52955	1	complement(85411973..85412863)	0	#N/A	#N/A	#N/A	#N/A	#N/A	0	0	0	0	0	0	0	0	0	0	0	0	0	0	0	0	0	0	0	0	0	0	0	0	0	0	0	0	0	0	0	0
Gm16092	1	complement(85438854..85454882)	0	#N/A	#N/A	#N/A	#N/A	#N/A	0	0	0	0	0	0	0	0	0	0	0	0	0	0	0	0	0	0	0	0	0	0	0	0	0	0	0	0	0	0	0	0
Gm7592	1	85454323..85479899	0.135608	9.43483	3.238	0.129067	#N/A	1	0	0	0	0	0	0	0	0	0	0	0	0	0	0	0	0	1	0.131833	0.417002	0.412358	0	0	0	0	1	0.143694	0.442269	0.432462	2	0.266905	0.841338	0.837333
G530012D18Rik	1	85503397..85505016	0	#N/A	#N/A	#N/A	#N/A	#N/A	0	0	0	0	0	0	0	0	0	0	0	0	0	0	0	0	0	0	0	0	0	0	0	0	0	0	0	0	0	0	0	0
Sp110	1	complement(85504620..85526538)	14.2438	-1.11036	-0.151027	0.263327	0.875817	1	294	15.1964	47.6557	111.98	252	14.0513	44.5963	102.833	273	14.0974	41.9115	101.064	250	13.6302	42.2953	99.3445	227	12.3482	39.0587	93.6053	205	10.9793	35.4664	82.3821	272	16.1272	49.6374	117.63	193	10.6277	33.5005	80.8026
Gm16094	1	85527007..85527560	1.36204	1.26421	0.338232	0.72419	#N/A	1	0	0	0	0	1	0.885488	2.81037	0.408068	1	0.820053	2.43802	0.370197	3	2.59747	8.06007	1.19213	0	0	0	0	0	0	0	0	3	2.82474	8.69415	1.29738	3	2.62342	8.26955	1.256
Sp140	1	85528099..85572758	21.8508	-1.15999	-0.214108	0.148374	0.788491	1	194	20.4318	64.0737	73.8915	154	17.4964	55.5302	62.8425	258	27.146	80.7051	95.5108	201	22.329	69.288	79.873	138	15.2956	48.3818	56.9054	157	17.1329	55.3444	63.0926	191	23.0747	71.0205	82.6002	160	17.9519	56.5881	66.9866
Gm10552	1	complement(85531806..85539617)	0.174654	1.06249	0.0874476	0.946023	#N/A	1	1	0.331913	1.04087	0.380884	0	0	0	0	0	0	0	0	1	0.350101	1.08638	0.397378	2	0.698614	2.20979	0.824716	0	0	0	0	0	0	0	0	0	0	0	0
Gm17017	1	complement(85568943..85578306)	0.621192	1.13898	0.187745	0.794689	0.986496	1	2	0.291476	0.914063	0.761768	2	0.314431	0.997945	0.816136	4	0.582391	1.73145	1.48079	7	1.07607	3.33909	2.78165	6	0.920254	2.91087	2.47415	0	0	0	0	1	0.167174	0.514539	0.432462	9	1.39734	4.40469	3.768
Sp100	1	85577709..85637719	35.8786	-1.00834	-0.0119777	0.935574	0.999097	1	874	40.5422	127.14	332.893	599	29.974	95.132	244.433	796	36.8885	109.67	294.677	738	36.1095	112.049	293.265	763	37.2481	117.82	314.629	646	31.0496	100.299	259.604	736	39.1626	120.537	318.292	630	31.1331	98.1379	263.76
5S_rRNA_9	1	85602603..85602706	0	#N/A	#N/A	#N/A	#N/A	#N/A	0	0	0	0	0	0	0	0	0	0	0	0	0	0	0	0	0	0	0	0	0	0	0	0	0	0	0	0	0	0	0	0
A630001G21Rik	1	complement(85644804..85706364)	9.2287	1.03572	0.0506319	0.777227	0.985006	1	59	7.63363	23.9389	22.4722	61	8.51395	27.0217	24.8922	84	10.8578	32.2801	31.0965	70	9.55314	29.6438	27.8165	73	9.93998	31.4412	30.1021	61	8.17779	26.4167	24.5137	70	10.389	31.9759	30.2723	61	8.40804	26.5039	25.5386
Mir8096	1	85679669..85679795	0	#N/A	#N/A	#N/A	#N/A	#N/A	0	0	0	0	0	0	0	0	0	0	0	0	0	0	0	0	0	0	0	0	0	0	0	0	0	0	0	0	0	0	0	0
gene:ENSMUSG00002076791	1	85691515..85691592	0	#N/A	#N/A	#N/A	#N/A	#N/A	0	0	0	0	0	0	0	0	0	0	0	0	0	0	0	0	0	0	0	0	0	0	0	0	0	0	0	0	0	0	0	0
9930111H07Rik	1	85702992..85712415	0	#N/A	#N/A	#N/A	#N/A	#N/A	0	0	0	0	0	0	0	0	0	0	0	0	0	0	0	0	0	0	0	0	0	0	0	0	0	0	0	0	0	0	0	0
Metazoa_SRP_1	1	85712434..85712683	0	#N/A	#N/A	#N/A	#N/A	#N/A	0	0	0	0	0	0	0	0	0	0	0	0	0	0	0	0	0	0	0	0	0	0	0	0	0	0	0	0	0	0	0	0
Cab39	1	85721162..85779297	25.0915	1.08821	0.121956	0.215495	0.84615	1	514	25.4567	79.8317	195.774	421	22.4928	71.3879	171.797	497	24.5911	73.1092	183.988	427	22.3067	69.2188	169.68	482	25.1229	79.4664	198.757	500	25.6588	82.8854	200.932	427	24.2585	74.6642	184.661	480	25.326	79.8326	200.96
Itm2c	1	85822002..85836396	25.645	-1.11615	-0.158528	0.274454	0.881752	1	186	26.1714	82.0731	70.8445	191	28.9915	92.0135	77.941	180	25.3028	75.2252	66.6354	149	22.1141	68.6211	59.2093	142	21.0274	66.5121	58.5548	172	25.0767	81.005	69.1206	139	22.435	69.0518	60.1122	138	20.6861	65.2069	57.776
4933407L21Rik	1	85856204..85868346	0	#N/A	#N/A	#N/A	#N/A	#N/A	0	0	0	0	0	0	0	0	0	0	0	0	0	0	0	0	0	0	0	0	0	0	0	0	0	0	0	0	0	0	0	0
Gm28884	1	complement(85860968..85865053)	0	#N/A	#N/A	#N/A	#N/A	#N/A	0	0	0	0	0	0	0	0	0	0	0	0	0	0	0	0	0	0	0	0	0	0	0	0	0	0	0	0	0	0	0	0
Gpr55	1	complement(85866039..85888729)	0.525989	2.18036	1.12456	0.0903826	0.703349	1	3	0.28251	0.885944	1.14265	4	0.406344	1.28966	1.63227	0	0	0	0	3	0.29799	0.924678	1.19213	10	0.991049	3.1348	4.12358	5	0.487875	1.57598	2.00932	3	0.324063	0.997421	1.29738	3	0.300967	0.948709	1.256
Gm28100	1	complement(85900087..85914639)	0.312974	-4.77949	-2.25686	0.316515	#N/A	1	1	0.602234	1.88859	0.380884	1	0.649662	2.06191	0.408068	0	0	0	0	0	0	0	0	0	0	0	0	0	0	0	0	0	0	0	0	0	0	0	0
Spata3	1	85944538..85957680	0	#N/A	#N/A	#N/A	#N/A	#N/A	0	0	0	0	0	0	0	0	0	0	0	0	0	0	0	0	0	0	0	0	0	0	0	0	0	0	0	0	0	0	0	0
2810459M11Rik	1	85973585..85983178	0.0276845	1.05708	0.0800874	0.96168	#N/A	1	1	0.105224	0.329979	0.380884	0	0	0	0	0	0	0	0	0	0	0	0	1	0.110738	0.350277	0.412358	0	0	0	0	0	0	0	0	0	0	0	0
Psmd1	1	85992109..86066873	25.9616	1.17174	0.228658	0.0851087	0.690537	1	500	24.1225	75.6477	190.442	434	22.5873	71.6879	177.102	381	18.3637	54.5952	141.045	514	26.1568	81.1658	204.252	499	25.3359	80.1403	205.767	506	25.2947	81.7094	203.343	422	23.354	71.8804	182.499	581	29.8617	94.1302	243.245
Gm22786	1	86015023..86015144	0	#N/A	#N/A	#N/A	#N/A	#N/A	0	0	0	0	0	0	0	0	0	0	0	0	0	0	0	0	0	0	0	0	0	0	0	0	0	0	0	0	0	0	0	0
Htr2b	1	complement(86026748..86039692)	0	#N/A	#N/A	#N/A	#N/A	#N/A	0	0	0	0	0	0	0	0	0	0	0	0	0	0	0	0	0	0	0	0	0	0	0	0	0	0	0	0	0	0	0	0
Gm37914	1	86048605..86051283	0	#N/A	#N/A	#N/A	#N/A	#N/A	0	0	0	0	0	0	0	0	0	0	0	0	0	0	0	0	0	0	0	0	0	0	0	0	0	0	0	0	0	0	0	0
Gm21972	1	86061359..86090510	0.468008	9.28044	3.21419	0.152364	#N/A	1	0	0	0	0	0	0	0	0	0	0	0	0	0	0	0	0	0	0	0	0	4	1.87203	6.04722	1.60746	0	0	0	0	0	0	0	0
Armc9	1	86082502..86206006	0.249487	-1.84409	-0.882911	0.0741624	0.661665	1	14	0.377288	1.18317	5.33238	9	0.261643	0.830406	3.67261	7	0.188462	0.560298	2.59138	6	0.170555	0.52924	2.38427	5	0.141807	0.448551	2.06179	2	0.0558472	0.180403	0.803728	7	0.216391	0.666021	3.02723	4	0.114839	0.361997	1.67467
Gm16341	1	complement(86203231..86229097)	0.266614	3.13152	1.64686	0.48191	#N/A	1	0	0	0	0	0	0	0	0	0	0	0	0	0	0	0	0	0	0	0	0	0	0	0	0	1	1.06646	3.28241	0.432462	0	0	0	0
B3gnt7	1	86230554..86235027	0.0448555	1.06251	0.087479	0.946004	#N/A	1	1	0.0847233	0.26569	0.380884	0	0	0	0	1	0.0846417	0.25164	0.370197	0	0	0	0	1	0.0891633	0.282033	0.412358	0	0	0	0	0	0	0	0	1	0.0902586	0.284513	0.418666
Gm28626	1	complement(86230917..86231781)	0.177743	-2.87499	-1.52355	0.520662	#N/A	1	0	0	0	0	0	0	0	0	0	0	0	0	1	0.710974	2.20619	0.397378	0	0	0	0	0	0	0	0	0	0	0	0	0	0	0	0
Ncl	1	complement(86272441..86287122)	55.5084	-1.0133	-0.0190548	0.908088	0.994543	1	1612	55.458	173.915	613.985	1601	59.4173	188.579	653.317	1552	53.3424	158.587	574.545	1483	53.8157	166.993	589.312	1590	57.5678	182.093	655.649	1535	54.7185	176.757	616.861	1376	54.3018	167.133	595.067	1268	46.4734	146.494	530.869
Snora75	1	complement(86278891..86279023)	0.693362	3.13148	1.64685	0.481915	#N/A	1	0	0	0	0	0	0	0	0	0	0	0	0	0	0	0	0	1	2.77345	8.77272	0.412358	0	0	0	0	0	0	0	0	0	0	0	0
Mir3535	1	complement(86279703..86279849)	0	#N/A	#N/A	#N/A	#N/A	#N/A	0	0	0	0	0	0	0	0	0	0	0	0	0	0	0	0	0	0	0	0	0	0	0	0	0	0	0	0	0	0	0	0
SNORD20	1	complement(86279730..86279809)	0	#N/A	#N/A	#N/A	#N/A	#N/A	0	0	0	0	0	0	0	0	0	0	0	0	0	0	0	0	0	0	0	0	0	0	0	0	0	0	0	0	0	0	0	0
Snord82	1	complement(86283983..86284052)	0	#N/A	#N/A	#N/A	#N/A	#N/A	0	0	0	0	0	0	0	0	0	0	0	0	0	0	0	0	0	0	0	0	0	0	0	0	0	0	0	0	0	0	0	0
C130036L24Rik	1	86287296..86301513	0.131201	2.25322	1.17199	0.157771	#N/A	1	0	0	0	0	1	0.0587391	0.186427	0.408068	2	0.108797	0.323453	0.740394	1	0.0574346	0.178222	0.397378	2	0.114609	0.36252	0.824716	3	0.169259	0.546758	1.20559	2	0.12492	0.384486	0.864923	2	0.116017	0.365708	0.837333
Nmur1	1	complement(86314025..86353950)	0	#N/A	#N/A	#N/A	#N/A	#N/A	0	0	0	0	0	0	0	0	0	0	0	0	0	0	0	0	0	0	0	0	0	0	0	0	0	0	0	0	0	0	0	0
Tex44	1	86354051..86355774	0	#N/A	#N/A	#N/A	#N/A	#N/A	0	0	0	0	0	0	0	0	0	0	0	0	0	0	0	0	0	0	0	0	0	0	0	0	0	0	0	0	0	0	0	0
Ptma	1	86454448..86458434	1479.45	-1.05099	-0.0717509	0.63521	0.972619	1	6017	1442.52	4523.7	2291.78	5772	1492.76	4737.74	2355.37	6237	1493.82	4441.13	2308.92	5887	1488.69	4619.47	2339.36	5537	1397.01	4418.89	2283.23	5793	1439.03	4648.51	2328	5019	1380.24	4248.19	2170.52	4923	1257.35	3963.43	2061.09
Pde6d	1	complement(86470716..86510351)	10.2167	1.15823	0.211927	0.217919	0.84772	1	55	8.85101	27.7566	20.9486	53	9.20086	29.2018	21.6276	57	9.16404	27.2447	21.1012	54	9.16627	28.4434	21.4584	56	9.48422	29.9996	23.092	68	11.3388	36.6276	27.3267	51	9.4145	28.9765	22.0555	62	10.6294	33.506	25.9573
Gm37152	1	86507780..86508954	0	#N/A	#N/A	#N/A	#N/A	#N/A	0	0	0	0	0	0	0	0	0	0	0	0	0	0	0	0	0	0	0	0	0	0	0	0	0	0	0	0	0	0	0	0
Cops7b	1	86510626..86537097	2.94383	-1.05136	-0.072254	0.717563	0.983348	1	39	2.4786	7.77285	14.8545	49	3.35939	10.6621	19.9953	46	2.92067	8.68315	17.0291	45	3.01664	9.36079	17.882	41	2.74227	8.6741	16.9067	42	2.76579	8.93431	16.8783	40	2.91608	8.97528	17.2985	36	2.43742	7.68325	15.072
gene:ENSMUSG00002075077	1	complement(86565274..86565330)	0	#N/A	#N/A	#N/A	#N/A	#N/A	0	0	0	0	0	0	0	0	0	0	0	0	0	0	0	0	0	0	0	0	0	0	0	0	0	0	0	0	0	0	0	0
Gm37022	1	86565923..86568176	0	#N/A	#N/A	#N/A	#N/A	#N/A	0	0	0	0	0	0	0	0	0	0	0	0	0	0	0	0	0	0	0	0	0	0	0	0	0	0	0	0	0	0	0	0
Nppc	1	complement(86594013..86598293)	0	#N/A	#N/A	#N/A	#N/A	#N/A	0	0	0	0	0	0	0	0	0	0	0	0	0	0	0	0	0	0	0	0	0	0	0	0	0	0	0	0	0	0	0	0
Dis3l2	1	86631530..86977817	1.6528	1.16664	0.222354	0.30519	0.896852	1	35	1.37822	4.32206	13.3309	39	1.65667	5.25797	15.9147	35	1.37689	4.09349	12.9569	35	1.45374	4.51102	13.9082	35	1.45044	4.58791	14.4325	44	1.79527	5.79924	17.682	29	1.30992	4.03174	12.5414	49	2.05557	6.47956	20.5147
Gm29055	1	86702541..86704250	0.0545906	3.1315	1.64685	0.481913	#N/A	1	0	0	0	0	0	0	0	0	0	0	0	0	0	0	0	0	0	0	0	0	0	0	0	0	0	0	0	0	1	0.218363	0.688323	0.418666
Gm37485	1	86728797..86731749	0	#N/A	#N/A	#N/A	#N/A	#N/A	0	0	0	0	0	0	0	0	0	0	0	0	0	0	0	0	0	0	0	0	0	0	0	0	0	0	0	0	0	0	0	0
Gm38142	1	86753823..86757377	0	#N/A	#N/A	#N/A	#N/A	#N/A	0	0	0	0	0	0	0	0	0	0	0	0	0	0	0	0	0	0	0	0	0	0	0	0	0	0	0	0	0	0	0	0
Gm38010	1	86762717..86765500	0	#N/A	#N/A	#N/A	#N/A	#N/A	0	0	0	0	0	0	0	0	0	0	0	0	0	0	0	0	0	0	0	0	0	0	0	0	0	0	0	0	0	0	0	0
Gm37541	1	86802072..86804386	0	#N/A	#N/A	#N/A	#N/A	#N/A	0	0	0	0	0	0	0	0	0	0	0	0	0	0	0	0	0	0	0	0	0	0	0	0	0	0	0	0	0	0	0	0
Gm38021	1	86821295..86822854	0	#N/A	#N/A	#N/A	#N/A	#N/A	0	0	0	0	0	0	0	0	0	0	0	0	0	0	0	0	0	0	0	0	0	0	0	0	0	0	0	0	0	0	0	0
Gm37967	1	86845714..86848378	0	#N/A	#N/A	#N/A	#N/A	#N/A	0	0	0	0	0	0	0	0	0	0	0	0	0	0	0	0	0	0	0	0	0	0	0	0	0	0	0	0	0	0	0	0
Gm28375	1	complement(86857109..86985318)	0	#N/A	#N/A	#N/A	#N/A	#N/A	0	0	0	0	0	0	0	0	0	0	0	0	0	0	0	0	0	0	0	0	0	0	0	0	0	0	0	0	0	0	0	0
Gm37017	1	86915992..86916738	0	#N/A	#N/A	#N/A	#N/A	#N/A	0	0	0	0	0	0	0	0	0	0	0	0	0	0	0	0	0	0	0	0	0	0	0	0	0	0	0	0	0	0	0	0
Gm37447	1	86964445..86967372	0	#N/A	#N/A	#N/A	#N/A	#N/A	0	0	0	0	0	0	0	0	0	0	0	0	0	0	0	0	0	0	0	0	0	0	0	0	0	0	0	0	0	0	0	0
Gm29371	1	87007893..87024140	0	#N/A	#N/A	#N/A	#N/A	#N/A	0	0	0	0	0	0	0	0	0	0	0	0	0	0	0	0	0	0	0	0	0	0	0	0	0	0	0	0	0	0	0	0
Alppl2	1	complement(87014416..87017650)	0	#N/A	#N/A	#N/A	#N/A	#N/A	0	0	0	0	0	0	0	0	0	0	0	0	0	0	0	0	0	0	0	0	0	0	0	0	0	0	0	0	0	0	0	0
Alpi	1	complement(87025724..87029328)	0	#N/A	#N/A	#N/A	#N/A	#N/A	0	0	0	0	0	0	0	0	0	0	0	0	0	0	0	0	0	0	0	0	0	0	0	0	0	0	0	0	0	0	0	0
Akp3	1	87052695..87055634	0	#N/A	#N/A	#N/A	#N/A	#N/A	0	0	0	0	0	0	0	0	0	0	0	0	0	0	0	0	0	0	0	0	0	0	0	0	0	0	0	0	0	0	0	0
Gm29374	1	complement(87070596..87074705)	0	#N/A	#N/A	#N/A	#N/A	#N/A	0	0	0	0	0	0	0	0	0	0	0	0	0	0	0	0	0	0	0	0	0	0	0	0	0	0	0	0	0	0	0	0
Ecel1	1	complement(87075377..87084243)	0	#N/A	#N/A	#N/A	#N/A	#N/A	0	0	0	0	0	0	0	0	0	0	0	0	0	0	0	0	0	0	0	0	0	0	0	0	0	0	0	0	0	0	0	0
Prss56	1	87111035..87116127	0	#N/A	#N/A	#N/A	#N/A	#N/A	0	0	0	0	0	0	0	0	0	0	0	0	0	0	0	0	0	0	0	0	0	0	0	0	0	0	0	0	0	0	0	0
Chrnd	1	87118329..87127792	0	#N/A	#N/A	#N/A	#N/A	#N/A	0	0	0	0	0	0	0	0	0	0	0	0	0	0	0	0	0	0	0	0	0	0	0	0	0	0	0	0	0	0	0	0
Chrng	1	87132379..87140416	0	#N/A	#N/A	#N/A	#N/A	#N/A	0	0	0	0	0	0	0	0	0	0	0	0	0	0	0	0	0	0	0	0	0	0	0	0	0	0	0	0	0	0	0	0
Eif4e2	1	87141636..87168210	12.0571	-1.00246	-0.00354914	0.97656	0.999725	1	254	11.875	37.2398	96.7446	224	11.2972	35.8552	91.4073	263	12.284	36.5202	97.3618	259	12.7723	39.6331	102.921	249	12.2513	38.7523	102.677	261	12.6435	40.8423	104.886	193	10.3503	31.8569	83.4651	229	11.4057	35.9531	95.8746
Gm26187	1	87178870..87178970	0	#N/A	#N/A	#N/A	#N/A	#N/A	0	0	0	0	0	0	0	0	0	0	0	0	0	0	0	0	0	0	0	0	0	0	0	0	0	0	0	0	0	0	0	0
Efhd1	1	87192085..87238561	0.0473005	1.05708	0.0800798	0.961683	#N/A	1	0	0	0	0	1	0.177931	0.56472	0.408068	0	0	0	0	0	0	0	0	0	0	0	0	0	0	0	0	1	0.189202	0.582338	0.432462	0	0	0	0
Efhd1os	1	complement(87192203..87192896)	0	#N/A	#N/A	#N/A	#N/A	#N/A	0	0	0	0	0	0	0	0	0	0	0	0	0	0	0	0	0	0	0	0	0	0	0	0	0	0	0	0	0	0	0	0
Gigyf2	1	87254720..87378518	7.5674	1.04458	0.0629164	0.549846	0.953998	1	315	7.76643	24.3554	119.979	292	7.76633	24.6489	119.156	265	6.52737	19.4059	98.1022	299	7.7759	24.129	118.816	304	7.88801	24.9507	125.357	278	7.10203	22.9417	111.718	270	7.6361	23.5028	116.765	291	7.64346	24.0937	121.832
U6_15	1	complement(87269177..87269283)	0	#N/A	#N/A	#N/A	#N/A	#N/A	0	0	0	0	0	0	0	0	0	0	0	0	0	0	0	0	0	0	0	0	0	0	0	0	0	0	0	0	0	0	0	0
Kcnj13	1	complement(87314085..87322451)	0	#N/A	#N/A	#N/A	#N/A	#N/A	0	0	0	0	0	0	0	0	0	0	0	0	0	0	0	0	0	0	0	0	0	0	0	0	0	0	0	0	0	0	0	0
U6_16	1	complement(87342977..87343071)	0	#N/A	#N/A	#N/A	#N/A	#N/A	0	0	0	0	0	0	0	0	0	0	0	0	0	0	0	0	0	0	0	0	0	0	0	0	0	0	0	0	0	0	0	0
Snorc	1	87397993..87403204	0	#N/A	#N/A	#N/A	#N/A	#N/A	0	0	0	0	0	0	0	0	0	0	0	0	0	0	0	0	0	0	0	0	0	0	0	0	0	0	0	0	0	0	0	0
Ngef	1	complement(87404556..87501592)	0	#N/A	#N/A	#N/A	#N/A	#N/A	0	0	0	0	0	0	0	0	0	0	0	0	0	0	0	0	0	0	0	0	0	0	0	0	0	0	0	0	0	0	0	0
Neu2	1	87437611..87525567	0	#N/A	#N/A	#N/A	#N/A	#N/A	0	0	0	0	0	0	0	0	0	0	0	0	0	0	0	0	0	0	0	0	0	0	0	0	0	0	0	0	0	0	0	0
Inpp5d	1	87548034..87648229	29.2664	-1.04667	-0.0658022	0.61041	0.97058	1	670	30.8912	96.8742	255.192	578	28.7482	91.2414	235.863	590	27.1765	80.7958	218.416	622	30.2496	93.8659	247.169	568	27.5608	87.1779	234.219	548	26.1799	84.5688	220.221	449	23.7467	73.089	194.175	633	31.0921	98.0086	265.016
Atg16l1	1	87683592..87720150	3.53786	-1.00917	-0.0131689	0.929246	0.99852	1	98	3.56762	11.188	37.3266	98	3.84858	12.2147	39.9907	87	3.16412	9.40693	32.2071	93	3.57112	11.0813	36.9562	90	3.44808	10.9067	37.1122	80	3.01765	9.7479	32.1491	91	3.80006	11.696	39.354	87	3.3741	10.6358	36.424
Gm25395	1	87704660..87704931	0.321841	-2.87493	-1.52353	0.52067	#N/A	1	0	0	0	0	0	0	0	0	1	1.28736	3.82733	0.370197	0	0	0	0	0	0	0	0	0	0	0	0	0	0	0	0	0	0	0	0
Scarna6	1	87712278..87712542	0	#N/A	#N/A	#N/A	#N/A	#N/A	0	0	0	0	0	0	0	0	0	0	0	0	0	0	0	0	0	0	0	0	0	0	0	0	0	0	0	0	0	0	0	0
Sag	1	87731402..87772880	0.0595384	-1.34213	-0.424528	0.675853	#N/A	1	0	0	0	0	0	0	0	0	5	0.196632	0.584588	1.85098	1	0.0415214	0.128843	0.397378	1	0.0414273	0.131039	0.412358	1	0.0407878	0.131757	0.401864	1	0.0451544	0.138979	0.432462	1	0.0419362	0.132191	0.418666
Dgkd	1	87781009..87872902	21.2605	-1.07659	-0.106465	0.293062	0.890975	1	409	20.9277	65.6287	155.782	393	21.6926	68.8484	160.371	454	23.2079	68.997	168.069	356	19.2139	59.6218	141.467	343	18.4703	58.4238	141.439	375	19.8818	64.2241	150.699	346	20.3082	62.5056	149.632	334	18.2067	57.391	139.835
Gm19582	1	complement(87781069..87782021)	0	#N/A	#N/A	#N/A	#N/A	#N/A	0	0	0	0	0	0	0	0	0	0	0	0	0	0	0	0	0	0	0	0	0	0	0	0	0	0	0	0	0	0	0	0
4833421G17Rik	1	87792795..87793638	0	#N/A	#N/A	#N/A	#N/A	#N/A	0	0	0	0	0	0	0	0	0	0	0	0	0	0	0	0	0	0	0	0	0	0	0	0	0	0	0	0	0	0	0	0
Gm38365	1	87825262..87828254	0	#N/A	#N/A	#N/A	#N/A	#N/A	0	0	0	0	0	0	0	0	0	0	0	0	0	0	0	0	0	0	0	0	0	0	0	0	0	0	0	0	0	0	0	0
Usp40	1	complement(87872841..87936273)	2.00987	-1.01861	-0.0266059	0.882309	0.994023	1	73	2.15538	6.75923	27.8045	58	1.84736	5.86317	23.668	64	1.88783	5.61251	23.6926	69	2.14891	6.66818	27.4191	62	1.92653	6.09383	25.5662	47	1.43789	4.64481	18.8876	64	2.16759	6.67154	27.6775	69	2.17038	6.84148	28.888
gene:ENSMUSG00002075025	1	87943646..87943755	0	#N/A	#N/A	#N/A	#N/A	#N/A	0	0	0	0	0	0	0	0	0	0	0	0	0	0	0	0	0	0	0	0	0	0	0	0	0	0	0	0	0	0	0	0
Ugt1a10	1	87983110..88146726	0.0773048	-4.77941	-2.25683	0.316521	#N/A	1	2	0.309219	0.969706	0.761768	0	0	0	0	0	0	0	0	0	0	0	0	0	0	0	0	0	0	0	0	0	0	0	0	0	0	0	0
Gm20528	1	complement(87983115..88146306)	0	#N/A	#N/A	#N/A	#N/A	#N/A	0	0	0	0	0	0	0	0	0	0	0	0	0	0	0	0	0	0	0	0	0	0	0	0	0	0	0	0	0	0	0	0
Ugt1a9	1	87998522..88146719	0	#N/A	#N/A	#N/A	#N/A	#N/A	0	0	0	0	0	0	0	0	0	0	0	0	0	0	0	0	0	0	0	0	0	0	0	0	0	0	0	0	0	0	0	0
Ugt1a8	1	88015535..88146726	0	#N/A	#N/A	#N/A	#N/A	#N/A	0	0	0	0	0	0	0	0	0	0	0	0	0	0	0	0	0	0	0	0	0	0	0	0	0	0	0	0	0	0	0	0
Ugt1a7c	1	88022784..88147724	74.3683	-1.02332	-0.0332537	0.824124	0.987772	1	812	67.4582	211.548	309.278	776	69.5445	220.721	316.661	960	79.6768	236.879	355.389	922	80.7939	250.707	366.383	826	72.2174	228.432	340.608	820	70.5861	228.014	329.528	729	69.4709	213.822	315.265	792	70.0955	220.955	331.584
Ugt1a6b	1	88030974..88146725	2.98383	1.28525	0.362047	0.416464	0.931915	1	10	1.47145	4.61445	3.80884	13	2.06354	6.54928	5.30489	12	1.76404	5.2445	4.44236	27	4.19063	13.0037	10.7292	7	1.084	3.4288	2.88651	31	4.72645	15.2678	12.4578	27	4.55729	14.0267	11.6765	10	1.56759	4.94136	4.18666
Ugt1a6a	1	88062531..88146719	10.5797	-1.06857	-0.0956878	0.632862	0.972619	1	186	15.119	47.4128	70.8445	109	9.55781	30.3347	44.4794	99	8.03945	23.9013	36.6495	112	9.60276	29.7978	44.5063	117	10.0087	31.6587	48.2459	121	10.1911	32.9203	48.6255	78	7.27279	22.3846	33.732	127	10.9976	34.6668	53.1706
Ugt1a5	1	88093734..88146719	0.182503	9.6186	3.26583	0.144573	#N/A	1	0	0	0	0	0	0	0	0	0	0	0	0	0	0	0	0	0	0	0	0	0	0	0	0	4	0.730013	2.24688	1.72985	0	0	0	0
Ugt1a2	1	88128323..88146719	0.205322	11.3044	3.49881	0.121488	#N/A	1	0	0	0	0	0	0	0	0	0	0	0	0	0	0	0	0	0	0	0	0	5	0.821289	2.65301	2.00932	0	0	0	0	0	0	0	0
Dnajb3	1	complement(88132454..88133504)	0.0899389	1.05706	0.0800629	0.961691	#N/A	1	0	0	0	0	1	0.359756	1.1418	0.408068	0	0	0	0	0	0	0	0	1	0.350969	1.11015	0.412358	0	0	0	0	0	0	0	0	0	0	0	0
Ugt1a1	1	88139681..88146719	1.21801	2.74325	1.45589	0.0149395	0.307315	1	2	0.315198	0.988454	0.761768	5	0.850052	2.69791	2.04034	4	0.629789	1.87236	1.48079	0	0	0	0	8	1.32686	4.19702	3.29886	7	1.14308	3.6925	2.81305	4	0.72312	2.22566	1.72985	10	1.67896	5.29241	4.18666
Mroh2a	1	88154708..88190011	0.959343	1.06143	0.0860142	0.781729	0.986028	1	23	0.949306	2.977	8.76034	21	0.935018	2.96757	8.56943	29	1.1958	3.55511	10.7357	14	0.609502	1.89131	5.56329	15	0.651557	2.06095	6.18537	17	0.727033	2.34853	6.83168	25	1.18363	3.64304	10.8115	29	1.27515	4.01954	12.1413
Hjurp	1	complement(88190193..88205355)	24.9486	-1.04272	-0.0603518	0.654493	0.975492	1	520	21.8773	68.6069	198.06	531	24.0995	76.4873	216.684	705	29.6321	88.0961	260.989	545	24.1856	75.049	216.571	468	20.7215	65.5443	192.984	460	20.0528	64.7766	184.857	605	29.1973	89.8653	261.639	518	23.217	73.1848	216.869
Trpm8	1	88205383..88317015	0	#N/A	#N/A	#N/A	#N/A	#N/A	0	0	0	0	0	0	0	0	0	0	0	0	0	0	0	0	0	0	0	0	0	0	0	0	0	0	0	0	0	0	0	0
4930453O03Rik	1	complement(88275211..88280652)	0	#N/A	#N/A	#N/A	#N/A	#N/A	0	0	0	0	0	0	0	0	0	0	0	0	0	0	0	0	0	0	0	0	0	0	0	0	0	0	0	0	0	0	0	0
Spp2	1	88334683..88354160	0	#N/A	#N/A	#N/A	#N/A	#N/A	0	0	0	0	0	0	0	0	0	0	0	0	0	0	0	0	0	0	0	0	0	0	0	0	0	0	0	0	0	0	0	0
Gm29538	1	complement(88371691..88390330)	0	#N/A	#N/A	#N/A	#N/A	#N/A	0	0	0	0	0	0	0	0	0	0	0	0	0	0	0	0	0	0	0	0	0	0	0	0	0	0	0	0	0	0	0	0
Gm28888	1	88387405..88393280	0	#N/A	#N/A	#N/A	#N/A	#N/A	0	0	0	0	0	0	0	0	0	0	0	0	0	0	0	0	0	0	0	0	0	0	0	0	0	0	0	0	0	0	0	0
Glrp1	1	complement(88427593..88437788)	0.292946	1.98002	0.985514	0.329428	#N/A	1	0	0	0	0	2	0.386411	1.2264	0.816136	0	0	0	0	1	0.188915	0.586212	0.397378	1	0.188487	0.596204	0.412358	0	0	0	0	2	0.410889	1.26466	0.864923	3	0.572407	1.80434	1.256
Gm19589	1	88479239..88489889	0	#N/A	#N/A	#N/A	#N/A	#N/A	0	0	0	0	0	0	0	0	0	0	0	0	0	0	0	0	0	0	0	0	0	0	0	0	0	0	0	0	0	0	0	0
Gm38130	1	88580807..88582567	0	#N/A	#N/A	#N/A	#N/A	#N/A	0	0	0	0	0	0	0	0	0	0	0	0	0	0	0	0	0	0	0	0	0	0	0	0	0	0	0	0	0	0	0	0
Gm29336	1	88584030..88585822	0.161303	-2.87499	-1.52355	0.520662	#N/A	1	0	0	0	0	0	0	0	0	0	0	0	0	1	0.645212	2.00212	0.397378	0	0	0	0	0	0	0	0	0	0	0	0	0	0	0	0
Arl4c	1	complement(88600847..88629943)	22.0028	1.02594	0.0369453	0.751394	0.983348	1	348	22.2094	69.6482	132.548	335	23.0635	73.1992	136.703	305	19.4464	57.8141	112.91	346	23.2918	72.2755	137.493	338	22.7017	71.8079	139.377	342	22.6157	73.0555	137.437	265	19.3999	59.7103	114.602	336	22.8446	72.0107	140.672
Platr5	1	88682612..88683458	0	#N/A	#N/A	#N/A	#N/A	#N/A	0	0	0	0	0	0	0	0	0	0	0	0	0	0	0	0	0	0	0	0	0	0	0	0	0	0	0	0	0	0	0	0
Gm29337	1	complement(88796197..88803132)	0	#N/A	#N/A	#N/A	#N/A	#N/A	0	0	0	0	0	0	0	0	0	0	0	0	0	0	0	0	0	0	0	0	0	0	0	0	0	0	0	0	0	0	0	0
1700067G17Rik	1	88943835..88949932	0	#N/A	#N/A	#N/A	#N/A	#N/A	0	0	0	0	0	0	0	0	0	0	0	0	0	0	0	0	0	0	0	0	0	0	0	0	0	0	0	0	0	0	0	0
Sh3bp4	1	88998137..89082790	1.99729	1.28104	0.35732	0.193049	0.838368	1	30	2.05693	6.45048	11.4265	16	1.18342	3.75596	6.52909	24	1.64396	4.88748	8.88472	21	1.51875	4.71274	8.34494	27	1.94825	6.16253	11.1337	36	2.55756	8.26169	14.4671	22	1.73028	5.32556	9.51416	24	1.75305	5.52597	10.048
Gm38312	1	89024795..89026540	0	#N/A	#N/A	#N/A	#N/A	#N/A	0	0	0	0	0	0	0	0	0	0	0	0	0	0	0	0	0	0	0	0	0	0	0	0	0	0	0	0	0	0	0	0
Gm28342	1	complement(89230441..89285866)	0	#N/A	#N/A	#N/A	#N/A	#N/A	0	0	0	0	0	0	0	0	0	0	0	0	0	0	0	0	0	0	0	0	0	0	0	0	0	0	0	0	0	0	0	0
C030007H22Rik	1	complement(89288064..89333855)	0	#N/A	#N/A	#N/A	#N/A	#N/A	0	0	0	0	0	0	0	0	0	0	0	0	0	0	0	0	0	0	0	0	0	0	0	0	0	0	0	0	0	0	0	0
Agap1	1	89382528..89825339	1.02141	-1.20523	-0.269303	0.335029	0.906246	1	43	0.859118	2.69418	16.378	40	0.862118	2.7362	16.3227	72	1.43714	4.27261	26.6542	44	0.927269	2.87736	17.4846	40	0.841061	2.66037	16.4943	20	0.414039	1.33747	8.03728	64	1.46677	4.5145	27.6775	28	0.595975	1.87864	11.7227
Gm37297	1	89411160..89413543	0	#N/A	#N/A	#N/A	#N/A	#N/A	0	0	0	0	0	0	0	0	0	0	0	0	0	0	0	0	0	0	0	0	0	0	0	0	0	0	0	0	0	0	0	0
5S_rRNA_10	1	89491082..89491196	0	#N/A	#N/A	#N/A	#N/A	#N/A	0	0	0	0	0	0	0	0	0	0	0	0	0	0	0	0	0	0	0	0	0	0	0	0	0	0	0	0	0	0	0	0
Gm28499	1	89496487..89504324	0	#N/A	#N/A	#N/A	#N/A	#N/A	0	0	0	0	0	0	0	0	0	0	0	0	0	0	0	0	0	0	0	0	0	0	0	0	0	0	0	0	0	0	0	0
4933400F21Rik	1	complement(89578251..89611630)	0	#N/A	#N/A	#N/A	#N/A	#N/A	0	0	0	0	0	0	0	0	0	0	0	0	0	0	0	0	0	0	0	0	0	0	0	0	0	0	0	0	0	0	0	0
7SK_10	1	89612524..89612834	0	#N/A	#N/A	#N/A	#N/A	#N/A	0	0	0	0	0	0	0	0	0	0	0	0	0	0	0	0	0	0	0	0	0	0	0	0	0	0	0	0	0	0	0	0
Gm37521	1	89753203..89755247	0	#N/A	#N/A	#N/A	#N/A	#N/A	0	0	0	0	0	0	0	0	0	0	0	0	0	0	0	0	0	0	0	0	0	0	0	0	0	0	0	0	0	0	0	0
Gbx2	1	complement(89855678..89858901)	0	#N/A	#N/A	#N/A	#N/A	#N/A	0	0	0	0	0	0	0	0	0	0	0	0	0	0	0	0	0	0	0	0	0	0	0	0	0	0	0	0	0	0	0	0
D130058E05Rik	1	89857956..89861012	0.12074	-2.82605	-1.49879	0.271948	#N/A	1	1	0.114655	0.359556	0.380884	2	0.247369	0.785103	0.816136	0	0	0	0	1	0.120938	0.375275	0.397378	0	0	0	0	0	0	0	0	1	0.131519	0.404798	0.432462	0	0	0	0
Asb18	1	complement(89877942..89942388)	0	#N/A	#N/A	#N/A	#N/A	#N/A	0	0	0	0	0	0	0	0	0	0	0	0	0	0	0	0	0	0	0	0	0	0	0	0	0	0	0	0	0	0	0	0
Iqca	1	complement(89969854..90081123)	0	#N/A	#N/A	#N/A	#N/A	#N/A	0	0	0	0	0	0	0	0	0	0	0	0	0	0	0	0	0	0	0	0	0	0	0	0	0	0	0	0	0	0	0	0
4930434B07Rik	1	90081350..90087184	0	#N/A	#N/A	#N/A	#N/A	#N/A	0	0	0	0	0	0	0	0	0	0	0	0	0	0	0	0	0	0	0	0	0	0	0	0	0	0	0	0	0	0	0	0
Ackr3	1	90131702..90144473	0.0879263	7.3338	2.87456	0.184114	#N/A	1	0	0	0	0	0	0	0	0	0	0	0	0	0	0	0	0	0	0	0	0	0	0	0	0	2	0.240176	0.739228	0.864923	1	0.111529	0.351563	0.418666
Gm38277	1	complement(90154882..90156248)	0	#N/A	#N/A	#N/A	#N/A	#N/A	0	0	0	0	0	0	0	0	0	0	0	0	0	0	0	0	0	0	0	0	0	0	0	0	0	0	0	0	0	0	0	0
Gm28721	1	complement(90182998..90187842)	0	#N/A	#N/A	#N/A	#N/A	#N/A	0	0	0	0	0	0	0	0	0	0	0	0	0	0	0	0	0	0	0	0	0	0	0	0	0	0	0	0	0	0	0	0
Gm28723	1	90208180..90211634	0	#N/A	#N/A	#N/A	#N/A	#N/A	0	0	0	0	0	0	0	0	0	0	0	0	0	0	0	0	0	0	0	0	0	0	0	0	0	0	0	0	0	0	0	0
5S_rRNA_11	1	90255034..90255140	0	#N/A	#N/A	#N/A	#N/A	#N/A	0	0	0	0	0	0	0	0	0	0	0	0	0	0	0	0	0	0	0	0	0	0	0	0	0	0	0	0	0	0	0	0
Gm28722	1	complement(90381116..90382223)	0	#N/A	#N/A	#N/A	#N/A	#N/A	0	0	0	0	0	0	0	0	0	0	0	0	0	0	0	0	0	0	0	0	0	0	0	0	0	0	0	0	0	0	0	0
Gm35048	1	90448218..90451019	0	#N/A	#N/A	#N/A	#N/A	#N/A	0	0	0	0	0	0	0	0	0	0	0	0	0	0	0	0	0	0	0	0	0	0	0	0	0	0	0	0	0	0	0	0
Cops8	1	90530703..90541063	8.92566	-1.04517	-0.0637435	0.710402	0.982759	1	106	8.35275	26.194	40.3737	87	7.39546	23.4718	35.5019	131	10.3128	30.6599	48.4958	116	9.64162	29.9184	46.0958	85	7.04897	22.2967	35.0504	109	8.89973	28.7488	43.8032	100	9.039	27.8208	43.2462	99	8.31083	26.1974	41.448
Gm9991	1	90602883..90607515	0	#N/A	#N/A	#N/A	#N/A	#N/A	0	0	0	0	0	0	0	0	0	0	0	0	0	0	0	0	0	0	0	0	0	0	0	0	0	0	0	0	0	0	0	0
Col6a3	1	complement(90693645..90771693)	0	#N/A	#N/A	#N/A	#N/A	#N/A	0	0	0	0	0	0	0	0	0	0	0	0	0	0	0	0	0	0	0	0	0	0	0	0	0	0	0	0	0	0	0	0
Gm36970	1	complement(90764997..90766855)	0	#N/A	#N/A	#N/A	#N/A	#N/A	0	0	0	0	0	0	0	0	0	0	0	0	0	0	0	0	0	0	0	0	0	0	0	0	0	0	0	0	0	0	0	0
4930474B08Rik	1	complement(90798305..90799141)	0	#N/A	#N/A	#N/A	#N/A	#N/A	0	0	0	0	0	0	0	0	0	0	0	0	0	0	0	0	0	0	0	0	0	0	0	0	0	0	0	0	0	0	0	0
Mlph	1	90842807..90878864	0.0172143	1.05709	0.080098	0.961675	#N/A	1	0	0	0	0	0	0	0	0	1	0.0653655	0.194331	0.370197	0	0	0	0	1	0.0688573	0.217803	0.412358	0	0	0	0	0	0	0	0	0	0	0	0
Prlh	1	90880830..90881749	0	#N/A	#N/A	#N/A	#N/A	#N/A	0	0	0	0	0	0	0	0	0	0	0	0	0	0	0	0	0	0	0	0	0	0	0	0	0	0	0	0	0	0	0	0
Rab17	1	complement(90885855..90897383)	0.0474527	-2.875	-1.52356	0.520659	#N/A	1	0	0	0	0	1	0.189811	0.602424	0.408068	0	0	0	0	0	0	0	0	0	0	0	0	0	0	0	0	0	0	0	0	0	0	0	0
Gm28199	1	complement(90902181..90902982)	0	#N/A	#N/A	#N/A	#N/A	#N/A	0	0	0	0	0	0	0	0	0	0	0	0	0	0	0	0	0	0	0	0	0	0	0	0	0	0	0	0	0	0	0	0
Lrrfip1	1	90926459..91056666	38.3103	1.02879	0.0409536	0.7246	0.983348	1	699	37.8729	118.769	266.238	630	36.8225	116.868	257.083	693	37.5116	111.522	256.546	718	41.034	127.331	285.317	652	37.1776	117.597	268.857	680	38.1757	123.319	273.267	585	36.3583	111.906	252.99	717	41.3863	130.458	300.184
Rbm44	1	91072811..91098517	0.328912	1.4363	0.52236	0.316243	0.90551	1	4	0.215097	0.674539	1.52354	6	0.348055	1.10466	2.44841	4	0.21489	0.638867	1.48079	3	0.170163	0.528022	1.19213	6	0.339554	1.07405	2.47415	7	0.390031	1.25991	2.81305	3	0.185051	0.569561	1.29738	7	0.401012	1.26407	2.93066
Ramp1	1	91107544..91152918	7.98318	-1.32368	-0.404549	0.0513806	0.56853	1	68	7.88683	24.7329	25.9001	60	7.50701	23.8259	24.4841	91	10.5443	31.3481	33.6879	49	5.99458	18.6015	19.4715	53	6.46923	20.4629	21.855	42	5.04742	16.3047	16.8783	58	7.71647	23.7502	25.0828	35	4.32462	13.6321	14.6533
Ube2f	1	91178026..91218059	14.3229	1.28328	0.359831	0.00144513	0.0648848	1	313	12.4074	38.9095	119.217	260	11.1182	35.287	106.098	292	11.5638	34.3793	108.097	260	10.8713	33.734	103.318	326	13.6	43.0183	134.429	386	15.8545	51.2146	155.119	289	13.1411	40.4465	124.981	348	14.6961	46.3252	145.696
Scly	1	91226060..91248797	3.03026	1.13196	0.17882	0.413854	0.931306	1	42	3.2361	10.1483	15.9971	25	2.07795	6.59502	10.2017	37	2.8481	8.46741	13.6973	35	2.84452	8.82668	13.9082	40	3.24351	10.2596	16.4943	42	3.35311	10.8316	16.8783	30	2.65149	8.16092	12.9738	35	2.87294	9.05608	14.6533
Gm17090	1	complement(91232814..91248823)	0	#N/A	#N/A	#N/A	#N/A	#N/A	0	0	0	0	0	0	0	0	0	0	0	0	0	0	0	0	0	0	0	0	0	0	0	0	0	0	0	0	0	0	0	0
Espnl	1	91249797..91276028	0.0340803	1.76631	0.820736	0.581552	#N/A	1	0	0	0	0	1	0.0694405	0.220391	0.408068	0	0	0	0	0	0	0	0	1	0.0677444	0.214283	0.412358	0	0	0	0	0	0	0	0	1	0.0685767	0.216167	0.418666
Klhl30	1	91278738..91290138	0.058288	-1.57266	-0.653203	0.661746	#N/A	1	1	0.113467	0.355831	0.380884	0	0	0	0	0	0	0	0	1	0.119685	0.371388	0.397378	0	0	0	0	0	0	0	0	1	0.130157	0.400604	0.432462	0	0	0	0
Erfe	1	91294152..91301939	0.0331616	3.1315	1.64685	0.481913	#N/A	1	0	0	0	0	0	0	0	0	0	0	0	0	0	0	0	0	0	0	0	0	0	0	0	0	0	0	0	0	1	0.132646	0.418129	0.418666
Ilkap	1	complement(91301583..91326537)	8.86971	-1.18642	-0.246617	0.0800171	0.675591	1	149	9.39966	29.4771	56.7517	130	8.84691	28.0784	53.0489	133	8.38223	24.9204	49.2362	133	8.85006	27.4622	52.8513	104	6.90466	21.8402	42.8852	112	7.32101	23.649	45.0087	97	7.01931	21.6045	41.9488	116	7.79597	24.5745	48.5653
1700020N18Rik	1	complement(91332601..91333751)	0	#N/A	#N/A	#N/A	#N/A	#N/A	0	0	0	0	0	0	0	0	0	0	0	0	0	0	0	0	0	0	0	0	0	0	0	0	0	0	0	0	0	0	0	0
Hes6	1	complement(91339205..91341760)	9.41927	-1.18561	-0.245624	0.25285	0.870166	1	47	9.11145	28.5733	17.9016	52	10.8747	34.5141	21.2195	47	9.10268	27.0623	17.3993	42	8.58831	26.6499	16.6899	38	7.75276	24.5229	15.6696	26	5.22264	16.8707	10.4485	44	9.78452	30.1154	19.0283	40	8.26106	26.0405	16.7467
Per2	1	complement(91343704..91387046)	0.603502	1.133	0.180149	0.69414	0.980571	1	8	0.478825	1.50159	3.04707	6	0.387401	1.22954	2.44841	11	0.657751	1.95549	4.07217	10	0.631329	1.95904	3.97378	11	0.692888	2.19168	4.53594	3	0.186052	0.601004	1.20559	14	0.961196	2.95843	6.05446	9	0.573873	1.80896	3.768
Gm28382	1	91410746..91412496	0	#N/A	#N/A	#N/A	#N/A	#N/A	0	0	0	0	0	0	0	0	0	0	0	0	0	0	0	0	0	0	0	0	0	0	0	0	0	0	0	0	0	0	0	0
Traf3ip1	1	91422369..91457029	3.52742	-1.41609	-0.50191	0.0444256	0.543898	1	39	3.68252	11.5483	14.8545	47	4.78741	15.1943	19.1792	26	2.45265	7.29172	9.62512	32	3.18712	9.8898	12.7161	24	2.38492	7.54378	9.89659	25	2.44595	7.90113	10.0466	21	2.27455	7.00076	9.08169	25	2.51482	7.92721	10.4667
Asb1	1	91468266..91487311	2.29409	-1.34026	-0.422517	0.126638	0.774904	1	36	1.96175	6.15202	13.7118	21	1.23448	3.91801	8.56943	56	3.04868	9.06373	20.731	51	2.93144	9.0964	20.2663	28	1.60577	5.07923	11.546	19	1.07281	3.46549	7.63541	40	2.50034	7.69569	17.2985	26	1.50939	4.7579	10.8853
Gm28380	1	91539128..91552222	0	#N/A	#N/A	#N/A	#N/A	#N/A	0	0	0	0	0	0	0	0	0	0	0	0	0	0	0	0	0	0	0	0	0	0	0	0	0	0	0	0	0	0	0	0
Gm29100	1	complement(91726250..91730659)	0	#N/A	#N/A	#N/A	#N/A	#N/A	0	0	0	0	0	0	0	0	0	0	0	0	0	0	0	0	0	0	0	0	0	0	0	0	0	0	0	0	0	0	0	0
Twist2	1	91729183..91775750	0	#N/A	#N/A	#N/A	#N/A	#N/A	0	0	0	0	0	0	0	0	0	0	0	0	0	0	0	0	0	0	0	0	0	0	0	0	0	0	0	0	0	0	0	0
Gm29101	1	91750237..91751707	0	#N/A	#N/A	#N/A	#N/A	#N/A	0	0	0	0	0	0	0	0	0	0	0	0	0	0	0	0	0	0	0	0	0	0	0	0	0	0	0	0	0	0	0	0
Gm37600	1	91843982..91847273	0	#N/A	#N/A	#N/A	#N/A	#N/A	0	0	0	0	0	0	0	0	0	0	0	0	0	0	0	0	0	0	0	0	0	0	0	0	0	0	0	0	0	0	0	0
Hdac4	1	complement(91856501..92123421)	1.4981	-1.01514	-0.0216831	0.908065	0.994543	1	69	1.52941	4.79619	26.281	70	1.67376	5.31222	28.5648	70	1.55008	4.60838	25.9138	53	1.23913	3.84509	21.061	50	1.16635	3.68928	20.6179	59	1.35504	4.37719	23.71	53	1.34756	4.14759	22.9205	79	1.86546	5.88032	33.0746
Gm37048	1	91903709..91909286	0	#N/A	#N/A	#N/A	#N/A	#N/A	0	0	0	0	0	0	0	0	0	0	0	0	0	0	0	0	0	0	0	0	0	0	0	0	0	0	0	0	0	0	0	0
Gm37036	1	complement(91947314..91949819)	0	#N/A	#N/A	#N/A	#N/A	#N/A	0	0	0	0	0	0	0	0	0	0	0	0	0	0	0	0	0	0	0	0	0	0	0	0	0	0	0	0	0	0	0	0
Gm29099	1	92252232..92257610	0	#N/A	#N/A	#N/A	#N/A	#N/A	0	0	0	0	0	0	0	0	0	0	0	0	0	0	0	0	0	0	0	0	0	0	0	0	0	0	0	0	0	0	0	0
Ndufa10	1	complement(92366732..92401582)	19.499	-1.01116	-0.0160118	0.890394	0.994023	1	187	19.6768	61.7061	71.2253	156	17.7076	56.2007	63.6586	191	20.0784	59.693	70.7076	185	20.5331	63.7151	73.5149	164	18.161	57.4454	67.6267	170	18.5349	59.8731	68.3168	158	19.0707	58.697	68.3289	172	19.2809	60.7774	72.0106
Mir6900	1	complement(92392205..92392264)	0	#N/A	#N/A	#N/A	#N/A	#N/A	0	0	0	0	0	0	0	0	0	0	0	0	0	0	0	0	0	0	0	0	0	0	0	0	0	0	0	0	0	0	0	0
Olfr1416	1	complement(92403647..92412835)	0	#N/A	#N/A	#N/A	#N/A	#N/A	0	0	0	0	0	0	0	0	0	0	0	0	0	0	0	0	0	0	0	0	0	0	0	0	0	0	0	0	0	0	0	0
Olfr1415	1	complement(92416823..92423823)	0	#N/A	#N/A	#N/A	#N/A	#N/A	0	0	0	0	0	0	0	0	0	0	0	0	0	0	0	0	0	0	0	0	0	0	0	0	0	0	0	0	0	0	0	0
Olfr1414	1	complement(92434088..92446383)	0	#N/A	#N/A	#N/A	#N/A	#N/A	0	0	0	0	0	0	0	0	0	0	0	0	0	0	0	0	0	0	0	0	0	0	0	0	0	0	0	0	0	0	0	0
Olfr1413	1	92499044..92502119	0	#N/A	#N/A	#N/A	#N/A	#N/A	0	0	0	0	0	0	0	0	0	0	0	0	0	0	0	0	0	0	0	0	0	0	0	0	0	0	0	0	0	0	0	0
1700054K02Rik	1	complement(92500096..92500471)	0	#N/A	#N/A	#N/A	#N/A	#N/A	0	0	0	0	0	0	0	0	0	0	0	0	0	0	0	0	0	0	0	0	0	0	0	0	0	0	0	0	0	0	0	0
Olfr1412	1	92513501..92519097	0	#N/A	#N/A	#N/A	#N/A	#N/A	0	0	0	0	0	0	0	0	0	0	0	0	0	0	0	0	0	0	0	0	0	0	0	0	0	0	0	0	0	0	0	0
Olfr1411	1	92522133..92525475	0	#N/A	#N/A	#N/A	#N/A	#N/A	0	0	0	0	0	0	0	0	0	0	0	0	0	0	0	0	0	0	0	0	0	0	0	0	0	0	0	0	0	0	0	0
Olfr1410	1	92533504..92542528	0	#N/A	#N/A	#N/A	#N/A	#N/A	0	0	0	0	0	0	0	0	0	0	0	0	0	0	0	0	0	0	0	0	0	0	0	0	0	0	0	0	0	0	0	0
Olfr12	1	92545510..92551134	0	#N/A	#N/A	#N/A	#N/A	#N/A	0	0	0	0	0	0	0	0	0	0	0	0	0	0	0	0	0	0	0	0	0	0	0	0	0	0	0	0	0	0	0	0
Cops9	1	complement(92564867..92569707)	39.796	1.11159	0.152625	0.300329	0.893724	1	149	34.8396	109.256	56.7517	120	30.2684	96.0664	48.9682	178	41.5804	123.618	65.895	165	40.6948	126.278	65.5674	173	42.5712	134.657	71.3379	157	38.0376	122.873	63.0926	136	36.4773	112.272	58.8148	169	42.0978	132.701	70.7546
Otos	1	complement(92571940..92576563)	0.121453	3.18476	1.67118	0.218635	#N/A	1	0	0	0	0	1	0.122681	0.389367	0.408068	0	0	0	0	0	0	0	0	1	0.119685	0.378576	0.412358	2	0.235674	0.761298	0.803728	1	0.130453	0.401514	0.432462	0	0	0	0
Gm29483	1	complement(92641956..92644924)	0.0932409	3.13152	1.64686	0.48191	#N/A	1	0	0	0	0	0	0	0	0	0	0	0	0	0	0	0	0	0	0	0	0	0	0	0	0	1	0.372964	1.14793	0.432462	0	0	0	0
Gm29482	1	complement(92686935..92688202)	0	#N/A	#N/A	#N/A	#N/A	#N/A	0	0	0	0	0	0	0	0	0	0	0	0	0	0	0	0	0	0	0	0	0	0	0	0	0	0	0	0	0	0	0	0
Gm29481	1	complement(92748680..92765618)	0	#N/A	#N/A	#N/A	#N/A	#N/A	0	0	0	0	0	0	0	0	0	0	0	0	0	0	0	0	0	0	0	0	0	0	0	0	0	0	0	0	0	0	0	0
Gpc1	1	92759367..92788501	7.02892	-1.09192	-0.126869	0.456715	0.942045	1	92	6.25044	19.6012	35.0413	83	6.08307	19.3065	33.8697	147	9.9775	29.6631	54.4189	81	5.80466	18.0121	32.1876	86	6.149	19.45	35.4628	84	5.91328	19.1017	33.7566	85	6.62428	20.3886	36.7592	88	6.36929	20.0773	36.8426
Gm29480	1	complement(92769899..92776493)	0	#N/A	#N/A	#N/A	#N/A	#N/A	0	0	0	0	0	0	0	0	0	0	0	0	0	0	0	0	0	0	0	0	0	0	0	0	0	0	0	0	0	0	0	0
Mir149	1	92778100..92778165	0	#N/A	#N/A	#N/A	#N/A	#N/A	0	0	0	0	0	0	0	0	0	0	0	0	0	0	0	0	0	0	0	0	0	0	0	0	0	0	0	0	0	0	0	0
Ankmy1	1	complement(92787525..92830628)	0.0180819	-2.87496	-1.52354	0.520667	#N/A	1	1	0.0723277	0.226818	0.380884	0	0	0	0	0	0	0	0	0	0	0	0	0	0	0	0	0	0	0	0	0	0	0	0	0	0	0	0
Dusp28	1	92834703..92836157	1.59374	-1.51641	-0.600662	0.324847	0.90551	1	5	1.33371	4.1825	1.90442	8	2.302	7.30612	3.26455	5	1.33243	3.96132	1.85098	5	1.4068	4.36536	1.98689	0	0	0	0	3	0.829165	2.67845	1.20559	3	0.917933	2.82527	1.29738	8	2.27336	7.1661	3.34933
5033417F24Rik	1	complement(92836100..92838486)	0.211532	1.06612	0.0923649	0.9238	#N/A	1	1	0.196139	0.615087	0.380884	2	0.423171	1.34307	0.816136	1	0.19595	0.582559	0.370197	0	0	0	0	0	0	0	0	1	0.203231	0.656497	0.401864	1	0.224989	0.692483	0.432462	2	0.417907	1.31733	0.837333
Rnpepl1	1	92838505..92852106	6.42325	-1.06198	-0.0867506	0.55277	0.953998	1	185	6.84932	21.4793	70.4636	164	6.55001	20.7885	66.9232	174	6.43586	19.1338	64.4142	150	5.85782	18.1771	59.6067	162	6.3121	19.9659	66.802	172	6.59828	21.3144	69.1206	132	5.60592	17.2542	57.0849	126	4.96972	15.6656	52.752
9430060I03Rik	1	complement(92861248..92878312)	0.165137	1.48912	0.574458	0.630825	#N/A	1	1	0.207519	0.650776	0.380884	1	0.223862	0.710497	0.408068	0	0	0	0	0	0	0	0	1	0.218395	0.690806	0.412358	0	0	0	0	0	0	0	0	2	0.442155	1.39376	0.837333
Capn10	1	92862098..92875663	1.69501	-1.23303	-0.302212	0.360693	0.921155	1	29	2.33882	7.33449	11.0456	14	1.218	3.86572	5.71296	21	1.692	5.03031	7.77413	18	1.53123	4.75147	7.1528	14	1.18826	3.75858	5.77301	16	1.33704	4.31904	6.42982	18	1.66521	5.12527	7.78431	14	1.20285	3.79164	5.86133
Gpr35	1	92878587..92914113	13.0007	-1.42729	-0.513276	0.0062949	0.187446	1	183	13.2551	41.5678	69.7018	120	9.3764	29.7589	48.9682	162	11.7227	34.8517	59.9719	231	17.6487	54.7648	91.7943	97	7.39414	23.3885	39.9987	86	6.45443	20.8497	34.5603	145	12.0475	37.0805	62.7069	125	9.64559	30.4048	52.3333
Aqp12	1	92934056..92939991	0	#N/A	#N/A	#N/A	#N/A	#N/A	0	0	0	0	0	0	0	0	0	0	0	0	0	0	0	0	0	0	0	0	0	0	0	0	0	0	0	0	0	0	0	0
Kif1a	1	complement(92943186..93029673)	0.100951	2.03859	1.02757	0.239786	#N/A	1	0	0	0	0	0	0	0	0	1	0.0375308	0.111579	0.370197	4	0.158502	0.49184	1.58951	3	0.118607	0.375168	1.23707	1	0.0389254	0.125741	0.401864	2	0.0861854	0.265266	0.864923	4	0.160086	0.504622	1.67467
Gm28086	1	complement(93050653..93051825)	0	#N/A	#N/A	#N/A	#N/A	#N/A	0	0	0	0	0	0	0	0	0	0	0	0	0	0	0	0	0	0	0	0	0	0	0	0	0	0	0	0	0	0	0	0
Agxt	1	93062962..93073143	0	#N/A	#N/A	#N/A	#N/A	#N/A	0	0	0	0	0	0	0	0	0	0	0	0	0	0	0	0	0	0	0	0	0	0	0	0	0	0	0	0	0	0	0	0
Mab21l4	1	complement(93079071..93088670)	0	#N/A	#N/A	#N/A	#N/A	#N/A	0	0	0	0	0	0	0	0	0	0	0	0	0	0	0	0	0	0	0	0	0	0	0	0	0	0	0	0	0	0	0	0
Crocc2	1	93096447..93158794	0	#N/A	#N/A	#N/A	#N/A	#N/A	0	0	0	0	0	0	0	0	0	0	0	0	0	0	0	0	0	0	0	0	0	0	0	0	0	0	0	0	0	0	0	0
Sned1	1	93163563..93228787	0.180313	-3.31881	-1.73067	0.0232286	0.400075	1	7	0.258508	0.810676	2.66619	4	0.159352	0.505755	1.63227	4	0.147577	0.438746	1.48079	4	0.155813	0.483497	1.58951	2	0.0777301	0.245869	0.824716	0	0	0	0	0	0	0	0	3	0.118028	0.372047	1.256
Mir6901	1	93202271..93202332	0	#N/A	#N/A	#N/A	#N/A	#N/A	0	0	0	0	0	0	0	0	0	0	0	0	0	0	0	0	0	0	0	0	0	0	0	0	0	0	0	0	0	0	0	0
Mterf4	1	complement(93226933..93233637)	1.5874	-1.28042	-0.356622	0.244399	0.870166	1	15	0.997439	3.12795	5.71326	30	2.15198	6.82999	12.242	26	1.72723	5.13506	9.62512	21	1.47293	4.57058	8.34494	16	1.11969	3.54171	6.59773	21	1.44691	4.67395	8.43914	15	1.14415	3.52153	6.48692	15	1.06261	3.34955	6.28
Gm28535	1	93233686..93245031	0	#N/A	#N/A	#N/A	#N/A	#N/A	0	0	0	0	0	0	0	0	0	0	0	0	0	0	0	0	0	0	0	0	0	0	0	0	0	0	0	0	0	0	0	0
Pask	1	complement(93236492..93271204)	0.413674	-1.23541	-0.304995	0.574082	0.957198	1	8	0.309492	0.970562	3.04707	1	0.0417333	0.132454	0.408068	20	0.772986	2.29809	7.40394	13	0.530484	1.64612	5.16591	4	0.162856	0.515131	1.64943	6	0.240513	0.776927	2.41118	13	0.5769	1.77562	5.622	8	0.329713	1.03932	3.34933
Ppp1r7	1	93270576..93301211	5.11493	1.07277	0.101347	0.453754	0.942045	1	139	4.64216	14.5577	52.9429	129	4.64748	14.7502	52.6408	158	5.27163	15.6725	58.4911	143	5.03745	15.6314	56.8251	148	5.20176	16.4538	61.029	131	4.53319	14.6435	52.6442	136	5.21005	16.0358	58.8148	155	5.51472	17.3835	64.8933
Mir6902	1	93273814..93273877	0	#N/A	#N/A	#N/A	#N/A	#N/A	0	0	0	0	0	0	0	0	0	0	0	0	0	0	0	0	0	0	0	0	0	0	0	0	0	0	0	0	0	0	0	0
Mir6345	1	93279880..93280007	0	#N/A	#N/A	#N/A	#N/A	#N/A	0	0	0	0	0	0	0	0	0	0	0	0	0	0	0	0	0	0	0	0	0	0	0	0	0	0	0	0	0	0	0	0
Gm26446	1	93290977..93291079	0	#N/A	#N/A	#N/A	#N/A	#N/A	0	0	0	0	0	0	0	0	0	0	0	0	0	0	0	0	0	0	0	0	0	0	0	0	0	0	0	0	0	0	0	0
Ano7	1	93301652..93332025	0.0227895	3.13146	1.64684	0.481918	#N/A	1	0	0	0	0	0	0	0	0	0	0	0	0	0	0	0	0	0	0	0	0	1	0.0911582	0.294468	0.401864	0	0	0	0	0	0	0	0
Hdlbp	1	complement(93333662..93406537)	18.1325	1.05855	0.0820859	0.494397	0.947416	1	546	16.9057	53.0161	207.963	495	16.5337	52.4748	201.994	570	17.6319	52.4195	211.012	595	19.4324	60.2998	236.44	493	16.0647	50.8144	203.292	560	17.9662	58.0362	225.044	510	18.1138	55.7516	220.555	618	20.3853	64.2585	258.736
Septin2_1	1	93406686..93437982	30.5388	1.05019	0.0706533	0.575633	0.957198	1	709	31.1448	97.6695	270.047	646	30.6122	97.1574	263.612	595	26.1119	77.6307	220.267	689	31.9248	99.0641	273.793	682	31.5288	99.7291	281.228	687	31.2697	101.01	276.08	539	27.1597	83.5938	233.097	688	32.1969	101.491	288.042
Septin2_2	1	93406715..93437455	0	#N/A	#N/A	#N/A	#N/A	#N/A	0	0	0	0	0	0	0	0	0	0	0	0	0	0	0	0	0	0	0	0	0	0	0	0	0	0	0	0	0	0	0	0
Farp2	1	93439801..93549698	0.460673	1.61974	0.695764	0.203618	0.840113	1	2	0.133906	0.419928	0.761768	4	0.288904	0.916928	1.63227	6	0.401333	1.19316	2.22118	5	0.35311	1.09572	1.98689	6	0.422772	1.33727	2.47415	9	0.624368	2.01689	3.61677	2	0.153603	0.472767	0.864923	9	0.641948	2.02355	3.768
Gm37250	1	93459537..93461924	0	#N/A	#N/A	#N/A	#N/A	#N/A	0	0	0	0	0	0	0	0	0	0	0	0	0	0	0	0	0	0	0	0	0	0	0	0	0	0	0	0	0	0	0	0
Stk25	1	complement(93547473..93586381)	7.35883	1.01646	0.0235513	0.888447	0.994023	1	137	8.26196	25.9093	52.1811	120	7.80667	24.7769	48.9682	111	6.68755	19.8821	41.0918	105	6.67914	20.7257	41.7247	119	7.55254	23.8895	49.0706	108	6.74859	21.8	43.4013	123	8.50873	26.1887	53.1928	99	6.36039	20.0492	41.448
Gm28536	1	93562915..93564231	0.140901	1.0625	0.0874637	0.946013	#N/A	1	0	0	0	0	0	0	0	0	1	0.265879	0.790458	0.370197	1	0.280719	0.871083	0.397378	1	0.280082	0.885931	0.412358	0	0	0	0	0	0	0	0	1	0.283523	0.893722	0.418666
Bok	1	93613382..93623486	0	#N/A	#N/A	#N/A	#N/A	#N/A	0	0	0	0	0	0	0	0	0	0	0	0	0	0	0	0	0	0	0	0	0	0	0	0	0	0	0	0	0	0	0	0
Thap4	1	complement(93629657..93682586)	1.98197	-1.0431	-0.0608833	0.798206	0.986496	1	40	2.15064	6.74435	15.2354	41	2.37801	7.54735	16.7308	39	2.09485	6.228	14.4377	23	1.30438	4.04755	9.13969	36	2.03701	6.44329	14.8449	28	1.55988	5.03888	11.2522	25	1.54186	4.74562	10.8115	39	2.23387	7.04161	16.328
Gm10550	1	93658826..93678794	0	#N/A	#N/A	#N/A	#N/A	#N/A	0	0	0	0	0	0	0	0	0	0	0	0	0	0	0	0	0	0	0	0	0	0	0	0	0	0	0	0	0	0	0	0
Atg4b	1	93679222..93718332	4.07225	1.11456	0.156474	0.332962	0.906246	1	95	4.02241	12.6142	36.184	77	3.51703	11.1624	31.4213	90	3.80704	11.3183	33.3177	81	3.61757	11.2255	32.1876	87	3.87673	12.2625	35.8751	83	3.64139	11.7628	33.3547	97	4.7112	14.5004	41.9488	90	4.05968	12.7969	37.68
Dtymk	1	complement(93720298..93729656)	7.05327	-1.17629	-0.234242	0.366369	0.923477	1	34	4.52946	14.2043	12.9501	41	5.89215	18.7006	16.7308	83	11.0466	32.8414	30.7263	48	6.74493	20.9298	19.0741	46	6.44924	20.3997	18.9685	31	4.27913	13.8229	12.4578	53	8.09916	24.9281	22.9205	32	4.54154	14.3159	13.3973
Ing5	1	93731687..93749823	6.30462	-1.11011	-0.150699	0.406765	0.929532	1	80	5.92937	18.5944	30.4707	77	6.15647	19.5395	31.4213	76	5.62748	16.7305	28.135	96	7.50514	23.2888	38.1483	62	4.83608	15.2971	25.5662	86	6.60456	21.3347	34.5603	57	4.84608	14.9155	24.6503	72	5.68509	17.9206	30.144
Gm22089	1	complement(93736292..93736393)	0	#N/A	#N/A	#N/A	#N/A	#N/A	0	0	0	0	0	0	0	0	0	0	0	0	0	0	0	0	0	0	0	0	0	0	0	0	0	0	0	0	0	0	0	0
D2hgdh	1	93752631..93780070	2.90768	-1.16819	-0.224272	0.403116	0.928889	1	48	3.92992	12.3242	18.2824	31	2.73796	8.68977	12.6501	29	2.37204	7.05209	10.7357	30	2.59079	8.03936	11.9213	33	2.84341	8.99404	13.6078	25	2.12085	6.85097	10.0466	37	3.47489	10.6952	16.0011	15	1.30834	4.12415	6.28
Gal3st2	1	93789028..93804216	0	#N/A	#N/A	#N/A	#N/A	#N/A	0	0	0	0	0	0	0	0	0	0	0	0	0	0	0	0	0	0	0	0	0	0	0	0	0	0	0	0	0	0	0	0
Gal3st2b	1	93846033..93870372	0	#N/A	#N/A	#N/A	#N/A	#N/A	0	0	0	0	0	0	0	0	0	0	0	0	0	0	0	0	0	0	0	0	0	0	0	0	0	0	0	0	0	0	0	0
Gal3st2c	1	93918231..93944869	0	#N/A	#N/A	#N/A	#N/A	#N/A	0	0	0	0	0	0	0	0	0	0	0	0	0	0	0	0	0	0	0	0	0	0	0	0	0	0	0	0	0	0	0	0
Neu4	1	93948173..93956056	0	#N/A	#N/A	#N/A	#N/A	#N/A	0	0	0	0	0	0	0	0	0	0	0	0	0	0	0	0	0	0	0	0	0	0	0	0	0	0	0	0	0	0	0	0
Pdcd1	1	complement(93966027..93980278)	0.23691	1.65083	0.723191	0.515199	#N/A	1	0	0	0	0	3	0.586813	1.86244	1.2242	0	0	0	0	0	0	0	0	1	0.190827	0.603607	0.412358	3	0.563643	1.82074	1.20559	0	0	0	0	1	0.193171	0.608915	0.418666
Gm23389	1	complement(94543361..94543429)	0	#N/A	#N/A	#N/A	#N/A	#N/A	0	0	0	0	0	0	0	0	0	0	0	0	0	0	0	0	0	0	0	0	0	0	0	0	0	0	0	0	0	0	0	0
4930440C22Rik	1	94724808..94730197	0	#N/A	#N/A	#N/A	#N/A	#N/A	0	0	0	0	0	0	0	0	0	0	0	0	0	0	0	0	0	0	0	0	0	0	0	0	0	0	0	0	0	0	0	0
Gm23181	1	complement(94967659..94967768)	0	#N/A	#N/A	#N/A	#N/A	#N/A	0	0	0	0	0	0	0	0	0	0	0	0	0	0	0	0	0	0	0	0	0	0	0	0	0	0	0	0	0	0	0	0
Fam174a	1	95241348..95263009	11.8361	-1.10198	-0.1401	0.348757	0.916195	1	142	10.3388	32.4223	54.0856	132	10.3676	32.9048	53.865	173	12.5837	37.4115	64.0441	183	14.0541	43.6104	72.7202	129	9.88451	31.2658	53.1942	142	10.7127	34.6051	57.0647	116	9.68806	29.8185	50.1655	147	11.4021	35.9418	61.544
BC055308	1	95256406..95258943	0	#N/A	#N/A	#N/A	#N/A	#N/A	0	0	0	0	0	0	0	0	0	0	0	0	0	0	0	0	0	0	0	0	0	0	0	0	0	0	0	0	0	0	0	0
St8sia4	1	complement(95515407..95595296)	14.3737	-1.4199	-0.505791	4.94137e-05	0.00479437	0.807223	704	12.2817	38.5152	268.142	795	14.9615	47.4851	324.414	871	15.1805	45.1317	322.441	819	15.0709	46.7657	325.453	461	8.46391	26.7723	190.097	578	10.4482	33.7508	232.277	525	10.5061	32.3364	227.042	535	9.94321	31.343	223.987
Gm37642	1	complement(95574499..95576233)	0	#N/A	#N/A	#N/A	#N/A	#N/A	0	0	0	0	0	0	0	0	0	0	0	0	0	0	0	0	0	0	0	0	0	0	0	0	0	0	0	0	0	0	0	0
4930598F16Rik	1	complement(95628909..95644243)	0	#N/A	#N/A	#N/A	#N/A	#N/A	0	0	0	0	0	0	0	0	0	0	0	0	0	0	0	0	0	0	0	0	0	0	0	0	0	0	0	0	0	0	0	0
Gm37761	1	95665921..95668018	0	#N/A	#N/A	#N/A	#N/A	#N/A	0	0	0	0	0	0	0	0	0	0	0	0	0	0	0	0	0	0	0	0	0	0	0	0	0	0	0	0	0	0	0	0
U6_17	1	complement(95759854..95759960)	0	#N/A	#N/A	#N/A	#N/A	#N/A	0	0	0	0	0	0	0	0	0	0	0	0	0	0	0	0	0	0	0	0	0	0	0	0	0	0	0	0	0	0	0	0
1700063A18Rik	1	complement(95918384..95949483)	0	#N/A	#N/A	#N/A	#N/A	#N/A	0	0	0	0	0	0	0	0	0	0	0	0	0	0	0	0	0	0	0	0	0	0	0	0	0	0	0	0	0	0	0	0
gene:ENSMUSG00002076073	1	complement(96194578..96194666)	0	#N/A	#N/A	#N/A	#N/A	#N/A	0	0	0	0	0	0	0	0	0	0	0	0	0	0	0	0	0	0	0	0	0	0	0	0	0	0	0	0	0	0	0	0
gene:ENSMUSG00002075550	1	96230871..96230980	0	#N/A	#N/A	#N/A	#N/A	#N/A	0	0	0	0	0	0	0	0	0	0	0	0	0	0	0	0	0	0	0	0	0	0	0	0	0	0	0	0	0	0	0	0
Gm37076	1	96240967..96243260	0	#N/A	#N/A	#N/A	#N/A	#N/A	0	0	0	0	0	0	0	0	0	0	0	0	0	0	0	0	0	0	0	0	0	0	0	0	0	0	0	0	0	0	0	0
Gm29601	1	complement(96470784..96484428)	0	#N/A	#N/A	#N/A	#N/A	#N/A	0	0	0	0	0	0	0	0	0	0	0	0	0	0	0	0	0	0	0	0	0	0	0	0	0	0	0	0	0	0	0	0
4930533P14Rik	1	complement(96539782..96590298)	0	#N/A	#N/A	#N/A	#N/A	#N/A	0	0	0	0	0	0	0	0	0	0	0	0	0	0	0	0	0	0	0	0	0	0	0	0	0	0	0	0	0	0	0	0
U6_18	1	96544824..96544930	0	#N/A	#N/A	#N/A	#N/A	#N/A	0	0	0	0	0	0	0	0	0	0	0	0	0	0	0	0	0	0	0	0	0	0	0	0	0	0	0	0	0	0	0	0
Gm26078	1	96689756..96689883	0	#N/A	#N/A	#N/A	#N/A	#N/A	0	0	0	0	0	0	0	0	0	0	0	0	0	0	0	0	0	0	0	0	0	0	0	0	0	0	0	0	0	0	0	0
Slco4c1	1	complement(96743995..96799896)	1.25526	-1.15276	-0.205095	0.714412	0.982763	1	5	0.35707	1.11976	1.90442	6	0.462229	1.46703	2.44841	42	2.9965	8.9086	15.5483	16	1.20524	3.73991	6.35805	6	0.450939	1.42637	2.47415	7	0.517975	1.67321	2.81305	29	2.37563	7.31185	12.5414	12	0.912958	2.87783	5.024
Panct2	1	96798851..96835521	0.322871	1.15987	0.213967	0.76197	0.983348	1	1	0.0850728	0.266787	0.380884	0	0	0	0	8	0.679928	2.02142	2.96157	4	0.358938	1.1138	1.58951	2	0.179062	0.566394	0.824716	4	0.352596	1.13899	1.60746	5	0.48793	1.50178	2.16231	3	0.271893	0.857062	1.256
Gm28901	1	complement(96952241..96953290)	0.830713	9.47854	3.24466	0.133789	#N/A	1	0	0	0	0	0	0	0	0	0	0	0	0	0	0	0	0	1	0.778203	2.46154	0.412358	0	0	0	0	3	2.54465	7.83207	1.29738	0	0	0	0
Slco6c1	1	complement(96986763..97056026)	0	#N/A	#N/A	#N/A	#N/A	#N/A	0	0	0	0	0	0	0	0	0	0	0	0	0	0	0	0	0	0	0	0	0	0	0	0	0	0	0	0	0	0	0	0
Gm37171	1	complement(97471989..97473173)	0	#N/A	#N/A	#N/A	#N/A	#N/A	0	0	0	0	0	0	0	0	0	0	0	0	0	0	0	0	0	0	0	0	0	0	0	0	0	0	0	0	0	0	0	0
Macir	1	complement(97534043..97589799)	3.25157	-1.13172	-0.178514	0.0825556	0.683152	1	350	2.96861	9.30952	133.309	373	3.41285	10.8317	152.209	388	3.28775	9.77449	143.636	373	3.33706	10.355	148.222	305	2.72251	8.61159	125.769	311	2.73321	8.82908	124.98	294	2.86042	8.80397	127.144	315	2.84631	8.97215	131.88
Ppip5k2	1	complement(97633773..97698136)	5.41217	1.13647	0.184554	0.100948	0.72731	1	192	4.67951	14.6748	73.1298	202	5.31096	16.856	82.4298	202	4.91849	14.6227	74.7798	183	4.70456	14.5985	72.7202	214	5.48904	17.3624	88.2446	196	4.94973	15.9891	78.7653	192	5.36781	16.5214	83.0326	225	5.84208	18.4154	94.1999
Gin1	1	97697897..97721434	1.45287	1.08195	0.113631	0.698606	0.981479	1	20	1.15906	3.63479	7.61768	25	1.56293	4.96044	10.2017	23	1.33164	3.95896	8.51453	24	1.46709	4.55245	9.53707	33	2.01267	6.36631	13.6078	17	1.02083	3.29757	6.83168	26	1.72841	5.3198	11.244	17	1.04957	3.30846	7.11733
Pam	1	complement(97722839..98023371)	0.994881	-1.25965	-0.333021	0.191405	0.834892	1	27	0.795787	2.49557	10.2839	30	0.953843	3.02732	12.242	43	1.26615	3.76425	15.9185	31	0.963749	2.99056	12.3187	20	0.620364	1.96228	8.24716	21	0.641327	2.07168	8.43914	31	1.04807	3.22582	13.4063	25	0.784981	2.47442	10.4667
Gm37140	1	complement(97806107..97807790)	0	#N/A	#N/A	#N/A	#N/A	#N/A	0	0	0	0	0	0	0	0	0	0	0	0	0	0	0	0	0	0	0	0	0	0	0	0	0	0	0	0	0	0	0	0
7SK_11	1	97864125..97864436	0	#N/A	#N/A	#N/A	#N/A	#N/A	0	0	0	0	0	0	0	0	0	0	0	0	0	0	0	0	0	0	0	0	0	0	0	0	0	0	0	0	0	0	0	0
B230216N24Rik	1	complement(97958841..97985405)	0.034346	1.06251	0.0874814	0.94607	#N/A	1	1	0.0598838	0.187795	0.380884	0	0	0	0	0	0	0	0	1	0.0631653	0.196005	0.397378	0	0	0	0	0	0	0	0	2	0.137384	0.422849	0.864923	0	0	0	0
U6_19	1	97977547..97977653	0	#N/A	#N/A	#N/A	#N/A	#N/A	0	0	0	0	0	0	0	0	0	0	0	0	0	0	0	0	0	0	0	0	0	0	0	0	0	0	0	0	0	0	0	0
1810006J02Rik	1	98059181..98072380	0.0930742	-1.57265	-0.653194	0.661752	#N/A	1	1	0.186238	0.584039	0.380884	0	0	0	0	1	0.186059	0.553153	0.370197	0	0	0	0	1	0.195998	0.619964	0.412358	0	0	0	0	0	0	0	0	0	0	0	0
Gm29461	1	98101373..98118423	0	#N/A	#N/A	#N/A	#N/A	#N/A	0	0	0	0	0	0	0	0	0	0	0	0	0	0	0	0	0	0	0	0	0	0	0	0	0	0	0	0	0	0	0	0
Slco6d1	1	98348849..98444716	0	#N/A	#N/A	#N/A	#N/A	#N/A	0	0	0	0	0	0	0	0	0	0	0	0	0	0	0	0	0	0	0	0	0	0	0	0	0	0	0	0	0	0	0	0
gene:ENSMUSG00002075992	1	98477176..98477285	0	#N/A	#N/A	#N/A	#N/A	#N/A	0	0	0	0	0	0	0	0	0	0	0	0	0	0	0	0	0	0	0	0	0	0	0	0	0	0	0	0	0	0	0	0
Gm7967	1	98517242..98535109	0.324257	1.62519	0.700609	0.303263	0.894802	1	2	0.117815	0.369466	0.761768	6	0.381281	1.21011	2.44841	3	0.176553	0.524891	1.11059	2	0.124271	0.385619	0.794756	1	0.0619947	0.196096	0.412358	6	0.366226	1.18302	2.41118	11	0.743294	2.28775	4.75708	2	0.125513	0.395641	0.837333
Gm23434	1	98945089..98945188	0	#N/A	#N/A	#N/A	#N/A	#N/A	0	0	0	0	0	0	0	0	0	0	0	0	0	0	0	0	0	0	0	0	0	0	0	0	0	0	0	0	0	0	0	0
Cntnap5b	1	99700490..100413667	0	#N/A	#N/A	#N/A	#N/A	#N/A	0	0	0	0	0	0	0	0	0	0	0	0	0	0	0	0	0	0	0	0	0	0	0	0	0	0	0	0	0	0	0	0
Gm37877	1	99775709..99778417	0	#N/A	#N/A	#N/A	#N/A	#N/A	0	0	0	0	0	0	0	0	0	0	0	0	0	0	0	0	0	0	0	0	0	0	0	0	0	0	0	0	0	0	0	0
Gm23602	1	complement(100180642..100180773)	0	#N/A	#N/A	#N/A	#N/A	#N/A	0	0	0	0	0	0	0	0	0	0	0	0	0	0	0	0	0	0	0	0	0	0	0	0	0	0	0	0	0	0	0	0
gene:ENSMUSG00002076597	1	100789518..100789626	0	#N/A	#N/A	#N/A	#N/A	#N/A	0	0	0	0	0	0	0	0	0	0	0	0	0	0	0	0	0	0	0	0	0	0	0	0	0	0	0	0	0	0	0	0
Gm20268	1	101083534..101102927	0	#N/A	#N/A	#N/A	#N/A	#N/A	0	0	0	0	0	0	0	0	0	0	0	0	0	0	0	0	0	0	0	0	0	0	0	0	0	0	0	0	0	0	0	0
Gm28187	1	complement(101820683..101822816)	1.96137	1.42305	0.508985	0.302049	0.893724	1	3	0.492737	1.54521	1.14265	8	1.41744	4.4987	3.26455	8	1.3127	3.90266	2.96157	14	2.42544	7.52626	5.56329	6	1.03712	3.28052	2.47415	6	1.02111	3.29848	2.41118	14	2.63766	8.11834	6.05446	18	3.14958	9.9281	7.53599
Gm24122	1	complement(102034174..102034305)	0	#N/A	#N/A	#N/A	#N/A	#N/A	0	0	0	0	0	0	0	0	0	0	0	0	0	0	0	0	0	0	0	0	0	0	0	0	0	0	0	0	0	0	0	0
Gm23036	1	complement(102341648..102341746)	0	#N/A	#N/A	#N/A	#N/A	#N/A	0	0	0	0	0	0	0	0	0	0	0	0	0	0	0	0	0	0	0	0	0	0	0	0	0	0	0	0	0	0	0	0
Gm22034	1	complement(102881140..102881273)	0	#N/A	#N/A	#N/A	#N/A	#N/A	0	0	0	0	0	0	0	0	0	0	0	0	0	0	0	0	0	0	0	0	0	0	0	0	0	0	0	0	0	0	0	0
Gm23965	1	complement(103164351..103164492)	0	#N/A	#N/A	#N/A	#N/A	#N/A	0	0	0	0	0	0	0	0	0	0	0	0	0	0	0	0	0	0	0	0	0	0	0	0	0	0	0	0	0	0	0	0
Gm37789	1	103652070..103654958	0	#N/A	#N/A	#N/A	#N/A	#N/A	0	0	0	0	0	0	0	0	0	0	0	0	0	0	0	0	0	0	0	0	0	0	0	0	0	0	0	0	0	0	0	0
7SK_12	1	104413682..104414011	0	#N/A	#N/A	#N/A	#N/A	#N/A	0	0	0	0	0	0	0	0	0	0	0	0	0	0	0	0	0	0	0	0	0	0	0	0	0	0	0	0	0	0	0	0
Cdh20	1	104696254..104923206	0	#N/A	#N/A	#N/A	#N/A	#N/A	0	0	0	0	0	0	0	0	0	0	0	0	0	0	0	0	0	0	0	0	0	0	0	0	0	0	0	0	0	0	0	0
Gm38031	1	104703839..104706853	0	#N/A	#N/A	#N/A	#N/A	#N/A	0	0	0	0	0	0	0	0	0	0	0	0	0	0	0	0	0	0	0	0	0	0	0	0	0	0	0	0	0	0	0	0
5S_rRNA_12	1	complement(104808649..104808760)	0	#N/A	#N/A	#N/A	#N/A	#N/A	0	0	0	0	0	0	0	0	0	0	0	0	0	0	0	0	0	0	0	0	0	0	0	0	0	0	0	0	0	0	0	0
Gm36969	1	104834248..104837056	0	#N/A	#N/A	#N/A	#N/A	#N/A	0	0	0	0	0	0	0	0	0	0	0	0	0	0	0	0	0	0	0	0	0	0	0	0	0	0	0	0	0	0	0	0
Gm15699	1	complement(104839156..104840058)	0	#N/A	#N/A	#N/A	#N/A	#N/A	0	0	0	0	0	0	0	0	0	0	0	0	0	0	0	0	0	0	0	0	0	0	0	0	0	0	0	0	0	0	0	0
Gm29012	1	105044179..105055091	0	#N/A	#N/A	#N/A	#N/A	#N/A	0	0	0	0	0	0	0	0	0	0	0	0	0	0	0	0	0	0	0	0	0	0	0	0	0	0	0	0	0	0	0	0
Rnf152	1	complement(105204639..105284435)	0.0102702	-2.87496	-1.52354	0.520667	#N/A	1	1	0.0410807	0.128828	0.380884	0	0	0	0	0	0	0	0	0	0	0	0	0	0	0	0	0	0	0	0	0	0	0	0	0	0	0	0
Gm17634	1	105283732..105289462	0	#N/A	#N/A	#N/A	#N/A	#N/A	0	0	0	0	0	0	0	0	0	0	0	0	0	0	0	0	0	0	0	0	0	0	0	0	0	0	0	0	0	0	0	0
Gm28403	1	complement(105309985..105496864)	0	#N/A	#N/A	#N/A	#N/A	#N/A	0	0	0	0	0	0	0	0	0	0	0	0	0	0	0	0	0	0	0	0	0	0	0	0	0	0	0	0	0	0	0	0
Pign	1	complement(105446147..105591402)	2.87725	-1.10995	-0.150488	0.384879	0.926596	1	107	2.75863	8.65099	40.7546	93	2.58651	8.2091	37.9503	101	2.60143	7.73405	37.3899	131	3.56245	11.0545	52.0565	80	2.17061	6.86589	32.9886	73	1.95011	6.29943	29.3361	100	2.95737	9.10237	43.2462	110	3.02126	9.52361	46.0533
Gm28404	1	complement(105491851..105492303)	0	#N/A	#N/A	#N/A	#N/A	#N/A	0	0	0	0	0	0	0	0	0	0	0	0	0	0	0	0	0	0	0	0	0	0	0	0	0	0	0	0	0	0	0	0
gene:ENSMUSG00002075378	1	105502412..105502507	0	#N/A	#N/A	#N/A	#N/A	#N/A	0	0	0	0	0	0	0	0	0	0	0	0	0	0	0	0	0	0	0	0	0	0	0	0	0	0	0	0	0	0	0	0
Relch	1	105591586..105682916	4.91635	-1.03373	-0.0478536	0.70476	0.98248	1	123	4.53805	14.2312	46.8488	128	5.09444	16.1688	52.2327	155	5.71318	16.9853	57.3805	111	4.31973	13.4043	44.109	122	4.73705	14.9838	50.3077	119	4.54923	14.6954	47.8218	112	4.74001	14.5891	48.4357	114	4.4808	14.1244	47.728
Gm37566	1	105636298..105640652	0	#N/A	#N/A	#N/A	#N/A	#N/A	0	0	0	0	0	0	0	0	0	0	0	0	0	0	0	0	0	0	0	0	0	0	0	0	0	0	0	0	0	0	0	0
Tnfrsf11a	1	105708443..105775709	5.11425	1.05959	0.0835028	0.653566	0.975492	1	73	4.27368	13.4022	27.8045	79	4.98917	15.8347	32.2374	75	4.38654	13.0412	27.7648	102	6.29866	19.545	40.5326	84	5.17537	16.3703	34.6381	83	5.03482	16.264	33.3547	69	4.63367	14.2618	29.8399	90	5.61316	17.6938	37.68
Gm37779	1	complement(105815363..105818742)	0	#N/A	#N/A	#N/A	#N/A	#N/A	0	0	0	0	0	0	0	0	0	0	0	0	0	0	0	0	0	0	0	0	0	0	0	0	0	0	0	0	0	0	0	0
U6_20	1	105873284..105873390	0	#N/A	#N/A	#N/A	#N/A	#N/A	0	0	0	0	0	0	0	0	0	0	0	0	0	0	0	0	0	0	0	0	0	0	0	0	0	0	0	0	0	0	0	0
Gm7160	1	complement(105907080..105918012)	1.53622	-1.17456	-0.232116	0.654003	0.975492	1	5	1.23677	3.87848	1.90442	8	2.13467	6.77504	3.26455	7	1.72981	5.14272	2.59138	4	1.04363	3.23844	1.58951	7	1.82222	5.76387	2.88651	4	1.02519	3.31167	1.60746	2	0.567473	1.7466	0.864923	6	1.58109	4.9839	2.512
Zcchc2	1	105918136..105961804	7.26435	1.09377	0.129309	0.299404	0.893724	1	128	6.62297	20.7695	48.7532	122	6.80965	21.6126	49.7843	134	6.92675	20.5932	49.6064	127	6.93131	21.5082	50.467	133	7.24232	22.9083	54.8436	126	6.75523	21.8214	50.6348	133	7.8939	24.2963	57.5174	130	7.16593	22.5884	54.4266
Gm37372	1	complement(106000314..106003624)	0	#N/A	#N/A	#N/A	#N/A	#N/A	0	0	0	0	0	0	0	0	0	0	0	0	0	0	0	0	0	0	0	0	0	0	0	0	0	0	0	0	0	0	0	0
Gm20753	1	complement(106080355..106099254)	0.169206	3.13148	1.64685	0.481915	#N/A	1	0	0	0	0	0	0	0	0	0	0	0	0	0	0	0	0	1	0.676823	2.14087	0.412358	0	0	0	0	0	0	0	0	0	0	0	0
Phlpp1	1	106099482..106321980	2.90211	1.08602	0.119051	0.534106	0.949818	1	54	2.80317	8.79069	20.5677	52	2.91193	9.24193	21.2195	56	2.90419	8.63417	20.731	44	2.40922	7.47594	17.4846	62	3.38712	10.7138	25.5662	57	3.0659	9.90375	22.9062	42	2.50093	7.69752	18.1634	48	2.6545	8.36753	20.096
Gm38235	1	106147044..106151995	0	#N/A	#N/A	#N/A	#N/A	#N/A	0	0	0	0	0	0	0	0	0	0	0	0	0	0	0	0	0	0	0	0	0	0	0	0	0	0	0	0	0	0	0	0
A530053M12Rik	1	complement(106327908..106329717)	0	#N/A	#N/A	#N/A	#N/A	#N/A	0	0	0	0	0	0	0	0	0	0	0	0	0	0	0	0	0	0	0	0	0	0	0	0	0	0	0	0	0	0	0	0
Bcl2	1	complement(106465908..106642004)	1.21909	1.34461	0.427186	0.129785	0.77764	1	15	0.574151	1.80053	5.71326	17	0.70195	2.22786	6.93716	31	1.18544	3.5243	11.4761	31	1.2516	3.88377	12.3187	28	1.12791	3.56772	11.546	25	0.991521	3.20291	10.0466	34	1.49283	4.59472	14.7037	31	1.2641	3.98471	12.9787
D630008O14Rik	1	106469673..106502775	0	#N/A	#N/A	#N/A	#N/A	#N/A	0	0	0	0	0	0	0	0	0	0	0	0	0	0	0	0	0	0	0	0	0	0	0	0	0	0	0	0	0	0	0	0
Mir3473f	1	complement(106474226..106474361)	0	#N/A	#N/A	#N/A	#N/A	#N/A	0	0	0	0	0	0	0	0	0	0	0	0	0	0	0	0	0	0	0	0	0	0	0	0	0	0	0	0	0	0	0	0
Gm37053	1	complement(106532514..106534600)	0	#N/A	#N/A	#N/A	#N/A	#N/A	0	0	0	0	0	0	0	0	0	0	0	0	0	0	0	0	0	0	0	0	0	0	0	0	0	0	0	0	0	0	0	0
Kdsr	1	complement(106648189..106687457)	2.86532	-1.23589	-0.305553	0.127344	0.774904	1	68	2.9255	9.17429	25.9001	79	3.6664	11.6365	32.2374	51	2.19201	6.51684	18.88	59	2.67739	8.30806	23.4453	55	2.49021	7.87682	22.6797	59	2.63008	8.49594	23.71	36	1.7766	5.46813	15.5686	45	2.06248	6.50134	18.84
Vps4b	1	complement(106691801..106724458)	17.8266	1.07394	0.102917	0.361592	0.921961	1	412	16.2163	50.8539	156.924	417	17.7057	56.1945	170.164	412	16.2007	48.1646	152.521	442	18.3504	56.9421	175.641	447	18.5159	58.5679	184.324	482	19.6575	63.4995	193.698	341	15.3959	47.3865	147.469	423	17.737	55.9107	177.096
Serpinb5	1	106788903..106811078	0	#N/A	#N/A	#N/A	#N/A	#N/A	0	0	0	0	0	0	0	0	0	0	0	0	0	0	0	0	0	0	0	0	0	0	0	0	0	0	0	0	0	0	0	0
Serpinb12	1	106862179..106884810	0.457072	1.40622	0.491822	0.505037	0.947416	1	1	0.140312	0.440016	0.380884	4	0.60545	1.92158	1.63227	0	0	0	0	4	0.592004	1.83702	1.58951	4	0.590662	1.86833	1.64943	1	0.145386	0.46964	0.401864	4	0.643802	1.98153	1.72985	3	0.448439	1.41357	1.256
Serpinb13	1	106908714..106928925	0	#N/A	#N/A	#N/A	#N/A	#N/A	0	0	0	0	0	0	0	0	0	0	0	0	0	0	0	0	0	0	0	0	0	0	0	0	0	0	0	0	0	0	0	0
Serpinb3a	1	complement(106973317..106980033)	0	#N/A	#N/A	#N/A	#N/A	#N/A	0	0	0	0	0	0	0	0	0	0	0	0	0	0	0	0	0	0	0	0	0	0	0	0	0	0	0	0	0	0	0	0
Serpinb3d	1	complement(107005897..107011236)	0	#N/A	#N/A	#N/A	#N/A	#N/A	0	0	0	0	0	0	0	0	0	0	0	0	0	0	0	0	0	0	0	0	0	0	0	0	0	0	0	0	0	0	0	0
Serpinb3b	1	complement(107081670..107206091)	0	#N/A	#N/A	#N/A	#N/A	#N/A	0	0	0	0	0	0	0	0	0	0	0	0	0	0	0	0	0	0	0	0	0	0	0	0	0	0	0	0	0	0	0	0
Serpinb3c	1	complement(107198931..107206101)	0	#N/A	#N/A	#N/A	#N/A	#N/A	0	0	0	0	0	0	0	0	0	0	0	0	0	0	0	0	0	0	0	0	0	0	0	0	0	0	0	0	0	0	0	0
Serpinb11	1	107288928..107308205	0	#N/A	#N/A	#N/A	#N/A	#N/A	0	0	0	0	0	0	0	0	0	0	0	0	0	0	0	0	0	0	0	0	0	0	0	0	0	0	0	0	0	0	0	0
Gm15391	1	complement(107312930..107315142)	0	#N/A	#N/A	#N/A	#N/A	#N/A	0	0	0	0	0	0	0	0	0	0	0	0	0	0	0	0	0	0	0	0	0	0	0	0	0	0	0	0	0	0	0	0
Serpinb7	1	107327385..107380419	0	#N/A	#N/A	#N/A	#N/A	#N/A	0	0	0	0	0	0	0	0	0	0	0	0	0	0	0	0	0	0	0	0	0	0	0	0	0	0	0	0	0	0	0	0
Gm24553	1	complement(107367777..107367907)	0	#N/A	#N/A	#N/A	#N/A	#N/A	0	0	0	0	0	0	0	0	0	0	0	0	0	0	0	0	0	0	0	0	0	0	0	0	0	0	0	0	0	0	0	0
Serpinb2	1	107439153..107463208	0.933139	1.02619	0.0372981	0.938841	0.999097	1	6	0.895275	2.80756	2.28531	4	0.643854	2.04347	1.63227	6	0.894413	2.65909	2.22118	8	1.25911	3.90708	3.17902	6	0.942193	2.98026	2.47415	5	0.77304	2.49715	2.00932	9	1.54044	4.74125	3.89215	3	0.476884	1.50323	1.256
Serpinb10	1	107456733..107477001	6.03704	-1.32844	-0.409731	0.0696802	0.643801	1	56	5.62407	17.637	21.3295	55	5.95865	18.9116	22.4438	64	6.42132	19.0906	23.6926	58	6.14412	19.0655	23.0479	30	3.17079	10.0296	12.3707	37	3.85027	12.4375	14.869	64	7.37292	22.6928	27.6775	32	3.42372	10.7923	13.3973
Serpinb8	1	107517736..107538214	8.96695	1.24134	0.311904	0.132211	0.778741	1	74	5.40918	16.9631	28.1854	91	7.17568	22.7743	37.1342	93	6.79148	20.1911	34.4283	135	10.4088	32.2991	53.646	94	7.23121	22.8731	38.7616	141	10.6794	34.4975	56.6628	99	8.30102	25.5494	42.8137	124	9.65622	30.4384	51.9146
Gm15389	1	107614738..107621244	0	#N/A	#N/A	#N/A	#N/A	#N/A	0	0	0	0	0	0	0	0	0	0	0	0	0	0	0	0	0	0	0	0	0	0	0	0	0	0	0	0	0	0	0	0
U6_21	1	complement(107684332..107684438)	0	#N/A	#N/A	#N/A	#N/A	#N/A	0	0	0	0	0	0	0	0	0	0	0	0	0	0	0	0	0	0	0	0	0	0	0	0	0	0	0	0	0	0	0	0
Gm22438	1	107820704..107820835	0	#N/A	#N/A	#N/A	#N/A	#N/A	0	0	0	0	0	0	0	0	0	0	0	0	0	0	0	0	0	0	0	0	0	0	0	0	0	0	0	0	0	0	0	0
D830032E09Rik	1	107844989..107956067	0	#N/A	#N/A	#N/A	#N/A	#N/A	0	0	0	0	0	0	0	0	0	0	0	0	0	0	0	0	0	0	0	0	0	0	0	0	0	0	0	0	0	0	0	0
Gm38212	1	108344807..108347562	0	#N/A	#N/A	#N/A	#N/A	#N/A	0	0	0	0	0	0	0	0	0	0	0	0	0	0	0	0	0	0	0	0	0	0	0	0	0	0	0	0	0	0	0	0
Gm22159	1	complement(109550738..109550867)	0	#N/A	#N/A	#N/A	#N/A	#N/A	0	0	0	0	0	0	0	0	0	0	0	0	0	0	0	0	0	0	0	0	0	0	0	0	0	0	0	0	0	0	0	0
7SK_13	1	109732490..109732774	0	#N/A	#N/A	#N/A	#N/A	#N/A	0	0	0	0	0	0	0	0	0	0	0	0	0	0	0	0	0	0	0	0	0	0	0	0	0	0	0	0	0	0	0	0
Cdh7	1	109910161..110067887	0	#N/A	#N/A	#N/A	#N/A	#N/A	0	0	0	0	0	0	0	0	0	0	0	0	0	0	0	0	0	0	0	0	0	0	0	0	0	0	0	0	0	0	0	0
Cdh19	1	complement(110816056..110905314)	0	#N/A	#N/A	#N/A	#N/A	#N/A	0	0	0	0	0	0	0	0	0	0	0	0	0	0	0	0	0	0	0	0	0	0	0	0	0	0	0	0	0	0	0	0
Gm38255	1	complement(110885561..110888556)	0	#N/A	#N/A	#N/A	#N/A	#N/A	0	0	0	0	0	0	0	0	0	0	0	0	0	0	0	0	0	0	0	0	0	0	0	0	0	0	0	0	0	0	0	0
Gm36944	1	complement(110892409..110895167)	0	#N/A	#N/A	#N/A	#N/A	#N/A	0	0	0	0	0	0	0	0	0	0	0	0	0	0	0	0	0	0	0	0	0	0	0	0	0	0	0	0	0	0	0	0
Gm29088	1	complement(111313420..111374375)	0	#N/A	#N/A	#N/A	#N/A	#N/A	0	0	0	0	0	0	0	0	0	0	0	0	0	0	0	0	0	0	0	0	0	0	0	0	0	0	0	0	0	0	0	0
Gm37934	1	111761553..111761954	0	#N/A	#N/A	#N/A	#N/A	#N/A	0	0	0	0	0	0	0	0	0	0	0	0	0	0	0	0	0	0	0	0	0	0	0	0	0	0	0	0	0	0	0	0
Dsel	1	complement(111786432..111792648)	0.611904	-1.34229	-0.424697	0.328121	0.906146	1	7	0.425733	1.33509	2.66619	9	0.590479	1.87407	3.67261	13	0.789886	2.34833	4.81256	10	0.641517	1.99066	3.97378	9	0.576057	1.82213	3.71122	5	0.315091	1.01784	2.00932	8	0.558119	1.71781	3.45969	5	0.323963	1.0212	2.09333
Gm22331	1	112395641..112395776	0	#N/A	#N/A	#N/A	#N/A	#N/A	0	0	0	0	0	0	0	0	0	0	0	0	0	0	0	0	0	0	0	0	0	0	0	0	0	0	0	0	0	0	0	0
Gm28189	1	113217070..113218095	0	#N/A	#N/A	#N/A	#N/A	#N/A	0	0	0	0	0	0	0	0	0	0	0	0	0	0	0	0	0	0	0	0	0	0	0	0	0	0	0	0	0	0	0	0
gene:ENSMUSG00002075119	1	complement(113645644..113645777)	0	#N/A	#N/A	#N/A	#N/A	#N/A	0	0	0	0	0	0	0	0	0	0	0	0	0	0	0	0	0	0	0	0	0	0	0	0	0	0	0	0	0	0	0	0
9330185C12Rik	1	complement(113819115..113891864)	0	#N/A	#N/A	#N/A	#N/A	#N/A	0	0	0	0	0	0	0	0	0	0	0	0	0	0	0	0	0	0	0	0	0	0	0	0	0	0	0	0	0	0	0	0
Cntnap5a	1	115612486..116515053	0	#N/A	#N/A	#N/A	#N/A	#N/A	0	0	0	0	0	0	0	0	0	0	0	0	0	0	0	0	0	0	0	0	0	0	0	0	0	0	0	0	0	0	0	0
gene:ENSMUSG00002076179	1	complement(116322072..116322143)	0	#N/A	#N/A	#N/A	#N/A	#N/A	0	0	0	0	0	0	0	0	0	0	0	0	0	0	0	0	0	0	0	0	0	0	0	0	0	0	0	0	0	0	0	0
Gm19965	1	116730713..116751140	0	#N/A	#N/A	#N/A	#N/A	#N/A	0	0	0	0	0	0	0	0	0	0	0	0	0	0	0	0	0	0	0	0	0	0	0	0	0	0	0	0	0	0	0	0
Gm24030	1	117464031..117464194	0	#N/A	#N/A	#N/A	#N/A	#N/A	0	0	0	0	0	0	0	0	0	0	0	0	0	0	0	0	0	0	0	0	0	0	0	0	0	0	0	0	0	0	0	0
gene:ENSMUSG00002076328	1	117488960..117489069	0	#N/A	#N/A	#N/A	#N/A	#N/A	0	0	0	0	0	0	0	0	0	0	0	0	0	0	0	0	0	0	0	0	0	0	0	0	0	0	0	0	0	0	0	0
Zfp813-ps	1	117531608..117534214	0	#N/A	#N/A	#N/A	#N/A	#N/A	0	0	0	0	0	0	0	0	0	0	0	0	0	0	0	0	0	0	0	0	0	0	0	0	0	0	0	0	0	0	0	0
Gm28363	1	117624861..117655171	0	#N/A	#N/A	#N/A	#N/A	#N/A	0	0	0	0	0	0	0	0	0	0	0	0	0	0	0	0	0	0	0	0	0	0	0	0	0	0	0	0	0	0	0	0
B020011L13Rik	1	117708863..117731089	0	#N/A	#N/A	#N/A	#N/A	#N/A	0	0	0	0	0	0	0	0	0	0	0	0	0	0	0	0	0	0	0	0	0	0	0	0	0	0	0	0	0	0	0	0
Gm28360	1	117757811..117782226	0	#N/A	#N/A	#N/A	#N/A	#N/A	0	0	0	0	0	0	0	0	0	0	0	0	0	0	0	0	0	0	0	0	0	0	0	0	0	0	0	0	0	0	0	0
Gm28168	1	117855745..117877718	0	#N/A	#N/A	#N/A	#N/A	#N/A	0	0	0	0	0	0	0	0	0	0	0	0	0	0	0	0	0	0	0	0	0	0	0	0	0	0	0	0	0	0	0	0
Gm7145	1	117893669..117914614	0	#N/A	#N/A	#N/A	#N/A	#N/A	0	0	0	0	0	0	0	0	0	0	0	0	0	0	0	0	0	0	0	0	0	0	0	0	0	0	0	0	0	0	0	0
Gm29106	1	118104272..118130037	0.0218197	-2.87493	-1.52353	0.52067	#N/A	1	0	0	0	0	0	0	0	0	1	0.0872788	0.25948	0.370197	0	0	0	0	0	0	0	0	0	0	0	0	0	0	0	0	0	0	0	0
Tsn	1	complement(118222508..118239469)	9.4887	-1.07723	-0.107322	0.395916	0.928856	1	223	8.64045	27.0963	84.9372	232	9.6971	30.7768	94.6718	246	9.52244	28.3102	91.0684	247	10.0948	31.3246	98.1524	205	8.35928	26.4413	84.5334	205	8.23023	26.5861	82.3821	204	9.0669	27.9066	88.2222	208	8.5858	27.0642	87.0826
Nifk	1	118249569..118261552	18.6072	-1.03092	-0.0439368	0.780646	0.985993	1	98	17.4804	54.8182	37.3266	96	18.4722	58.6274	39.1746	104	18.5328	55.098	38.5005	106	19.9434	61.8855	42.1221	112	21.0246	66.503	46.1841	82	15.1554	48.9563	32.9528	87	17.8009	54.7886	37.6242	85	16.1522	50.9149	35.5866
Gm28867	1	118285042..118291179	0	#N/A	#N/A	#N/A	#N/A	#N/A	0	0	0	0	0	0	0	0	0	0	0	0	0	0	0	0	0	0	0	0	0	0	0	0	0	0	0	0	0	0	0	0
Clasp1	1	118316788..118540408	2.16136	1.13705	0.185296	0.244535	0.870166	1	114	1.8292	5.73633	43.4208	104	1.80016	5.71338	42.4391	129	2.06789	6.14784	47.7554	124	2.09868	6.51231	49.2749	113	1.90817	6.03576	46.5965	101	1.67921	5.42434	40.5882	142	2.61361	8.04433	61.4095	143	2.44443	7.70535	59.8693
Gm26080	1	complement(118381085..118381215)	0	#N/A	#N/A	#N/A	#N/A	#N/A	0	0	0	0	0	0	0	0	0	0	0	0	0	0	0	0	0	0	0	0	0	0	0	0	0	0	0	0	0	0	0	0
2900060B14Rik	1	complement(118386382..118386997)	0	#N/A	#N/A	#N/A	#N/A	#N/A	0	0	0	0	0	0	0	0	0	0	0	0	0	0	0	0	0	0	0	0	0	0	0	0	0	0	0	0	0	0	0	0
Rnu4atac	1	complement(118386871..118386995)	0	#N/A	#N/A	#N/A	#N/A	#N/A	0	0	0	0	0	0	0	0	0	0	0	0	0	0	0	0	0	0	0	0	0	0	0	0	0	0	0	0	0	0	0	0
Tfcp2l1	1	118555675..118612898	0.00989086	3.1315	1.64685	0.481913	#N/A	1	0	0	0	0	0	0	0	0	0	0	0	0	0	0	0	0	0	0	0	0	0	0	0	0	0	0	0	0	1	0.0395635	0.124712	0.418666
5S_rRNA_13	1	complement(118566018..118566134)	0	#N/A	#N/A	#N/A	#N/A	#N/A	0	0	0	0	0	0	0	0	0	0	0	0	0	0	0	0	0	0	0	0	0	0	0	0	0	0	0	0	0	0	0	0
Gm23497	1	118609551..118609680	0	#N/A	#N/A	#N/A	#N/A	#N/A	0	0	0	0	0	0	0	0	0	0	0	0	0	0	0	0	0	0	0	0	0	0	0	0	0	0	0	0	0	0	0	0
Gli2	1	complement(118761862..118981349)	0	#N/A	#N/A	#N/A	#N/A	#N/A	0	0	0	0	0	0	0	0	0	0	0	0	0	0	0	0	0	0	0	0	0	0	0	0	0	0	0	0	0	0	0	0
Mir6346	1	118881950..118882030	0	#N/A	#N/A	#N/A	#N/A	#N/A	0	0	0	0	0	0	0	0	0	0	0	0	0	0	0	0	0	0	0	0	0	0	0	0	0	0	0	0	0	0	0	0
Gm26831	1	118986199..118987578	0	#N/A	#N/A	#N/A	#N/A	#N/A	0	0	0	0	0	0	0	0	0	0	0	0	0	0	0	0	0	0	0	0	0	0	0	0	0	0	0	0	0	0	0	0
Gm29456	1	complement(119233076..119254563)	0	#N/A	#N/A	#N/A	#N/A	#N/A	0	0	0	0	0	0	0	0	0	0	0	0	0	0	0	0	0	0	0	0	0	0	0	0	0	0	0	0	0	0	0	0
Gm29455	1	119256930..119313311	0	#N/A	#N/A	#N/A	#N/A	#N/A	0	0	0	0	0	0	0	0	0	0	0	0	0	0	0	0	0	0	0	0	0	0	0	0	0	0	0	0	0	0	0	0
Inhbb	1	complement(119343195..119349978)	0	#N/A	#N/A	#N/A	#N/A	#N/A	0	0	0	0	0	0	0	0	0	0	0	0	0	0	0	0	0	0	0	0	0	0	0	0	0	0	0	0	0	0	0	0
Ralb	1	complement(119398035..119432524)	23.3682	1.11651	0.158991	0.12853	0.774904	1	301	21.3997	67.109	114.646	286	21.9346	69.6163	116.708	274	19.4614	57.8587	101.434	313	23.4722	72.8355	124.379	284	21.2492	67.2136	117.11	337	24.8255	80.1937	135.428	271	22.1008	68.023	117.197	334	25.2973	79.7421	139.835
Gm27184	1	complement(119447820..119454089)	0.931837	1.97999	0.985494	0.309198	#N/A	1	1	0.57743	1.81081	0.380884	1	0.622905	1.97698	0.408068	0	0	0	0	1	0.609072	1.88998	0.397378	1	0.607691	1.92219	0.412358	3	1.79493	5.79816	1.20559	2	1.32473	4.07732	0.864923	0	0	0	0
Tmem185b	1	119453890..119456713	14.0053	1.08341	0.115582	0.4937	0.947416	1	109	13.5285	42.4251	41.5164	86	11.5145	36.5448	35.0939	104	12.8955	38.3384	38.5005	117	15.3172	47.5299	46.4932	115	15.0212	47.5137	47.4212	106	13.6319	44.0351	42.5976	91	12.9557	39.8759	39.354	109	14.4124	45.4308	45.6346
3830432H09Rik	1	complement(119457210..119463895)	0.0344306	3.13146	1.64684	0.481918	#N/A	1	0	0	0	0	0	0	0	0	0	0	0	0	0	0	0	0	0	0	0	0	1	0.137722	0.444884	0.401864	0	0	0	0	0	0	0	0
Gm25322	1	119457941..119458044	0	#N/A	#N/A	#N/A	#N/A	#N/A	0	0	0	0	0	0	0	0	0	0	0	0	0	0	0	0	0	0	0	0	0	0	0	0	0	0	0	0	0	0	0	0
Epb41l5	1	complement(119472767..119576730)	0.0322513	3.89414	1.9613	0.139905	#N/A	1	0	0	0	0	0	0	0	0	1	0.023727	0.0705403	0.370197	0	0	0	0	0	0	0	0	2	0.0492173	0.158986	0.803728	2	0.0544863	0.167701	0.864923	1	0.0253015	0.0797555	0.418666
Gm37219	1	complement(119558474..119559399)	0	#N/A	#N/A	#N/A	#N/A	#N/A	0	0	0	0	0	0	0	0	0	0	0	0	0	0	0	0	0	0	0	0	0	0	0	0	0	0	0	0	0	0	0	0
Ptpn4	1	complement(119580197..119765343)	0.713926	-1.07628	-0.106059	0.724474	0.983348	1	31	0.959765	3.0098	11.8074	12	0.400781	1.272	4.89682	23	0.711399	2.11499	8.51453	24	0.783761	2.43205	9.53707	16	0.521323	1.649	6.59773	25	0.801992	2.59067	10.0466	19	0.674767	2.07684	8.21677	18	0.593693	1.87144	7.53599
Gm37745	1	complement(119718493..119726655)	0	#N/A	#N/A	#N/A	#N/A	#N/A	0	0	0	0	0	0	0	0	0	0	0	0	0	0	0	0	0	0	0	0	0	0	0	0	0	0	0	0	0	0	0	0
Gm28209	1	119830860..119834627	0	#N/A	#N/A	#N/A	#N/A	#N/A	0	0	0	0	0	0	0	0	0	0	0	0	0	0	0	0	0	0	0	0	0	0	0	0	0	0	0	0	0	0	0	0
Tmem177	1	complement(119835620..119840938)	0.792529	1.19581	0.257983	0.556198	0.95559	1	5	0.524544	1.64496	1.90442	5	0.565853	1.79591	2.04034	7	0.733654	2.18115	2.59138	8	0.885259	2.747	3.17902	7	0.772846	2.4446	2.88651	6	0.652213	2.10684	2.41118	8	0.962717	2.96311	3.45969	7	0.78234	2.4661	2.93066
Cfap221	1	complement(119851071..119924964)	0	#N/A	#N/A	#N/A	#N/A	#N/A	0	0	0	0	0	0	0	0	0	0	0	0	0	0	0	0	0	0	0	0	0	0	0	0	0	0	0	0	0	0	0	0
Sctr	1	119934624..119991266	0	#N/A	#N/A	#N/A	#N/A	#N/A	0	0	0	0	0	0	0	0	0	0	0	0	0	0	0	0	0	0	0	0	0	0	0	0	0	0	0	0	0	0	0	0
Tmem37	1	complement(119995107..120001804)	0.14241	5.23277	2.38757	0.281916	#N/A	1	0	0	0	0	0	0	0	0	0	0	0	0	0	0	0	0	0	0	0	0	0	0	0	0	0	0	0	0	2	0.569641	1.79562	0.837333
Dbi	1	complement(120041010..120048808)	96.4664	-1.01158	-0.0166144	0.881711	0.994023	1	378	93.1709	292.182	143.974	356	94.6588	300.429	145.272	365	89.88	267.213	135.122	416	108.156	335.613	165.309	345	89.4934	283.078	142.263	329	84.0255	271.427	132.213	351	99.2413	305.451	151.794	374	98.2078	309.571	156.581
3110009E18Rik	1	120048917..120115919	1.11888	1.61839	0.694562	0.145013	0.788491	1	6	0.866145	2.71621	2.28531	3	0.467179	1.48274	1.2242	5	0.721093	2.14381	1.85098	5	0.761339	2.36247	1.98689	7	1.06346	3.36384	2.88651	10	1.49577	4.8318	4.01864	6	0.993545	3.05799	2.59477	6	0.922734	2.90865	2.512
Steap3	1	complement(120118487..120200435)	1.02928	-1.4074	-0.493034	0.221324	0.851544	1	18	1.10394	3.46193	6.85592	21	1.38936	4.40956	8.56943	17	1.0416	3.09669	6.29335	9	0.582215	1.80664	3.5764	8	0.516351	1.63328	3.29886	16	1.01676	3.28444	6.42982	11	0.773858	2.38183	4.75708	8	0.522695	1.64764	3.34933
C1ql2	1	120268312..120270903	0	#N/A	#N/A	#N/A	#N/A	#N/A	0	0	0	0	0	0	0	0	0	0	0	0	0	0	0	0	0	0	0	0	0	0	0	0	0	0	0	0	0	0	0	0
1700012E03Rik	1	120363534..120366184	0	#N/A	#N/A	#N/A	#N/A	#N/A	0	0	0	0	0	0	0	0	0	0	0	0	0	0	0	0	0	0	0	0	0	0	0	0	0	0	0	0	0	0	0	0
Marco	1	complement(120402267..120432753)	2.10909	2.05892	1.04189	0.19838	0.839226	1	1	0.182078	0.570993	0.380884	0	0	0	0	2	0.363805	1.08159	0.740394	19	3.64905	11.3232	7.55018	1	0.19162	0.606115	0.412358	4	0.754648	2.43774	1.60746	8	1.67088	5.14272	3.45969	30	5.81922	18.3434	12.56
En1	1	120530147..120535721	0	#N/A	#N/A	#N/A	#N/A	#N/A	0	0	0	0	0	0	0	0	0	0	0	0	0	0	0	0	0	0	0	0	0	0	0	0	0	0	0	0	0	0	0	0
2610027F03Rik	1	120549469..120618132	0	#N/A	#N/A	#N/A	#N/A	#N/A	0	0	0	0	0	0	0	0	0	0	0	0	0	0	0	0	0	0	0	0	0	0	0	0	0	0	0	0	0	0	0	0
Gm29346	1	120686172..120691294	0	#N/A	#N/A	#N/A	#N/A	#N/A	0	0	0	0	0	0	0	0	0	0	0	0	0	0	0	0	0	0	0	0	0	0	0	0	0	0	0	0	0	0	0	0
Gm29345	1	120744229..120764726	0	#N/A	#N/A	#N/A	#N/A	#N/A	0	0	0	0	0	0	0	0	0	0	0	0	0	0	0	0	0	0	0	0	0	0	0	0	0	0	0	0	0	0	0	0
Gm29348	1	complement(120775718..120785215)	0	#N/A	#N/A	#N/A	#N/A	#N/A	0	0	0	0	0	0	0	0	0	0	0	0	0	0	0	0	0	0	0	0	0	0	0	0	0	0	0	0	0	0	0	0
Gm29347	1	120784403..120785739	0	#N/A	#N/A	#N/A	#N/A	#N/A	0	0	0	0	0	0	0	0	0	0	0	0	0	0	0	0	0	0	0	0	0	0	0	0	0	0	0	0	0	0	0	0
Gm37043	1	120796725..120799829	0	#N/A	#N/A	#N/A	#N/A	#N/A	0	0	0	0	0	0	0	0	0	0	0	0	0	0	0	0	0	0	0	0	0	0	0	0	0	0	0	0	0	0	0	0
Celrr	1	121015134..121106170	0	#N/A	#N/A	#N/A	#N/A	#N/A	0	0	0	0	0	0	0	0	0	0	0	0	0	0	0	0	0	0	0	0	0	0	0	0	0	0	0	0	0	0	0	0
Gm29359	1	121152005..121155255	0	#N/A	#N/A	#N/A	#N/A	#N/A	0	0	0	0	0	0	0	0	0	0	0	0	0	0	0	0	0	0	0	0	0	0	0	0	0	0	0	0	0	0	0	0
Gm38283	1	complement(121227866..121228560)	0	#N/A	#N/A	#N/A	#N/A	#N/A	0	0	0	0	0	0	0	0	0	0	0	0	0	0	0	0	0	0	0	0	0	0	0	0	0	0	0	0	0	0	0	0
Insig2	1	complement(121232082..121260318)	4.32192	1.04443	0.0627105	0.765344	0.98366	1	42	4.2387	13.2925	15.9971	46	5.00799	15.8944	18.7711	44	4.43627	13.189	16.2887	32	3.40645	10.5704	12.7161	49	5.2043	16.4618	20.2055	39	4.07826	13.174	15.6727	32	3.70451	11.4019	13.8388	40	4.3006	13.5564	16.7467
Gm37174	1	121255821..121258878	0	#N/A	#N/A	#N/A	#N/A	#N/A	0	0	0	0	0	0	0	0	0	0	0	0	0	0	0	0	0	0	0	0	0	0	0	0	0	0	0	0	0	0	0	0
2210011K15Rik	1	complement(121282845..121287629)	0	#N/A	#N/A	#N/A	#N/A	#N/A	0	0	0	0	0	0	0	0	0	0	0	0	0	0	0	0	0	0	0	0	0	0	0	0	0	0	0	0	0	0	0	0
Ccdc93	1	121358778..121434189	3.42226	1.02874	0.0408733	0.817615	0.987467	1	137	4.19559	13.1573	52.1811	100	3.30365	10.4852	40.8068	99	3.02893	9.00501	36.6495	97	3.13338	9.72302	38.5457	100	3.22297	10.1946	41.2358	108	3.42707	11.0705	43.4013	101	3.54806	10.9204	43.6786	107	3.49094	11.0041	44.7973
Gm15392	1	complement(121417025..121420932)	0	#N/A	#N/A	#N/A	#N/A	#N/A	0	0	0	0	0	0	0	0	0	0	0	0	0	0	0	0	0	0	0	0	0	0	0	0	0	0	0	0	0	0	0	0
Htr5b	1	complement(121437571..121456194)	0	#N/A	#N/A	#N/A	#N/A	#N/A	0	0	0	0	0	0	0	0	0	0	0	0	0	0	0	0	0	0	0	0	0	0	0	0	0	0	0	0	0	0	0	0
Ddx18	1	complement(121481564..121495718)	15.9528	1.15524	0.208197	0.202616	0.840113	1	111	15.6688	49.1369	42.2781	105	15.9891	50.7463	42.8472	88	12.4101	36.8953	32.5773	86	12.805	39.7344	34.1745	93	13.8159	43.7011	38.3493	112	16.3816	52.9174	45.0087	98	15.8684	48.8408	42.3812	118	17.7451	55.9363	49.4026
Gm37920	1	121634244..121634992	0	#N/A	#N/A	#N/A	#N/A	#N/A	0	0	0	0	0	0	0	0	0	0	0	0	0	0	0	0	0	0	0	0	0	0	0	0	0	0	0	0	0	0	0	0
gene:ENSMUSG00002076253	1	122129188..122129270	0	#N/A	#N/A	#N/A	#N/A	#N/A	0	0	0	0	0	0	0	0	0	0	0	0	0	0	0	0	0	0	0	0	0	0	0	0	0	0	0	0	0	0	0	0
Gm28590	1	122132874..122179909	0	#N/A	#N/A	#N/A	#N/A	#N/A	0	0	0	0	0	0	0	0	0	0	0	0	0	0	0	0	0	0	0	0	0	0	0	0	0	0	0	0	0	0	0	0
Gm24547	1	122438278..122438426	0	#N/A	#N/A	#N/A	#N/A	#N/A	0	0	0	0	0	0	0	0	0	0	0	0	0	0	0	0	0	0	0	0	0	0	0	0	0	0	0	0	0	0	0	0
Gm36982	1	122449478..122450605	0	#N/A	#N/A	#N/A	#N/A	#N/A	0	0	0	0	0	0	0	0	0	0	0	0	0	0	0	0	0	0	0	0	0	0	0	0	0	0	0	0	0	0	0	0
Gm25771	1	122480902..122481045	0	#N/A	#N/A	#N/A	#N/A	#N/A	0	0	0	0	0	0	0	0	0	0	0	0	0	0	0	0	0	0	0	0	0	0	0	0	0	0	0	0	0	0	0	0
Gm37970	1	122793771..122795502	0	#N/A	#N/A	#N/A	#N/A	#N/A	0	0	0	0	0	0	0	0	0	0	0	0	0	0	0	0	0	0	0	0	0	0	0	0	0	0	0	0	0	0	0	0
Dpp10	1	complement(123249200..124773776)	0.00527042	3.13146	1.64684	0.481918	#N/A	1	0	0	0	0	0	0	0	0	0	0	0	0	0	0	0	0	0	0	0	0	1	0.0210817	0.0681001	0.401864	0	0	0	0	0	0	0	0
Gm37478	1	complement(123291469..123294963)	0	#N/A	#N/A	#N/A	#N/A	#N/A	0	0	0	0	0	0	0	0	0	0	0	0	0	0	0	0	0	0	0	0	0	0	0	0	0	0	0	0	0	0	0	0
Gm37221	1	complement(123298901..123301907)	0	#N/A	#N/A	#N/A	#N/A	#N/A	0	0	0	0	0	0	0	0	0	0	0	0	0	0	0	0	0	0	0	0	0	0	0	0	0	0	0	0	0	0	0	0
Gm24791	1	complement(123317530..123317660)	0	#N/A	#N/A	#N/A	#N/A	#N/A	0	0	0	0	0	0	0	0	0	0	0	0	0	0	0	0	0	0	0	0	0	0	0	0	0	0	0	0	0	0	0	0
Gm37066	1	complement(123318840..123320900)	0	#N/A	#N/A	#N/A	#N/A	#N/A	0	0	0	0	0	0	0	0	0	0	0	0	0	0	0	0	0	0	0	0	0	0	0	0	0	0	0	0	0	0	0	0
Gm37781	1	complement(123384963..123388180)	0	#N/A	#N/A	#N/A	#N/A	#N/A	0	0	0	0	0	0	0	0	0	0	0	0	0	0	0	0	0	0	0	0	0	0	0	0	0	0	0	0	0	0	0	0
Gm37396	1	complement(123396179..123397673)	0	#N/A	#N/A	#N/A	#N/A	#N/A	0	0	0	0	0	0	0	0	0	0	0	0	0	0	0	0	0	0	0	0	0	0	0	0	0	0	0	0	0	0	0	0
Gm38263	1	complement(123487112..123490170)	0	#N/A	#N/A	#N/A	#N/A	#N/A	0	0	0	0	0	0	0	0	0	0	0	0	0	0	0	0	0	0	0	0	0	0	0	0	0	0	0	0	0	0	0	0
Gm37551	1	complement(123755028..123757888)	0	#N/A	#N/A	#N/A	#N/A	#N/A	0	0	0	0	0	0	0	0	0	0	0	0	0	0	0	0	0	0	0	0	0	0	0	0	0	0	0	0	0	0	0	0
Gm38073	1	complement(124303315..124306979)	0	#N/A	#N/A	#N/A	#N/A	#N/A	0	0	0	0	0	0	0	0	0	0	0	0	0	0	0	0	0	0	0	0	0	0	0	0	0	0	0	0	0	0	0	0
Gm25578	1	124418593..124418696	0	#N/A	#N/A	#N/A	#N/A	#N/A	0	0	0	0	0	0	0	0	0	0	0	0	0	0	0	0	0	0	0	0	0	0	0	0	0	0	0	0	0	0	0	0
Gm37717	1	complement(124752439..124755465)	0	#N/A	#N/A	#N/A	#N/A	#N/A	0	0	0	0	0	0	0	0	0	0	0	0	0	0	0	0	0	0	0	0	0	0	0	0	0	0	0	0	0	0	0	0
1700121L03Rik	1	complement(125118019..125125192)	0	#N/A	#N/A	#N/A	#N/A	#N/A	0	0	0	0	0	0	0	0	0	0	0	0	0	0	0	0	0	0	0	0	0	0	0	0	0	0	0	0	0	0	0	0
Actr3	1	complement(125320642..125363464)	239.186	1.0769	0.106887	0.482688	0.944386	1	2850	215.704	676.443	1085.52	2690	219.628	697.059	1097.7	2976	225.024	668.995	1101.71	3178	253.709	787.272	1262.87	2811	223.902	708.226	1159.14	3021	236.914	765.303	1214.03	2784	241.702	743.923	1203.97	3153	254.228	801.378	1320.06
Gm28706	1	125372304..125375135	0	#N/A	#N/A	#N/A	#N/A	#N/A	0	0	0	0	0	0	0	0	0	0	0	0	0	0	0	0	0	0	0	0	0	0	0	0	0	0	0	0	0	0	0	0
Slc35f5	1	125488332..125523557	10.655	-1.18331	-0.242825	0.20528	0.840113	1	85	10.0787	31.6065	32.3752	97	12.4073	39.3785	39.5826	76	9.00283	26.7654	28.135	89	11.1312	34.5407	35.3666	71	8.85983	28.0246	29.2774	69	8.47734	27.3843	27.7286	55	7.48072	23.0246	23.7854	79	9.97923	31.4565	33.0746
Gpr39	1	125604732..125801599	0.0290351	-2.87493	-1.52353	0.52067	#N/A	1	0	0	0	0	0	0	0	0	1	0.11614	0.345285	0.370197	0	0	0	0	0	0	0	0	0	0	0	0	0	0	0	0	0	0	0	0
Lypd1	1	complement(125795359..125840838)	0	#N/A	#N/A	#N/A	#N/A	#N/A	0	0	0	0	0	0	0	0	0	0	0	0	0	0	0	0	0	0	0	0	0	0	0	0	0	0	0	0	0	0	0	0
Nckap5	1	complement(125841357..126758536)	0	#N/A	#N/A	#N/A	#N/A	#N/A	0	0	0	0	0	0	0	0	0	0	0	0	0	0	0	0	0	0	0	0	0	0	0	0	0	0	0	0	0	0	0	0
Gm37161	1	complement(125847003..125849699)	0	#N/A	#N/A	#N/A	#N/A	#N/A	0	0	0	0	0	0	0	0	0	0	0	0	0	0	0	0	0	0	0	0	0	0	0	0	0	0	0	0	0	0	0	0
Gm37936	1	complement(125997877..125999198)	0	#N/A	#N/A	#N/A	#N/A	#N/A	0	0	0	0	0	0	0	0	0	0	0	0	0	0	0	0	0	0	0	0	0	0	0	0	0	0	0	0	0	0	0	0
Gm38177	1	complement(126251372..126252411)	0	#N/A	#N/A	#N/A	#N/A	#N/A	0	0	0	0	0	0	0	0	0	0	0	0	0	0	0	0	0	0	0	0	0	0	0	0	0	0	0	0	0	0	0	0
4930599A14Rik	1	complement(126799940..126804352)	0	#N/A	#N/A	#N/A	#N/A	#N/A	0	0	0	0	0	0	0	0	0	0	0	0	0	0	0	0	0	0	0	0	0	0	0	0	0	0	0	0	0	0	0	0
Mgat5	1	127132752..127416073	3.68277	1.01491	0.0213468	0.893206	0.994263	1	112	3.8146	11.9625	42.659	95	3.49041	11.0779	38.7665	119	4.04911	12.038	44.0534	94	3.37697	10.4789	37.3535	94	3.36932	10.6575	38.7616	108	3.81137	12.3119	43.4013	110	4.29754	13.2272	47.5708	86	3.12043	9.83624	36.0053
Gm37772	1	127169828..127171221	0	#N/A	#N/A	#N/A	#N/A	#N/A	0	0	0	0	0	0	0	0	0	0	0	0	0	0	0	0	0	0	0	0	0	0	0	0	0	0	0	0	0	0	0	0
Gm37510	1	127198261..127203022	0	#N/A	#N/A	#N/A	#N/A	#N/A	0	0	0	0	0	0	0	0	0	0	0	0	0	0	0	0	0	0	0	0	0	0	0	0	0	0	0	0	0	0	0	0
Gm23370	1	127259549..127259678	0	#N/A	#N/A	#N/A	#N/A	#N/A	0	0	0	0	0	0	0	0	0	0	0	0	0	0	0	0	0	0	0	0	0	0	0	0	0	0	0	0	0	0	0	0
gene:ENSMUSG00002075922	1	127259550..127259678	0	#N/A	#N/A	#N/A	#N/A	#N/A	0	0	0	0	0	0	0	0	0	0	0	0	0	0	0	0	0	0	0	0	0	0	0	0	0	0	0	0	0	0	0	0
Gm23734	1	127302868..127302976	0	#N/A	#N/A	#N/A	#N/A	#N/A	0	0	0	0	0	0	0	0	0	0	0	0	0	0	0	0	0	0	0	0	0	0	0	0	0	0	0	0	0	0	0	0
Gm38301	1	127334513..127335055	0	#N/A	#N/A	#N/A	#N/A	#N/A	0	0	0	0	0	0	0	0	0	0	0	0	0	0	0	0	0	0	0	0	0	0	0	0	0	0	0	0	0	0	0	0
Tmem163	1	complement(127414283..127607285)	0.061228	-2.19927	-1.13702	0.420562	#N/A	1	2	0.163327	0.512191	0.761768	0	0	0	0	1	0.081585	0.242552	0.370197	0	0	0	0	0	0	0	0	0	0	0	0	1	0.0936754	0.288319	0.432462	0	0	0	0
Acmsd	1	127657150..127695715	0.0659484	1.07062	0.0984493	0.94137	#N/A	1	0	0	0	0	0	0	0	0	2	0.247377	0.735453	0.740394	0	0	0	0	0	0	0	0	0	0	0	0	0	0	0	0	2	0.263794	0.831531	0.837333
2900009J06Rik	1	complement(127681353..127701829)	0	#N/A	#N/A	#N/A	#N/A	#N/A	0	0	0	0	0	0	0	0	0	0	0	0	0	0	0	0	0	0	0	0	0	0	0	0	0	0	0	0	0	0	0	0
Ccnt2	1	127701901..127735798	6.14814	-1.05393	-0.0757818	0.552514	0.953998	1	217	6.16108	19.321	82.6519	196	6.0031	19.0527	79.9814	227	6.4388	19.1425	84.0347	200	5.98957	18.5859	79.4756	169	5.04972	15.9728	69.6885	201	5.91316	19.1013	80.7746	211	6.87189	21.1507	91.2494	163	4.93027	15.5412	68.2426
Map3k19	1	complement(127742528..127782768)	0.173973	1.32163	0.402319	0.609341	0.97058	1	5	0.327877	1.02821	1.90442	1	0.0707396	0.224514	0.408068	2	0.131024	0.389536	0.740394	0	0	0	0	5	0.345059	1.09146	2.06179	2	0.135893	0.438975	0.803728	1	0.0752207	0.231519	0.432462	2	0.139719	0.440424	0.837333
Rab3gap1	1	127796510..127871605	3.73769	1.09897	0.136149	0.404441	0.929076	1	118	3.52321	11.0487	44.9443	114	3.67184	11.6537	46.5198	119	3.54965	10.5531	44.0534	103	3.24387	10.0659	40.9299	109	3.42505	10.8338	44.947	113	3.49593	11.2929	45.4106	110	3.76744	11.5957	47.5708	134	4.26234	13.4358	56.1013
Zranb3	1	complement(127881921..128030784)	0.744024	-1.12847	-0.174365	0.596599	0.967061	1	19	0.733506	2.30026	7.2368	15	0.624689	1.98265	6.12102	24	0.925642	2.75193	8.88472	17	0.692258	2.14811	6.75543	19	0.771946	2.44175	7.8348	14	0.560022	1.80904	5.62609	15	0.66426	2.0445	6.48692	14	0.57579	1.81501	5.86133
Gm28800	1	127887253..127895189	0.120237	-1.31621	-0.396389	0.740464	#N/A	1	1	0.156264	0.490041	0.380884	1	0.16857	0.535011	0.408068	1	0.156114	0.464126	0.370197	0	0	0	0	0	0	0	0	1	0.161914	0.523032	0.401864	1	0.179249	0.551702	0.432462	0	0	0	0
Gm38248	1	complement(127906642..127912424)	0	#N/A	#N/A	#N/A	#N/A	#N/A	0	0	0	0	0	0	0	0	0	0	0	0	0	0	0	0	0	0	0	0	0	0	0	0	0	0	0	0	0	0	0	0
Gm37625	1	complement(128012197..128017068)	0	#N/A	#N/A	#N/A	#N/A	#N/A	0	0	0	0	0	0	0	0	0	0	0	0	0	0	0	0	0	0	0	0	0	0	0	0	0	0	0	0	0	0	0	0
Gm38026	1	complement(128025328..128029207)	0	#N/A	#N/A	#N/A	#N/A	#N/A	0	0	0	0	0	0	0	0	0	0	0	0	0	0	0	0	0	0	0	0	0	0	0	0	0	0	0	0	0	0	0	0
R3hdm1	1	128031038..128165473	2.10115	1.05433	0.0763219	0.508852	0.947416	1	181	2.01488	6.31862	68.94	162	1.9454	6.17432	66.1071	196	2.17976	6.48042	72.5586	175	2.05484	6.37626	69.5411	185	2.16733	6.85552	76.2862	178	2.05313	6.63223	71.5318	167	2.13248	6.56346	72.2211	173	2.05165	6.46721	72.4293
Gm37588	1	128059894..128062389	0	#N/A	#N/A	#N/A	#N/A	#N/A	0	0	0	0	0	0	0	0	0	0	0	0	0	0	0	0	0	0	0	0	0	0	0	0	0	0	0	0	0	0	0	0
Gm37868	1	128071351..128074085	0	#N/A	#N/A	#N/A	#N/A	#N/A	0	0	0	0	0	0	0	0	0	0	0	0	0	0	0	0	0	0	0	0	0	0	0	0	0	0	0	0	0	0	0	0
Gm37407	1	128090951..128092266	0	#N/A	#N/A	#N/A	#N/A	#N/A	0	0	0	0	0	0	0	0	0	0	0	0	0	0	0	0	0	0	0	0	0	0	0	0	0	0	0	0	0	0	0	0
Mir128-1	1	128130098..128130167	0	#N/A	#N/A	#N/A	#N/A	#N/A	0	0	0	0	0	0	0	0	0	0	0	0	0	0	0	0	0	0	0	0	0	0	0	0	0	0	0	0	0	0	0	0
Ubxn4	1	128171701..128207115	31.6203	1.0939	0.129481	0.198883	0.83964	1	394	29.6409	92.9533	150.068	353	28.6479	90.923	144.048	391	29.3869	87.3673	144.747	396	31.4239	97.5097	157.362	410	32.4611	102.678	169.067	429	33.441	108.024	172.4	350	30.2037	92.9628	151.362	379	30.3753	95.7491	158.675
Lct	1	complement(128212493..128256055)	0.069103	-1.14194	-0.191481	0.849392	#N/A	1	1	0.0547144	0.171583	0.380884	0	0	0	0	3	0.163985	0.487528	1.11059	1	0.0577125	0.179085	0.397378	0	0	0	0	0	0	0	0	3	0.188287	0.579519	1.29738	1	0.0582891	0.183739	0.418666
Mcm6	1	complement(128259327..128287401)	14.9039	-1.1168	-0.159373	0.439607	0.940636	1	165	12.3945	38.8688	62.8459	145	11.7499	37.292	59.1699	271	20.3374	60.463	100.323	191	15.1337	46.9606	75.8992	120	9.48654	30.007	49.483	130	10.1184	32.6856	52.2423	257	22.1449	68.1588	111.143	130	10.4033	32.7934	54.4266
Dars	1	complement(128291444..128345105)	16.6025	1.1033	0.141823	0.279909	0.883432	1	186	14.9594	46.9123	70.8445	144	12.4935	39.6522	58.7618	207	16.6323	49.4479	76.6307	208	17.6455	54.7547	82.6546	171	14.4737	45.782	70.5132	198	16.5003	53.301	79.569	216	19.9274	61.3339	93.4117	181	15.5083	48.8854	75.7786
Gm23902	1	128417777..128417910	0	#N/A	#N/A	#N/A	#N/A	#N/A	0	0	0	0	0	0	0	0	0	0	0	0	0	0	0	0	0	0	0	0	0	0	0	0	0	0	0	0	0	0	0	0
Gm25384	1	complement(128442852..128442956)	0	#N/A	#N/A	#N/A	#N/A	#N/A	0	0	0	0	0	0	0	0	0	0	0	0	0	0	0	0	0	0	0	0	0	0	0	0	0	0	0	0	0	0	0	0
Cxcr4	1	complement(128515936..128520030)	79.2262	-1.24438	-0.31543	0.0330329	0.474232	1	480	93.0531	291.813	182.824	333	69.6396	221.023	135.887	470	91.0268	270.623	173.993	309	63.1854	196.067	122.79	349	71.203	225.223	143.913	336	67.4925	218.021	135.026	285	63.377	195.065	123.252	221	45.6424	143.874	92.5253
Gm26686	1	complement(128698336..128702158)	0	#N/A	#N/A	#N/A	#N/A	#N/A	0	0	0	0	0	0	0	0	0	0	0	0	0	0	0	0	0	0	0	0	0	0	0	0	0	0	0	0	0	0	0	0
Gm23056	1	complement(128813646..128813756)	0	#N/A	#N/A	#N/A	#N/A	#N/A	0	0	0	0	0	0	0	0	0	0	0	0	0	0	0	0	0	0	0	0	0	0	0	0	0	0	0	0	0	0	0	0
Thsd7b	1	129201039..130147015	0.00825846	1.0571	0.0801149	0.961666	#N/A	1	0	0	0	0	0	0	0	0	1	0.0287703	0.085534	0.370197	0	0	0	0	0	0	0	0	0	0	0	0	1	0.0330338	0.101673	0.432462	0	0	0	0
Gm38240	1	129210844..129213330	0	#N/A	#N/A	#N/A	#N/A	#N/A	0	0	0	0	0	0	0	0	0	0	0	0	0	0	0	0	0	0	0	0	0	0	0	0	0	0	0	0	0	0	0	0
Gm38330	1	129300041..129300999	0	#N/A	#N/A	#N/A	#N/A	#N/A	0	0	0	0	0	0	0	0	0	0	0	0	0	0	0	0	0	0	0	0	0	0	0	0	0	0	0	0	0	0	0	0
Gm36951	1	129638280..129640966	0	#N/A	#N/A	#N/A	#N/A	#N/A	0	0	0	0	0	0	0	0	0	0	0	0	0	0	0	0	0	0	0	0	0	0	0	0	0	0	0	0	0	0	0	0
Gm37479	1	129760885..129764725	0	#N/A	#N/A	#N/A	#N/A	#N/A	0	0	0	0	0	0	0	0	0	0	0	0	0	0	0	0	0	0	0	0	0	0	0	0	0	0	0	0	0	0	0	0
Gm37064	1	129788552..129790782	0	#N/A	#N/A	#N/A	#N/A	#N/A	0	0	0	0	0	0	0	0	0	0	0	0	0	0	0	0	0	0	0	0	0	0	0	0	0	0	0	0	0	0	0	0
Gm37278	1	129870899..129873770	0	#N/A	#N/A	#N/A	#N/A	#N/A	0	0	0	0	0	0	0	0	0	0	0	0	0	0	0	0	0	0	0	0	0	0	0	0	0	0	0	0	0	0	0	0
Gm16081	1	complement(130197687..130208995)	0	#N/A	#N/A	#N/A	#N/A	#N/A	0	0	0	0	0	0	0	0	0	0	0	0	0	0	0	0	0	0	0	0	0	0	0	0	0	0	0	0	0	0	0	0
Cd55b	1	complement(130316274..130350746)	0	#N/A	#N/A	#N/A	#N/A	#N/A	0	0	0	0	0	0	0	0	0	0	0	0	0	0	0	0	0	0	0	0	0	0	0	0	0	0	0	0	0	0	0	0
Cd55os	1	130350561..130365651	0	#N/A	#N/A	#N/A	#N/A	#N/A	0	0	0	0	0	0	0	0	0	0	0	0	0	0	0	0	0	0	0	0	0	0	0	0	0	0	0	0	0	0	0	0
Gm15675	1	complement(130357518..130364928)	0.0796643	1.06486	0.0906704	0.935689	#N/A	1	2	0.190437	0.597208	0.761768	0	0	0	0	1	0.0951271	0.282813	0.370197	0	0	0	0	1	0.100209	0.316971	0.412358	0	0	0	0	2	0.218449	0.672354	0.864923	0	0	0	0
Cd55	1	complement(130366764..130390481)	0.492902	1.1172	0.159886	0.770595	0.984018	1	3	0.21667	0.679473	1.14265	3	0.233734	0.741827	1.2242	6	0.432923	1.28708	2.22118	12	0.914172	2.83672	4.76854	5	0.380042	1.20211	2.06179	3	0.224505	0.725218	1.20559	10	0.828466	2.5499	4.32462	7	0.538595	1.69776	2.93066
Gm16083	1	130390313..130484812	0	#N/A	#N/A	#N/A	#N/A	#N/A	0	0	0	0	0	0	0	0	0	0	0	0	0	0	0	0	0	0	0	0	0	0	0	0	0	0	0	0	0	0	0	0
Gm37109	1	130395709..130397962	0	#N/A	#N/A	#N/A	#N/A	#N/A	0	0	0	0	0	0	0	0	0	0	0	0	0	0	0	0	0	0	0	0	0	0	0	0	0	0	0	0	0	0	0	0
Gm37283	1	130401480..130403050	0	#N/A	#N/A	#N/A	#N/A	#N/A	0	0	0	0	0	0	0	0	0	0	0	0	0	0	0	0	0	0	0	0	0	0	0	0	0	0	0	0	0	0	0	0
Zp3r	1	complement(130504450..130557358)	0	#N/A	#N/A	#N/A	#N/A	#N/A	0	0	0	0	0	0	0	0	0	0	0	0	0	0	0	0	0	0	0	0	0	0	0	0	0	0	0	0	0	0	0	0
Gm23623	1	complement(130523307..130523413)	0	#N/A	#N/A	#N/A	#N/A	#N/A	0	0	0	0	0	0	0	0	0	0	0	0	0	0	0	0	0	0	0	0	0	0	0	0	0	0	0	0	0	0	0	0
C4bp	1	complement(130562510..130589369)	0	#N/A	#N/A	#N/A	#N/A	#N/A	0	0	0	0	0	0	0	0	0	0	0	0	0	0	0	0	0	0	0	0	0	0	0	0	0	0	0	0	0	0	0	0
Gm29427	1	complement(130597946..130643536)	0	#N/A	#N/A	#N/A	#N/A	#N/A	0	0	0	0	0	0	0	0	0	0	0	0	0	0	0	0	0	0	0	0	0	0	0	0	0	0	0	0	0	0	0	0
Pfkfb2	1	complement(130616919..130656990)	1.46718	-1.31535	-0.395442	0.159425	0.797498	1	31	1.49786	4.69727	11.8074	36	1.87644	5.95548	14.6905	20	0.965434	2.87023	7.40394	30	1.52898	4.74449	11.9213	18	0.915306	2.89522	7.42244	25	1.25163	4.04315	10.0466	22	1.21936	3.753	9.51416	18	0.926551	2.92067	7.53599
Yod1	1	130645064..130652095	3.17491	-1.20906	-0.273891	0.157294	0.796555	1	56	3.203	10.0446	21.3295	58	3.57865	11.358	23.668	55	3.14278	9.34348	20.3608	46	2.77521	8.61161	18.2794	41	2.46795	7.8064	16.9067	45	2.66691	8.61492	18.0839	41	2.68999	8.2794	17.7309	39	2.3764	7.4909	16.328
Gm37163	1	complement(130654869..130656558)	0	#N/A	#N/A	#N/A	#N/A	#N/A	0	0	0	0	0	0	0	0	0	0	0	0	0	0	0	0	0	0	0	0	0	0	0	0	0	0	0	0	0	0	0	0
AA986860	1	130659713..130672359	0.202217	1.06167	0.0863381	0.926634	#N/A	1	2	0.192582	0.603935	0.761768	0	0	0	0	3	0.288596	0.857995	1.11059	3	0.304703	0.945508	1.19213	0	0	0	0	7	0.698412	2.25608	2.81305	1	0.110455	0.339964	0.432462	0	0	0	0
Gm28857	1	complement(130667899..130669064)	0.216981	3.13148	1.64685	0.481915	#N/A	1	0	0	0	0	0	0	0	0	0	0	0	0	0	0	0	0	1	0.867926	2.74535	0.412358	0	0	0	0	0	0	0	0	0	0	0	0
Gm28856	1	130694121..130712170	0	#N/A	#N/A	#N/A	#N/A	#N/A	0	0	0	0	0	0	0	0	0	0	0	0	0	0	0	0	0	0	0	0	0	0	0	0	0	0	0	0	0	0	0	0
Fcamr	1	130728639..130742477	0	#N/A	#N/A	#N/A	#N/A	#N/A	0	0	0	0	0	0	0	0	0	0	0	0	0	0	0	0	0	0	0	0	0	0	0	0	0	0	0	0	0	0	0	0
Gm15848	1	complement(130737714..130751821)	0	#N/A	#N/A	#N/A	#N/A	#N/A	0	0	0	0	0	0	0	0	0	0	0	0	0	0	0	0	0	0	0	0	0	0	0	0	0	0	0	0	0	0	0	0
Pigr	1	130754421..130779986	0	#N/A	#N/A	#N/A	#N/A	#N/A	0	0	0	0	0	0	0	0	0	0	0	0	0	0	0	0	0	0	0	0	0	0	0	0	0	0	0	0	0	0	0	0
Fcmr	1	130793406..130808528	0.269394	1.30354	0.382433	0.677187	#N/A	1	0	0	0	0	1	0.217801	0.691261	0.408068	2	0.403413	1.19935	0.740394	1	0.212965	0.660839	0.397378	1	0.212482	0.672104	0.412358	2	0.418403	1.35157	0.803728	1	0.231598	0.712827	0.432462	1	0.215092	0.678014	0.418666
Il24	1	complement(130809811..130815191)	0	#N/A	#N/A	#N/A	#N/A	#N/A	0	0	0	0	0	0	0	0	0	0	0	0	0	0	0	0	0	0	0	0	0	0	0	0	0	0	0	0	0	0	0	0
Il20	1	complement(130834722..130839188)	0	#N/A	#N/A	#N/A	#N/A	#N/A	0	0	0	0	0	0	0	0	0	0	0	0	0	0	0	0	0	0	0	0	0	0	0	0	0	0	0	0	0	0	0	0
Il19	1	complement(130860393..130867852)	0.0761886	-2.87493	-1.52353	0.52067	#N/A	1	0	0	0	0	0	0	0	0	1	0.304754	0.906035	0.370197	0	0	0	0	0	0	0	0	0	0	0	0	0	0	0	0	0	0	0	0
Il10	1	130947582..130952711	0.147988	1.06251	0.0874806	0.946002	#N/A	1	0	0	0	0	0	0	0	0	1	0.2673	0.794682	0.370197	1	0.282219	0.875738	0.397378	0	0	0	0	0	0	0	0	1	0.306912	0.944632	0.432462	1	0.285038	0.898498	0.418666
Mapkapk2	1	complement(130981437..131025563)	218.325	1.53664	0.619775	0.000244125	0.0166234	1	1259	145.11	455.062	479.533	1285	159.771	507.082	524.368	1177	135.528	402.926	435.722	1188	144.43	448.173	472.085	1551	188.134	595.088	639.567	2027	242.076	781.978	814.578	1532	202.548	623.413	662.531	1959	240.543	758.239	820.167
Gm25549	1	complement(131001395..131001488)	0	#N/A	#N/A	#N/A	#N/A	#N/A	0	0	0	0	0	0	0	0	0	0	0	0	0	0	0	0	0	0	0	0	0	0	0	0	0	0	0	0	0	0	0	0
Gm37084	1	complement(131013989..131019886)	0	#N/A	#N/A	#N/A	#N/A	#N/A	0	0	0	0	0	0	0	0	0	0	0	0	0	0	0	0	0	0	0	0	0	0	0	0	0	0	0	0	0	0	0	0
7SK_14	1	complement(131030130..131030482)	0	#N/A	#N/A	#N/A	#N/A	#N/A	0	0	0	0	0	0	0	0	0	0	0	0	0	0	0	0	0	0	0	0	0	0	0	0	0	0	0	0	0	0	0	0
Dyrk3	1	complement(131055192..131066077)	0.646324	-1.0519	-0.0729922	0.912558	0.995962	1	1	0.11029	0.345866	0.380884	3	0.356926	1.13282	1.2242	15	1.65275	4.91363	5.55295	4	0.465332	1.44395	1.58951	4	0.464277	1.46856	1.64943	6	0.685665	2.2149	2.41118	9	1.13861	3.50447	3.89215	1	0.117495	0.370369	0.418666
Eif2d	1	131080918..131115395	1.53204	-1.07008	-0.0977238	0.697036	0.981091	1	24	1.14077	3.57742	9.14122	26	1.33316	4.23119	10.6098	40	1.89945	5.64705	14.8079	35	1.75478	5.44516	13.9082	23	1.15053	3.63924	9.48423	25	1.23127	3.97735	10.0466	35	1.90831	5.87352	15.1362	26	1.31657	4.1501	10.8853
Rassf5	1	complement(131104147..131172995)	23.338	-1.13925	-0.188083	0.124664	0.774904	1	244	21.3966	67.0992	92.9357	236	22.3248	70.8549	96.3041	273	23.9165	71.1039	101.064	278	25.7139	79.7914	110.471	200	18.4573	58.3824	82.4716	207	18.8084	60.7566	83.1858	225	22.6325	69.6598	97.3039	213	19.8985	62.724	89.1759
Ikbke	1	complement(131182080..131207344)	7.17	1.98736	0.990854	4.13261e-12	2.83035e-09	6.75103e-08	84	3.2648	10.2384	31.9943	69	2.89301	9.18186	28.1567	107	4.15474	12.352	39.6111	110	4.50961	13.9936	43.7116	164	6.70819	21.2187	67.6267	158	6.363	20.5544	63.4945	169	7.53462	23.1905	73.086	195	8.07418	25.4515	81.6399
Gm28914	1	131187244..131188290	0.278211	5.23257	2.38752	0.281929	#N/A	1	0	0	0	0	0	0	0	0	0	0	0	0	0	0	0	0	1	0.553026	1.74928	0.412358	0	0	0	0	0	0	0	0	1	0.55982	1.76467	0.418666
Gm28913	1	131191067..131194486	0.762345	2.47555	1.30775	0.352491	#N/A	1	0	0	0	0	0	0	0	0	0	0	0	0	1	1.01568	3.15169	0.397378	0	0	0	0	1	0.997731	3.22297	0.401864	0	0	0	0	2	2.05165	6.46721	0.837333
Srgap2	1	complement(131212989..131455090)	11.5743	1.04532	0.0639411	0.545853	0.952733	1	399	11.1345	34.9176	151.973	407	12.2522	38.8863	166.084	389	10.845	32.2422	144.007	389	11.4503	35.5308	154.58	392	11.5125	36.4152	161.644	434	12.5492	40.5375	174.409	338	10.8196	33.3013	146.172	384	11.416	35.9857	160.768
Gm38262	1	complement(131269040..131270421)	0	#N/A	#N/A	#N/A	#N/A	#N/A	0	0	0	0	0	0	0	0	0	0	0	0	0	0	0	0	0	0	0	0	0	0	0	0	0	0	0	0	0	0	0	0
Gm37954	1	complement(131304199..131306269)	0	#N/A	#N/A	#N/A	#N/A	#N/A	0	0	0	0	0	0	0	0	0	0	0	0	0	0	0	0	0	0	0	0	0	0	0	0	0	0	0	0	0	0	0	0
Gm29488	1	complement(131334550..131336951)	0.0388634	3.1315	1.64685	0.481913	#N/A	1	0	0	0	0	0	0	0	0	0	0	0	0	0	0	0	0	0	0	0	0	0	0	0	0	0	0	0	0	1	0.155454	0.490022	0.418666
gene:ENSMUSG00002076189	1	complement(131426377..131426540)	0	#N/A	#N/A	#N/A	#N/A	#N/A	0	0	0	0	0	0	0	0	0	0	0	0	0	0	0	0	0	0	0	0	0	0	0	0	0	0	0	0	0	0	0	0
Fam72a	1	131455641..131467610	2.71554	1.07047	0.0982439	0.789047	0.986028	1	12	1.91967	6.02005	4.57061	17	2.93371	9.31105	6.93716	24	3.83565	11.4034	8.88472	10	1.68739	5.23604	3.97378	13	2.18863	6.92288	5.36065	15	2.48636	8.03168	6.02796	17	3.11955	9.60153	7.35185	18	3.06764	9.66982	7.53599
Avpr1b	1	131526977..131539738	0	#N/A	#N/A	#N/A	#N/A	#N/A	0	0	0	0	0	0	0	0	0	0	0	0	0	0	0	0	0	0	0	0	0	0	0	0	0	0	0	0	0	0	0	0
Ctse	1	131566044..131603243	3.92076	1.02204	0.0314454	0.935031	0.999097	1	28	3.0959	9.70868	10.6648	23	2.74334	8.70684	9.38557	69	7.62184	22.6597	25.5436	19	2.21591	6.87606	7.55018	30	3.49087	11.042	12.3707	12	1.37479	4.44099	4.82237	63	7.99036	24.5932	27.2451	24	2.827	8.91128	10.048
Rab7b	1	131616433..131643177	16.242	-1.09841	-0.135418	0.493741	0.947416	1	279	21.1483	66.3205	106.267	229	18.7253	59.4305	93.4476	135	10.2232	30.3935	49.9766	186	14.8714	46.1467	73.9123	244	19.4645	61.5684	100.615	195	15.3155	49.4737	78.3634	111	9.6514	29.7056	48.0032	161	13.0012	40.9823	67.4053
Slc26a9	1	131671760..131699242	0.0350193	5.23251	2.3875	0.281932	#N/A	1	0	0	0	0	0	0	0	0	0	0	0	0	0	0	0	0	1	0.0705833	0.223263	0.412358	1	0.0694937	0.224485	0.401864	0	0	0	0	0	0	0	0
Pm20d1	1	131725119..131749211	0.0131214	3.13148	1.64685	0.481915	#N/A	1	0	0	0	0	0	0	0	0	0	0	0	0	0	0	0	0	1	0.0524855	0.166018	0.412358	0	0	0	0	0	0	0	0	0	0	0	0
Slc41a1	1	131755231..131776603	4.00075	-1.01902	-0.0271831	0.900827	0.994543	1	70	4.99491	15.6639	26.6619	58	4.46457	14.1697	23.668	39	2.7802	8.26554	14.4377	50	3.7633	11.6777	19.8689	61	4.58082	14.4896	25.1538	40	2.95744	9.55342	16.0746	55	4.50183	13.856	23.7854	43	3.26877	10.3038	18.0027
Rab29	1	131794962..131800625	23.6235	-1.28486	-0.361606	0.0352691	0.493555	1	110	26.2636	82.3622	41.8973	88	22.6656	71.9364	35.91	96	22.8989	68.0785	35.5389	90	22.6659	70.3334	35.764	66	16.584	52.457	27.2156	74	18.3071	59.1375	29.7379	69	18.8977	58.1643	29.8399	70	17.8052	56.1255	29.3066
Nucks1	1	131838272..131864059	42.9899	1.01038	0.0148958	0.918602	0.997601	1	765	39.5534	124.039	291.376	798	44.509	141.263	325.638	838	43.2861	128.69	310.225	818	44.6113	138.431	325.055	723	39.3409	124.44	298.135	791	42.3766	136.889	317.874	736	43.6513	134.353	318.292	789	43.4596	136.993	330.328
Gm38067	1	131842267..131844177	0	#N/A	#N/A	#N/A	#N/A	#N/A	0	0	0	0	0	0	0	0	0	0	0	0	0	0	0	0	0	0	0	0	0	0	0	0	0	0	0	0	0	0	0	0
Gm37676	1	complement(131860202..131860708)	0	#N/A	#N/A	#N/A	#N/A	#N/A	0	0	0	0	0	0	0	0	0	0	0	0	0	0	0	0	0	0	0	0	0	0	0	0	0	0	0	0	0	0	0	0
Gm29103	1	131890692..131942224	0	#N/A	#N/A	#N/A	#N/A	#N/A	0	0	0	0	0	0	0	0	0	0	0	0	0	0	0	0	0	0	0	0	0	0	0	0	0	0	0	0	0	0	0	0
Slc45a3	1	131890705..131910707	0.0756923	-6.6839	-2.74069	0.212867	#N/A	1	1	0.0983722	0.308493	0.380884	1	0.106119	0.336803	0.408068	1	0.0982775	0.292179	0.370197	0	0	0	0	0	0	0	0	0	0	0	0	0	0	0	0	0	0	0	0
Elk4	1	131935345..131960350	7.87026	1.02993	0.0425509	0.729144	0.983348	1	137	7.4947	23.5032	52.1811	142	8.38	26.5966	57.9457	130	7.10491	21.1229	48.1256	147	8.48242	26.3213	58.4146	124	7.13902	22.5815	51.1324	143	8.10581	26.1842	57.4665	138	8.65983	26.6537	59.6797	130	7.5764	23.8823	54.4266
Mfsd4a	1	complement(131950544..131995800)	2.53059	-1.11715	-0.15982	0.416926	0.931915	1	52	2.53597	7.95275	19.806	54	2.8409	9.0165	22.0357	52	2.53353	7.53218	19.2502	43	2.21196	6.86383	17.0873	44	2.25827	7.14317	18.1438	48	2.42554	7.83522	19.2895	39	2.18174	6.71507	16.866	37	1.92233	6.05958	15.4907
U6_22	1	132028377..132028492	0	#N/A	#N/A	#N/A	#N/A	#N/A	0	0	0	0	0	0	0	0	0	0	0	0	0	0	0	0	0	0	0	0	0	0	0	0	0	0	0	0	0	0	0	0
Gm37120	1	132030103..132036061	0	#N/A	#N/A	#N/A	#N/A	#N/A	0	0	0	0	0	0	0	0	0	0	0	0	0	0	0	0	0	0	0	0	0	0	0	0	0	0	0	0	0	0	0	0
Cdk18	1	complement(132039975..132067422)	0.100207	1.06696	0.0935063	0.91459	#N/A	1	2	0.147145	0.461445	0.761768	1	0.0793668	0.251895	0.408068	1	0.0735018	0.218521	0.370197	1	0.0776042	0.24081	0.397378	1	0.0774283	0.244914	0.412358	1	0.076233	0.246255	0.401864	2	0.168789	0.519508	0.864923	1	0.0783795	0.247068	0.418666
Gm29629	1	132067242..132070538	0	#N/A	#N/A	#N/A	#N/A	#N/A	0	0	0	0	0	0	0	0	0	0	0	0	0	0	0	0	0	0	0	0	0	0	0	0	0	0	0	0	0	0	0	0
Lemd1	1	132119169..132186965	0	#N/A	#N/A	#N/A	#N/A	#N/A	0	0	0	0	0	0	0	0	0	0	0	0	0	0	0	0	0	0	0	0	0	0	0	0	0	0	0	0	0	0	0	0
Gm29695	1	132119195..132137284	0	#N/A	#N/A	#N/A	#N/A	#N/A	0	0	0	0	0	0	0	0	0	0	0	0	0	0	0	0	0	0	0	0	0	0	0	0	0	0	0	0	0	0	0	0
Mir135b	1	132125826..132125922	0	#N/A	#N/A	#N/A	#N/A	#N/A	0	0	0	0	0	0	0	0	0	0	0	0	0	0	0	0	0	0	0	0	0	0	0	0	0	0	0	0	0	0	0	0
Gm10188	1	complement(132156786..132157505)	0	#N/A	#N/A	#N/A	#N/A	#N/A	0	0	0	0	0	0	0	0	0	0	0	0	0	0	0	0	0	0	0	0	0	0	0	0	0	0	0	0	0	0	0	0
Gm29630	1	complement(132202454..132208149)	0	#N/A	#N/A	#N/A	#N/A	#N/A	0	0	0	0	0	0	0	0	0	0	0	0	0	0	0	0	0	0	0	0	0	0	0	0	0	0	0	0	0	0	0	0
Klhdc8a	1	132226364..132235095	0	#N/A	#N/A	#N/A	#N/A	#N/A	0	0	0	0	0	0	0	0	0	0	0	0	0	0	0	0	0	0	0	0	0	0	0	0	0	0	0	0	0	0	0	0
Nuak2	1	132243864..132261226	7.26447	-1.31796	-0.39831	0.0378169	0.508492	1	84	7.51072	23.5535	31.9943	93	8.97031	28.4701	37.9503	69	6.16358	18.3243	25.5436	68	6.41327	19.9007	27.0217	56	5.26955	16.6682	23.092	62	5.74408	18.5551	24.9156	40	4.1026	12.6272	17.2985	65	6.19158	19.5171	27.2133
F730311O21Rik	1	132269761..132277364	0.0512056	2.47559	1.30777	0.352483	#N/A	1	1	0.0643474	0.201792	0.380884	0	0	0	0	0	0	0	0	0	0	0	0	1	0.0677196	0.214204	0.412358	0	0	0	0	0	0	0	0	2	0.137103	0.432176	0.837333
Tmcc2	1	complement(132284053..132319019)	5.63651	-1.11203	-0.153195	0.74981	0.983348	1	55	3.38677	10.6208	20.9486	36	2.39138	7.58979	14.6905	224	13.7801	40.9683	82.9241	46	2.98779	9.27125	18.2794	34	2.20336	6.96947	14.0202	32	2.04174	6.59542	12.8596	181	12.7849	39.3502	78.2756	43	2.82084	8.89184	18.0027
Gm15849	1	132308867..132310247	0	#N/A	#N/A	#N/A	#N/A	#N/A	0	0	0	0	0	0	0	0	0	0	0	0	0	0	0	0	0	0	0	0	0	0	0	0	0	0	0	0	0	0	0	0
Dstyk	1	132345293..132394696	7.27982	-1.13933	-0.188189	0.221731	0.851735	1	188	7.05126	22.1126	71.6062	223	9.02269	28.6363	90.9992	194	7.2693	21.6116	71.8182	146	5.77604	17.9233	58.0172	193	7.61815	24.0971	79.5851	168	6.52897	21.0905	67.5131	119	5.1198	15.758	51.4629	138	5.51409	17.3815	57.776
6030442K20Rik	1	complement(132394171..132404802)	0.367302	-1.18579	-0.245851	0.761289	#N/A	1	4	0.630963	1.97869	1.52354	4	0.680654	2.16027	1.63227	1	0.157589	0.468512	0.370197	0	0	0	0	3	0.498022	1.5753	1.23707	1	0.163445	0.527975	0.401864	1	0.180943	0.556916	0.432462	2	0.336094	1.05943	0.837333
Rbbp5	1	132405103..132433397	15.6681	1.04314	0.0609291	0.651993	0.975492	1	167	14.894	46.7074	63.6077	168	16.1632	51.299	68.5555	167	14.8797	44.2373	61.8229	171	16.0865	49.9171	67.9516	184	17.2702	54.6275	75.8739	173	15.9871	51.6429	69.5224	138	14.1179	43.453	59.6797	161	15.297	48.2194	67.4053
Tmem81	1	132433968..132436377	2.33133	1.13781	0.186262	0.629885	0.972619	1	9	1.56318	4.90211	3.42796	11	2.06102	6.54129	4.48875	13	2.25576	6.70636	4.81256	14	2.56486	7.95889	5.56329	7	1.27952	4.04728	2.88651	16	2.87948	9.30157	6.42982	12	2.39081	7.35858	5.18954	15	2.77552	8.749	6.28
Cntn2	1	complement(132437165..132470994)	0	#N/A	#N/A	#N/A	#N/A	#N/A	0	0	0	0	0	0	0	0	0	0	0	0	0	0	0	0	0	0	0	0	0	0	0	0	0	0	0	0	0	0	0	0
Nfasc	1	complement(132492428..132669535)	0	#N/A	#N/A	#N/A	#N/A	#N/A	0	0	0	0	0	0	0	0	0	0	0	0	0	0	0	0	0	0	0	0	0	0	0	0	0	0	0	0	0	0	0	0
Gm10538	1	132657093..132660564	0	#N/A	#N/A	#N/A	#N/A	#N/A	0	0	0	0	0	0	0	0	0	0	0	0	0	0	0	0	0	0	0	0	0	0	0	0	0	0	0	0	0	0	0	0
Gm22609	1	complement(132741966..132742086)	0	#N/A	#N/A	#N/A	#N/A	#N/A	0	0	0	0	0	0	0	0	0	0	0	0	0	0	0	0	0	0	0	0	0	0	0	0	0	0	0	0	0	0	0	0
Lrrn2	1	132808011..132867743	0	#N/A	#N/A	#N/A	#N/A	#N/A	0	0	0	0	0	0	0	0	0	0	0	0	0	0	0	0	0	0	0	0	0	0	0	0	0	0	0	0	0	0	0	0
gene:ENSMUSG00002075842	1	complement(132851362..132851482)	0	#N/A	#N/A	#N/A	#N/A	#N/A	0	0	0	0	0	0	0	0	0	0	0	0	0	0	0	0	0	0	0	0	0	0	0	0	0	0	0	0	0	0	0	0
Gm38308	1	complement(132871250..132873058)	0	#N/A	#N/A	#N/A	#N/A	#N/A	0	0	0	0	0	0	0	0	0	0	0	0	0	0	0	0	0	0	0	0	0	0	0	0	0	0	0	0	0	0	0	0
Mdm4	1	complement(132887222..132958299)	8.12298	1.04921	0.0693048	0.502904	0.947416	1	302	7.15306	22.4319	115.027	325	8.30407	26.3556	132.622	358	8.4713	25.1852	132.53	317	7.91978	24.5755	125.969	311	7.75227	24.5213	128.243	344	8.44249	27.2717	138.241	324	8.80293	27.0942	140.118	297	7.49424	23.6234	124.344
Pik3c2b	1	132973405..133036425	0.101928	-1.40317	-0.488695	0.590317	0.966267	1	1	0.0365409	0.114591	0.380884	0	0	0	0	7	0.25554	0.75972	2.59138	3	0.11563	0.358804	1.19213	4	0.153823	0.48656	1.64943	0	0	0	0	3	0.125747	0.387031	1.29738	0	0	0	0
Gm28609	1	complement(132977866..132996143)	0	#N/A	#N/A	#N/A	#N/A	#N/A	0	0	0	0	0	0	0	0	0	0	0	0	0	0	0	0	0	0	0	0	0	0	0	0	0	0	0	0	0	0	0	0
Gm26616	1	complement(133056414..133059520)	0	#N/A	#N/A	#N/A	#N/A	#N/A	0	0	0	0	0	0	0	0	0	0	0	0	0	0	0	0	0	0	0	0	0	0	0	0	0	0	0	0	0	0	0	0
Ppp1r15b	1	133058881..133067521	40.1314	1.01414	0.0202579	0.862461	0.992464	1	637	39.9122	125.164	242.623	560	37.8509	120.132	228.518	638	39.9363	118.731	236.186	648	42.8262	132.892	257.501	573	37.7836	119.514	236.281	571	37.0705	119.749	229.464	583	41.9017	128.967	252.125	624	41.652	131.296	261.248
Plekha6	1	133091948..133231173	0.185728	-1.5983	-0.676538	0.204723	0.840113	1	10	0.279729	0.877224	3.80884	3	0.0905275	0.287317	1.2242	7	0.195622	0.581583	2.59138	6	0.177034	0.549346	2.38427	4	0.117755	0.372473	1.64943	4	0.115937	0.374512	1.60746	4	0.128349	0.395041	1.72985	3	0.0894014	0.281811	1.256
Gm19461	1	complement(133178136..133197546)	0	#N/A	#N/A	#N/A	#N/A	#N/A	0	0	0	0	0	0	0	0	0	0	0	0	0	0	0	0	0	0	0	0	0	0	0	0	0	0	0	0	0	0	0	0
Golt1a	1	133237538..133250764	0	#N/A	#N/A	#N/A	#N/A	#N/A	0	0	0	0	0	0	0	0	0	0	0	0	0	0	0	0	0	0	0	0	0	0	0	0	0	0	0	0	0	0	0	0
Gm28040_1	1	133237565..133257460	0	#N/A	#N/A	#N/A	#N/A	#N/A	0	0	0	0	0	0	0	0	0	0	0	0	0	0	0	0	0	0	0	0	0	0	0	0	0	0	0	0	0	0	0	0
Gm28040_2	1	133237565..133257639	0	#N/A	#N/A	#N/A	#N/A	#N/A	0	0	0	0	0	0	0	0	0	0	0	0	0	0	0	0	0	0	0	0	0	0	0	0	0	0	0	0	0	0	0	0
Kiss1	1	133249613..133257639	0	#N/A	#N/A	#N/A	#N/A	#N/A	0	0	0	0	0	0	0	0	0	0	0	0	0	0	0	0	0	0	0	0	0	0	0	0	0	0	0	0	0	0	0	0
Ren1	1	133278248..133288063	0	#N/A	#N/A	#N/A	#N/A	#N/A	0	0	0	0	0	0	0	0	0	0	0	0	0	0	0	0	0	0	0	0	0	0	0	0	0	0	0	0	0	0	0	0
Etnk2	1	133291310..133308074	0.0207021	-2.875	-1.52356	0.520659	#N/A	1	0	0	0	0	1	0.0828084	0.262819	0.408068	0	0	0	0	0	0	0	0	0	0	0	0	0	0	0	0	0	0	0	0	0	0	0	0
Sox13	1	complement(133310041..133352115)	0.169072	-1.4476	-0.533663	0.501751	#N/A	1	1	0.0812848	0.254908	0.380884	2	0.175373	0.5566	0.816136	2	0.162413	0.482854	0.740394	3	0.257217	0.798156	1.19213	1	0.0855446	0.270587	0.412358	1	0.0842241	0.272069	0.401864	2	0.186482	0.573964	0.864923	1	0.0865955	0.272967	0.418666
Gm23939	1	133528961..133529093	0	#N/A	#N/A	#N/A	#N/A	#N/A	0	0	0	0	0	0	0	0	0	0	0	0	0	0	0	0	0	0	0	0	0	0	0	0	0	0	0	0	0	0	0	0
Snrpe	1	complement(133531609..133538029)	55.5805	-1.02988	-0.0424712	0.725678	0.983348	1	200	51.0933	160.228	76.1768	184	50.7077	160.937	75.0846	241	61.5082	182.864	89.2174	219	59.0129	183.12	87.0258	177	47.5872	150.524	72.9874	188	49.7644	160.754	75.5504	204	59.7807	183.997	88.2222	196	53.3428	168.147	82.0586
Zc3h11a_1	1	complement(133547600..133589118)	18.7341	1.11032	0.150972	0.150136	0.788491	1	297	17.2606	54.1288	113.123	269	16.8645	53.5248	109.77	303	17.5923	52.302	112.17	288	17.6547	54.7834	114.445	281	17.1865	54.3629	115.873	347	20.8956	67.499	139.447	303	20.1994	62.1709	131.036	269	16.6547	52.499	112.621
Zc3h11a_2	1	complement(133547609..133589118)	0	#N/A	#N/A	#N/A	#N/A	#N/A	0	0	0	0	0	0	0	0	0	0	0	0	0	0	0	0	0	0	0	0	0	0	0	0	0	0	0	0	0	0	0	0
Gm38394	1	complement(133547678..133589056)	7.02651	1.0805	0.111696	0.395313	0.928136	1	215	7.42	23.269	81.8901	171	6.36625	20.2053	69.7797	180	6.20611	18.4508	66.6354	185	6.73451	20.8975	73.5149	200	7.26405	22.977	82.4716	155	5.54273	17.9047	62.2889	184	7.28417	22.4197	79.5729	218	8.01508	25.2652	91.2693
Lax1	1	complement(133606829..133617846)	0.62403	-1.34195	-0.424328	0.513349	0.947416	1	5	0.758987	2.38017	1.90442	5	0.81876	2.59859	2.04034	5	0.758256	2.2543	1.85098	1	0.160115	0.496846	0.397378	5	0.798762	2.52657	2.06179	1	0.157286	0.508082	0.401864	2	0.34825	1.07186	0.864923	3	0.485145	1.52927	1.256
Atp2b4	1	complement(133627195..133728779)	4.67327	1.06296	0.088086	0.558727	0.955752	1	162	4.63594	14.5382	61.7032	151	4.66146	14.7946	61.6183	178	5.08891	15.1293	65.895	122	3.68258	11.4272	48.4801	125	3.76458	11.9078	51.5447	171	5.07044	16.379	68.7187	148	4.85827	14.9531	64.0043	164	4.9998	15.7604	68.6613
Mir6903	1	complement(133654296..133654383)	0	#N/A	#N/A	#N/A	#N/A	#N/A	0	0	0	0	0	0	0	0	0	0	0	0	0	0	0	0	0	0	0	0	0	0	0	0	0	0	0	0	0	0	0	0
Gm37368	1	complement(133702948..133706159)	0	#N/A	#N/A	#N/A	#N/A	#N/A	0	0	0	0	0	0	0	0	0	0	0	0	0	0	0	0	0	0	0	0	0	0	0	0	0	0	0	0	0	0	0	0
Gm10537	1	133757266..133758963	0	#N/A	#N/A	#N/A	#N/A	#N/A	0	0	0	0	0	0	0	0	0	0	0	0	0	0	0	0	0	0	0	0	0	0	0	0	0	0	0	0	0	0	0	0
Gm28441	1	133762927..133766110	0	#N/A	#N/A	#N/A	#N/A	#N/A	0	0	0	0	0	0	0	0	0	0	0	0	0	0	0	0	0	0	0	0	0	0	0	0	0	0	0	0	0	0	0	0
Optc	1	complement(133824937..133835737)	0	#N/A	#N/A	#N/A	#N/A	#N/A	0	0	0	0	0	0	0	0	0	0	0	0	0	0	0	0	0	0	0	0	0	0	0	0	0	0	0	0	0	0	0	0
Gm15851	1	133834269..133842560	0	#N/A	#N/A	#N/A	#N/A	#N/A	0	0	0	0	0	0	0	0	0	0	0	0	0	0	0	0	0	0	0	0	0	0	0	0	0	0	0	0	0	0	0	0
Prelp	1	complement(133838042..133849152)	0.0278046	3.13152	1.64686	0.48191	#N/A	1	0	0	0	0	0	0	0	0	0	0	0	0	0	0	0	0	0	0	0	0	0	0	0	0	1	0.111218	0.342315	0.432462	0	0	0	0
Gm1627	1	133889900..133899676	0	#N/A	#N/A	#N/A	#N/A	#N/A	0	0	0	0	0	0	0	0	0	0	0	0	0	0	0	0	0	0	0	0	0	0	0	0	0	0	0	0	0	0	0	0
Fmod	1	133964992..133976015	0.0304034	3.13152	1.64686	0.48191	#N/A	1	0	0	0	0	0	0	0	0	0	0	0	0	0	0	0	0	0	0	0	0	0	0	0	0	1	0.121614	0.37431	0.432462	0	0	0	0
Btg2	1	complement(134002908..134006858)	47.4107	-1.02888	-0.0410727	0.688728	0.980552	1	364	46.5119	145.86	138.642	333	45.9017	145.683	135.887	390	49.7862	148.014	144.377	352	47.4432	147.218	139.877	327	43.9737	139.094	134.841	351	46.4725	150.12	141.054	333	48.8094	150.228	144.01	295	40.1578	126.586	123.507
Gm38140	1	complement(134024143..134026897)	0	#N/A	#N/A	#N/A	#N/A	#N/A	0	0	0	0	0	0	0	0	0	0	0	0	0	0	0	0	0	0	0	0	0	0	0	0	0	0	0	0	0	0	0	0
Chit1	1	134038980..134079278	1.0535	-1.38646	-0.47141	0.401919	0.928889	1	5	0.965565	3.02799	1.90442	7	1.45825	4.62821	2.85648	4	0.771709	2.29429	1.48079	5	1.01847	3.16038	1.98689	5	1.01617	3.21425	2.06179	3	0.600288	1.93911	1.20559	5	1.10759	3.409	2.16231	1	0.20573	0.648502	0.418666
Chil1	1	134109914..134117919	11.9019	1.09731	0.133967	0.648786	0.974688	1	65	8.125	25.4798	24.7575	40	5.39377	17.1188	16.3227	161	20.1056	59.7741	59.6017	83	10.9435	33.9583	32.9824	91	11.9711	37.866	37.5246	50	6.476	20.9194	20.0932	130	18.6402	57.3719	56.22	79	10.5202	33.1617	33.0746
Mybph	1	134121186..134128970	0.0396851	-2.87499	-1.52355	0.520662	#N/A	1	0	0	0	0	0	0	0	0	0	0	0	0	1	0.15874	0.492579	0.397378	0	0	0	0	0	0	0	0	0	0	0	0	0	0	0	0
Adora1	1	complement(134126961..134163169)	0	#N/A	#N/A	#N/A	#N/A	#N/A	0	0	0	0	0	0	0	0	0	0	0	0	0	0	0	0	0	0	0	0	0	0	0	0	0	0	0	0	0	0	0	0
U6_23	1	complement(134208623..134208729)	0	#N/A	#N/A	#N/A	#N/A	#N/A	0	0	0	0	0	0	0	0	0	0	0	0	0	0	0	0	0	0	0	0	0	0	0	0	0	0	0	0	0	0	0	0
Myog	1	134217727..134220286	0.0586121	-2.87496	-1.52354	0.520667	#N/A	1	1	0.234448	0.735225	0.380884	0	0	0	0	0	0	0	0	0	0	0	0	0	0	0	0	0	0	0	0	0	0	0	0	0	0	0	0
Ppfia4	1	complement(134224521..134260666)	10.8703	-1.4851	-0.570563	8.7568e-05	0.00733492	1	186	9.91981	31.1083	70.8445	184	10.586	33.5979	75.0846	238	12.6809	37.7002	88.1068	183	10.2946	31.9447	72.7202	112	6.28625	19.8841	46.1841	126	6.96286	22.4921	50.6348	131	8.01418	24.6665	56.6525	128	7.27255	22.9245	53.5893
Tmem183a	1	complement(134273835..134289717)	13.7672	1.00687	0.00988067	0.936545	0.999097	1	127	12.4898	39.1676	48.3723	140	14.8525	47.1392	57.1296	127	12.4777	37.0963	47.015	147	15.2488	47.3179	58.4146	137	14.1793	44.8507	56.493	135	13.7566	44.4379	54.2516	119	13.4244	41.3184	51.4629	118	12.3628	38.9702	49.4026
Mgat4f	1	134313678..134318719	0.0495617	-2.87496	-1.52354	0.520667	#N/A	1	1	0.198247	0.621698	0.380884	0	0	0	0	0	0	0	0	0	0	0	0	0	0	0	0	0	0	0	0	0	0	0	0	0	0	0	0
Cyb5r1	1	134333297..134339478	11.0485	-1.1431	-0.192953	0.198651	0.839526	1	138	10.9013	34.1862	52.562	149	12.6972	40.2985	60.8022	148	11.68	34.7246	54.7891	107	8.91562	27.6656	42.5194	131	10.8906	34.4483	54.0189	117	9.5766	30.9353	47.0181	109	9.87693	30.3998	47.1383	86	7.23741	22.8138	36.0053
Adipor1	1	134343116..134361089	32.7686	-1.09901	-0.136201	0.172311	0.815597	1	456	31.8066	99.7448	173.683	426	32.0541	101.734	173.837	538	37.4901	111.458	199.166	404	29.7237	92.2339	160.541	395	28.9956	91.7164	162.881	423	30.5717	98.7556	169.988	367	29.364	90.3782	158.713	364	27.0483	85.2616	152.395
Platr1	1	134363366..134367335	0.0264249	-2.87496	-1.52354	0.520667	#N/A	1	1	0.1057	0.331472	0.380884	0	0	0	0	0	0	0	0	0	0	0	0	0	0	0	0	0	0	0	0	0	0	0	0	0	0	0	0
Gm37935	1	complement(134382230..134383211)	0	#N/A	#N/A	#N/A	#N/A	#N/A	0	0	0	0	0	0	0	0	0	0	0	0	0	0	0	0	0	0	0	0	0	0	0	0	0	0	0	0	0	0	0	0
Klhl12	1	134383269..134418756	1.00955	1.18204	0.241283	0.401234	0.928889	1	31	0.953533	2.99026	11.8074	26	0.862719	2.73811	10.6098	35	1.07553	3.19756	12.9569	19	0.616448	1.91287	7.55018	19	0.61505	1.94547	7.8348	25	0.796784	2.57385	10.0466	28	0.987936	3.04073	12.1089	50	1.63844	5.16469	20.9333
Rabif	1	134422386..134436512	11.0239	1.04548	0.0641649	0.702555	0.982356	1	84	10.2908	32.2718	31.9943	87	11.4977	36.4916	35.5019	84	10.2809	30.5651	31.0965	89	11.5008	35.6876	35.3666	98	12.6351	39.9663	40.4111	82	10.409	33.6243	32.9528	69	9.69653	29.8445	29.8399	87	11.3547	35.7923	36.424
Gm25612	1	134433076..134433201	0	#N/A	#N/A	#N/A	#N/A	#N/A	0	0	0	0	0	0	0	0	0	0	0	0	0	0	0	0	0	0	0	0	0	0	0	0	0	0	0	0	0	0	0	0
Mgat4e	1	complement(134468679..134477420)	0	#N/A	#N/A	#N/A	#N/A	#N/A	0	0	0	0	0	0	0	0	0	0	0	0	0	0	0	0	0	0	0	0	0	0	0	0	0	0	0	0	0	0	0	0
Kdm5b	1	134487909..134563023	1.25851	-1.19517	-0.25722	0.228757	0.855579	1	45	0.952734	2.98775	17.1398	48	1.09628	3.4794	19.5873	82	1.73442	5.15643	30.3561	56	1.25059	3.88065	22.2532	39	0.868974	2.74866	16.082	46	1.00912	3.25976	18.4857	41	0.995726	3.0647	17.7309	54	1.21798	3.83931	22.608
Gm26783	1	complement(134569992..134574258)	0	#N/A	#N/A	#N/A	#N/A	#N/A	0	0	0	0	0	0	0	0	0	0	0	0	0	0	0	0	0	0	0	0	0	0	0	0	0	0	0	0	0	0	0	0
Syt2	1	134574415..134690331	0	#N/A	#N/A	#N/A	#N/A	#N/A	0	0	0	0	0	0	0	0	0	0	0	0	0	0	0	0	0	0	0	0	0	0	0	0	0	0	0	0	0	0	0	0
Ppp1r12b	1	complement(134682396..134883680)	1.30568	1.45501	0.54103	0.0135373	0.297463	1	39	0.912334	2.86106	14.8545	32	0.807536	2.56297	13.0582	45	1.05168	3.12664	16.6589	37	0.912977	2.83301	14.703	40	0.984765	3.11492	16.4943	54	1.30891	4.22817	21.7006	46	1.23437	3.79921	19.8932	68	1.69467	5.34193	28.4693
Gm37949	1	complement(134727633..134729723)	0	#N/A	#N/A	#N/A	#N/A	#N/A	0	0	0	0	0	0	0	0	0	0	0	0	0	0	0	0	0	0	0	0	0	0	0	0	0	0	0	0	0	0	0	0
gene:ENSMUSG00002075458	1	134737013..134737106	0	#N/A	#N/A	#N/A	#N/A	#N/A	0	0	0	0	0	0	0	0	0	0	0	0	0	0	0	0	0	0	0	0	0	0	0	0	0	0	0	0	0	0	0	0
Gm37677	1	complement(134747654..134755287)	0	#N/A	#N/A	#N/A	#N/A	#N/A	0	0	0	0	0	0	0	0	0	0	0	0	0	0	0	0	0	0	0	0	0	0	0	0	0	0	0	0	0	0	0	0
Gm28892	1	134761880..134774153	0	#N/A	#N/A	#N/A	#N/A	#N/A	0	0	0	0	0	0	0	0	0	0	0	0	0	0	0	0	0	0	0	0	0	0	0	0	0	0	0	0	0	0	0	0
Ube2t	1	134890303..134901900	1.83974	-1.00467	-0.0067218	0.980341	0.999725	1	25	1.81193	5.68218	9.5221	18	1.40733	4.46661	7.34523	35	2.53426	7.53436	12.9569	21	1.60542	4.98171	8.34494	23	1.75434	5.54916	9.48423	23	1.72726	5.57955	9.24287	23	1.91217	5.88539	9.94662	23	1.77589	5.59796	9.62933
Lgr6	1	complement(134911039..135033014)	0	#N/A	#N/A	#N/A	#N/A	#N/A	0	0	0	0	0	0	0	0	0	0	0	0	0	0	0	0	0	0	0	0	0	0	0	0	0	0	0	0	0	0	0	0
Ptprv	1	complement(135036235..135060332)	0.288377	1.08145	0.112965	0.846132	0.991676	1	7	0.351152	1.10121	2.66619	3	0.162346	0.515255	1.2242	9	0.451047	1.34096	3.33177	2	0.105827	0.328386	0.794756	2	0.105587	0.333984	0.824716	3	0.155936	0.503718	1.20559	9	0.517889	1.59399	3.89215	7	0.374095	1.17922	2.93066
Gm10535	1	135036699..135041116	0.100784	1.05709	0.080098	0.961675	#N/A	1	0	0	0	0	0	0	0	0	1	0.382692	1.13774	0.370197	0	0	0	0	1	0.403135	1.27516	0.412358	0	0	0	0	0	0	0	0	0	0	0	0
Ptpn7	1	135060438..135073055	10.4298	-1.05599	-0.0786011	0.607164	0.97058	1	159	9.13299	28.6409	60.5606	162	10.0381	31.8592	66.1071	224	12.8542	38.2156	82.9241	160	9.69404	30.0811	63.5805	132	7.97945	25.2399	54.4313	141	8.39193	27.1084	56.6628	174	11.4647	35.2867	75.2483	174	10.6476	33.5633	72.8479
Arl8a	1	135074562..135084007	62.601	1.26965	0.344432	0.0216808	0.385388	1	402	61.288	192.198	153.115	358	58.8782	186.868	146.088	257	39.1439	116.375	95.1406	271	43.58	135.231	107.689	448	71.8804	227.366	184.736	436	68.8751	222.487	175.213	301	52.6396	162.017	130.171	351	57.0089	179.703	146.952
5S_rRNA_14	1	complement(135078404..135078504)	0	#N/A	#N/A	#N/A	#N/A	#N/A	0	0	0	0	0	0	0	0	0	0	0	0	0	0	0	0	0	0	0	0	0	0	0	0	0	0	0	0	0	0	0	0
Gm15445	1	135080701..135081544	2.80162	1.13056	0.17704	0.760229	0.983348	1	5	2.9063	9.11411	1.90442	8	5.0163	15.9208	3.26455	2	1.1614	3.45285	0.740394	2	1.22622	3.80503	0.794756	6	3.67033	11.6097	2.47415	5	3.01139	9.7277	2.00932	4	2.66703	8.20874	1.72985	3	1.85771	5.85588	1.256
Gpr37l1	1	complement(135087972..135095419)	0	#N/A	#N/A	#N/A	#N/A	#N/A	0	0	0	0	0	0	0	0	0	0	0	0	0	0	0	0	0	0	0	0	0	0	0	0	0	0	0	0	0	0	0	0
Gm26642	1	135176299..135194181	0.947754	1.11142	0.152404	0.756009	0.983348	1	5	0.629943	1.97549	1.90442	5	0.679553	2.15677	2.04034	12	1.51041	4.49044	4.44236	5	0.664462	2.06186	1.98689	11	1.4585	4.6134	4.53594	3	0.391633	1.26509	1.20559	6	0.86712	2.66887	2.59477	8	1.07376	3.38471	3.34933
Elf3	1	complement(135181313..135186306)	0	#N/A	#N/A	#N/A	#N/A	#N/A	0	0	0	0	0	0	0	0	0	0	0	0	0	0	0	0	0	0	0	0	0	0	0	0	0	0	0	0	0	0	0	0
Rnpep	1	complement(135190450..135211822)	20.9644	-1.08144	-0.112956	0.264539	0.875817	1	433	21.7524	68.2151	164.923	397	21.5145	68.2832	162.003	397	19.9247	59.2361	146.968	390	20.6658	64.1271	154.977	340	17.9755	56.8586	140.202	379	19.7281	63.7276	152.306	332	19.1317	58.8848	143.577	346	18.5175	58.3708	144.859
Timm17a	1	complement(135222951..135241516)	4.04972	1.24508	0.316244	0.0810159	0.678122	1	72	3.19726	10.0266	27.4237	80	3.83229	12.163	32.6455	66	2.928	8.70496	24.433	75	3.51298	10.901	29.8033	90	4.20603	13.3041	37.1122	99	4.55521	14.7147	39.7845	68	3.46379	10.6611	29.4074	84	3.97385	12.5264	35.168
Lmod1	1	135252545..135295803	0	#N/A	#N/A	#N/A	#N/A	#N/A	0	0	0	0	0	0	0	0	0	0	0	0	0	0	0	0	0	0	0	0	0	0	0	0	0	0	0	0	0	0	0	0
U6_24	1	complement(135281455..135281560)	0	#N/A	#N/A	#N/A	#N/A	#N/A	0	0	0	0	0	0	0	0	0	0	0	0	0	0	0	0	0	0	0	0	0	0	0	0	0	0	0	0	0	0	0	0
Shisa4	1	complement(135298795..135302975)	0.0415689	3.13152	1.64686	0.48191	#N/A	1	0	0	0	0	0	0	0	0	0	0	0	0	0	0	0	0	0	0	0	0	0	0	0	0	1	0.166276	0.511773	0.432462	0	0	0	0
Ipo9	1	complement(135310050..135358237)	6.66283	-1.03334	-0.0473196	0.757049	0.983348	1	164	6.9819	21.8951	62.465	130	5.97029	18.9486	53.0489	169	7.18784	21.3695	62.5633	145	6.51129	20.2048	57.6198	151	6.76535	21.3996	62.2661	106	4.67587	15.1045	42.5976	147	7.17868	22.0949	63.5719	144	6.53098	20.587	60.288
Gm28277	1	complement(135337360..135341924)	0	#N/A	#N/A	#N/A	#N/A	#N/A	0	0	0	0	0	0	0	0	0	0	0	0	0	0	0	0	0	0	0	0	0	0	0	0	0	0	0	0	0	0	0	0
Nav1	1	complement(135362318..135615843)	2.81701	-1.06211	-0.0869316	0.549672	0.953998	1	168	3.1298	9.81498	63.9885	170	3.41647	10.8433	69.3716	127	2.3637	7.02728	47.015	120	2.35807	7.31721	47.6854	141	2.76445	8.74428	58.1425	143	2.76039	8.91687	57.4665	112	2.39344	7.36666	48.4357	120	2.38163	7.50738	50.24
Mir1231	1	complement(135382341..135382421)	0	#N/A	#N/A	#N/A	#N/A	#N/A	0	0	0	0	0	0	0	0	0	0	0	0	0	0	0	0	0	0	0	0	0	0	0	0	0	0	0	0	0	0	0	0
2610012C04Rik	1	complement(135408130..135409152)	0	#N/A	#N/A	#N/A	#N/A	#N/A	0	0	0	0	0	0	0	0	0	0	0	0	0	0	0	0	0	0	0	0	0	0	0	0	0	0	0	0	0	0	0	0
Gm37333	1	complement(135450826..135453076)	0	#N/A	#N/A	#N/A	#N/A	#N/A	0	0	0	0	0	0	0	0	0	0	0	0	0	0	0	0	0	0	0	0	0	0	0	0	0	0	0	0	0	0	0	0
Gm4793	1	135512511..135527686	0	#N/A	#N/A	#N/A	#N/A	#N/A	0	0	0	0	0	0	0	0	0	0	0	0	0	0	0	0	0	0	0	0	0	0	0	0	0	0	0	0	0	0	0	0
Csrp1	1	135647799..135679970	22.8827	-1.02112	-0.0301456	0.872175	0.993929	1	127	22.7574	71.3668	48.3723	102	19.717	62.5782	41.623	160	28.6432	85.1561	59.2315	108	20.4132	63.3433	42.9168	115	21.687	68.5985	47.4212	79	14.6681	47.3822	31.7472	137	28.1603	86.6733	59.2472	120	22.908	72.2105	50.24
Phlda3	1	135693857..135696874	0.119756	1.76634	0.820766	0.58154	#N/A	1	1	0.224824	0.705042	0.380884	0	0	0	0	0	0	0	0	0	0	0	0	0	0	0	0	0	0	0	0	0	0	0	0	2	0.479025	1.50998	0.837333
Tnni1	1	135707172..135738727	0.104373	1.91577	0.937921	0.410034	#N/A	1	0	0	0	0	0	0	0	0	1	0.0972674	0.289176	0.370197	1	0.102696	0.318671	0.397378	2	0.204927	0.648207	0.824716	1	0.100882	0.325878	0.401864	1	0.111682	0.343741	0.432462	0	0	0	0
Lad1	1	135746336..135761080	1.38186	2.51319	1.32952	0.00311121	0.114809	1	7	0.721618	2.26298	2.66619	7	0.778448	2.47065	2.85648	5	0.514945	1.53093	1.85098	2	0.217474	0.674833	0.794756	13	1.41038	4.46119	5.36065	13	1.38861	4.48561	5.22423	11	1.30077	4.00357	4.75708	13	1.42771	4.50042	5.44266
Tnnt2	1	135764092..135779998	0.0120421	3.1315	1.64685	0.481913	#N/A	1	0	0	0	0	0	0	0	0	0	0	0	0	0	0	0	0	0	0	0	0	0	0	0	0	0	0	0	0	1	0.0481682	0.151836	0.418666
Pkp1	1	complement(135799133..135846945)	0	#N/A	#N/A	#N/A	#N/A	#N/A	0	0	0	0	0	0	0	0	0	0	0	0	0	0	0	0	0	0	0	0	0	0	0	0	0	0	0	0	0	0	0	0
Gm36938	1	complement(135824132..135826827)	0	#N/A	#N/A	#N/A	#N/A	#N/A	0	0	0	0	0	0	0	0	0	0	0	0	0	0	0	0	0	0	0	0	0	0	0	0	0	0	0	0	0	0	0	0
Igfn1	1	complement(135881316..135934080)	0	#N/A	#N/A	#N/A	#N/A	#N/A	0	0	0	0	0	0	0	0	0	0	0	0	0	0	0	0	0	0	0	0	0	0	0	0	0	0	0	0	0	0	0	0
Tmem9	1	135935888..135963080	0.364579	-1.02472	-0.0352338	0.95632	0.99965	1	2	0.257153	0.806428	0.761768	3	0.416108	1.32065	1.2242	4	0.513812	1.52756	1.48079	2	0.271245	0.841685	0.794756	2	0.27063	0.856032	0.824716	3	0.399678	1.29108	1.20559	3	0.442467	1.36185	1.29738	2	0.273954	0.86356	0.837333
Ascl5	1	135978542..135979108	0	#N/A	#N/A	#N/A	#N/A	#N/A	0	0	0	0	0	0	0	0	0	0	0	0	0	0	0	0	0	0	0	0	0	0	0	0	0	0	0	0	0	0	0	0
Cacna1s	1	135980488..136047560	0.0144314	1.05706	0.0800629	0.961691	#N/A	1	0	0	0	0	1	0.0577257	0.183211	0.408068	0	0	0	0	0	0	0	0	1	0.0563158	0.178133	0.412358	0	0	0	0	0	0	0	0	0	0	0	0
Gm37014	1	135984919..135987171	0	#N/A	#N/A	#N/A	#N/A	#N/A	0	0	0	0	0	0	0	0	0	0	0	0	0	0	0	0	0	0	0	0	0	0	0	0	0	0	0	0	0	0	0	0
Gm37759	1	complement(136044315..136047560)	0	#N/A	#N/A	#N/A	#N/A	#N/A	0	0	0	0	0	0	0	0	0	0	0	0	0	0	0	0	0	0	0	0	0	0	0	0	0	0	0	0	0	0	0	0
Gm15850	1	complement(136053916..136058921)	0.0427236	-2.87493	-1.52353	0.52067	#N/A	1	0	0	0	0	0	0	0	0	1	0.170894	0.508069	0.370197	0	0	0	0	0	0	0	0	0	0	0	0	0	0	0	0	0	0	0	0
Kif21b	1	136059127..136105736	6.7207	-1.1612	-0.21561	0.100354	0.725421	1	208	5.98359	18.7644	79.2239	249	7.72716	24.5246	101.609	263	7.5585	22.4714	97.3618	185	5.61357	17.4192	73.5149	185	5.60084	17.7161	76.2862	192	5.72303	18.4871	77.1579	172	5.67576	17.4692	74.3834	179	5.48577	17.2922	74.9413
Mroh3	1	complement(136109390..136140566)	0	#N/A	#N/A	#N/A	#N/A	#N/A	0	0	0	0	0	0	0	0	0	0	0	0	0	0	0	0	0	0	0	0	0	0	0	0	0	0	0	0	0	0	0	0
Inava	1	complement(136141269..136162002)	0	#N/A	#N/A	#N/A	#N/A	#N/A	0	0	0	0	0	0	0	0	0	0	0	0	0	0	0	0	0	0	0	0	0	0	0	0	0	0	0	0	0	0	0	0
Gm26568	1	136143812..136152809	0	#N/A	#N/A	#N/A	#N/A	#N/A	0	0	0	0	0	0	0	0	0	0	0	0	0	0	0	0	0	0	0	0	0	0	0	0	0	0	0	0	0	0	0	0
A430034D21Rik	1	136175400..136178214	0.0485797	-2.87493	-1.52353	0.52067	#N/A	1	0	0	0	0	0	0	0	0	1	0.194319	0.57771	0.370197	0	0	0	0	0	0	0	0	0	0	0	0	0	0	0	0	0	0	0	0
Gm37552	1	complement(136180409..136183584)	0	#N/A	#N/A	#N/A	#N/A	#N/A	0	0	0	0	0	0	0	0	0	0	0	0	0	0	0	0	0	0	0	0	0	0	0	0	0	0	0	0	0	0	0	0
Gm26781	1	136187145..136202144	0.0592693	-2.87493	-1.52353	0.52067	#N/A	1	0	0	0	0	0	0	0	0	1	0.237077	0.70483	0.370197	0	0	0	0	0	0	0	0	0	0	0	0	0	0	0	0	0	0	0	0
Gpr25	1	complement(136187535..136188611)	0	#N/A	#N/A	#N/A	#N/A	#N/A	0	0	0	0	0	0	0	0	0	0	0	0	0	0	0	0	0	0	0	0	0	0	0	0	0	0	0	0	0	0	0	0
Camsap2	1	complement(136195861..136273842)	6.13627	-1.12179	-0.165798	0.233749	0.86508	1	148	5.64155	17.6918	56.3709	175	7.19609	22.8391	71.4119	148	5.63612	16.7562	54.7891	151	6.07131	18.8396	60.0041	127	5.09476	16.1153	52.3695	127	5.01611	16.2035	51.0367	130	5.6843	17.4955	56.22	134	5.44161	17.153	56.1013
9230116N13Rik	1	complement(136339654..136343257)	0.55439	1.12189	0.165928	0.758964	0.983348	1	8	0.781276	2.45007	3.04707	6	0.632104	2.00618	2.44841	3	0.292697	0.870187	1.11059	3	0.309033	0.958944	1.19213	3	0.308332	0.97529	1.23707	4	0.404764	1.30751	1.60746	6	0.672145	2.06877	2.59477	8	0.832321	2.62364	3.34933
Ddx59	1	136343009..136367896	2.95323	1.10591	0.145238	0.616082	0.971996	1	32	3.79817	11.911	12.1883	17	2.17669	6.9084	6.93716	19	2.25299	6.69815	7.03374	22	2.75433	8.54682	8.74232	29	3.62248	11.4583	11.9584	25	3.07462	9.93194	10.0466	19	2.58687	7.96203	8.21677	20	2.52895	7.97177	8.37333
Kif14	1	136394081..136459249	5.31442	1.06767	0.0944667	0.532053	0.949818	1	152	5.14347	16.1298	57.8944	108	3.94238	12.5124	44.0714	170	5.74702	17.0859	62.9335	156	5.56808	17.278	61.991	138	4.91445	15.5449	56.9054	146	5.11908	16.5361	58.6721	161	6.24935	19.2346	69.6263	138	4.97482	15.6816	57.776
Gm37799	1	136469343..136483611	0	#N/A	#N/A	#N/A	#N/A	#N/A	0	0	0	0	0	0	0	0	0	0	0	0	0	0	0	0	0	0	0	0	0	0	0	0	0	0	0	0	0	0	0	0
Gm33994	1	complement(136504676..136507215)	0	#N/A	#N/A	#N/A	#N/A	#N/A	0	0	0	0	0	0	0	0	0	0	0	0	0	0	0	0	0	0	0	0	0	0	0	0	0	0	0	0	0	0	0	0
4933409D19Rik	1	complement(136530771..136533206)	0	#N/A	#N/A	#N/A	#N/A	#N/A	0	0	0	0	0	0	0	0	0	0	0	0	0	0	0	0	0	0	0	0	0	0	0	0	0	0	0	0	0	0	0	0
Platr23	1	complement(136549836..136552388)	0	#N/A	#N/A	#N/A	#N/A	#N/A	0	0	0	0	0	0	0	0	0	0	0	0	0	0	0	0	0	0	0	0	0	0	0	0	0	0	0	0	0	0	0	0
Zfp281	1	136552639..136557791	6.59429	1.00236	0.00340532	0.983256	0.999725	1	85	6.03454	18.9242	32.3752	90	6.89271	21.8762	36.7261	102	7.23447	21.5081	37.7601	83	6.21544	19.2868	32.9824	80	5.97721	18.9066	32.9886	84	6.17918	19.9606	33.7566	78	6.35209	19.5508	33.732	95	7.18513	22.649	39.7733
Gm19705	1	136598507..136618542	0.115512	-1.57266	-0.653209	0.661744	#N/A	1	0	0	0	0	0	0	0	0	1	0.224751	0.668186	0.370197	1	0.237296	0.736339	0.397378	1	0.236758	0.748891	0.412358	0	0	0	0	0	0	0	0	0	0	0	0
Platr22	1	136623949..136653880	0.0541377	-2.87493	-1.52353	0.52067	#N/A	1	0	0	0	0	0	0	0	0	1	0.216551	0.643806	0.370197	0	0	0	0	0	0	0	0	0	0	0	0	0	0	0	0	0	0	0	0
Gm24086	1	136625112..136625209	0	#N/A	#N/A	#N/A	#N/A	#N/A	0	0	0	0	0	0	0	0	0	0	0	0	0	0	0	0	0	0	0	0	0	0	0	0	0	0	0	0	0	0	0	0
gene:ENSMUSG00002076813	1	complement(136685248..136685347)	0	#N/A	#N/A	#N/A	#N/A	#N/A	0	0	0	0	0	0	0	0	0	0	0	0	0	0	0	0	0	0	0	0	0	0	0	0	0	0	0	0	0	0	0	0
Nr5a2	1	complement(136770309..136888186)	0	#N/A	#N/A	#N/A	#N/A	#N/A	0	0	0	0	0	0	0	0	0	0	0	0	0	0	0	0	0	0	0	0	0	0	0	0	0	0	0	0	0	0	0	0
Gm23763	1	complement(136917949..136918008)	0	#N/A	#N/A	#N/A	#N/A	#N/A	0	0	0	0	0	0	0	0	0	0	0	0	0	0	0	0	0	0	0	0	0	0	0	0	0	0	0	0	0	0	0	0
Gm25609	1	complement(137143282..137143385)	0	#N/A	#N/A	#N/A	#N/A	#N/A	0	0	0	0	0	0	0	0	0	0	0	0	0	0	0	0	0	0	0	0	0	0	0	0	0	0	0	0	0	0	0	0
Gm37057	1	137179880..137181795	0	#N/A	#N/A	#N/A	#N/A	#N/A	0	0	0	0	0	0	0	0	0	0	0	0	0	0	0	0	0	0	0	0	0	0	0	0	0	0	0	0	0	0	0	0
1700006P03Rik	1	complement(137253172..137253580)	0	#N/A	#N/A	#N/A	#N/A	#N/A	0	0	0	0	0	0	0	0	0	0	0	0	0	0	0	0	0	0	0	0	0	0	0	0	0	0	0	0	0	0	0	0
Gm23534	1	complement(137294889..137294985)	0	#N/A	#N/A	#N/A	#N/A	#N/A	0	0	0	0	0	0	0	0	0	0	0	0	0	0	0	0	0	0	0	0	0	0	0	0	0	0	0	0	0	0	0	0
Gm37903	1	complement(137456588..137458968)	0	#N/A	#N/A	#N/A	#N/A	#N/A	0	0	0	0	0	0	0	0	0	0	0	0	0	0	0	0	0	0	0	0	0	0	0	0	0	0	0	0	0	0	0	0
Gm22727	1	137662056..137662171	0	#N/A	#N/A	#N/A	#N/A	#N/A	0	0	0	0	0	0	0	0	0	0	0	0	0	0	0	0	0	0	0	0	0	0	0	0	0	0	0	0	0	0	0	0
Gm37099	1	complement(137691815..137695265)	0	#N/A	#N/A	#N/A	#N/A	#N/A	0	0	0	0	0	0	0	0	0	0	0	0	0	0	0	0	0	0	0	0	0	0	0	0	0	0	0	0	0	0	0	0
Gm37293	1	137739587..137739881	0	#N/A	#N/A	#N/A	#N/A	#N/A	0	0	0	0	0	0	0	0	0	0	0	0	0	0	0	0	0	0	0	0	0	0	0	0	0	0	0	0	0	0	0	0
Gm4258	1	137826333..137928122	0	#N/A	#N/A	#N/A	#N/A	#N/A	0	0	0	0	0	0	0	0	0	0	0	0	0	0	0	0	0	0	0	0	0	0	0	0	0	0	0	0	0	0	0	0
Gm37298	1	137837029..137840896	0	#N/A	#N/A	#N/A	#N/A	#N/A	0	0	0	0	0	0	0	0	0	0	0	0	0	0	0	0	0	0	0	0	0	0	0	0	0	0	0	0	0	0	0	0
Gm26979	1	complement(137845428..137849050)	0	#N/A	#N/A	#N/A	#N/A	#N/A	0	0	0	0	0	0	0	0	0	0	0	0	0	0	0	0	0	0	0	0	0	0	0	0	0	0	0	0	0	0	0	0
Gm37124	1	137852126..137854117	0	#N/A	#N/A	#N/A	#N/A	#N/A	0	0	0	0	0	0	0	0	0	0	0	0	0	0	0	0	0	0	0	0	0	0	0	0	0	0	0	0	0	0	0	0
A130050O07Rik	1	137854989..137858011	0	#N/A	#N/A	#N/A	#N/A	#N/A	0	0	0	0	0	0	0	0	0	0	0	0	0	0	0	0	0	0	0	0	0	0	0	0	0	0	0	0	0	0	0	0
Gm26936	1	complement(137856127..137896978)	0	#N/A	#N/A	#N/A	#N/A	#N/A	0	0	0	0	0	0	0	0	0	0	0	0	0	0	0	0	0	0	0	0	0	0	0	0	0	0	0	0	0	0	0	0
Gm26930	1	137859779..137861022	0	#N/A	#N/A	#N/A	#N/A	#N/A	0	0	0	0	0	0	0	0	0	0	0	0	0	0	0	0	0	0	0	0	0	0	0	0	0	0	0	0	0	0	0	0
D130019J16Rik	1	137862927..137865084	0	#N/A	#N/A	#N/A	#N/A	#N/A	0	0	0	0	0	0	0	0	0	0	0	0	0	0	0	0	0	0	0	0	0	0	0	0	0	0	0	0	0	0	0	0
Gm37534	1	137877160..137882381	0	#N/A	#N/A	#N/A	#N/A	#N/A	0	0	0	0	0	0	0	0	0	0	0	0	0	0	0	0	0	0	0	0	0	0	0	0	0	0	0	0	0	0	0	0
Mir181a-1	1	137894193..137894279	0	#N/A	#N/A	#N/A	#N/A	#N/A	0	0	0	0	0	0	0	0	0	0	0	0	0	0	0	0	0	0	0	0	0	0	0	0	0	0	0	0	0	0	0	0
Mir181a-1hg	1	137894269..137897656	0.381369	-2.09754	-1.0687	0.190243	0.833891	1	2	0.206907	0.648855	0.761768	6	0.669604	2.1252	2.44841	1	0.103354	0.307271	0.370197	5	0.545612	1.69306	1.98689	1	0.108875	0.344384	0.412358	1	0.107194	0.346269	0.401864	4	0.474681	1.461	1.72985	0	0	0	0
Mir181b-1	1	137894377..137894456	0	#N/A	#N/A	#N/A	#N/A	#N/A	0	0	0	0	0	0	0	0	0	0	0	0	0	0	0	0	0	0	0	0	0	0	0	0	0	0	0	0	0	0	0	0
Gm37632	1	137898912..137900053	0	#N/A	#N/A	#N/A	#N/A	#N/A	0	0	0	0	0	0	0	0	0	0	0	0	0	0	0	0	0	0	0	0	0	0	0	0	0	0	0	0	0	0	0	0
5S_rRNA_15	1	complement(137915395..137915514)	0	#N/A	#N/A	#N/A	#N/A	#N/A	0	0	0	0	0	0	0	0	0	0	0	0	0	0	0	0	0	0	0	0	0	0	0	0	0	0	0	0	0	0	0	0
Ptprc	1	complement(137990599..138103446)	63.9651	1.19991	0.262926	0.0913557	0.704407	1	2950	56.4613	177.061	1123.61	2759	56.9643	180.794	1125.86	2502	47.8407	142.23	926.232	2881	58.1622	180.48	1144.85	3147	63.3882	200.504	1297.69	3126	61.9932	200.257	1256.23	2700	59.2774	182.448	1167.65	3492	71.2015	224.441	1461.98
A130071D04Rik	1	complement(138089558..138095421)	0	#N/A	#N/A	#N/A	#N/A	#N/A	0	0	0	0	0	0	0	0	0	0	0	0	0	0	0	0	0	0	0	0	0	0	0	0	0	0	0	0	0	0	0	0
Gm28556	1	complement(138117932..138119865)	0	#N/A	#N/A	#N/A	#N/A	#N/A	0	0	0	0	0	0	0	0	0	0	0	0	0	0	0	0	0	0	0	0	0	0	0	0	0	0	0	0	0	0	0	0
1700113B19Rik	1	138189380..138189799	0	#N/A	#N/A	#N/A	#N/A	#N/A	0	0	0	0	0	0	0	0	0	0	0	0	0	0	0	0	0	0	0	0	0	0	0	0	0	0	0	0	0	0	0	0
Atp6v1g3	1	138201476..138217200	0	#N/A	#N/A	#N/A	#N/A	#N/A	0	0	0	0	0	0	0	0	0	0	0	0	0	0	0	0	0	0	0	0	0	0	0	0	0	0	0	0	0	0	0	0
Nek7	1	complement(138410613..138547879)	16.8996	-1.00561	-0.00807711	0.946281	0.999097	1	365	17.3444	54.3918	139.023	362	18.5566	58.8952	147.721	352	16.7106	49.6806	130.309	299	14.9867	46.5046	118.816	332	16.6031	52.5174	136.903	375	18.464	59.6441	150.699	279	15.2079	46.8077	120.657	296	14.9846	47.2345	123.925
Gm28501	1	138443353..138477747	0	#N/A	#N/A	#N/A	#N/A	#N/A	0	0	0	0	0	0	0	0	0	0	0	0	0	0	0	0	0	0	0	0	0	0	0	0	0	0	0	0	0	0	0	0
Gm37080	1	complement(138480043..138482446)	0	#N/A	#N/A	#N/A	#N/A	#N/A	0	0	0	0	0	0	0	0	0	0	0	0	0	0	0	0	0	0	0	0	0	0	0	0	0	0	0	0	0	0	0	0
Gm37101	1	complement(138495435..138499094)	0	#N/A	#N/A	#N/A	#N/A	#N/A	0	0	0	0	0	0	0	0	0	0	0	0	0	0	0	0	0	0	0	0	0	0	0	0	0	0	0	0	0	0	0	0
Gm5833	1	complement(138567833..138609815)	0	#N/A	#N/A	#N/A	#N/A	#N/A	0	0	0	0	0	0	0	0	0	0	0	0	0	0	0	0	0	0	0	0	0	0	0	0	0	0	0	0	0	0	0	0
Lhx9	1	complement(138752924..138776315)	0	#N/A	#N/A	#N/A	#N/A	#N/A	0	0	0	0	0	0	0	0	0	0	0	0	0	0	0	0	0	0	0	0	0	0	0	0	0	0	0	0	0	0	0	0
2310009B15Rik	1	complement(138779721..138784590)	4.01653	-1.02561	-0.0364758	0.907045	0.994543	1	21	4.206	13.1899	7.99857	11	2.37665	7.54304	4.48875	21	4.20195	12.4924	7.77413	25	5.28152	16.3888	9.93445	15	3.16173	10.0009	6.18537	18	3.73551	12.0668	7.23355	18	4.13542	12.7282	7.78431	20	4.26743	13.4518	8.37333
1700019P21Rik	1	complement(138804010..138804689)	0	#N/A	#N/A	#N/A	#N/A	#N/A	0	0	0	0	0	0	0	0	0	0	0	0	0	0	0	0	0	0	0	0	0	0	0	0	0	0	0	0	0	0	0	0
5S_rRNA_16	1	complement(138806000..138806115)	0	#N/A	#N/A	#N/A	#N/A	#N/A	0	0	0	0	0	0	0	0	0	0	0	0	0	0	0	0	0	0	0	0	0	0	0	0	0	0	0	0	0	0	0	0
Gm37045	1	complement(138888179..138890641)	0	#N/A	#N/A	#N/A	#N/A	#N/A	0	0	0	0	0	0	0	0	0	0	0	0	0	0	0	0	0	0	0	0	0	0	0	0	0	0	0	0	0	0	0	0
Dennd1b	1	138891173..139106698	1.48981	-1.3312	-0.412729	0.0205955	0.377034	1	85	1.53506	4.81393	32.3752	63	1.22736	3.8954	25.7083	98	1.76813	5.25666	36.2793	75	1.42869	4.43329	29.8033	57	1.08334	3.42673	23.5044	55	1.02919	3.3246	22.1025	56	1.16009	3.5706	24.2179	57	1.09665	3.45686	23.864
Gm37423	1	138896248..138899589	0	#N/A	#N/A	#N/A	#N/A	#N/A	0	0	0	0	0	0	0	0	0	0	0	0	0	0	0	0	0	0	0	0	0	0	0	0	0	0	0	0	0	0	0	0
4930596I21Rik	1	138905394..138906984	0	#N/A	#N/A	#N/A	#N/A	#N/A	0	0	0	0	0	0	0	0	0	0	0	0	0	0	0	0	0	0	0	0	0	0	0	0	0	0	0	0	0	0	0	0
Gm37470	1	138957923..138960720	0	#N/A	#N/A	#N/A	#N/A	#N/A	0	0	0	0	0	0	0	0	0	0	0	0	0	0	0	0	0	0	0	0	0	0	0	0	0	0	0	0	0	0	0	0
Gm43544	1	138997951..139000422	0	#N/A	#N/A	#N/A	#N/A	#N/A	0	0	0	0	0	0	0	0	0	0	0	0	0	0	0	0	0	0	0	0	0	0	0	0	0	0	0	0	0	0	0	0
Gm37655	1	complement(139010600..139014722)	0	#N/A	#N/A	#N/A	#N/A	#N/A	0	0	0	0	0	0	0	0	0	0	0	0	0	0	0	0	0	0	0	0	0	0	0	0	0	0	0	0	0	0	0	0
Gm37718	1	139082890..139085520	0	#N/A	#N/A	#N/A	#N/A	#N/A	0	0	0	0	0	0	0	0	0	0	0	0	0	0	0	0	0	0	0	0	0	0	0	0	0	0	0	0	0	0	0	0
Crb1	1	complement(139124794..139304838)	0	#N/A	#N/A	#N/A	#N/A	#N/A	0	0	0	0	0	0	0	0	0	0	0	0	0	0	0	0	0	0	0	0	0	0	0	0	0	0	0	0	0	0	0	0
4933436E23Rik	1	139307190..139330590	0	#N/A	#N/A	#N/A	#N/A	#N/A	0	0	0	0	0	0	0	0	0	0	0	0	0	0	0	0	0	0	0	0	0	0	0	0	0	0	0	0	0	0	0	0
Gm34816	1	139336016..139341602	0	#N/A	#N/A	#N/A	#N/A	#N/A	0	0	0	0	0	0	0	0	0	0	0	0	0	0	0	0	0	0	0	0	0	0	0	0	0	0	0	0	0	0	0	0
Zbtb41	1	139350026..139380743	2.74686	-1.22721	-0.295378	0.115617	0.759458	1	76	3.17119	9.94479	28.9472	59	2.65573	8.42878	24.076	52	2.16767	6.44449	19.2502	68	2.99286	9.28699	27.0217	46	2.01999	6.38946	18.9685	50	2.16175	6.9831	20.0932	43	2.05814	6.33465	18.5958	55	2.44488	7.70676	23.0267
Aspm	1	139382510..139421829	6.71076	1.06316	0.0883655	0.490289	0.94631	1	216	6.53219	20.4848	82.271	176	5.74169	18.2231	71.82	241	7.28121	21.647	89.2174	199	6.34785	19.6977	79.0782	195	6.20616	19.6308	80.4098	192	6.01634	19.4346	77.1579	206	7.1461	21.9947	89.0871	232	7.47444	23.5609	97.1306
F13b	1	139429440..139451490	0	#N/A	#N/A	#N/A	#N/A	#N/A	0	0	0	0	0	0	0	0	0	0	0	0	0	0	0	0	0	0	0	0	0	0	0	0	0	0	0	0	0	0	0	0
Cfhr1	1	complement(139474791..139488010)	0	#N/A	#N/A	#N/A	#N/A	#N/A	0	0	0	0	0	0	0	0	0	0	0	0	0	0	0	0	0	0	0	0	0	0	0	0	0	0	0	0	0	0	0	0
U6_25	1	139599342..139599445	0	#N/A	#N/A	#N/A	#N/A	#N/A	0	0	0	0	0	0	0	0	0	0	0	0	0	0	0	0	0	0	0	0	0	0	0	0	0	0	0	0	0	0	0	0
Cfhr4	1	complement(139625361..139708981)	0	#N/A	#N/A	#N/A	#N/A	#N/A	0	0	0	0	0	0	0	0	0	0	0	0	0	0	0	0	0	0	0	0	0	0	0	0	0	0	0	0	0	0	0	0
U6_26	1	139714721..139714824	0	#N/A	#N/A	#N/A	#N/A	#N/A	0	0	0	0	0	0	0	0	0	0	0	0	0	0	0	0	0	0	0	0	0	0	0	0	0	0	0	0	0	0	0	0
Cfhr2	1	complement(139731905..139786456)	0	#N/A	#N/A	#N/A	#N/A	#N/A	0	0	0	0	0	0	0	0	0	0	0	0	0	0	0	0	0	0	0	0	0	0	0	0	0	0	0	0	0	0	0	0
Gm26048	1	139931563..139931704	0	#N/A	#N/A	#N/A	#N/A	#N/A	0	0	0	0	0	0	0	0	0	0	0	0	0	0	0	0	0	0	0	0	0	0	0	0	0	0	0	0	0	0	0	0
Cfh	1	complement(140012446..140111502)	3.63395	-1.15618	-0.209367	0.329051	0.906146	1	70	2.92676	9.17825	26.6619	69	3.11215	9.87737	28.1567	82	3.42519	10.1831	30.3561	115	5.07172	15.7378	45.6985	64	2.81613	8.90772	26.3909	54	2.33943	7.55704	21.7006	81	3.88482	11.9569	35.0294	72	3.20706	10.1093	30.144
Kcnt2	1	140173896..140539805	0	#N/A	#N/A	#N/A	#N/A	#N/A	0	0	0	0	0	0	0	0	0	0	0	0	0	0	0	0	0	0	0	0	0	0	0	0	0	0	0	0	0	0	0	0
Gm37777	1	140194225..140197590	0	#N/A	#N/A	#N/A	#N/A	#N/A	0	0	0	0	0	0	0	0	0	0	0	0	0	0	0	0	0	0	0	0	0	0	0	0	0	0	0	0	0	0	0	0
4930590L20Rik	1	complement(140497914..140584142)	0	#N/A	#N/A	#N/A	#N/A	#N/A	0	0	0	0	0	0	0	0	0	0	0	0	0	0	0	0	0	0	0	0	0	0	0	0	0	0	0	0	0	0	0	0
Gm37371	1	140751065..140751456	0	#N/A	#N/A	#N/A	#N/A	#N/A	0	0	0	0	0	0	0	0	0	0	0	0	0	0	0	0	0	0	0	0	0	0	0	0	0	0	0	0	0	0	0	0
U6_27	1	141225838..141225944	0	#N/A	#N/A	#N/A	#N/A	#N/A	0	0	0	0	0	0	0	0	0	0	0	0	0	0	0	0	0	0	0	0	0	0	0	0	0	0	0	0	0	0	0	0
Y_RNA_2	1	141242093..141242206	0	#N/A	#N/A	#N/A	#N/A	#N/A	0	0	0	0	0	0	0	0	0	0	0	0	0	0	0	0	0	0	0	0	0	0	0	0	0	0	0	0	0	0	0	0
Gm37599	1	141284527..141285015	0	#N/A	#N/A	#N/A	#N/A	#N/A	0	0	0	0	0	0	0	0	0	0	0	0	0	0	0	0	0	0	0	0	0	0	0	0	0	0	0	0	0	0	0	0
Gm37142	1	complement(141347775..141350884)	0	#N/A	#N/A	#N/A	#N/A	#N/A	0	0	0	0	0	0	0	0	0	0	0	0	0	0	0	0	0	0	0	0	0	0	0	0	0	0	0	0	0	0	0	0
Gm37604	1	141473944..141475215	0	#N/A	#N/A	#N/A	#N/A	#N/A	0	0	0	0	0	0	0	0	0	0	0	0	0	0	0	0	0	0	0	0	0	0	0	0	0	0	0	0	0	0	0	0
Gm37796	1	142682931..142683064	0	#N/A	#N/A	#N/A	#N/A	#N/A	0	0	0	0	0	0	0	0	0	0	0	0	0	0	0	0	0	0	0	0	0	0	0	0	0	0	0	0	0	0	0	0
Cdc73	1	complement(143474538..143578631)	3.32477	1.01268	0.0181719	0.898819	0.994543	1	188	3.74122	11.7324	71.6062	158	3.39183	10.765	64.4748	156	3.10142	9.22053	57.7507	146	3.06462	9.50966	58.0172	165	3.45559	10.9304	68.0391	160	3.29915	10.6572	64.2982	133	3.03601	9.34441	57.5174	155	3.28604	10.3583	64.8933
B3galt2	1	143516402..143530352	0.0193854	-4.77946	-2.25685	0.316517	#N/A	1	1	0.0377369	0.118342	0.380884	0	0	0	0	0	0	0	0	1	0.0398047	0.123516	0.397378	0	0	0	0	0	0	0	0	0	0	0	0	0	0	0	0
Glrx2	1	143592076..143625414	3.67358	-1.10796	-0.147912	0.415782	0.931809	1	93	3.71597	11.6532	35.4222	87	3.75	11.9018	35.5019	85	3.39305	10.0875	31.4667	91	3.8353	11.9011	36.1614	72	3.02765	9.57679	29.6898	65	2.6911	8.69305	26.1211	90	4.12505	12.6963	38.9215	73	3.10741	9.79518	30.5626
Ro60	1	complement(143626528..143652806)	0.680863	1.31676	0.396995	0.300222	0.893724	1	21	0.77146	2.41928	7.99857	16	0.634069	2.01242	6.52909	10	0.367008	1.09112	3.70197	9	0.348743	1.08217	3.5764	17	0.657244	2.07894	7.01009	13	0.49484	1.59848	5.22423	15	0.632095	1.9455	6.48692	24	0.939272	2.96078	10.048
Uchl5	1	143653010..143683204	17.1921	1.08333	0.115466	0.351157	0.918356	1	141	16.919	53.0578	53.7047	113	14.6271	46.4236	46.1117	145	17.3823	51.6775	53.6785	127	16.0742	49.879	50.467	131	16.5429	52.327	54.0189	128	15.9145	51.4086	51.4386	144	19.8206	61.0049	62.2745	129	16.4904	51.9812	54.008
Gm29170	1	143653380..143657045	0.302487	1.27246	0.347624	0.620877	0.971996	1	3	0.286825	0.899477	1.14265	1	0.103138	0.32734	0.408068	4	0.382065	1.13588	1.48079	2	0.201695	0.625868	0.794756	5	0.503094	1.59134	2.06179	5	0.495328	1.60006	2.00932	1	0.109671	0.337552	0.432462	1	0.101855	0.321067	0.418666
Gm25663	1	143654666..143654800	0	#N/A	#N/A	#N/A	#N/A	#N/A	0	0	0	0	0	0	0	0	0	0	0	0	0	0	0	0	0	0	0	0	0	0	0	0	0	0	0	0	0	0	0	0
Rgs2	1	complement(143875076..143879899)	64.7025	-1.55337	-0.635403	1.82961e-07	3.94485e-05	0.00298885	687	66.3892	208.195	261.667	695	72.4516	229.948	283.607	644	62.1739	184.843	238.407	567	57.7953	179.342	225.313	455	46.2738	146.369	187.623	413	41.354	133.586	165.97	361	40.017	123.167	156.119	333	34.2824	108.065	139.416
Rgs13	1	complement(144014392..144053110)	0	#N/A	#N/A	#N/A	#N/A	#N/A	0	0	0	0	0	0	0	0	0	0	0	0	0	0	0	0	0	0	0	0	0	0	0	0	0	0	0	0	0	0	0	0
Rgs1	1	complement(144118034..144124980)	1.10805	2.48738	1.31463	0.000760737	0.0388476	1	12	0.605441	1.89865	4.57061	4	0.217707	0.690963	1.63227	12	0.604859	1.79824	4.44236	7	0.372527	1.15597	2.78165	24	1.27434	4.03088	9.89659	23	1.20239	3.88408	9.24287	18	1.04174	3.20634	7.78431	17	0.913747	2.88031	7.11733
Rgs21	1	complement(144392386..144443405)	0	#N/A	#N/A	#N/A	#N/A	#N/A	0	0	0	0	0	0	0	0	0	0	0	0	0	0	0	0	0	0	0	0	0	0	0	0	0	0	0	0	0	0	0	0
U4_1	1	complement(144484742..144484848)	0	#N/A	#N/A	#N/A	#N/A	#N/A	0	0	0	0	0	0	0	0	0	0	0	0	0	0	0	0	0	0	0	0	0	0	0	0	0	0	0	0	0	0	0	0
Rgs18	1	complement(144628421..144651173)	15.228	-1.13626	-0.184291	0.420013	0.93378	1	60	10.3545	32.4715	22.8531	57	10.6115	33.6788	23.2599	124	21.3787	63.5589	45.9044	102	18.5672	57.615	40.5326	67	12.1685	38.4903	27.628	65	11.623	37.5458	26.1211	82	16.2326	49.9618	35.4619	66	12.1341	38.2492	27.632
Gm22681	1	complement(144836472..144836577)	0	#N/A	#N/A	#N/A	#N/A	#N/A	0	0	0	0	0	0	0	0	0	0	0	0	0	0	0	0	0	0	0	0	0	0	0	0	0	0	0	0	0	0	0	0
gene:ENSMUSG00002076236	1	complement(144855222..144855323)	0	#N/A	#N/A	#N/A	#N/A	#N/A	0	0	0	0	0	0	0	0	0	0	0	0	0	0	0	0	0	0	0	0	0	0	0	0	0	0	0	0	0	0	0	0
Gm25460	1	complement(145167092..145167218)	0	#N/A	#N/A	#N/A	#N/A	#N/A	0	0	0	0	0	0	0	0	0	0	0	0	0	0	0	0	0	0	0	0	0	0	0	0	0	0	0	0	0	0	0	0
Gm38269	1	complement(145199132..145202429)	0	#N/A	#N/A	#N/A	#N/A	#N/A	0	0	0	0	0	0	0	0	0	0	0	0	0	0	0	0	0	0	0	0	0	0	0	0	0	0	0	0	0	0	0	0
Gm29514	1	complement(146295174..146370798)	0	#N/A	#N/A	#N/A	#N/A	#N/A	0	0	0	0	0	0	0	0	0	0	0	0	0	0	0	0	0	0	0	0	0	0	0	0	0	0	0	0	0	0	0	0
Gm38187	1	complement(146353385..146358093)	0	#N/A	#N/A	#N/A	#N/A	#N/A	0	0	0	0	0	0	0	0	0	0	0	0	0	0	0	0	0	0	0	0	0	0	0	0	0	0	0	0	0	0	0	0
Brinp3	1	146370498..146778210	0	#N/A	#N/A	#N/A	#N/A	#N/A	0	0	0	0	0	0	0	0	0	0	0	0	0	0	0	0	0	0	0	0	0	0	0	0	0	0	0	0	0	0	0	0
A230059L01Rik	1	complement(146678703..146683078)	0.0336032	-2.875	-1.52356	0.520659	#N/A	1	0	0	0	0	1	0.134413	0.426601	0.408068	0	0	0	0	0	0	0	0	0	0	0	0	0	0	0	0	0	0	0	0	0	0	0	0
Gm15584	1	complement(146685569..146717434)	0	#N/A	#N/A	#N/A	#N/A	#N/A	0	0	0	0	0	0	0	0	0	0	0	0	0	0	0	0	0	0	0	0	0	0	0	0	0	0	0	0	0	0	0	0
Gm37749	1	146964775..146966673	0	#N/A	#N/A	#N/A	#N/A	#N/A	0	0	0	0	0	0	0	0	0	0	0	0	0	0	0	0	0	0	0	0	0	0	0	0	0	0	0	0	0	0	0	0
Gm9931	1	complement(147156496..147157680)	0	#N/A	#N/A	#N/A	#N/A	#N/A	0	0	0	0	0	0	0	0	0	0	0	0	0	0	0	0	0	0	0	0	0	0	0	0	0	0	0	0	0	0	0	0
Gm38284	1	147391464..147396002	0	#N/A	#N/A	#N/A	#N/A	#N/A	0	0	0	0	0	0	0	0	0	0	0	0	0	0	0	0	0	0	0	0	0	0	0	0	0	0	0	0	0	0	0	0
Gm29515	1	complement(148110255..148124116)	0	#N/A	#N/A	#N/A	#N/A	#N/A	0	0	0	0	0	0	0	0	0	0	0	0	0	0	0	0	0	0	0	0	0	0	0	0	0	0	0	0	0	0	0	0
Gm22966	1	complement(148202718..148202846)	0	#N/A	#N/A	#N/A	#N/A	#N/A	0	0	0	0	0	0	0	0	0	0	0	0	0	0	0	0	0	0	0	0	0	0	0	0	0	0	0	0	0	0	0	0
Gm29020	1	148981857..149003062	0	#N/A	#N/A	#N/A	#N/A	#N/A	0	0	0	0	0	0	0	0	0	0	0	0	0	0	0	0	0	0	0	0	0	0	0	0	0	0	0	0	0	0	0	0
Gm37630	1	complement(149284232..149285687)	0	#N/A	#N/A	#N/A	#N/A	#N/A	0	0	0	0	0	0	0	0	0	0	0	0	0	0	0	0	0	0	0	0	0	0	0	0	0	0	0	0	0	0	0	0
Gm38189	1	complement(149286465..149287921)	0	#N/A	#N/A	#N/A	#N/A	#N/A	0	0	0	0	0	0	0	0	0	0	0	0	0	0	0	0	0	0	0	0	0	0	0	0	0	0	0	0	0	0	0	0
Gm29398	1	complement(149289002..149325699)	0	#N/A	#N/A	#N/A	#N/A	#N/A	0	0	0	0	0	0	0	0	0	0	0	0	0	0	0	0	0	0	0	0	0	0	0	0	0	0	0	0	0	0	0	0
Gm37096	1	complement(149307652..149309715)	0	#N/A	#N/A	#N/A	#N/A	#N/A	0	0	0	0	0	0	0	0	0	0	0	0	0	0	0	0	0	0	0	0	0	0	0	0	0	0	0	0	0	0	0	0
Gm37775	1	complement(149310763..149313075)	0	#N/A	#N/A	#N/A	#N/A	#N/A	0	0	0	0	0	0	0	0	0	0	0	0	0	0	0	0	0	0	0	0	0	0	0	0	0	0	0	0	0	0	0	0
Gm23535	1	complement(149583128..149583233)	0	#N/A	#N/A	#N/A	#N/A	#N/A	0	0	0	0	0	0	0	0	0	0	0	0	0	0	0	0	0	0	0	0	0	0	0	0	0	0	0	0	0	0	0	0
5S_rRNA_17	1	complement(149610501..149610609)	0	#N/A	#N/A	#N/A	#N/A	#N/A	0	0	0	0	0	0	0	0	0	0	0	0	0	0	0	0	0	0	0	0	0	0	0	0	0	0	0	0	0	0	0	0
Pla2g4a	1	complement(149705369..149837041)	3.02262	1.18134	0.240423	0.27276	0.879226	1	35	1.9195	6.0195	13.3309	39	2.30731	7.32298	15.9147	50	2.7395	8.14453	18.5098	61	3.52873	10.9498	24.2401	39	2.25096	7.12003	16.082	52	2.95495	9.54535	20.8969	63	3.9633	12.1985	27.2451	50	2.92129	9.20851	20.9333
5S_rRNA_18	1	149717281..149717412	0	#N/A	#N/A	#N/A	#N/A	#N/A	0	0	0	0	0	0	0	0	0	0	0	0	0	0	0	0	0	0	0	0	0	0	0	0	0	0	0	0	0	0	0	0
gene:ENSMUSG00002076752	1	complement(149938908..149939019)	0	#N/A	#N/A	#N/A	#N/A	#N/A	0	0	0	0	0	0	0	0	0	0	0	0	0	0	0	0	0	0	0	0	0	0	0	0	0	0	0	0	0	0	0	0
Ptgs2os	1	complement(149950624..149975714)	0.0212973	3.13148	1.64685	0.481915	#N/A	1	0	0	0	0	0	0	0	0	0	0	0	0	0	0	0	0	1	0.085189	0.269462	0.412358	0	0	0	0	0	0	0	0	0	0	0	0
Ptgs2	1	149975782..149983978	2.54645	2.16684	1.11559	0.000226677	0.0159952	1	13	0.994869	3.11989	4.95149	10	0.825553	2.62015	4.08068	13	0.993912	2.9549	4.81256	25	2.01805	6.2621	9.93445	30	2.41617	7.64261	12.3707	31	2.45817	7.9406	12.4578	28	2.45798	7.5653	12.1089	35	2.85349	8.99479	14.6533
Ptgs2os2	1	complement(150034794..150040699)	0.334465	1.54605	0.62859	0.527115	#N/A	1	1	0.20086	0.629892	0.380884	0	0	0	0	1	0.200666	0.596581	0.370197	2	0.423732	1.31486	0.794756	0	0	0	0	2	0.416245	1.3446	0.803728	4	0.921615	2.8366	1.72985	0	0	0	0
Pdc	1	150195168..150209657	0	#N/A	#N/A	#N/A	#N/A	#N/A	0	0	0	0	0	0	0	0	0	0	0	0	0	0	0	0	0	0	0	0	0	0	0	0	0	0	0	0	0	0	0	0
2310030A07Rik	1	complement(150196432..150222522)	0	#N/A	#N/A	#N/A	#N/A	#N/A	0	0	0	0	0	0	0	0	0	0	0	0	0	0	0	0	0	0	0	0	0	0	0	0	0	0	0	0	0	0	0	0
Gm37764	1	150200289..150202438	0	#N/A	#N/A	#N/A	#N/A	#N/A	0	0	0	0	0	0	0	0	0	0	0	0	0	0	0	0	0	0	0	0	0	0	0	0	0	0	0	0	0	0	0	0
Odr4	1	complement(150237056..150268831)	12.8386	1.05124	0.0720981	0.575589	0.957198	1	158	13.5071	42.3579	60.1797	145	13.3719	42.4401	59.1699	128	10.9319	32.5006	47.3852	140	12.6241	39.1733	55.6329	141	12.6855	40.1256	58.1425	163	14.4384	46.6403	65.5038	118	11.5713	35.6149	51.0305	139	12.6592	39.9043	58.1946
Tpr	1	150268589..150325686	34.9324	1.08172	0.113327	0.482844	0.944386	1	1087	36.2989	113.833	414.021	929	33.4659	106.214	379.095	903	30.1255	89.563	334.288	934	32.8988	102.087	371.151	937	32.9297	104.16	386.379	918	31.7639	102.607	368.911	941	36.0455	110.943	406.946	1096	38.9907	122.907	458.858
Prg4	1	complement(150325163..150341916)	0.371827	1.29055	0.367986	0.54828	0.952941	1	4	0.32757	1.02725	1.52354	7	0.618393	1.96266	2.85648	2	0.163627	0.486464	0.740394	1	0.08638	0.268041	0.397378	6	0.517105	1.63566	2.47415	4	0.339415	1.09641	1.60746	3	0.281814	0.867384	1.29738	4	0.348972	1.10003	1.67467
Hmcn1	1	complement(150438275..150869186)	0	#N/A	#N/A	#N/A	#N/A	#N/A	0	0	0	0	0	0	0	0	0	0	0	0	0	0	0	0	0	0	0	0	0	0	0	0	0	0	0	0	0	0	0	0
Gm20631	1	150501017..150659250	0	#N/A	#N/A	#N/A	#N/A	#N/A	0	0	0	0	0	0	0	0	0	0	0	0	0	0	0	0	0	0	0	0	0	0	0	0	0	0	0	0	0	0	0	0
Gm29188	1	150876791..150880328	0	#N/A	#N/A	#N/A	#N/A	#N/A	0	0	0	0	0	0	0	0	0	0	0	0	0	0	0	0	0	0	0	0	0	0	0	0	0	0	0	0	0	0	0	0
U6_28	1	complement(150937755..150937861)	0	#N/A	#N/A	#N/A	#N/A	#N/A	0	0	0	0	0	0	0	0	0	0	0	0	0	0	0	0	0	0	0	0	0	0	0	0	0	0	0	0	0	0	0	0
Gm37671	1	150956201..150958296	0	#N/A	#N/A	#N/A	#N/A	#N/A	0	0	0	0	0	0	0	0	0	0	0	0	0	0	0	0	0	0	0	0	0	0	0	0	0	0	0	0	0	0	0	0
C730036E19Rik	1	151013785..151018096	0	#N/A	#N/A	#N/A	#N/A	#N/A	0	0	0	0	0	0	0	0	0	0	0	0	0	0	0	0	0	0	0	0	0	0	0	0	0	0	0	0	0	0	0	0
Gm47985	1	151058288..151059994	0.117766	5.23548	2.38832	0.281744	#N/A	1	0	0	0	0	0	0	0	0	0	0	0	0	0	0	0	0	0	0	0	0	0	0	0	0	2	0.471066	1.44987	0.864923	0	0	0	0
Gm8947	1	151068127..151069805	0.111197	1.07062	0.0984493	0.941385	#N/A	1	0	0	0	0	0	0	0	0	2	0.417109	1.24006	0.740394	0	0	0	0	0	0	0	0	0	0	0	0	0	0	0	0	2	0.444788	1.40206	0.837333
Gm47995	1	151074199..151075101	0.102123	3.13148	1.64685	0.481915	#N/A	1	0	0	0	0	0	0	0	0	0	0	0	0	0	0	0	0	1	0.408492	1.29211	0.412358	0	0	0	0	0	0	0	0	0	0	0	0
3110040M04Rik	1	151079872..151080816	0	#N/A	#N/A	#N/A	#N/A	#N/A	0	0	0	0	0	0	0	0	0	0	0	0	0	0	0	0	0	0	0	0	0	0	0	0	0	0	0	0	0	0	0	0
Gm47996	1	151085882..151086823	0.106702	3.13152	1.64686	0.48191	#N/A	1	0	0	0	0	0	0	0	0	0	0	0	0	0	0	0	0	0	0	0	0	0	0	0	0	1	0.42681	1.31366	0.432462	0	0	0	0
U2_5	1	complement(151136575..151136665)	0	#N/A	#N/A	#N/A	#N/A	#N/A	0	0	0	0	0	0	0	0	0	0	0	0	0	0	0	0	0	0	0	0	0	0	0	0	0	0	0	0	0	0	0	0
Gm10138	1	complement(151215355..151220982)	0.331516	1.49561	0.580734	0.442829	#N/A	1	0	0	0	0	3	0.398983	1.2663	1.2242	2	0.246333	0.732349	0.740394	2	0.260082	0.807047	0.794756	2	0.259492	0.820803	0.824716	4	0.510973	1.65059	1.60746	3	0.424257	1.3058	1.29738	1	0.13134	0.414011	0.418666
Ivns1abp	1	151220228..151240173	26.2426	-1.13466	-0.182254	0.18847	0.831401	1	348	22.4423	70.3787	132.548	423	29.4274	93.397	172.613	480	30.9251	91.9404	177.694	326	22.1756	68.8119	129.545	350	23.7542	75.1371	144.325	303	20.2469	65.4034	121.765	366	27.0749	83.3327	158.281	276	18.962	59.772	115.552
Swt1	1	complement(151243450..151304206)	1.43432	1.14009	0.18915	0.331548	0.906146	1	44	1.19876	3.75928	16.7589	48	1.41072	4.47737	19.5873	45	1.22482	3.64139	16.6589	47	1.35066	4.19115	18.6768	58	1.66299	5.26022	23.9168	45	1.27033	4.10355	18.0839	47	1.46884	4.52087	20.3257	46	1.33513	4.20859	19.2587
Trmt1l	1	151304293..151333912	3.98183	-1.0773	-0.107425	0.525537	0.949585	1	80	3.41493	10.7092	30.4707	89	4.09831	13.0073	36.3181	97	4.13662	12.2982	35.9091	95	4.27745	13.2731	37.7509	76	3.4142	10.7995	31.3392	89	3.93649	12.716	35.7659	67	3.28068	10.0975	28.9749	81	3.68352	11.6112	33.912
Mir7682	1	151318144..151318201	0	#N/A	#N/A	#N/A	#N/A	#N/A	0	0	0	0	0	0	0	0	0	0	0	0	0	0	0	0	0	0	0	0	0	0	0	0	0	0	0	0	0	0	0	0
Gm37893	1	151321056..151323492	0	#N/A	#N/A	#N/A	#N/A	#N/A	0	0	0	0	0	0	0	0	0	0	0	0	0	0	0	0	0	0	0	0	0	0	0	0	0	0	0	0	0	0	0	0
Rnf2	1	complement(151333755..151376706)	11.9848	1.04481	0.0632462	0.608977	0.97058	1	131	11.1256	34.8898	49.8958	129	11.8186	37.51	52.6408	147	12.4725	37.0807	54.4189	132	11.8249	36.6931	52.4539	124	11.083	35.0569	51.1324	138	12.1439	39.2285	55.4572	119	11.593	35.6818	51.4629	145	13.1192	41.3544	60.7066
Gm36527	1	complement(151372308..151375336)	0	#N/A	#N/A	#N/A	#N/A	#N/A	0	0	0	0	0	0	0	0	0	0	0	0	0	0	0	0	0	0	0	0	0	0	0	0	0	0	0	0	0	0	0	0
Gm28181	1	complement(151424996..151426694)	0	#N/A	#N/A	#N/A	#N/A	#N/A	0	0	0	0	0	0	0	0	0	0	0	0	0	0	0	0	0	0	0	0	0	0	0	0	0	0	0	0	0	0	0	0
Niban1	1	151446937..151597690	58.1005	-1.16099	-0.215356	0.182397	0.824441	1	1038	49.298	154.597	395.358	1097	56.2032	178.378	447.651	1321	62.6782	186.342	489.03	1282	64.2227	199.286	509.439	850	42.4848	134.384	350.504	932	45.8643	148.155	374.537	944	51.4281	158.288	408.244	1082	54.7451	172.568	452.997
2810414N06Rik	1	complement(151624700..151630769)	0.278087	1.36991	0.454083	0.659154	#N/A	1	1	0.253802	0.795917	0.380884	1	0.273789	0.868957	0.408068	1	0.253557	0.753826	0.370197	0	0	0	0	1	0.267102	0.844875	0.412358	1	0.262979	0.849501	0.401864	2	0.582266	1.79213	0.864923	0	0	0	0
Edem3	1	151631122..151697802	10.0135	-1.02739	-0.0389882	0.738695	0.983348	1	180	9.88717	31.006	68.5592	161	9.53998	30.2781	65.699	170	9.32889	27.7348	62.9335	195	11.298	35.0583	77.4887	163	9.42259	29.8047	67.2143	170	9.67554	31.2549	68.3168	141	8.88414	27.3441	60.9771	168	9.83093	30.9891	70.336
1700025G04Rik	1	complement(151728154..151965876)	3.55847	-1.4016	-0.487079	0.00137276	0.0632077	1	111	3.30043	10.3501	42.2781	107	3.43205	10.8927	43.6633	129	3.83195	11.3924	47.7554	117	3.66946	11.3865	46.4932	80	2.50335	7.91837	32.9886	76	2.34147	7.56364	30.5417	82	2.79678	8.6081	35.4619	71	2.24902	7.08935	29.7253
Gm25279	1	complement(151730574..151730706)	0	#N/A	#N/A	#N/A	#N/A	#N/A	0	0	0	0	0	0	0	0	0	0	0	0	0	0	0	0	0	0	0	0	0	0	0	0	0	0	0	0	0	0	0	0
Gm28610	1	151751170..151762814	0	#N/A	#N/A	#N/A	#N/A	#N/A	0	0	0	0	0	0	0	0	0	0	0	0	0	0	0	0	0	0	0	0	0	0	0	0	0	0	0	0	0	0	0	0
Gm38238	1	complement(152167934..152168279)	0	#N/A	#N/A	#N/A	#N/A	#N/A	0	0	0	0	0	0	0	0	0	0	0	0	0	0	0	0	0	0	0	0	0	0	0	0	0	0	0	0	0	0	0	0
Tsen15	1	complement(152246486..152262439)	1.44706	-1.05988	-0.0839058	0.817205	0.987467	1	15	1.25328	3.93025	5.71326	18	1.62237	5.14911	7.34523	18	1.50249	4.46689	6.66354	16	1.41008	4.37556	6.35805	11	0.967235	3.05947	4.53594	12	1.03888	3.35588	4.82237	13	1.24594	3.83482	5.622	23	2.04725	6.45333	9.62933
Colgalt2	1	152275581..152386446	0.041264	-4.77937	-2.25682	0.316523	#N/A	1	1	0.0825678	0.258931	0.380884	0	0	0	0	1	0.0824883	0.245238	0.370197	0	0	0	0	0	0	0	0	0	0	0	0	0	0	0	0	0	0	0	0
Rgl1	1	complement(152392511..152642102)	5.90166	1.75586	0.81218	0.000205641	0.0149642	1	104	5.27755	16.5503	39.612	55	3.01081	9.55576	22.4438	39	1.97717	5.87814	14.4377	66	3.53274	10.9623	26.2269	115	6.14158	19.4265	47.4212	132	6.94064	22.4203	53.046	87	5.06425	15.587	37.6242	101	5.46017	17.2116	42.2853
Gm15479	1	complement(152559777..152563252)	0	#N/A	#N/A	#N/A	#N/A	#N/A	0	0	0	0	0	0	0	0	0	0	0	0	0	0	0	0	0	0	0	0	0	0	0	0	0	0	0	0	0	0	0	0
Gm28792	1	complement(152606957..152627575)	0	#N/A	#N/A	#N/A	#N/A	#N/A	0	0	0	0	0	0	0	0	0	0	0	0	0	0	0	0	0	0	0	0	0	0	0	0	0	0	0	0	0	0	0	0
Apobec4	1	152626302..152633295	0	#N/A	#N/A	#N/A	#N/A	#N/A	0	0	0	0	0	0	0	0	0	0	0	0	0	0	0	0	0	0	0	0	0	0	0	0	0	0	0	0	0	0	0	0
Arpc5	1	152642293..152651348	265.115	1.03796	0.0537485	0.748117	0.983348	1	1693	260.719	817.61	644.837	1652	274.441	871.023	674.129	1629	250.622	745.098	603.051	1638	266.072	825.633	650.905	1592	258.013	816.125	656.474	1641	261.849	845.851	659.459	1409	248.899	766.077	609.338	1778	291.698	919.492	744.389
Ncf2	1	152675945..152712742	59.1635	1.0032	0.00461474	0.97721	0.999725	1	1327	54.8612	172.044	505.433	1427	63.6416	201.987	582.313	1411	58.2779	173.26	522.348	1373	59.8734	185.79	545.6	1316	57.2577	181.112	542.663	1447	61.9855	200.232	581.497	1135	53.8254	165.667	490.844	1304	57.4326	181.039	545.941
Smg7	1	complement(152712746..152778397)	14.5615	1.08074	0.112013	0.301066	0.893724	1	247	13.653	42.8155	94.0784	217	12.9393	41.0671	88.5508	276	15.2413	45.3123	102.174	233	13.5849	42.1545	92.5891	254	14.7757	46.7371	104.739	269	15.4067	49.7682	108.101	229	14.5199	44.6901	99.0337	230	13.5439	42.6932	96.2933
Gm28791	1	complement(152754271..152756049)	0	#N/A	#N/A	#N/A	#N/A	#N/A	0	0	0	0	0	0	0	0	0	0	0	0	0	0	0	0	0	0	0	0	0	0	0	0	0	0	0	0	0	0	0	0
1700040K01Rik	1	152812355..152812792	0	#N/A	#N/A	#N/A	#N/A	#N/A	0	0	0	0	0	0	0	0	0	0	0	0	0	0	0	0	0	0	0	0	0	0	0	0	0	0	0	0	0	0	0	0
Nmnat2	1	152830744..152995007	0	#N/A	#N/A	#N/A	#N/A	#N/A	0	0	0	0	0	0	0	0	0	0	0	0	0	0	0	0	0	0	0	0	0	0	0	0	0	0	0	0	0	0	0	0
Gm28960	1	complement(152942227..152965253)	0	#N/A	#N/A	#N/A	#N/A	#N/A	0	0	0	0	0	0	0	0	0	0	0	0	0	0	0	0	0	0	0	0	0	0	0	0	0	0	0	0	0	0	0	0
Lamc2	1	complement(152998502..153062193)	0	#N/A	#N/A	#N/A	#N/A	#N/A	0	0	0	0	0	0	0	0	0	0	0	0	0	0	0	0	0	0	0	0	0	0	0	0	0	0	0	0	0	0	0	0
Lamc1	1	complement(153094668..153208532)	1.2001	1.02908	0.0413617	0.882156	0.994023	1	23	0.974553	3.05618	8.76034	29	1.32556	4.20707	11.834	20	0.846622	2.51701	7.40394	37	1.65367	5.13141	14.703	25	1.11481	3.52627	10.3089	22	0.965889	3.12011	8.841	23	1.1179	3.44073	9.94662	35	1.57991	4.98019	14.6533
Gm38009	1	complement(153159596..153162936)	0	#N/A	#N/A	#N/A	#N/A	#N/A	0	0	0	0	0	0	0	0	0	0	0	0	0	0	0	0	0	0	0	0	0	0	0	0	0	0	0	0	0	0	0	0
E330020D12Rik	1	complement(153280573..153289979)	1.38073	-1.89617	-0.92309	0.0493019	0.560618	1	11	1.68583	5.28674	4.18973	7	1.15729	3.67302	2.85648	8	1.22488	3.64157	2.96157	9	1.4549	4.51463	3.5764	5	0.806446	2.55088	2.06179	3	0.476398	1.53891	1.20559	5	0.879	2.70544	2.16231	4	0.653082	2.05865	1.67467
Shcbp1l	1	153300908..153328320	0.0745759	-1.31624	-0.396421	0.751916	#N/A	1	1	0.0944744	0.29627	0.380884	2	0.203829	0.646916	0.816136	0	0	0	0	0	0	0	0	0	0	0	0	0	0	0	0	0	0	0	0	2	0.201294	0.634519	0.837333
Gm25588	1	153315825..153315964	0	#N/A	#N/A	#N/A	#N/A	#N/A	0	0	0	0	0	0	0	0	0	0	0	0	0	0	0	0	0	0	0	0	0	0	0	0	0	0	0	0	0	0	0	0
Gm37669	1	153319227..153320046	0	#N/A	#N/A	#N/A	#N/A	#N/A	0	0	0	0	0	0	0	0	0	0	0	0	0	0	0	0	0	0	0	0	0	0	0	0	0	0	0	0	0	0	0	0
Dhx9	1	complement(153331504..153363406)	24.3762	1.0491	0.0691489	0.539376	0.950356	1	671	24.4908	76.8028	255.573	617	24.2934	77.1028	251.778	647	23.5921	70.1394	239.517	604	23.2534	72.1565	240.016	648	24.8908	78.7325	267.208	611	23.1073	74.6434	245.539	576	24.1157	74.2248	249.098	653	25.391	80.0377	273.389
Npl	1	complement(153378761..153425791)	0.786451	-1.20039	-0.2635	0.63825	0.97285	1	3	0.355117	1.11364	1.14265	4	0.510778	1.62111	1.63227	14	1.65562	4.92215	5.18276	5	0.624293	1.93721	1.98689	7	0.872029	2.75833	2.88651	5	0.613263	1.98102	2.00932	6	0.8147	2.50753	2.59477	2	0.252212	0.795023	0.837333
Rgs8	1	153528771..153576069	0.0478765	-10.4932	-3.39139	0.114807	#N/A	1	1	0.0363589	0.114021	0.380884	2	0.0784447	0.248969	0.816136	0	0	0	0	2	0.0767026	0.238012	0.794756	0	0	0	0	0	0	0	0	0	0	0	0	0	0	0	0
Gm29529	1	complement(153566137..153568402)	0	#N/A	#N/A	#N/A	#N/A	#N/A	0	0	0	0	0	0	0	0	0	0	0	0	0	0	0	0	0	0	0	0	0	0	0	0	0	0	0	0	0	0	0	0
5530400K19Rik	1	153590400..153592315	0	#N/A	#N/A	#N/A	#N/A	#N/A	0	0	0	0	0	0	0	0	0	0	0	0	0	0	0	0	0	0	0	0	0	0	0	0	0	0	0	0	0	0	0	0
C230024C17Rik	1	complement(153596986..153613575)	0	#N/A	#N/A	#N/A	#N/A	#N/A	0	0	0	0	0	0	0	0	0	0	0	0	0	0	0	0	0	0	0	0	0	0	0	0	0	0	0	0	0	0	0	0
Rgs16	1	153616095..153621214	0	#N/A	#N/A	#N/A	#N/A	#N/A	0	0	0	0	0	0	0	0	0	0	0	0	0	0	0	0	0	0	0	0	0	0	0	0	0	0	0	0	0	0	0	0
Gm28513	1	complement(153619298..153625070)	0.152284	3.1315	1.64685	0.481913	#N/A	1	0	0	0	0	0	0	0	0	0	0	0	0	0	0	0	0	0	0	0	0	0	0	0	0	0	0	0	0	1	0.609135	1.92012	0.418666
Rnasel	1	153625172..153639967	7.80745	-1.24414	-0.315147	0.078103	0.671325	1	144	7.60006	23.8336	54.8473	103	5.86427	18.6121	42.031	168	8.85821	26.3354	62.1931	160	8.90725	27.6396	63.5805	112	6.22094	19.6775	46.1841	79	4.32025	13.9557	31.7472	150	9.08119	27.9506	64.8692	87	4.8917	15.4196	36.424
Gm28512	1	153626428..153627293	0.229766	-4.77934	-2.25681	0.316526	#N/A	1	0	0	0	0	0	0	0	0	2	0.919062	2.73237	0.740394	0	0	0	0	0	0	0	0	0	0	0	0	0	0	0	0	0	0	0	0
Rgsl1	1	complement(153655127..153719888)	0	#N/A	#N/A	#N/A	#N/A	#N/A	0	0	0	0	0	0	0	0	0	0	0	0	0	0	0	0	0	0	0	0	0	0	0	0	0	0	0	0	0	0	0	0
Teddm2	1	complement(153725288..153775974)	0.18817	-1.7879	-0.83827	0.312463	#N/A	1	1	0.0714577	0.22409	0.380884	4	0.308341	0.978617	1.63227	1	0.0713889	0.212239	0.370197	4	0.301494	0.935549	1.58951	1	0.0752025	0.237874	0.412358	1	0.0740416	0.239176	0.401864	2	0.163937	0.504574	0.864923	1	0.0761264	0.239966	0.418666
Teddm1b	1	153750091..153752617	0	#N/A	#N/A	#N/A	#N/A	#N/A	0	0	0	0	0	0	0	0	0	0	0	0	0	0	0	0	0	0	0	0	0	0	0	0	0	0	0	0	0	0	0	0
Gm38352	1	complement(153765487..153768043)	0	#N/A	#N/A	#N/A	#N/A	#N/A	0	0	0	0	0	0	0	0	0	0	0	0	0	0	0	0	0	0	0	0	0	0	0	0	0	0	0	0	0	0	0	0
Teddm1a	1	153767488..153768804	0	#N/A	#N/A	#N/A	#N/A	#N/A	0	0	0	0	0	0	0	0	0	0	0	0	0	0	0	0	0	0	0	0	0	0	0	0	0	0	0	0	0	0	0	0
Mir8114	1	153775672..153775782	0	#N/A	#N/A	#N/A	#N/A	#N/A	0	0	0	0	0	0	0	0	0	0	0	0	0	0	0	0	0	0	0	0	0	0	0	0	0	0	0	0	0	0	0	0
Glul	1	153775690..153785469	56.4041	-1.13606	-0.184043	0.0580464	0.596979	1	598	55.4202	173.797	227.769	625	62.484	198.313	255.043	570	52.7744	156.898	211.012	562	54.9379	170.475	223.326	495	48.2787	152.711	204.117	548	52.6228	169.987	220.221	445	47.3068	145.604	192.445	452	44.6263	140.671	189.237
Gm29290	1	153814972..153817036	0	#N/A	#N/A	#N/A	#N/A	#N/A	0	0	0	0	0	0	0	0	0	0	0	0	0	0	0	0	0	0	0	0	0	0	0	0	0	0	0	0	0	0	0	0
Gm29291	1	complement(153879142..153881967)	0.320299	-1.31621	-0.396391	0.740463	#N/A	1	1	0.416271	1.30542	0.380884	1	0.449054	1.42521	0.408068	1	0.41587	1.23638	0.370197	0	0	0	0	1	0.438086	1.38571	0.412358	0	0	0	0	0	0	0	0	1	0.443468	1.3979	0.418666
Gm28286	1	complement(153903109..153910047)	0	#N/A	#N/A	#N/A	#N/A	#N/A	0	0	0	0	0	0	0	0	0	0	0	0	0	0	0	0	0	0	0	0	0	0	0	0	0	0	0	0	0	0	0	0
A830008E24Rik	1	complement(153913343..153993697)	0	#N/A	#N/A	#N/A	#N/A	#N/A	0	0	0	0	0	0	0	0	0	0	0	0	0	0	0	0	0	0	0	0	0	0	0	0	0	0	0	0	0	0	0	0
Gm25336	1	complement(153955841..153955945)	0	#N/A	#N/A	#N/A	#N/A	#N/A	0	0	0	0	0	0	0	0	0	0	0	0	0	0	0	0	0	0	0	0	0	0	0	0	0	0	0	0	0	0	0	0
Zfp648	1	154076933..154081435	0	#N/A	#N/A	#N/A	#N/A	#N/A	0	0	0	0	0	0	0	0	0	0	0	0	0	0	0	0	0	0	0	0	0	0	0	0	0	0	0	0	0	0	0	0
4930452N14Rik	1	complement(154117267..154132652)	0	#N/A	#N/A	#N/A	#N/A	#N/A	0	0	0	0	0	0	0	0	0	0	0	0	0	0	0	0	0	0	0	0	0	0	0	0	0	0	0	0	0	0	0	0
4930532M18Rik	1	154131435..154146162	0	#N/A	#N/A	#N/A	#N/A	#N/A	0	0	0	0	0	0	0	0	0	0	0	0	0	0	0	0	0	0	0	0	0	0	0	0	0	0	0	0	0	0	0	0
5S_rRNA_19	1	complement(154187154..154187273)	0	#N/A	#N/A	#N/A	#N/A	#N/A	0	0	0	0	0	0	0	0	0	0	0	0	0	0	0	0	0	0	0	0	0	0	0	0	0	0	0	0	0	0	0	0
Cacna1e	1	complement(154266477..154760247)	0.0181007	-1.4743	-0.560034	0.571888	#N/A	1	1	0.0138933	0.0435691	0.380884	2	0.0299749	0.0951347	0.816136	1	0.0138799	0.041265	0.370197	1	0.0146546	0.0454739	0.397378	0	0	0	0	1	0.0143957	0.0465023	0.401864	2	0.0318737	0.0981027	0.864923	0	0	0	0
Gm29282	1	complement(154887078..154932925)	0	#N/A	#N/A	#N/A	#N/A	#N/A	0	0	0	0	0	0	0	0	0	0	0	0	0	0	0	0	0	0	0	0	0	0	0	0	0	0	0	0	0	0	0	0
Gm9530	1	complement(154939193..154959012)	0.0284517	1.05709	0.0801035	0.961672	#N/A	1	0	0	0	0	0	0	0	0	1	0.106724	0.317292	0.370197	0	0	0	0	0	0	0	0	0	0	0	0	0	0	0	0	1	0.113807	0.358742	0.418666
Ier5	1	complement(154972107..154975382)	29.4748	1.13907	0.187854	0.177662	0.819599	1	273	29.2083	91.5968	103.981	243	28.0461	89.0132	99.1606	187	19.9879	59.4241	69.2268	260	29.3418	91.0489	103.318	272	30.6264	96.8748	112.161	277	30.7079	99.1958	111.316	212	26.0182	80.0803	91.6819	268	30.5468	96.2895	112.203
Mr1	1	complement(155003023..155022560)	0.528368	-1.54319	-0.625912	0.18361	0.825594	1	7	0.410216	1.28643	2.66619	6	0.379304	1.20384	2.44841	11	0.644004	1.91462	4.07217	11	0.679948	2.10991	4.37116	6	0.37004	1.17048	2.47415	4	0.242885	0.784591	1.60746	8	0.537776	1.6552	3.45969	3	0.187293	0.590386	1.256
Stx6	1	155034461..155084002	4.4935	1.16944	0.225822	0.111554	0.75557	1	125	4.11888	12.9167	47.6105	113	4.0167	12.7483	46.1117	113	3.71988	11.0592	41.8322	114	3.96226	12.2951	45.3011	124	4.30005	13.6016	51.1324	126	4.30196	13.8966	50.6348	117	4.42234	13.6113	50.598	141	4.94965	15.6023	59.032
BC034090	1	complement(155088217..155120190)	0	#N/A	#N/A	#N/A	#N/A	#N/A	0	0	0	0	0	0	0	0	0	0	0	0	0	0	0	0	0	0	0	0	0	0	0	0	0	0	0	0	0	0	0	0
Gm37622	1	155107050..155108905	0	#N/A	#N/A	#N/A	#N/A	#N/A	0	0	0	0	0	0	0	0	0	0	0	0	0	0	0	0	0	0	0	0	0	0	0	0	0	0	0	0	0	0	0	0
Xpr1	1	complement(155151447..155293161)	5.06377	-1.05716	-0.0801937	0.538926	0.950248	1	287	5.62604	17.6431	109.314	240	5.07521	16.1078	97.9364	245	4.79809	14.2647	90.6982	230	4.75573	14.7573	91.3969	212	4.37361	13.8342	87.4199	269	5.46386	17.6499	108.101	205	4.60969	14.188	88.6546	200	4.17673	13.1659	83.7333
gene:ENSMUSG00002076398	1	155191712..155191835	0	#N/A	#N/A	#N/A	#N/A	#N/A	0	0	0	0	0	0	0	0	0	0	0	0	0	0	0	0	0	0	0	0	0	0	0	0	0	0	0	0	0	0	0	0
Gm5532	1	complement(155395919..155402889)	0	#N/A	#N/A	#N/A	#N/A	#N/A	0	0	0	0	0	0	0	0	0	0	0	0	0	0	0	0	0	0	0	0	0	0	0	0	0	0	0	0	0	0	0	0
Acbd6	1	155433866..155567076	3.29923	1.1045	0.143393	0.483955	0.944386	1	75	4.07369	12.775	28.5663	39	2.28514	7.25262	15.9147	67	3.63566	10.8088	24.8032	39	2.23439	6.93343	15.4977	53	3.0296	9.58297	21.855	58	3.26423	10.5444	23.3081	56	3.48908	10.7389	24.2179	59	3.41401	10.7616	24.7013
Lhx4	1	complement(155573777..155627430)	0	#N/A	#N/A	#N/A	#N/A	#N/A	0	0	0	0	0	0	0	0	0	0	0	0	0	0	0	0	0	0	0	0	0	0	0	0	0	0	0	0	0	0	0	0
Qsox1	1	complement(155651775..155688635)	3.16503	-1.03355	-0.0476115	0.78992	0.986028	1	71	3.00151	9.41267	27.0428	76	3.46591	11.0001	31.0132	78	3.29426	9.79383	28.8754	65	2.89843	8.99398	25.8296	55	2.44696	7.74001	22.6797	63	2.75962	8.91438	25.3174	75	3.63697	11.1941	32.4346	69	3.10754	9.79559	28.888
Gm37539	1	155664870..155665104	0	#N/A	#N/A	#N/A	#N/A	#N/A	0	0	0	0	0	0	0	0	0	0	0	0	0	0	0	0	0	0	0	0	0	0	0	0	0	0	0	0	0	0	0	0
Gm37571	1	155694240..155735337	0	#N/A	#N/A	#N/A	#N/A	#N/A	0	0	0	0	0	0	0	0	0	0	0	0	0	0	0	0	0	0	0	0	0	0	0	0	0	0	0	0	0	0	0	0
Cep350	1	complement(155720710..155849001)	6.64005	1.12976	0.176022	0.208603	0.840113	1	282	5.98311	18.7629	107.409	232	5.30993	16.8527	94.6718	279	5.91377	17.5816	103.285	311	6.95997	21.5971	123.585	247	5.51516	17.4451	101.852	248	5.45201	17.6116	99.6622	298	7.25256	22.3224	128.874	369	8.34047	26.2908	154.488
Gm37383	1	complement(155757548..155758292)	0	#N/A	#N/A	#N/A	#N/A	#N/A	0	0	0	0	0	0	0	0	0	0	0	0	0	0	0	0	0	0	0	0	0	0	0	0	0	0	0	0	0	0	0	0
Gm23744	1	155830320..155830468	0	#N/A	#N/A	#N/A	#N/A	#N/A	0	0	0	0	0	0	0	0	0	0	0	0	0	0	0	0	0	0	0	0	0	0	0	0	0	0	0	0	0	0	0	0
Gm9694	1	155849064..155850252	0	#N/A	#N/A	#N/A	#N/A	#N/A	0	0	0	0	0	0	0	0	0	0	0	0	0	0	0	0	0	0	0	0	0	0	0	0	0	0	0	0	0	0	0	0
Tor1aip1	1	complement(155880345..155912226)	37.5465	1.0684	0.095458	0.43105	0.940187	1	600	38.9012	121.993	228.531	477	33.3621	105.885	194.649	518	33.5524	99.7513	191.762	568	38.8445	120.536	225.711	550	37.5282	118.706	226.797	532	35.7397	115.45	213.792	477	35.4754	109.188	206.284	600	41.4428	130.636	251.2
9430034N14Rik	1	complement(155901969..155905753)	0	#N/A	#N/A	#N/A	#N/A	#N/A	0	0	0	0	0	0	0	0	0	0	0	0	0	0	0	0	0	0	0	0	0	0	0	0	0	0	0	0	0	0	0	0
Tor1aip2	1	155911149..155944607	8.26663	1.01886	0.0269525	0.809729	0.987467	1	222	8.44121	26.4714	84.5563	178	7.30119	23.1726	72.6361	228	8.661	25.7492	84.4049	216	8.66311	26.8821	85.8336	206	8.24332	26.0745	84.9457	216	8.51005	27.49	86.8026	192	8.37432	25.775	83.0326	189	7.65595	24.1331	79.1279
Fam163a	1	complement(155951712..156032596)	0	#N/A	#N/A	#N/A	#N/A	#N/A	0	0	0	0	0	0	0	0	0	0	0	0	0	0	0	0	0	0	0	0	0	0	0	0	0	0	0	0	0	0	0	0
Tdrd5	1	complement(156082866..156131234)	0	#N/A	#N/A	#N/A	#N/A	#N/A	0	0	0	0	0	0	0	0	0	0	0	0	0	0	0	0	0	0	0	0	0	0	0	0	0	0	0	0	0	0	0	0
A430050A11Rik	1	complement(156117672..156118317)	0	#N/A	#N/A	#N/A	#N/A	#N/A	0	0	0	0	0	0	0	0	0	0	0	0	0	0	0	0	0	0	0	0	0	0	0	0	0	0	0	0	0	0	0	0
4930518J20Rik	1	156131059..156132536	0	#N/A	#N/A	#N/A	#N/A	#N/A	0	0	0	0	0	0	0	0	0	0	0	0	0	0	0	0	0	0	0	0	0	0	0	0	0	0	0	0	0	0	0	0
Nphs2	1	156138297..156155605	0.0296619	-2.87499	-1.52355	0.520662	#N/A	1	0	0	0	0	0	0	0	0	0	0	0	0	1	0.118648	0.36817	0.397378	0	0	0	0	0	0	0	0	0	0	0	0	0	0	0	0
Axdnd1	1	complement(156151079..156248729)	0.219572	1.47621	0.561896	0.372955	0.926596	1	3	0.174842	0.548301	1.14265	2	0.125741	0.399079	0.816136	2	0.116449	0.346203	0.740394	3	0.184423	0.572273	1.19213	2	0.12267	0.388019	0.824716	5	0.301941	0.975358	2.00932	4	0.267412	0.823058	1.72985	3	0.186265	0.587146	1.256
Gm2000	1	156193610..156194054	577.498	-1.12639	-0.171704	0.172837	0.815597	1	631	497.001	1558.59	240.338	641	544.639	1728.58	261.572	782	615.342	1829.41	289.494	786	653.01	2026.32	312.339	590	489.061	1546.96	243.291	553	451.315	1457.88	222.231	580	524.026	1612.88	250.828	630	528.634	1666.36	263.76
Soat1	1	complement(156252095..156301901)	34.6207	1.06184	0.0865679	0.634377	0.972619	1	1165	41.7049	130.786	443.73	880	33.9833	107.857	359.1	728	26.036	77.405	269.503	859	32.4357	100.649	341.348	1140	42.9486	135.851	470.088	972	36.0541	116.465	390.612	699	28.7035	88.3454	302.291	807	30.7766	97.0141	337.864
Gm37648	1	156282860..156285422	0	#N/A	#N/A	#N/A	#N/A	#N/A	0	0	0	0	0	0	0	0	0	0	0	0	0	0	0	0	0	0	0	0	0	0	0	0	0	0	0	0	0	0	0	0
Abl2	1	156386356..156477138	3.32061	1.02819	0.040102	0.806772	0.987467	1	103	3.34273	10.4827	39.2311	91	3.18587	10.1114	37.1342	89	2.8856	8.57889	32.9475	113	3.86822	12.0033	44.9037	86	2.93729	9.29096	35.4628	123	4.13615	13.361	49.4293	88	3.276	10.0831	38.0566	84	2.90422	9.15469	35.168
Gm38043	1	156410678..156415818	0	#N/A	#N/A	#N/A	#N/A	#N/A	0	0	0	0	0	0	0	0	0	0	0	0	0	0	0	0	0	0	0	0	0	0	0	0	0	0	0	0	0	0	0	0
Tor3a	1	complement(156481187..156501926)	15.6096	1.23267	0.301784	0.0801083	0.67587	1	170	15.3096	48.0106	64.7503	160	15.5438	49.3332	65.2909	122	10.9763	32.6326	45.164	109	10.3541	32.1291	43.3142	202	19.1448	60.557	83.2963	178	16.6097	53.6543	71.5318	119	12.293	37.8362	51.4629	150	14.3911	45.3635	62.8
Fam20b	1	complement(156506102..156546656)	9.0811	1.18178	0.240961	0.0500859	0.561261	1	215	8.59265	26.9464	81.8901	173	7.45859	23.6722	70.5958	179	7.14699	21.248	66.2652	200	8.43116	26.1623	79.4756	199	8.36999	26.4752	82.0592	245	10.1457	32.7736	98.4566	199	9.12302	28.0794	86.0599	204	8.6857	27.3791	85.4079
Gm19918	1	156506115..156506514	0	#N/A	#N/A	#N/A	#N/A	#N/A	0	0	0	0	0	0	0	0	0	0	0	0	0	0	0	0	0	0	0	0	0	0	0	0	0	0	0	0	0	0	0	0
Ralgps2	1	complement(156631736..156767196)	1.11972	-1.0528	-0.0742359	0.746125	0.983348	1	32	0.928093	2.91048	12.1883	29	0.907323	2.87967	11.834	49	1.41977	4.22099	18.1396	40	1.22369	3.79716	15.8951	29	0.885162	2.79987	11.9584	31	0.931601	3.00935	12.4578	40	1.33076	4.09588	17.2985	33	1.01963	3.21407	13.816
Angptl1	1	156666132..156688648	0	#N/A	#N/A	#N/A	#N/A	#N/A	0	0	0	0	0	0	0	0	0	0	0	0	0	0	0	0	0	0	0	0	0	0	0	0	0	0	0	0	0	0	0	0
Gm37802	1	complement(156683787..156686429)	0	#N/A	#N/A	#N/A	#N/A	#N/A	0	0	0	0	0	0	0	0	0	0	0	0	0	0	0	0	0	0	0	0	0	0	0	0	0	0	0	0	0	0	0	0
Gm37943	1	complement(156699747..156703690)	0	#N/A	#N/A	#N/A	#N/A	#N/A	0	0	0	0	0	0	0	0	0	0	0	0	0	0	0	0	0	0	0	0	0	0	0	0	0	0	0	0	0	0	0	0
4930439D14Rik	1	156767408..156767766	0	#N/A	#N/A	#N/A	#N/A	#N/A	0	0	0	0	0	0	0	0	0	0	0	0	0	0	0	0	0	0	0	0	0	0	0	0	0	0	0	0	0	0	0	0
Gm28694	1	complement(156800330..156881604)	0	#N/A	#N/A	#N/A	#N/A	#N/A	0	0	0	0	0	0	0	0	0	0	0	0	0	0	0	0	0	0	0	0	0	0	0	0	0	0	0	0	0	0	0	0
Gm10531	1	156871117..156873419	0	#N/A	#N/A	#N/A	#N/A	#N/A	0	0	0	0	0	0	0	0	0	0	0	0	0	0	0	0	0	0	0	0	0	0	0	0	0	0	0	0	0	0	0	0
Tex35	1	complement(156926709..156936250)	0	#N/A	#N/A	#N/A	#N/A	#N/A	0	0	0	0	0	0	0	0	0	0	0	0	0	0	0	0	0	0	0	0	0	0	0	0	0	0	0	0	0	0	0	0
Rasal2	1	complement(156962752..157240165)	0.274393	1.42091	0.506815	0.219943	0.84907	1	9	0.229585	0.719975	3.42796	8	0.220147	0.698707	3.26455	6	0.152909	0.4546	2.22118	7	0.188351	0.584463	2.78165	11	0.295309	0.934097	4.53594	9	0.237887	0.768446	3.61677	10	0.292616	0.900631	4.32462	10	0.271761	0.856646	4.18666
Gm37788	1	complement(157174909..157177613)	0	#N/A	#N/A	#N/A	#N/A	#N/A	0	0	0	0	0	0	0	0	0	0	0	0	0	0	0	0	0	0	0	0	0	0	0	0	0	0	0	0	0	0	0	0
Gm37578	1	complement(157182044..157183220)	0	#N/A	#N/A	#N/A	#N/A	#N/A	0	0	0	0	0	0	0	0	0	0	0	0	0	0	0	0	0	0	0	0	0	0	0	0	0	0	0	0	0	0	0	0
Gm37060	1	complement(157231895..157234291)	0	#N/A	#N/A	#N/A	#N/A	#N/A	0	0	0	0	0	0	0	0	0	0	0	0	0	0	0	0	0	0	0	0	0	0	0	0	0	0	0	0	0	0	0	0
Cryzl2	1	157286147..157320208	1.70547	1.05244	0.0737446	0.859107	0.992464	1	10	1.38319	4.33765	3.80884	11	1.64133	5.20928	4.48875	15	2.07279	6.16239	5.55295	10	1.45898	4.5273	3.97378	8	1.16454	3.68357	3.29886	8	1.14656	3.70374	3.21491	21	3.33194	10.2553	9.08169	8	1.17885	3.71597	3.34933
Gm15486	1	complement(157325501..157339291)	0	#N/A	#N/A	#N/A	#N/A	#N/A	0	0	0	0	0	0	0	0	0	0	0	0	0	0	0	0	0	0	0	0	0	0	0	0	0	0	0	0	0	0	0	0
Sec16b	1	157334298..157395995	0.0526706	1.48913	0.574473	0.630816	#N/A	1	1	0.0647875	0.203172	0.380884	0	0	0	0	0	0	0	0	1	0.0683376	0.212055	0.397378	2	0.136365	0.431339	0.824716	0	0	0	0	1	0.0743169	0.228737	0.432462	0	0	0	0
Gm38256	1	157767955..157968888	0	#N/A	#N/A	#N/A	#N/A	#N/A	0	0	0	0	0	0	0	0	0	0	0	0	0	0	0	0	0	0	0	0	0	0	0	0	0	0	0	0	0	0	0	0
Brinp2	1	complement(158072839..158183896)	0	#N/A	#N/A	#N/A	#N/A	#N/A	0	0	0	0	0	0	0	0	0	0	0	0	0	0	0	0	0	0	0	0	0	0	0	0	0	0	0	0	0	0	0	0
Astn1	1	158189843..158519351	0	#N/A	#N/A	#N/A	#N/A	#N/A	0	0	0	0	0	0	0	0	0	0	0	0	0	0	0	0	0	0	0	0	0	0	0	0	0	0	0	0	0	0	0	0
Gm37861	1	158203506..158206374	0	#N/A	#N/A	#N/A	#N/A	#N/A	0	0	0	0	0	0	0	0	0	0	0	0	0	0	0	0	0	0	0	0	0	0	0	0	0	0	0	0	0	0	0	0
Gm37679	1	complement(158312602..158381869)	0	#N/A	#N/A	#N/A	#N/A	#N/A	0	0	0	0	0	0	0	0	0	0	0	0	0	0	0	0	0	0	0	0	0	0	0	0	0	0	0	0	0	0	0	0
Mir488	1	158333195..158333303	0	#N/A	#N/A	#N/A	#N/A	#N/A	0	0	0	0	0	0	0	0	0	0	0	0	0	0	0	0	0	0	0	0	0	0	0	0	0	0	0	0	0	0	0	0
Gm37367	1	158362377..158364978	0	#N/A	#N/A	#N/A	#N/A	#N/A	0	0	0	0	0	0	0	0	0	0	0	0	0	0	0	0	0	0	0	0	0	0	0	0	0	0	0	0	0	0	0	0
Gm37848	1	complement(158376434..158379536)	0	#N/A	#N/A	#N/A	#N/A	#N/A	0	0	0	0	0	0	0	0	0	0	0	0	0	0	0	0	0	0	0	0	0	0	0	0	0	0	0	0	0	0	0	0
Pappa2	1	complement(158539297..158808060)	0	#N/A	#N/A	#N/A	#N/A	#N/A	0	0	0	0	0	0	0	0	0	0	0	0	0	0	0	0	0	0	0	0	0	0	0	0	0	0	0	0	0	0	0	0
1600012P17Rik	1	complement(158795271..158808033)	0	#N/A	#N/A	#N/A	#N/A	#N/A	0	0	0	0	0	0	0	0	0	0	0	0	0	0	0	0	0	0	0	0	0	0	0	0	0	0	0	0	0	0	0	0
4930562F17Rik	1	158961842..158993957	0	#N/A	#N/A	#N/A	#N/A	#N/A	0	0	0	0	0	0	0	0	0	0	0	0	0	0	0	0	0	0	0	0	0	0	0	0	0	0	0	0	0	0	0	0
Cop1	1	159059890..159175210	8.16543	1.12438	0.169125	0.145479	0.788491	1	349	6.98359	21.9004	132.929	392	8.46178	26.8561	159.963	340	6.79695	20.2073	125.867	365	7.70398	23.9058	145.043	387	8.14981	25.7788	159.583	422	8.74969	28.2641	169.587	344	7.89603	24.3029	148.767	369	7.86621	24.7959	154.488
Gm37115	1	159063280..159066128	0	#N/A	#N/A	#N/A	#N/A	#N/A	0	0	0	0	0	0	0	0	0	0	0	0	0	0	0	0	0	0	0	0	0	0	0	0	0	0	0	0	0	0	0	0
Gm37088	1	complement(159164984..159165389)	0	#N/A	#N/A	#N/A	#N/A	#N/A	0	0	0	0	0	0	0	0	0	0	0	0	0	0	0	0	0	0	0	0	0	0	0	0	0	0	0	0	0	0	0	0
gene:ENSMUSG00002074853	1	159167853..159167992	0	#N/A	#N/A	#N/A	#N/A	#N/A	0	0	0	0	0	0	0	0	0	0	0	0	0	0	0	0	0	0	0	0	0	0	0	0	0	0	0	0	0	0	0	0
Mir1843b	1	159167928..159167993	0	#N/A	#N/A	#N/A	#N/A	#N/A	0	0	0	0	0	0	0	0	0	0	0	0	0	0	0	0	0	0	0	0	0	0	0	0	0	0	0	0	0	0	0	0
Tnr	1	159351339..159759299	0.00725499	3.1315	1.64685	0.481913	#N/A	1	0	0	0	0	0	0	0	0	0	0	0	0	0	0	0	0	0	0	0	0	0	0	0	0	0	0	0	0	1	0.02902	0.0914768	0.418666
Gm37731	1	159422718..159424954	0	#N/A	#N/A	#N/A	#N/A	#N/A	0	0	0	0	0	0	0	0	0	0	0	0	0	0	0	0	0	0	0	0	0	0	0	0	0	0	0	0	0	0	0	0
Gm10530	1	159442319..159512446	0	#N/A	#N/A	#N/A	#N/A	#N/A	0	0	0	0	0	0	0	0	0	0	0	0	0	0	0	0	0	0	0	0	0	0	0	0	0	0	0	0	0	0	0	0
Gm38039	1	complement(159755960..159759296)	0	#N/A	#N/A	#N/A	#N/A	#N/A	0	0	0	0	0	0	0	0	0	0	0	0	0	0	0	0	0	0	0	0	0	0	0	0	0	0	0	0	0	0	0	0
Gm24719	1	complement(159811066..159811175)	0	#N/A	#N/A	#N/A	#N/A	#N/A	0	0	0	0	0	0	0	0	0	0	0	0	0	0	0	0	0	0	0	0	0	0	0	0	0	0	0	0	0	0	0	0
Gm37294	1	complement(159869271..159871901)	0	#N/A	#N/A	#N/A	#N/A	#N/A	0	0	0	0	0	0	0	0	0	0	0	0	0	0	0	0	0	0	0	0	0	0	0	0	0	0	0	0	0	0	0	0
4930523C07Rik	1	159871952..159907778	3.45804	1.0241	0.0343621	0.838523	0.990072	1	89	3.05979	9.59542	33.8987	85	3.15241	10.0051	34.6858	130	4.46505	13.2746	48.1256	87	3.15492	9.78988	34.5719	85	3.07541	9.72787	35.0504	94	3.34854	10.8168	37.7752	106	4.18026	12.8663	45.8409	88	3.22307	10.1598	36.8426
4930562F07Rik	1	complement(159902305..159905555)	0.214861	1.76633	0.820756	0.581542	#N/A	1	0	0	0	0	0	0	0	0	0	0	0	0	1	0.412159	1.27895	0.397378	1	0.411225	1.30075	0.412358	0	0	0	0	1	0.448221	1.37956	0.432462	0	0	0	0
Tnn	1	complement(159912599..159981150)	0.0162499	1.05707	0.0800683	0.961689	#N/A	1	0	0	0	0	1	0.0649997	0.206297	0.408068	0	0	0	0	0	0	0	0	0	0	0	0	0	0	0	0	0	0	0	0	1	0.0641911	0.202343	0.418666
Mrps14	1	160022785..160029740	8.56712	-1.05319	-0.0747678	0.673241	0.977268	1	82	8.82167	27.6646	31.2325	65	7.5435	23.9417	26.5244	80	8.59823	25.5625	29.6157	82	9.30507	28.8741	32.585	72	8.15179	25.785	29.6898	78	8.69478	28.0867	31.3454	63	7.77454	23.9289	27.2451	61	6.99122	22.0377	25.5386
Cacybp	1	complement(160029937..160040445)	40.509	1.13532	0.183093	0.131087	0.778741	1	256	37.5431	117.734	97.5063	219	34.6463	109.961	89.3669	237	34.7233	103.232	87.7366	259	40.0644	124.322	102.921	258	39.8193	125.953	106.388	250	37.9889	122.716	100.466	223	37.5139	115.462	96.4389	299	46.714	147.252	125.181
[truncated: 39,711 more rows]

## Sheet: EhB2 vs mock ctrl all
Name	Chromosome	Region	Max group means	Fold change	Log fold change	p-value	FDR p-value	Bonferroni	mock ctrl 1 - Total counts	mock ctrl 1 - RPKM	mock ctrl 1 - TPM	mock ctrl 1 - CPM	mock ctrl 2 - Total counts	mock ctrl 2 - RPKM	mock ctrl 2 - TPM	mock ctrl 2 - CPM	mock ctrl 3 - Total counts	mock ctrl 3 - RPKM	mock ctrl 3 - TPM	mock ctrl 3 - CPM	mock ctrl 4 - Total counts	mock ctrl 4 - RPKM	mock ctrl 4 - TPM	mock ctrl 4 - CPM	EhB2 1 - Total counts	EhB2 1 - RPKM	EhB2 1 - TPM	EhB2 1 - CPM	EhB2 2 - Total counts	EhB2 2 - RPKM	EhB2 2 - TPM	EhB2 2 - CPM	EhB2 3 - Total counts	EhB2 3 - RPKM	EhB2 3 - TPM	EhB2 3 - CPM	EhB2 4 - Total counts	EhB2 4 - RPKM	EhB2 4 - TPM	EhB2 4 - CPM
4933401J01Rik	1	3143476..3144545	0	#N/A	#N/A	#N/A	#N/A	#N/A	0	0	0	0	0	0	0	0	0	0	0	0	0	0	0	0	0	0	0	0	0	0	0	0	0	0	0	0	0	0	0	0
Gm26206	1	3172239..3172348	0	#N/A	#N/A	#N/A	#N/A	#N/A	0	0	0	0	0	0	0	0	0	0	0	0	0	0	0	0	0	0	0	0	0	0	0	0	0	0	0	0	0	0	0	0
Xkr4	1	complement(3276124..3741721)	0	#N/A	#N/A	#N/A	#N/A	#N/A	0	0	0	0	0	0	0	0	0	0	0	0	0	0	0	0	0	0	0	0	0	0	0	0	0	0	0	0	0	0	0	0
Gm37180	1	complement(3435954..3438772)	0	#N/A	#N/A	#N/A	#N/A	#N/A	0	0	0	0	0	0	0	0	0	0	0	0	0	0	0	0	0	0	0	0	0	0	0	0	0	0	0	0	0	0	0	0
Gm37363	1	complement(3445779..3448011)	0	#N/A	#N/A	#N/A	#N/A	#N/A	0	0	0	0	0	0	0	0	0	0	0	0	0	0	0	0	0	0	0	0	0	0	0	0	0	0	0	0	0	0	0	0
Gm37686	1	complement(3535200..3537508)	0	#N/A	#N/A	#N/A	#N/A	#N/A	0	0	0	0	0	0	0	0	0	0	0	0	0	0	0	0	0	0	0	0	0	0	0	0	0	0	0	0	0	0	0	0
Gm1992	1	3536810..3583776	0	#N/A	#N/A	#N/A	#N/A	#N/A	0	0	0	0	0	0	0	0	0	0	0	0	0	0	0	0	0	0	0	0	0	0	0	0	0	0	0	0	0	0	0	0
Gm37329	1	complement(3582674..3584730)	0	#N/A	#N/A	#N/A	#N/A	#N/A	0	0	0	0	0	0	0	0	0	0	0	0	0	0	0	0	0	0	0	0	0	0	0	0	0	0	0	0	0	0	0	0
Gm38148	1	complement(3663115..3666126)	0	#N/A	#N/A	#N/A	#N/A	#N/A	0	0	0	0	0	0	0	0	0	0	0	0	0	0	0	0	0	0	0	0	0	0	0	0	0	0	0	0	0	0	0	0
Gm19938	1	complement(3717532..3729127)	0	#N/A	#N/A	#N/A	#N/A	#N/A	0	0	0	0	0	0	0	0	0	0	0	0	0	0	0	0	0	0	0	0	0	0	0	0	0	0	0	0	0	0	0	0
Gm10568	1	3750378..3752011	0	#N/A	#N/A	#N/A	#N/A	#N/A	0	0	0	0	0	0	0	0	0	0	0	0	0	0	0	0	0	0	0	0	0	0	0	0	0	0	0	0	0	0	0	0
Gm38385	1	3822233..3824583	0	#N/A	#N/A	#N/A	#N/A	#N/A	0	0	0	0	0	0	0	0	0	0	0	0	0	0	0	0	0	0	0	0	0	0	0	0	0	0	0	0	0	0	0	0
Gm27396	1	complement(3854099..3854156)	0	#N/A	#N/A	#N/A	#N/A	#N/A	0	0	0	0	0	0	0	0	0	0	0	0	0	0	0	0	0	0	0	0	0	0	0	0	0	0	0	0	0	0	0	0
Gm37381	1	complement(3975962..4056438)	0	#N/A	#N/A	#N/A	#N/A	#N/A	0	0	0	0	0	0	0	0	0	0	0	0	0	0	0	0	0	0	0	0	0	0	0	0	0	0	0	0	0	0	0	0
Rp1	1	complement(4069780..4479464)	0	#N/A	#N/A	#N/A	#N/A	#N/A	0	0	0	0	0	0	0	0	0	0	0	0	0	0	0	0	0	0	0	0	0	0	0	0	0	0	0	0	0	0	0	0
Gm37483	1	complement(4433569..4435052)	0	#N/A	#N/A	#N/A	#N/A	#N/A	0	0	0	0	0	0	0	0	0	0	0	0	0	0	0	0	0	0	0	0	0	0	0	0	0	0	0	0	0	0	0	0
Sox17	1	complement(4561154..4567577)	0	#N/A	#N/A	#N/A	#N/A	#N/A	0	0	0	0	0	0	0	0	0	0	0	0	0	0	0	0	0	0	0	0	0	0	0	0	0	0	0	0	0	0	0	0
Gm37587	1	4566774..4569781	0	#N/A	#N/A	#N/A	#N/A	#N/A	0	0	0	0	0	0	0	0	0	0	0	0	0	0	0	0	0	0	0	0	0	0	0	0	0	0	0	0	0	0	0	0
U6_1	1	4599240..4599346	0	#N/A	#N/A	#N/A	#N/A	#N/A	0	0	0	0	0	0	0	0	0	0	0	0	0	0	0	0	0	0	0	0	0	0	0	0	0	0	0	0	0	0	0	0
Gm37323	1	complement(4653352..4656475)	0	#N/A	#N/A	#N/A	#N/A	#N/A	0	0	0	0	0	0	0	0	0	0	0	0	0	0	0	0	0	0	0	0	0	0	0	0	0	0	0	0	0	0	0	0
U6_2	1	complement(4793500..4793602)	0	#N/A	#N/A	#N/A	#N/A	#N/A	0	0	0	0	0	0	0	0	0	0	0	0	0	0	0	0	0	0	0	0	0	0	0	0	0	0	0	0	0	0	0	0
Mrpl15	1	complement(4843429..4855962)	3.60348	1.1667	0.222437	0.227242	0.716986	1	74	3.05315	9.077	27.3068	87	3.78985	11.7601	34.4611	74	3.05609	9.58383	28.0951	63	2.80671	8.90796	25.626	72	3.2289	10.3589	31.052	66	3.28841	10.6479	30.6246	82	4.32387	13.1862	38.8525	81	3.57273	11.0114	34.3946
Gm37144	1	complement(4848286..4849435)	0	#N/A	#N/A	#N/A	#N/A	#N/A	0	0	0	0	0	0	0	0	0	0	0	0	0	0	0	0	0	0	0	0	0	0	0	0	0	0	0	0	0	0	0	0
Lypla1	1	4878011..4918633	10.4633	-1.09115	-0.125854	0.323302	0.792257	1	212	10.3897	30.8886	78.2303	220	11.3835	35.3237	87.1431	213	10.4488	32.7672	80.8685	182	9.63118	30.5676	74.0305	158	8.41649	27.0017	68.1418	136	8.04883	26.0621	63.1052	175	10.961	33.4269	82.917	187	9.79735	30.1961	79.4048
Gm37988	1	4878115..4956993	0.453748	1.95872	0.969911	0.476313	#N/A	1	0	0	0	0	0	0	0	0	0	0	0	0	2	0.916614	2.90916	0.813522	0	0	0	0	0	0	0	0	0	0	0	0	4	1.81499	5.59393	1.6985
Tcea1	1	4928037..4968132	49.4366	1.12908	0.175149	0.0838104	0.502103	1	366	42.4791	126.29	135.058	360	44.1148	136.89	142.598	406	47.1671	147.915	154.144	378	47.3726	150.352	153.756	394	49.7046	159.462	169.923	343	48.0745	155.665	159.155	336	49.8399	151.993	159.201	404	50.1274	154.496	171.548
Gm37277	1	complement(4975974..4977084)	0	#N/A	#N/A	#N/A	#N/A	#N/A	0	0	0	0	0	0	0	0	0	0	0	0	0	0	0	0	0	0	0	0	0	0	0	0	0	0	0	0	0	0	0	0
Rgs20	1	complement(4979799..5140508)	0.0206712	-2.79193	-1.48126	0.537242	#N/A	1	0	0	0	0	0	0	0	0	1	0.0826846	0.259297	0.379664	0	0	0	0	0	0	0	0	0	0	0	0	0	0	0	0	0	0	0	0
Gm37079	1	complement(5008799..5010933)	0	#N/A	#N/A	#N/A	#N/A	#N/A	0	0	0	0	0	0	0	0	0	0	0	0	0	0	0	0	0	0	0	0	0	0	0	0	0	0	0	0	0	0	0	0
Gm16041	1	5041080..5047043	0	#N/A	#N/A	#N/A	#N/A	#N/A	0	0	0	0	0	0	0	0	0	0	0	0	0	0	0	0	0	0	0	0	0	0	0	0	0	0	0	0	0	0	0	0
Atp6v1h	1	5140241..5232752	7.94689	1.32314	0.403969	0.0050364	0.0989765	1	141	5.06597	15.0611	52.0306	162	6.14534	19.0693	64.169	180	6.47343	20.3005	68.3395	184	7.13842	22.656	74.844	185	7.22472	23.1783	79.7863	213	9.24165	29.9244	98.8338	158	7.25511	22.1254	74.8622	210	8.06607	24.8602	89.1712
Gm37567	1	5377962..5380240	0	#N/A	#N/A	#N/A	#N/A	#N/A	0	0	0	0	0	0	0	0	0	0	0	0	0	0	0	0	0	0	0	0	0	0	0	0	0	0	0	0	0	0	0	0
Gm38264	1	5473770..5475801	0	#N/A	#N/A	#N/A	#N/A	#N/A	0	0	0	0	0	0	0	0	0	0	0	0	0	0	0	0	0	0	0	0	0	0	0	0	0	0	0	0	0	0	0	0
Oprk1	1	5658689..5676354	0	#N/A	#N/A	#N/A	#N/A	#N/A	0	0	0	0	0	0	0	0	0	0	0	0	0	0	0	0	0	0	0	0	0	0	0	0	0	0	0	0	0	0	0	0
gene:ENSMUSG00002076544	1	complement(5714868..5714968)	0	#N/A	#N/A	#N/A	#N/A	#N/A	0	0	0	0	0	0	0	0	0	0	0	0	0	0	0	0	0	0	0	0	0	0	0	0	0	0	0	0	0	0	0	0
Gm37429	1	complement(5913097..5914895)	0	#N/A	#N/A	#N/A	#N/A	#N/A	0	0	0	0	0	0	0	0	0	0	0	0	0	0	0	0	0	0	0	0	0	0	0	0	0	0	0	0	0	0	0	0
Npbwr1	1	complement(5983926..5987617)	0	#N/A	#N/A	#N/A	#N/A	#N/A	0	0	0	0	0	0	0	0	0	0	0	0	0	0	0	0	0	0	0	0	0	0	0	0	0	0	0	0	0	0	0	0
Rb1cc1	1	6276421..6346872	6.73132	-1.05394	-0.0757921	0.524814	0.878397	1	284	6.76965	20.1262	104.799	238	5.9898	18.5866	94.273	310	7.39653	23.1954	117.696	263	6.76931	21.4845	106.978	231	5.98503	19.2011	99.6251	197	5.67075	18.3619	91.4097	233	7.09819	21.6468	110.398	238	6.06491	18.6924	101.061
4732440D04Rik	1	complement(6280090..6285517)	0.712157	1.02121	0.0302796	0.939946	0.994691	1	15	0.967657	2.87684	5.53517	7	0.476777	1.47946	2.77274	12	0.774871	2.42998	4.55597	9	0.626921	1.98973	3.66085	11	0.77131	2.47451	4.74405	9	0.701131	2.27026	4.17608	10	0.824467	2.51432	4.73812	8	0.551721	1.70044	3.397
Alkal1	1	6429442..6464955	0	#N/A	#N/A	#N/A	#N/A	#N/A	0	0	0	0	0	0	0	0	0	0	0	0	0	0	0	0	0	0	0	0	0	0	0	0	0	0	0	0	0	0	0	0
St18	1	6557455..6931164	0.199276	1.35023	0.433201	0.493917	0.866542	1	2	0.108342	0.322102	0.738022	2	0.114389	0.354956	0.79221	3	0.16267	0.510131	1.13899	4	0.233975	0.742592	1.62704	3	0.176643	0.566704	1.29383	4	0.261671	0.847288	1.85603	1	0.0692328	0.211134	0.473812	5	0.289559	0.892441	2.12312
Gm42492	1	complement(6931461..6934375)	0	#N/A	#N/A	#N/A	#N/A	#N/A	0	0	0	0	0	0	0	0	0	0	0	0	0	0	0	0	0	0	0	0	0	0	0	0	0	0	0	0	0	0	0	0
Pcmtd1	1	7159144..7243852	6.38901	1.01067	0.0153149	0.928868	0.994016	1	120	6.31493	18.7743	44.2813	92	5.11166	15.8617	36.4417	128	6.74241	21.1441	48.597	130	7.38705	23.4451	52.8789	118	6.74956	21.6539	50.8907	114	7.24466	23.4582	52.897	90	6.05303	18.4595	42.643	89	5.00698	15.4319	37.7916
Gm38372	1	7218334..7222361	0	#N/A	#N/A	#N/A	#N/A	#N/A	0	0	0	0	0	0	0	0	0	0	0	0	0	0	0	0	0	0	0	0	0	0	0	0	0	0	0	0	0	0	0	0
Gm23274	1	7336027..7336156	0	#N/A	#N/A	#N/A	#N/A	#N/A	0	0	0	0	0	0	0	0	0	0	0	0	0	0	0	0	0	0	0	0	0	0	0	0	0	0	0	0	0	0	0	0
Gm26901	1	complement(7419630..7468093)	0	#N/A	#N/A	#N/A	#N/A	#N/A	0	0	0	0	0	0	0	0	0	0	0	0	0	0	0	0	0	0	0	0	0	0	0	0	0	0	0	0	0	0	0	0
Gm30414	1	7568192..7588373	0	#N/A	#N/A	#N/A	#N/A	#N/A	0	0	0	0	0	0	0	0	0	0	0	0	0	0	0	0	0	0	0	0	0	0	0	0	0	0	0	0	0	0	0	0
Sntg1	1	complement(8431699..9370103)	0	#N/A	#N/A	#N/A	#N/A	#N/A	0	0	0	0	0	0	0	0	0	0	0	0	0	0	0	0	0	0	0	0	0	0	0	0	0	0	0	0	0	0	0	0
Gm38024	1	complement(8521184..8523715)	0	#N/A	#N/A	#N/A	#N/A	#N/A	0	0	0	0	0	0	0	0	0	0	0	0	0	0	0	0	0	0	0	0	0	0	0	0	0	0	0	0	0	0	0	0
Gm38259	1	complement(8598004..8601537)	0	#N/A	#N/A	#N/A	#N/A	#N/A	0	0	0	0	0	0	0	0	0	0	0	0	0	0	0	0	0	0	0	0	0	0	0	0	0	0	0	0	0	0	0	0
gene:ENSMUSG00002074990	1	complement(8658839..8658948)	0	#N/A	#N/A	#N/A	#N/A	#N/A	0	0	0	0	0	0	0	0	0	0	0	0	0	0	0	0	0	0	0	0	0	0	0	0	0	0	0	0	0	0	0	0
Gm37005	1	complement(8713920..8715083)	0	#N/A	#N/A	#N/A	#N/A	#N/A	0	0	0	0	0	0	0	0	0	0	0	0	0	0	0	0	0	0	0	0	0	0	0	0	0	0	0	0	0	0	0	0
gene:ENSMUSG00002075967	1	8886362..8886471	0	#N/A	#N/A	#N/A	#N/A	#N/A	0	0	0	0	0	0	0	0	0	0	0	0	0	0	0	0	0	0	0	0	0	0	0	0	0	0	0	0	0	0	0	0
Gm37629	1	complement(9261292..9262341)	0	#N/A	#N/A	#N/A	#N/A	#N/A	0	0	0	0	0	0	0	0	0	0	0	0	0	0	0	0	0	0	0	0	0	0	0	0	0	0	0	0	0	0	0	0
Gm37143	1	9357147..9360405	0	#N/A	#N/A	#N/A	#N/A	#N/A	0	0	0	0	0	0	0	0	0	0	0	0	0	0	0	0	0	0	0	0	0	0	0	0	0	0	0	0	0	0	0	0
Gm24765	1	9528895..9528997	0	#N/A	#N/A	#N/A	#N/A	#N/A	0	0	0	0	0	0	0	0	0	0	0	0	0	0	0	0	0	0	0	0	0	0	0	0	0	0	0	0	0	0	0	0
Rrs1	1	9615633..9617680	14.9473	1.29971	0.378186	0.033474	0.320899	1	69	11.7975	35.0739	25.4618	63	11.3728	35.2904	24.9546	66	11.2954	35.4222	25.0578	72	13.2927	42.1885	29.2868	79	14.6816	47.1013	34.0709	67	13.8338	44.7937	31.0886	67	14.6406	44.6483	31.7454	91	16.6334	51.2652	38.6408
Adhfe1	1	9618173..9650898	0.143987	-1.03222	-0.0457558	0.956592	#N/A	1	1	0.0926356	0.275406	0.369011	1	0.0978059	0.303496	0.396105	2	0.18545	0.581567	0.759328	2	0.200055	0.634936	0.813522	1	0.100689	0.323031	0.431277	1	0.111868	0.362227	0.464009	2	0.236783	0.722101	0.947623	1	0.0990324	0.305224	0.424625
2610203C22Rik	1	complement(9631057..9701400)	0.0385034	-1.48452	-0.569998	0.703297	#N/A	1	0	0	0	0	0	0	0	0	0	0	0	0	2	0.154014	0.48881	0.813522	0	0	0	0	0	0	0	0	1	0.0911448	0.277957	0.473812	0	0	0	0
Vxn	1	9671424..9697368	0	#N/A	#N/A	#N/A	#N/A	#N/A	0	0	0	0	0	0	0	0	0	0	0	0	0	0	0	0	0	0	0	0	0	0	0	0	0	0	0	0	0	0	0	0
Gm29520	1	complement(9709480..9710807)	0	#N/A	#N/A	#N/A	#N/A	#N/A	0	0	0	0	0	0	0	0	0	0	0	0	0	0	0	0	0	0	0	0	0	0	0	0	0	0	0	0	0	0	0	0
Mybl1	1	complement(9737640..9770434)	1.00657	1.17544	0.233199	0.53361	0.882807	1	11	0.71303	2.11984	4.05912	14	0.958143	2.97316	5.54547	10	0.648834	2.03473	3.79664	18	1.25988	3.99862	7.3217	12	0.845479	2.71246	5.17533	12	0.93934	3.04158	5.5681	12	0.994122	3.0317	5.68574	18	1.24735	3.8444	7.64324
Vcpip1	1	complement(9788847..9818607)	10.9769	1.00789	0.0113452	0.914807	0.99166	1	299	10.7394	31.9283	110.334	296	11.2251	34.8319	117.247	318	11.4329	35.8532	120.733	271	10.5104	33.3581	110.232	294	11.4779	36.8234	126.796	217	9.4123	30.477	100.69	265	12.1646	37.0976	125.56	257	9.86829	30.4147	109.129
[truncated: 41,647 more rows]

## Sheet: EhA1 vs EhB2 all
Name	Chromosome	Region	Max group means	Fold change	Log fold change	p-value	FDR p-value	Bonferroni	EhA1 1 - Total counts	EhA1 1 - RPKM	EhA1 1 - TPM	EhA1 1 - CPM	EhA1 2 - Total counts	EhA1 2 - RPKM	EhA1 2 - TPM	EhA1 2 - CPM	EhA1 3 - Total counts	EhA1 3 - RPKM	EhA1 3 - TPM	EhA1 3 - CPM	EhA1 4 - Total counts	EhA1 4 - RPKM	EhA1 4 - TPM	EhA1 4 - CPM	EhB2 1 - Total counts	EhB2 1 - RPKM	EhB2 1 - TPM	EhB2 1 - CPM	EhB2 2 - Total counts	EhB2 2 - RPKM	EhB2 2 - TPM	EhB2 2 - CPM	EhB2 3 - Total counts	EhB2 3 - RPKM	EhB2 3 - TPM	EhB2 3 - CPM	EhB2 4 - Total counts	EhB2 4 - RPKM	EhB2 4 - TPM	EhB2 4 - CPM
[truncated: 41,710 more rows]
